# Supplementary material for: PD‐L1 on Tumor‐Derived Extracellular Vesicles Induces CD8+ T Cell Terminal Exhaustion and Mediates Anti‐PD‐1 Resistance in Head and Neck Squamous Cell Carcinoma
Source: Adv Sci (Weinh). 2025 Nov 5;13(4):e16348. doi: 10.1002/advs.202516348 (PMC12822461; doi:10.1002/advs.202516348)
Supplement: Supplementary file 1 — Supplemental Table 1 [file ADVS-13-e16348-s014.xls]

## Sheet: Supplementary Table 3
markers.gene	BubbleValue@Cluster	C1	C1@p_val	C1@pct1	C1@pct2	C1@p_val_adj	C2	C2@p_val	C2@pct1	C2@pct2	C2@p_val_adj	C3	C3@p_val	C3@pct1	C3@pct2	C3@p_val_adj
IL7R	0@1	2.20570694544538	1.68793473615465e-253	0.376	0.111	4.42644005209196e-249	NA	NA	NA	NA	NA	NA	NA	NA	NA	NA
KLRG1	0@1	0.997752866839721	7.6645316427605e-117	0.272	0.104	2.00994677799751e-112	NA	NA	NA	NA	NA	NA	NA	NA	NA	NA
TC2N	0@1	0.931860229872163	2.15517113528065e-102	0.264	0.114	5.65172078515998e-98	NA	NA	NA	NA	NA	NA	NA	NA	NA	NA
TRAV1-2	0@1	1.04048740848634	1.96076965689602e-92	0.149	0.027	5.14192234824412e-88	NA	NA	NA	NA	NA	NA	NA	NA	NA	NA
LINC00861	0@1	0.847580204801246	4.46543573149105e-71	0.249	0.131	1.17101586622621e-66	NA	NA	NA	NA	NA	NA	NA	NA	NA	NA
LYAR	0@1	0.901532858439821	4.94616065605727e-75	0.302	0.186	1.29708117044446e-70	NA	NA	NA	NA	NA	NA	NA	NA	NA	NA
ALB	0@1	0.923715211126582	4.89929798802935e-68	0.187	0.073	1.28479190438082e-63	NA	NA	NA	NA	NA	NA	NA	NA	NA	NA
PTGER2	0@1	0.780043103504557	9.23071557861882e-75	0.176	0.062	2.420662853337e-70	NA	NA	NA	NA	NA	NA	NA	NA	NA	NA
PTGDR	0@1	0.641450068801752	6.04482953054479e-69	0.157	0.05	1.58519609609007e-64	NA	NA	NA	NA	NA	NA	NA	NA	NA	NA
CD160	0@1	0.677145596914088	2.31149781188433e-55	0.179	0.078	6.06167186188548e-51	NA	NA	NA	NA	NA	NA	NA	NA	NA	NA
MATK	0@1	0.642624606690644	1.43943993033608e-58	0.171	0.072	3.77478727331334e-54	NA	NA	NA	NA	NA	NA	NA	NA	NA	NA
NCR3	0@1	0.932956403294893	6.34664257058868e-55	0.19	0.095	1.66434354771118e-50	NA	NA	NA	NA	NA	NA	NA	NA	NA	NA
NCF1	0@1	0.734794976791393	4.62363707599189e-50	0.218	0.126	1.21250258680811e-45	NA	NA	NA	NA	NA	NA	NA	NA	NA	NA
IFNGR1	0@1	0.586011794040595	2.50440618942873e-37	0.162	0.088	6.56755479115789e-33	NA	NA	NA	NA	NA	NA	NA	NA	NA	NA
AOAH	0@1	0.486657256519262	1.25304576545363e-30	0.174	0.104	3.2859872153256e-26	NA	NA	NA	NA	NA	NA	NA	NA	NA	NA
FCRL6	0@1	0.469532508857676	1.14946393970056e-34	0.12	0.054	3.01435423547075e-30	NA	NA	NA	NA	NA	NA	NA	NA	NA	NA
LY9	0@1	0.471978711606623	2.86680168475713e-28	0.15	0.087	7.51790073810709e-24	NA	NA	NA	NA	NA	NA	NA	NA	NA	NA
ADRB2	0@1	0.45975931186833	5.02551959582035e-34	0.108	0.046	1.31789225880793e-29	NA	NA	NA	NA	NA	NA	NA	NA	NA	NA
XCL2	0@1	0.256541751612787	4.72958070234209e-21	0.188	0.128	1.24028524338219e-16	NA	NA	NA	NA	NA	NA	NA	NA	NA	NA
SCML4	0@1	0.550006524052605	6.28780772200085e-26	0.229	0.17	1.6489146970175e-21	NA	NA	NA	NA	NA	NA	NA	NA	NA	NA
CD40LG	0@1	0.498891037122675	3.96146350232156e-31	0.101	0.043	1.03885418884881e-26	NA	NA	NA	NA	NA	NA	NA	NA	NA	NA
TYROBP	0@1	0.768665668098847	9.35402456703492e-30	0.103	0.045	2.45299940245924e-25	NA	NA	NA	NA	NA	NA	NA	NA	NA	NA
CISH	0@1	0.547184105170818	4.38064177084302e-24	0.241	0.184	1.14877949798587e-19	NA	NA	NA	NA	NA	NA	NA	NA	NA	NA
XCL1	0@1	0.323330601841259	6.96445620983815e-21	0.18	0.123	1.82635899646796e-16	NA	NA	NA	NA	NA	NA	NA	NA	NA	NA
ZNF683	0@1	0.652978907205034	8.06730801002218e-18	0.187	0.139	2.11557085254822e-13	NA	NA	NA	NA	NA	NA	NA	NA	NA	NA
SAMD3	0@1	0.464314409539691	2.00476057991298e-16	0.228	0.187	5.25728414476381e-12	NA	NA	NA	NA	NA	NA	NA	NA	NA	NA
FOSB	0@1	0.667630873894751	7.11589868940946e-17	0.203	0.164	1.86607327231074e-12	NA	NA	NA	NA	NA	NA	NA	NA	NA	NA
TNFSF14	0@1	0.35270169758092	2.17121844039503e-13	0.14	0.101	5.69380323809194e-09	NA	NA	NA	NA	NA	NA	NA	NA	NA	NA
ERN1	0@1	0.388294119408325	4.84155765657361e-15	0.109	0.071	1.26965007985986e-10	NA	NA	NA	NA	NA	NA	NA	NA	NA	NA
PLEK	0@1	0.413731527530543	1.39536287456582e-12	0.221	0.184	3.65919960226141e-08	NA	NA	NA	NA	NA	NA	NA	NA	NA	NA
FAM102A	0@1	0.451796062212812	4.44645820910627e-14	0.144	0.107	1.16603920075603e-09	NA	NA	NA	NA	NA	NA	NA	NA	NA	NA
ICAM2	0@1	0.382989744317226	2.7597841728137e-12	0.11	0.077	7.23725801478666e-08	NA	NA	NA	NA	NA	NA	NA	NA	NA	NA
LIME1	0@1	0.427293674177406	8.06302454513555e-12	0.132	0.1	2.11444755671635e-07	NA	NA	NA	NA	NA	NA	NA	NA	NA	NA
AQP3	0@1	0.433747674904956	1.74160368371898e-10	0.158	0.127	4.56718150018466e-06	NA	NA	NA	NA	NA	NA	NA	NA	NA	NA
TRGC2	0@1	0.328804653663088	2.24497986056411e-10	0.109	0.078	5.88723518634332e-06	NA	NA	NA	NA	NA	NA	NA	NA	NA	NA
SLAMF7	0@1	0.346667173014305	4.7558790080875e-09	0.131	0.103	0.000124718171108087	NA	NA	NA	NA	NA	NA	NA	NA	NA	NA
TRGV10	0@1	0.295480863277041	6.27590645719712e-07	0.129	0.102	0.0164579370933537	NA	NA	NA	NA	NA	NA	NA	NA	NA	NA
SPON2	0@1	0.366862019789421	3.67416982081286e-08	0.108	0.082	0.000963514293809964	NA	NA	NA	NA	NA	NA	NA	NA	NA	NA
LINC00623	0@1	0.389999509473459	5.67608023674542e-09	0.167	0.142	0.000148849528128412	NA	NA	NA	NA	NA	NA	NA	NA	NA	NA
PPP2R2B	0@1	0.359390706629095	4.17726419210364e-08	0.167	0.144	0.00109544576173726	NA	NA	NA	NA	NA	NA	NA	NA	NA	NA
AP002387.2	0@1	0.306559754825315	3.46293261777594e-07	0.101	0.078	0.00908119449685562	NA	NA	NA	NA	NA	NA	NA	NA	NA	NA
BCL2A1	0@1	0.315337552534325	1.61666558204983e-06	0.111	0.09	0.0423954382236748	NA	NA	NA	NA	NA	NA	NA	NA	NA	NA
ATM	0@1	0.400646899874686	2.57809483221902e-07	0.176	0.156	0.00676079588801115	NA	NA	NA	NA	NA	NA	NA	NA	NA	NA
MYADM	0@1	0.317423171869505	8.21635845694043e-06	0.108	0.089	0.215465784174806	NA	NA	NA	NA	NA	NA	NA	NA	NA	NA
RPS10	0@1	0.310697119581074	1.43161667562936e-05	0.117	0.099	0.375427157017044	NA	NA	NA	NA	NA	NA	NA	NA	NA	NA
IFITM3	0@1	0.39641478133465	1.08821876614573e-06	0.177	0.159	0.0285374489234055	NA	NA	NA	NA	NA	NA	NA	NA	NA	NA
RORA	0@1	0.443280956065435	5.59697996111741e-08	0.208	0.192	0.00146775202500343	NA	NA	NA	NA	NA	NA	NA	NA	NA	NA
TNF	0@1	0.602188136297991	1.59624983720561e-05	0.195	0.182	0.418600557308799	NA	NA	NA	NA	NA	NA	NA	NA	NA	NA
RNF125	0@1	0.304949594070725	0.000807831141905505	0.13	0.119	1	NA	NA	NA	NA	NA	NA	NA	NA	NA	NA
EPB41	0@1	0.333222748631437	0.000405781445381396	0.16	0.15	1	NA	NA	NA	NA	NA	NA	NA	NA	NA	NA
ERAP2	0@1	0.314749320778525	0.00132035782509595	0.156	0.147	1	NA	NA	NA	NA	NA	NA	NA	NA	NA	NA
VSIR	0@1	0.328634346315557	3.8491799022147e-05	0.207	0.198	1	NA	NA	NA	NA	NA	NA	NA	NA	NA	NA
DYNLT3	0@1	0.302245192694115	0.00276430274948046	0.135	0.127	1	NA	NA	NA	NA	NA	NA	NA	NA	NA	NA
RIPOR2	0@1	0.328280386386076	0.00389805318169053	0.14	0.133	1	NA	NA	NA	NA	NA	NA	NA	NA	NA	NA
FCMR	0@1	0.303203759344968	0.00070112897561432	0.191	0.184	1	NA	NA	NA	NA	NA	NA	NA	NA	NA	NA
AC020916.1	0@1	0.365291017084418	0.00743423073951414	0.167	0.163	1	NA	NA	NA	NA	NA	NA	NA	NA	NA	NA
GCHFR	0@1	0.35894465739117	0.00508092295609897	0.168	0.166	1	NA	NA	NA	NA	NA	NA	NA	NA	NA	NA
TGFB1	0@1	0.35481096648631	0.00097012731484707	0.193	0.191	1	NA	NA	NA	NA	NA	NA	NA	NA	NA	NA
STAT4	0@1	0.326720655075538	0.00239444501483477	0.196	0.195	1	NA	NA	NA	NA	NA	NA	NA	NA	NA	NA
SNRPN	0@1	0.291686046675672	0.00691026638774517	0.188	0.187	1	NA	NA	NA	NA	NA	NA	NA	NA	NA	NA
RGS14	0@1	0.320617232067404	0.00676440410940101	0.19	0.192	1	NA	NA	NA	NA	NA	NA	NA	NA	NA	NA
GLUL	-1.085@1	0.302339063833227	0.000802592948258207	0.222	0.217	1	NA	NA	NA	NA	NA	NA	NA	NA	NA	NA
CDC42EP3	-1.11@1	0.450633783010886	3.89281470087069e-10	0.239	0.222	1.02085172715633e-05	NA	NA	NA	NA	NA	NA	NA	NA	NA	NA
TRG-AS1	-1.13@1	0.342738891306118	0.0011696817153995	0.226	0.226	1	NA	NA	NA	NA	NA	NA	NA	NA	NA	NA
LTB	-1.175@1	1.28324633416095	1.56990488407482e-99	0.385	0.235	4.1169185679978e-95	NA	NA	NA	NA	NA	NA	NA	NA	NA	NA
FLT3LG	-1.175@1	0.479057144007395	1.17897081535039e-09	0.248	0.235	3.09173306617487e-05	NA	NA	NA	NA	NA	NA	NA	NA	NA	NA
PIK3R1	-1.18@1	0.353739582251488	0.00088256207201248	0.233	0.236	1	NA	NA	NA	NA	NA	NA	NA	NA	NA	NA
XBP1	-1.28@1	0.342843764336087	0.000260506959038367	0.253	0.256	1	NA	NA	NA	NA	NA	NA	NA	NA	NA	NA
HOPX	-1.285@1	0.733348339620347	1.95620557809973e-85	0.415	0.257	5.12995350800872e-81	NA	NA	NA	NA	NA	NA	NA	NA	NA	NA
RBL2	-1.33@1	0.512258059317241	4.74405327309874e-16	0.291	0.266	1.24408053033741e-11	NA	NA	NA	NA	NA	NA	NA	NA	NA	NA
AHNAK	-1.355@1	0.884813314526091	2.61256736321545e-94	0.403	0.271	6.85119665329618e-90	NA	NA	NA	NA	NA	NA	NA	NA	NA	NA
BTG2	-1.355@1	1.09207529137088	3.67978178056756e-76	0.376	0.271	9.64985974136037e-72	NA	NA	NA	NA	NA	NA	NA	NA	NA	NA
PARP8	-1.38@1	0.702703198994056	4.10287130351556e-48	0.349	0.276	1.07593697063392e-43	NA	NA	NA	NA	NA	NA	NA	NA	NA	NA
FKBP11	-1.395@1	0.292251695356926	0.00984245203729444	0.265	0.279	1	NA	NA	NA	NA	NA	NA	NA	NA	NA	NA
ANXA1	-1.42@1	1.0956218342157	9.34652789426033e-195	0.51	0.284	2.45103347499083e-190	NA	NA	NA	NA	NA	NA	NA	NA	NA	NA
SLC2A3	-1.42@1	0.417112922773385	5.66206758651628e-06	0.281	0.284	0.148482060388803	NA	NA	NA	NA	NA	NA	NA	NA	NA	NA
PDCD4	-1.485@1	0.633681101850225	5.22962123354458e-40	0.358	0.297	1.37141587228473e-35	NA	NA	NA	NA	NA	NA	NA	NA	NA	NA
STOM	-1.505@1	0.315448033368174	0.000536683724274416	0.288	0.301	1	NA	NA	NA	NA	NA	NA	NA	NA	NA	NA
KLRB1	-1.615@1	0.872307327848286	2.81920506204925e-11	0.327	0.323	7.39308335471796e-07	NA	NA	NA	NA	NA	NA	NA	NA	NA	NA
MBP	-1.68@1	0.377344387672116	1.95494708311603e-07	0.328	0.336	0.00512665323076349	NA	NA	NA	NA	NA	NA	NA	NA	NA	NA
TAGAP	-1.69@1	0.52903869049016	3.34410184789783e-22	0.368	0.338	8.76957268592728e-18	NA	NA	NA	NA	NA	NA	NA	NA	NA	NA
GZMM	-1.75@1	0.9106256703186	3.27278341837643e-165	0.534	0.35	8.58254723635034e-161	NA	NA	NA	NA	NA	NA	NA	NA	NA	NA
CD48	-1.85@1	0.406200150945653	3.66371960854202e-11	0.365	0.37	9.60773830144059e-07	NA	NA	NA	NA	NA	NA	NA	NA	NA	NA
EML4	-1.865@1	0.348119306382291	0.0018626279514529	0.334	0.373	1	NA	NA	NA	NA	NA	NA	NA	NA	NA	NA
TXNIP	-1.93@1	1.05805251199724	1.94406806501528e-157	0.545	0.386	5.09812409369606e-153	NA	NA	NA	NA	NA	NA	NA	NA	NA	NA
NOP53	-1.95@1	0.33257016722936	0.000648635060415514	0.352	0.39	1	NA	NA	NA	NA	NA	NA	NA	NA	NA	NA
N4BP2L2	-2.01@1	0.445422188081104	3.90375583976322e-11	0.38	0.402	1.02372093141951e-06	NA	NA	NA	NA	NA	NA	NA	NA	NA	NA
MTRNR2L1	-2.02@1	0.776004853790062	5.89107649324774e-55	0.464	0.404	1.54487589958929e-50	NA	NA	NA	NA	NA	NA	NA	NA	NA	NA
EIF4B	-2.095@1	0.349837570057008	3.28557615721113e-05	0.376	0.419	0.861609491467048	NA	NA	NA	NA	NA	NA	NA	NA	NA	NA
RPS4Y1	-2.17@1	0.985807419932286	9.56762491211471e-262	0.693	0.434	2.50901395695296e-257	NA	NA	NA	NA	NA	NA	NA	NA	NA	NA
ANKRD12	-2.185@1	0.366629041685248	8.84856063978212e-07	0.395	0.437	0.0232044654217646	NA	NA	NA	NA	NA	NA	NA	NA	NA	NA
SMDT1	-2.27@1	0.313839070645603	0.00706345078441407	0.388	0.454	1	NA	NA	NA	NA	NA	NA	NA	NA	NA	NA
RPL36A	-2.625@1	0.391503997599745	1.77279063523409e-15	0.492	0.525	4.64896616183787e-11	NA	NA	NA	NA	NA	NA	NA	NA	NA	NA
PNRC1	-2.63@1	0.313281869677885	1.85253004692614e-09	0.48	0.526	4.8580747950591e-05	NA	NA	NA	NA	NA	NA	NA	NA	NA	NA
RPL17	-2.645@1	0.411735742209904	1.93399285596618e-21	0.504	0.529	5.07170286548571e-17	NA	NA	NA	NA	NA	NA	NA	NA	NA	NA
NFKBIA	-2.65@1	0.840741317220953	1.65374904620878e-35	0.536	0.53	4.3367914987779e-31	NA	NA	NA	NA	NA	NA	NA	NA	NA	NA
RPL13A	-2.745@1	0.466226717246409	3.04569093219076e-23	0.516	0.549	7.98701990057704e-19	NA	NA	NA	NA	NA	NA	NA	NA	NA	NA
FOS	-2.75@1	1.25279607766156	7.99108463612011e-50	0.571	0.55	2.09558203497614e-45	NA	NA	NA	NA	NA	NA	NA	NA	NA	NA
IER2	-2.78@1	0.735244373087548	1.30570648212348e-16	0.508	0.556	3.42408467872062e-12	NA	NA	NA	NA	NA	NA	NA	NA	NA	NA
S100A10	-2.91@1	0.54729563822479	5.01313774510959e-101	0.687	0.582	1.31464524227754e-96	NA	NA	NA	NA	NA	0.250394720781933	2.51136466990694e-19	0.862	0.646	6.58580271036397e-15
CXCR4	-2.965@1	0.746292303161896	7.21500014026243e-84	0.629	0.593	1.89206163678242e-79	NA	NA	NA	NA	NA	NA	NA	NA	NA	NA
RPL27A	-3.045@1	0.43574247218141	7.13507099377993e-25	0.56	0.609	1.87110101740885e-20	NA	NA	NA	NA	NA	NA	NA	NA	NA	NA
EMP3	-3.085@1	0.328222121904954	2.79776259024085e-18	0.597	0.617	7.33685261664759e-14	NA	NA	NA	NA	NA	NA	NA	NA	NA	NA
GPSM3	-3.17@1	0.261522016598096	4.25374120427851e-09	0.561	0.634	0.000111550109341	NA	NA	NA	NA	NA	NA	NA	NA	NA	NA
GSTK1	-3.23@1	0.272303119257923	1.41785490881453e-09	0.566	0.646	3.71818271287524e-05	NA	NA	NA	NA	NA	NA	NA	NA	NA	NA
UQCR11	-3.345@1	0.372750643539071	6.95661611320249e-43	0.661	0.669	1.82430300952622e-38	NA	NA	NA	NA	NA	NA	NA	NA	NA	NA
RPS2	-3.345@1	0.631417850194536	7.11944018438009e-51	0.641	0.669	1.86700199395183e-46	NA	NA	NA	NA	NA	NA	NA	NA	NA	NA
DUSP2	-3.36@1	0.425939637007977	1.08597480219885e-05	0.599	0.672	0.284786032128627	NA	NA	NA	NA	NA	NA	NA	NA	NA	NA
DUSP1	-3.455@1	0.455193195030758	5.14477500357516e-29	0.68	0.691	1.34916579693755e-24	NA	NA	NA	NA	NA	NA	NA	NA	NA	NA
RPL21	-3.46@1	0.597719921311904	1.81068386139098e-92	0.698	0.692	4.7483373581117e-88	NA	NA	NA	NA	NA	NA	NA	NA	NA	NA
KLF6	-3.49@1	0.455124026201266	2.36443194959961e-24	0.665	0.698	6.20048634463002e-20	NA	NA	NA	NA	NA	NA	NA	NA	NA	NA
CIRBP	-3.505@1	0.280942727951286	1.58545836346972e-15	0.628	0.701	4.157706012363e-11	NA	NA	NA	NA	NA	NA	NA	NA	NA	NA
CD52	-3.53@1	0.537716829968447	4.02430297152782e-64	0.712	0.706	1.05533321125345e-59	NA	NA	NA	NA	NA	NA	NA	NA	NA	NA
ZFP36	-3.6@1	0.655016171019974	4.28183385939698e-59	0.729	0.72	1.12286811128826e-54	NA	NA	NA	NA	NA	NA	NA	NA	NA	NA
ZFP36L2	-3.68@1	0.781138016349527	2.03277512902681e-121	0.764	0.736	5.3307494983599e-117	NA	NA	NA	NA	NA	NA	NA	NA	NA	NA
JUNB	-3.72@1	0.971675969741275	4.21452376650859e-128	0.767	0.744	1.10521671252921e-123	NA	NA	NA	NA	NA	NA	NA	NA	NA	NA
CD69	-3.805@1	0.655208913984655	1.61016759800379e-66	0.744	0.761	4.22250350900514e-62	NA	NA	NA	NA	NA	NA	NA	NA	NA	NA
RPL37A	-3.98@1	0.317567165592346	1.02510275032894e-11	0.706	0.796	2.68822945246261e-07	NA	NA	NA	NA	NA	NA	NA	NA	NA	NA
TSC22D3	-3.985@1	0.321926299692767	5.64954288074952e-12	0.744	0.797	1.48153612504776e-07	NA	NA	NA	NA	NA	NA	NA	NA	NA	NA
RPS29	-4.065@1	0.39234585989642	1.67854762684018e-18	0.721	0.813	4.40182329662569e-14	NA	NA	NA	NA	NA	NA	NA	NA	NA	NA
PABPC1	-4.165@1	0.283903995366762	1.34767988312715e-22	0.768	0.833	3.53415572551265e-18	NA	NA	NA	NA	NA	NA	NA	NA	NA	NA
CST7	-4.18@1	0.37915716434121	1.79259369311272e-71	0.854	0.836	4.70089770081879e-67	NA	NA	NA	NA	NA	NA	NA	NA	NA	NA
PTPRC	-4.185@1	0.282623918938353	5.73602289269455e-27	0.776	0.837	1.50421464338022e-22	NA	NA	NA	NA	NA	NA	NA	NA	NA	NA
TOMM7	-4.21@1	0.361612293119155	1.10682704533922e-57	0.788	0.842	2.90254324369758e-53	NA	NA	NA	NA	NA	NA	NA	NA	NA	NA
EEF1B2	-4.28@1	0.610298938522238	1.14351250006592e-177	0.867	0.856	2.99874718017287e-173	NA	NA	NA	NA	NA	NA	NA	NA	NA	NA
RPS16	-4.295@1	0.403050246873547	9.79720619486715e-58	0.836	0.859	2.56921935254196e-53	NA	NA	NA	NA	NA	NA	NA	NA	NA	NA
SARAF	-4.3@1	0.454420513718443	6.91519120975154e-87	0.836	0.86	1.81343974284524e-82	NA	NA	NA	NA	NA	NA	NA	NA	NA	NA
S100A6	-4.32@1	0.529506302172739	1.73045274349548e-147	0.898	0.864	4.53793927454256e-143	NA	NA	NA	NA	NA	NA	NA	NA	NA	NA
BTG1	-4.35@1	0.508431370447659	7.46079077290126e-83	0.852	0.87	1.95651777228563e-78	NA	NA	NA	NA	NA	NA	NA	NA	NA	NA
RPL10A	-4.35@1	0.436080207802598	1.83888060644004e-96	0.85	0.87	4.82228050232835e-92	NA	NA	NA	NA	NA	NA	NA	NA	NA	NA
COMMD6	-4.38@1	0.285560621761392	6.61028269132043e-43	0.824	0.876	1.73348053297187e-38	NA	NA	NA	NA	NA	NA	NA	NA	NA	NA
RPL26	-4.45@1	0.722600732753255	1.64555007389083e-301	0.918	0.89	4.31529051377132e-297	NA	NA	NA	NA	NA	NA	NA	NA	NA	NA
RPL27	-4.52@1	0.287433251981346	6.73754985804332e-47	0.866	0.904	1.76685507477328e-42	NA	NA	NA	NA	NA	NA	NA	NA	NA	NA
RPL9	-4.635@1	0.583915123270041	3.3045521090359e-223	0.922	0.927	8.66585745073574e-219	NA	NA	NA	NA	NA	NA	NA	NA	NA	NA
RPL22	-4.65@1	0.286427198362339	1.7428423240698e-57	0.902	0.93	4.57042971064065e-53	NA	NA	NA	NA	NA	NA	NA	NA	NA	NA
HCST	-4.665@1	0.333010949642718	7.66383351269395e-73	0.907	0.933	2.00976370036886e-68	NA	NA	NA	NA	NA	NA	NA	NA	NA	NA
PFDN5	-4.715@1	0.380301192391782	1.26526602006506e-113	0.919	0.943	3.31803361101861e-109	NA	NA	NA	NA	NA	NA	NA	NA	NA	NA
RPLP2	-4.785@1	0.465463391429152	6.52800685834787e-114	0.941	0.957	1.71190451853315e-109	NA	NA	NA	NA	NA	NA	NA	NA	NA	NA
RPL23A	-4.79@1	0.418696052382008	9.4276931086479e-80	0.935	0.958	2.47231824081183e-75	NA	NA	NA	NA	NA	NA	NA	NA	NA	NA
RPL36AL	-4.795@1	0.290048374555593	2.3202578299461e-69	0.925	0.959	6.08464413325066e-65	NA	NA	NA	NA	NA	NA	NA	NA	NA	NA
RPS9	-4.8@1	0.327048307343395	4.14342954556394e-103	0.952	0.96	1.08657296402869e-98	NA	NA	NA	NA	NA	NA	NA	NA	NA	NA
FTL	-4.815@1	0.466870898824244	1.15532533865517e-117	0.958	0.963	3.02972516808931e-113	NA	NA	NA	NA	NA	NA	NA	NA	NA	NA
RPL37	-4.85@1	0.350092490202279	2.50351762686804e-83	0.952	0.97	6.56522462469875e-79	NA	NA	NA	NA	NA	NA	NA	NA	NA	NA
RPL3	-4.865@1	0.742128223964696	0	0.978	0.973	0	NA	NA	NA	NA	NA	NA	NA	NA	NA	NA
RPL24	-4.875@1	0.360120439007328	3.01739101526628e-126	0.965	0.975	7.91280619843428e-122	NA	NA	NA	NA	NA	NA	NA	NA	NA	NA
RPS6	-4.88@1	0.424333517649117	4.70685885529923e-161	0.965	0.976	1.23432666621367e-156	NA	NA	NA	NA	NA	NA	NA	NA	NA	NA
MTRNR2L12	-4.89@1	0.849439142611403	9.50239223908983e-259	0.99	0.978	2.49190734077892e-254	NA	NA	NA	NA	NA	NA	NA	NA	NA	NA
RPS8	-4.9@1	0.53000595294146	1.30127526433216e-224	0.973	0.98	3.41246425318465e-220	NA	NA	NA	NA	NA	NA	NA	NA	NA	NA
RPL5	-4.905@1	0.547376577302071	1.31408531164274e-274	0.974	0.981	3.44605732125191e-270	NA	NA	NA	NA	NA	NA	NA	NA	NA	NA
EEF1D	-4.91@1	0.262105255001014	1.16470995847844e-72	0.959	0.982	3.05433539511385e-68	NA	NA	NA	NA	NA	NA	NA	NA	NA	NA
RPS5	-4.915@1	0.369646502712834	3.20027532882638e-146	0.966	0.983	8.3924020223143e-142	NA	NA	NA	NA	NA	NA	NA	NA	NA	NA
TPT1	-4.93@1	0.54564746106703	1.38584818398077e-245	0.982	0.986	3.63424827767116e-241	NA	NA	NA	NA	NA	NA	NA	NA	NA	NA
NACA	-4.935@1	0.285354772330822	3.59733671566519e-87	0.972	0.987	9.4336558031604e-83	NA	NA	NA	NA	NA	NA	NA	NA	NA	NA
RPS14	-4.94@1	0.557977823803133	4.87218006421581e-287	0.986	0.988	1.27768050003995e-282	NA	NA	NA	NA	NA	NA	NA	NA	NA	NA
RPL35A	-4.94@1	0.47732225346949	4.08801353015958e-279	0.986	0.988	1.07204066814905e-274	NA	NA	NA	NA	NA	NA	NA	NA	NA	NA
RPL14	-4.945@1	0.50212633586055	6.17576983215329e-296	0.988	0.989	1.61953388078388e-291	NA	NA	NA	NA	NA	NA	NA	NA	NA	NA
RPS21	-4.945@1	0.301893768750781	2.45616281389039e-102	0.983	0.989	6.44104136314615e-98	NA	NA	NA	NA	NA	NA	NA	NA	NA	NA
MALAT1	-4.95@1	0.579014155385849	4.65455196418226e-197	0.997	0.99	1.22060970708716e-192	NA	NA	NA	NA	NA	NA	NA	NA	NA	NA
RPS25	-4.95@1	0.535923325794799	0	0.987	0.99	0	NA	NA	NA	NA	NA	NA	NA	NA	NA	NA
RPS3A	-4.95@1	0.505871151991157	3.30626595224105e-253	0.982	0.99	8.67035183315692e-249	NA	NA	NA	NA	NA	NA	NA	NA	NA	NA
RPL36	-4.955@1	0.482769140854305	0	0.99	0.991	0	NA	NA	NA	NA	NA	NA	NA	NA	NA	NA
RPL12	-4.96@1	0.262025581612808	1.89539835656322e-90	0.983	0.992	4.9704926502514e-86	NA	NA	NA	NA	NA	NA	NA	NA	NA	NA
RPL34	-4.97@1	0.655790535757504	0	0.994	0.994	0	NA	NA	NA	NA	NA	NA	NA	NA	NA	NA
RPL18A	-4.98@1	0.443059431507344	0	0.997	0.996	0	NA	NA	NA	NA	NA	NA	NA	NA	NA	NA
RPS27A	-4.98@1	0.671995716605061	0	0.995	0.996	0	NA	NA	NA	NA	NA	NA	NA	NA	NA	NA
RPS4X	-4.98@1	0.279397151644805	8.04044315919037e-99	0.992	0.996	2.10852581406608e-94	NA	NA	NA	NA	NA	NA	NA	NA	NA	NA
RPL29	-4.98@1	0.38360200712017	1.78832069086577e-202	0.991	0.996	4.6896921797264e-198	NA	NA	NA	NA	NA	NA	NA	NA	NA	NA
RPL6	-4.98@1	0.356805817063582	7.63842193746553e-172	0.991	0.996	2.00309976888096e-167	NA	NA	NA	NA	NA	NA	NA	NA	NA	NA
RPL18	-4.98@1	0.332549322598306	1.63363999708008e-170	0.99	0.996	4.28405752834281e-166	NA	NA	NA	NA	NA	NA	NA	NA	NA	NA
RPL8	-4.98@1	0.314429910074653	2.20337677021563e-117	0.986	0.996	5.77813524221346e-113	NA	NA	NA	NA	NA	NA	NA	NA	NA	NA
RPS23	-4.985@1	0.483052966436546	0	0.997	0.997	0	NA	NA	NA	NA	NA	NA	NA	NA	NA	NA
RPL7A	-4.985@1	0.373384677710907	1.84191086003449e-218	0.996	0.997	4.83022703935444e-214	NA	NA	NA	NA	NA	NA	NA	NA	NA	NA
RPS13	-4.985@1	0.536653779436624	0	0.995	0.997	0	NA	NA	NA	NA	NA	NA	NA	NA	NA	NA
RPS7	-4.985@1	0.381466481660674	6.09685646619047e-253	0.995	0.997	1.59883963969379e-248	NA	NA	NA	NA	NA	NA	NA	NA	NA	NA
RPS12	-4.99@1	0.666186816024404	0	0.999	0.998	0	NA	NA	NA	NA	NA	NA	NA	NA	NA	NA
RPL13	-4.99@1	0.713373267417942	0	0.998	0.998	0	NA	NA	NA	NA	NA	NA	NA	NA	NA	NA
RPL39	-4.99@1	0.638089957290661	0	0.998	0.998	0	NA	NA	NA	NA	NA	NA	NA	NA	NA	NA
RPL32	-4.99@1	0.570660063122783	0	0.998	0.998	0	NA	NA	NA	NA	NA	NA	NA	NA	NA	NA
RPS28	-4.99@1	0.538241794481786	0	0.998	0.998	0	NA	NA	NA	NA	NA	NA	NA	NA	NA	NA
RPS27	-4.99@1	0.461051429314316	1.25232488520752e-217	0.998	0.998	3.2840967789682e-213	NA	NA	NA	NA	NA	NA	NA	NA	NA	NA
RPS18	-4.99@1	0.582405792624582	0	0.997	0.998	0	NA	NA	NA	NA	NA	NA	NA	NA	NA	NA
FAU	-4.99@1	0.340514681476698	1.56171142740931e-213	0.996	0.998	4.09543204723818e-209	NA	NA	NA	NA	NA	NA	NA	NA	NA	NA
RPS24	-4.99@1	0.305318924434631	1.30834344592742e-145	0.996	0.998	3.43099985260007e-141	NA	NA	NA	NA	NA	NA	NA	NA	NA	NA
RPL30	-4.995@1	0.743941832651193	0	0.999	0.999	0	NA	NA	NA	NA	NA	NA	NA	NA	NA	NA
EEF1A1	-4.995@1	0.716199143794348	0	0.999	0.999	0	NA	NA	NA	NA	NA	NA	NA	NA	NA	NA
RPS3	-4.995@1	0.590281297374067	0	0.998	0.999	0	NA	NA	NA	NA	NA	NA	NA	NA	NA	NA
RPS15A	-4.995@1	0.514547079175898	0	0.998	0.999	0	NA	NA	NA	NA	NA	NA	NA	NA	NA	NA
RPL11	-4.995@1	0.494362030468102	0	0.998	0.999	0	NA	NA	NA	NA	NA	NA	NA	NA	NA	NA
RPL10	-5@1	0.605712244915503	0	0.999	1	0	NA	NA	NA	NA	NA	NA	NA	NA	NA	NA
RPL41	-5@1	0.507872028710772	0	0.999	1	0	NA	NA	NA	NA	NA	NA	NA	NA	NA	NA
RPL19	-5@1	0.496273181416341	0	0.999	1	0	NA	NA	NA	NA	NA	NA	NA	NA	NA	NA
RPL28	-5@1	0.378038603945921	0	0.999	1	0	NA	NA	NA	NA	NA	NA	NA	NA	NA	NA
CXCL13	4.59@2	NA	NA	NA	NA	NA	1.68245321746386	0	0.605	0.146	0	1.54424032168871	5.74380551689047e-158	0.486	0.183	1.50625555874936e-153
HAVCR2	4.24@2	NA	NA	NA	NA	NA	1.5774041841387	0	0.527	0.103	0	0.277811682371096	1.43301685545767e-73	0.352	0.143	3.7579434017522e-69
ACP5	3.65@2	NA	NA	NA	NA	NA	1.67101760973987	0	0.683	0.212	0	NA	NA	NA	NA	NA
ENTPD1	3.55@2	NA	NA	NA	NA	NA	1.30048245928289	0	0.48	0.125	0	0.541684327515347	8.64888365068442e-186	0.485	0.145	2.26808324855548e-181
DUSP4	3.44@2	NA	NA	NA	NA	NA	1.17841695087376	0	0.518	0.174	0	0.359459720005433	4.14885226348478e-85	0.465	0.199	1.08799501757625e-80
TNFRSF9	3.39@2	NA	NA	NA	NA	NA	1.60860451988893	0	0.406	0.067	0	0.435638632952233	1.57866671136381e-92	0.287	0.097	4.13989558388047e-88
CCL3	3.305@2	NA	NA	NA	NA	NA	1.65859203782627	0	0.686	0.237	0	NA	NA	NA	NA	NA
TRBV7-6	3.28@2	NA	NA	NA	NA	NA	1.77505729925031	0	0.419	0.091	0	NA	NA	NA	NA	NA
TIGIT	3.24@2	NA	NA	NA	NA	NA	1.58755186225856	0	0.747	0.282	0	NA	NA	NA	NA	NA
LAG3	3.235@2	NA	NA	NA	NA	NA	1.81965104858223	0	0.721	0.265	0	NA	NA	NA	NA	NA
PDCD1	3.23@2	NA	NA	NA	NA	NA	1.42581579614817	0	0.626	0.202	0	NA	NA	NA	NA	NA
TRAV21	3.09@2	NA	NA	NA	NA	NA	2.32219527169633	0	0.365	0.056	0	NA	NA	NA	NA	NA
SIRPG	2.735@2	NA	NA	NA	NA	NA	1.30220487939503	0	0.68	0.271	0	NA	NA	NA	NA	NA
GZMB	2.495@2	NA	NA	NA	NA	NA	1.57856232046386	0	0.887	0.425	0	0.530122467091424	3.68282467648615e-50	0.679	0.47	9.65783943161729e-46
CD82	2.48@2	NA	NA	NA	NA	NA	1.15816373471101	0	0.578	0.22	0	0.327750233573198	3.20515364125879e-82	0.546	0.243	8.40519490883706e-78
GNLY	2.23@2	NA	NA	NA	NA	NA	1.95165789830219	1.21436525803183e-291	0.586	0.242	3.18455145266267e-287	0.350369310855483	6.00302173475825e-19	0.408	0.278	1.574232419723e-14
IFNG	1.93@2	NA	NA	NA	NA	NA	1.06252347843978	1.72748525997424e-243	0.634	0.294	4.53015734575644e-239	NA	NA	NA	NA	NA
CCL4L2	1.87@2	NA	NA	NA	NA	NA	1.70155331358911	1.00254615181961e-237	0.637	0.3	2.62907702853174e-233	NA	NA	NA	NA	NA
SH2D2A	1.605@2	NA	NA	NA	NA	NA	1.16212304249931	4.85263891002574e-283	0.666	0.337	1.27255602776515e-278	NA	NA	NA	NA	NA
CD27	1.425@2	NA	NA	NA	NA	NA	1.36059833570505	5.44145162779305e-303	0.693	0.367	1.42696627487245e-298	NA	NA	NA	NA	NA
ITM2A	1.595@3	NA	NA	NA	NA	NA	1.00318899993016	1.89882818709752e-228	0.667	0.353	4.97948703784454e-224	0.451811148539955	5.02028978204372e-77	0.71	0.367	1.31652079244315e-72
RGS1	1.335@2	NA	NA	NA	NA	NA	1.21935586395146	0	0.822	0.459	0	NA	NA	NA	NA	NA
PRF1	1.225@2	NA	NA	NA	NA	NA	1.43861185749052	0	0.88	0.505	0	NA	NA	NA	NA	NA
SAMSN1	0@2	NA	NA	NA	NA	NA	1.07604636078194	2.17738423405637e-255	0.479	0.182	5.70997241538944e-251	NA	NA	NA	NA	NA
TRBV7-9	0@2	NA	NA	NA	NA	NA	1.31162428102165	0	0.346	0.063	0	NA	NA	NA	NA	NA
GALNT2	0@2	NA	NA	NA	NA	NA	1.04215813064848	2.16910983792806e-249	0.383	0.119	5.68827363898254e-245	NA	NA	NA	NA	NA
CTLA4	3.01@3	NA	NA	NA	NA	NA	0.945102070565484	1.16011552211856e-228	0.396	0.133	3.04228694520371e-224	0.518439702792083	1.89631188751012e-151	0.445	0.144	4.97288829380654e-147
CD200R1	0@2	NA	NA	NA	NA	NA	1.08121441754789	3.154020800813e-282	0.311	0.073	8.271104148052e-278	NA	NA	NA	NA	NA
ZBED2	0@2	NA	NA	NA	NA	NA	1.27825098709527	0	0.25	0.022	0	NA	NA	NA	NA	NA
AC243829.4	0@2	NA	NA	NA	NA	NA	0.855452217384029	4.81894054295781e-238	0.295	0.074	1.26371896798526e-233	NA	NA	NA	NA	NA
NDFIP2	0@2	NA	NA	NA	NA	NA	0.760642170640367	6.02523176791647e-175	0.331	0.114	1.58005677881841e-170	0.280546855349712	1.90390351449191e-91	0.348	0.125	4.99279657640359e-87
GPR25	0@2	NA	NA	NA	NA	NA	0.838723274673052	1.91823829752235e-162	0.343	0.127	5.03038811142261e-158	0.435010515573887	1.42550976419458e-101	0.374	0.137	3.73825680562386e-97
TOX	0@2	NA	NA	NA	NA	NA	0.748291659774523	1.07144173215183e-148	0.351	0.14	2.80974879839495e-144	NA	NA	NA	NA	NA
CARS	0@2	NA	NA	NA	NA	NA	0.894143963765352	1.80842956258136e-185	0.31	0.1	4.74242568491336e-181	NA	NA	NA	NA	NA
LYST	0@2	NA	NA	NA	NA	NA	0.695917490313025	2.50381162001726e-119	0.403	0.194	6.56599559233326e-115	NA	NA	NA	NA	NA
CSF1	0@2	NA	NA	NA	NA	NA	0.87581806971091	3.59823696084547e-186	0.3	0.093	9.43601660612115e-182	NA	NA	NA	NA	NA
PLPP1	0@2	NA	NA	NA	NA	NA	0.86732519439328	2.38575777449948e-210	0.277	0.074	6.25641118784745e-206	NA	NA	NA	NA	NA
LAYN	0@2	NA	NA	NA	NA	NA	0.860687628174848	1.02564276971752e-233	0.265	0.062	2.68964559930723e-229	NA	NA	NA	NA	NA
APOBEC3C	0@2	NA	NA	NA	NA	NA	0.71483144953255	2.01411013422723e-111	0.397	0.199	5.28180241599749e-107	NA	NA	NA	NA	NA
CD38	0@2	NA	NA	NA	NA	NA	0.800518545973976	3.42144514302575e-172	0.284	0.09	8.97239774307072e-168	0.300802971581876	5.16910822103032e-116	0.32	0.098	1.35554693988299e-111
TNFRSF1B	0@2	NA	NA	NA	NA	NA	0.676392573774864	4.77276925734243e-104	0.379	0.188	1.25161101004548e-99	NA	NA	NA	NA	NA
FASLG	0@2	NA	NA	NA	NA	NA	0.673628157532718	9.72127803794116e-103	0.339	0.157	2.54930795266969e-98	NA	NA	NA	NA	NA
PTMS	0@2	NA	NA	NA	NA	NA	0.64010301588841	3.38953239205917e-104	0.338	0.157	8.88870974493596e-100	0.321588866150272	3.41832525647121e-83	0.403	0.162	8.9642161525701e-79
TNIP3	0@2	NA	NA	NA	NA	NA	0.732174	2.14470059957148e-148	0.271	0.091	5.62426285231626e-144	NA	NA	NA	NA	NA
RGS2	0@2	NA	NA	NA	NA	NA	0.719162447853239	5.90734018741973e-113	0.316	0.136	1.54914089074895e-108	NA	NA	NA	NA	NA
ADGRG1	0@2	NA	NA	NA	NA	NA	0.679780644874256	9.11166875913285e-150	0.259	0.081	2.389444015395e-145	NA	NA	NA	NA	NA
TNFSF10	0@2	NA	NA	NA	NA	NA	0.639692170848873	5.9264797000164e-99	0.332	0.156	1.5541600365323e-94	NA	NA	NA	NA	NA
TRBV7-4	0@2	NA	NA	NA	NA	NA	0.929371032093551	0	0.188	0.015	0	NA	NA	NA	NA	NA
PDE4D	0@2	NA	NA	NA	NA	NA	0.583797841077851	6.57994876840964e-102	0.297	0.128	1.72552576502774e-97	NA	NA	NA	NA	NA
TRBV7-2	0@2	NA	NA	NA	NA	NA	0.95868831017932	1.32915221802981e-228	0.198	0.034	3.48556877656137e-224	NA	NA	NA	NA	NA
KIR2DL4	0@2	NA	NA	NA	NA	NA	0.891779792853953	8.26460618282783e-160	0.227	0.063	2.16731032538477e-155	0.283052234930379	1.65434252914565e-52	0.199	0.075	4.33834784843156e-48
PCED1B	0@2	NA	NA	NA	NA	NA	0.568922352893355	8.41467495443489e-87	0.318	0.154	2.20666436005101e-82	NA	NA	NA	NA	NA
SNAP47	0@2	NA	NA	NA	NA	NA	0.696518230276068	9.03472217310109e-112	0.273	0.11	2.36926554267403e-107	NA	NA	NA	NA	NA
TRBV9	0@2	NA	NA	NA	NA	NA	1.9908103965398	1.0813238249629e-194	0.207	0.046	2.83566359858271e-190	NA	NA	NA	NA	NA
RHOB	0@2	NA	NA	NA	NA	NA	0.677633356785359	4.07820924105275e-126	0.243	0.082	1.06946959137367e-121	NA	NA	NA	NA	NA
TRAV13-2	0@2	NA	NA	NA	NA	NA	1.7638021557773	2.51277943348035e-186	0.208	0.049	6.58951278635886e-182	NA	NA	NA	NA	NA
SARDH	0@2	NA	NA	NA	NA	NA	0.693517280584565	6.86430240555998e-163	0.211	0.054	1.80009466283405e-158	NA	NA	NA	NA	NA
GALM	0@2	NA	NA	NA	NA	NA	0.557888128187884	2.29680304078453e-84	0.288	0.135	6.02313629415335e-80	0.289497382883965	2.82274381004061e-112	0.394	0.134	7.40236336745049e-108
RNF19A	0@2	NA	NA	NA	NA	NA	0.510417054020201	1.11987289758276e-62	0.334	0.184	2.93675468662103e-58	NA	NA	NA	NA	NA
AFAP1L2	0@2	NA	NA	NA	NA	NA	0.673964528189998	3.31237192906092e-205	0.181	0.032	8.68636414676936e-201	NA	NA	NA	NA	NA
MAL	0@2	NA	NA	NA	NA	NA	0.780246309160879	8.83705132993985e-202	0.177	0.031	2.31742834076343e-197	NA	NA	NA	NA	NA
CD70	0@2	NA	NA	NA	NA	NA	0.597135314159067	1.69709894564756e-85	0.249	0.106	4.45047227506616e-81	0.44770237255222	5.56799160778586e-107	0.325	0.108	1.46015011922576e-102
HNRNPLL	0@2	NA	NA	NA	NA	NA	0.507731146951309	9.23508422185027e-65	0.306	0.163	2.42180848633801e-60	NA	NA	NA	NA	NA
MIR155HG	0@2	NA	NA	NA	NA	NA	0.714994072108858	4.84708034966652e-71	0.282	0.14	1.27109835089655e-66	0.454013504031129	6.49844799218529e-107	0.387	0.139	1.70415300147067e-102
RAB3GAP1	0@2	NA	NA	NA	NA	NA	0.571283440065897	1.15540766585906e-100	0.221	0.082	3.02994106294879e-96	NA	NA	NA	NA	NA
TRAV29DV5	0@2	NA	NA	NA	NA	NA	0.560196126686395	1.18161077871853e-122	0.193	0.054	3.09865610611146e-118	NA	NA	NA	NA	NA
CHI3L2	0@2	NA	NA	NA	NA	NA	0.849138384455462	2.99361430956884e-123	0.198	0.06	7.85045416541333e-119	NA	NA	NA	NA	NA
IFI6	3.16@3	NA	NA	NA	NA	NA	0.631103544883846	2.634070682641e-58	0.315	0.177	6.90758695815776e-54	0.504551065327233	4.09109563381536e-143	0.486	0.17	1.07284891901174e-138
IRF7	0@2	NA	NA	NA	NA	NA	0.461264615101127	7.35216817123041e-52	0.332	0.195	1.92803258122346e-47	NA	NA	NA	NA	NA
ASB2	0@2	NA	NA	NA	NA	NA	0.55475848777421	3.78032088180764e-112	0.19	0.059	9.91351348045236e-108	NA	NA	NA	NA	NA
CD2BP2	0@2	NA	NA	NA	NA	NA	0.461446069030195	3.56281429833398e-58	0.284	0.153	9.34312421595103e-54	NA	NA	NA	NA	NA
OASL	0@2	NA	NA	NA	NA	NA	0.44147612891346	3.14829891653128e-52	0.302	0.171	8.25609907871163e-48	NA	NA	NA	NA	NA
PHLDA1	0@2	NA	NA	NA	NA	NA	0.528681703882255	3.01525615458008e-57	0.279	0.149	7.90720773977081e-53	0.38374449747351	7.39471266709856e-128	0.424	0.143	1.93918944981993e-123
HMOX1	0@2	NA	NA	NA	NA	NA	0.647158388073463	1.86823769930702e-191	0.154	0.024	4.89926654266273e-187	NA	NA	NA	NA	NA
MX1	0@2	NA	NA	NA	NA	NA	0.55659631907242	3.12218638763425e-53	0.299	0.169	8.18762158293205e-49	0.254659879108342	2.22561957349158e-79	0.406	0.167	5.83646476952432e-75
MTHFD2	4.87@3	NA	NA	NA	NA	NA	0.477524275085925	5.59199598397611e-56	0.286	0.157	1.46644502683789e-51	0.884693278637652	0	0.622	0.135	0
TRAV4	0@2	NA	NA	NA	NA	NA	1.12504506772933	2.03406350470323e-121	0.172	0.048	5.33412813473375e-117	NA	NA	NA	NA	NA
GBP2	0@2	NA	NA	NA	NA	NA	0.460284738410246	5.2873222522631e-48	0.299	0.176	1.38654738743348e-43	NA	NA	NA	NA	NA
CCL3L1	0@2	NA	NA	NA	NA	NA	0.583344056677193	8.84740269351602e-76	0.205	0.082	2.32014288234764e-71	NA	NA	NA	NA	NA
JAKMIP1	0@2	NA	NA	NA	NA	NA	0.378825575262037	1.02052888894607e-47	0.273	0.152	2.67623495837218e-43	NA	NA	NA	NA	NA
PLSCR1	0@2	NA	NA	NA	NA	NA	0.440486154179688	6.7424171798724e-46	0.282	0.162	1.76813148124974e-41	0.294462659370409	1.07070833179416e-94	0.414	0.157	2.80782552929701e-90
ARID5B	0@2	NA	NA	NA	NA	NA	0.448052010397352	6.36229754106228e-54	0.245	0.126	1.66844890716817e-49	NA	NA	NA	NA	NA
CREM	0@2	NA	NA	NA	NA	NA	0.470954744368335	3.0289682365803e-53	0.25	0.132	7.94316630360819e-49	NA	NA	NA	NA	NA
MAP2K3	0@2	NA	NA	NA	NA	NA	0.43704985209923	1.49056219657029e-50	0.252	0.135	3.90885030428592e-46	NA	NA	NA	NA	NA
NPDC1	0@2	NA	NA	NA	NA	NA	0.46993792716075	8.11564670535226e-75	0.192	0.076	2.12824719201158e-70	0.276887074045598	1.47701464728499e-106	0.265	0.077	3.87332321104016e-102
ARL3	0@2	NA	NA	NA	NA	NA	0.459191075918824	1.29414758414307e-61	0.215	0.1	3.39377262465677e-57	0.316676475392217	3.47984162881741e-132	0.334	0.096	9.12553668741077e-128
CTSB	3.13@3	NA	NA	NA	NA	NA	0.418550477679425	1.27727932574227e-43	0.268	0.154	3.34953730382654e-39	0.430558573845205	7.66986140876842e-154	0.457	0.144	2.01134445583543e-149
IGFLR1	0@2	NA	NA	NA	NA	NA	0.437454185418324	3.97976707443008e-61	0.201	0.089	1.04365411759854e-56	NA	NA	NA	NA	NA
CLSTN3	0@2	NA	NA	NA	NA	NA	0.4060383022654	2.69619758766133e-49	0.231	0.119	7.07050855388306e-45	NA	NA	NA	NA	NA
B3GNT2	0@2	NA	NA	NA	NA	NA	0.376815943882174	1.32240525140321e-41	0.257	0.145	3.46787553127977e-37	NA	NA	NA	NA	NA
CLECL1	0@2	NA	NA	NA	NA	NA	0.529136716296057	6.69847410614162e-131	0.143	0.031	1.75660784959458e-126	NA	NA	NA	NA	NA
PAG1	0@2	NA	NA	NA	NA	NA	0.339354410433517	8.51382419924975e-37	0.284	0.172	2.23266525801125e-32	NA	NA	NA	NA	NA
BHLHE40	0@2	NA	NA	NA	NA	NA	0.372505864659104	5.12802963389476e-38	0.281	0.17	1.34477449119256e-33	NA	NA	NA	NA	NA
VCAM1	0@2	NA	NA	NA	NA	NA	0.523154587284367	4.56136815040472e-94	0.161	0.05	1.19617318376213e-89	NA	NA	NA	NA	NA
SERTAD1	0@2	NA	NA	NA	NA	NA	0.286329049640516	2.34951631694693e-32	0.303	0.192	6.16137158956163e-28	NA	NA	NA	NA	NA
SUPT3H	0@2	NA	NA	NA	NA	NA	0.350099757649697	1.97054245150621e-39	0.258	0.148	5.16755052482987e-35	NA	NA	NA	NA	NA
ARID5A	0@2	NA	NA	NA	NA	NA	0.341079064358095	1.83853837408602e-37	0.271	0.161	4.82138303220318e-33	NA	NA	NA	NA	NA
SYT11	0@2	NA	NA	NA	NA	NA	0.422990143022564	2.93279384468141e-74	0.178	0.068	7.69095857829253e-70	NA	NA	NA	NA	NA
WBP2	0@2	NA	NA	NA	NA	NA	0.323666945070604	8.32196949699219e-36	0.272	0.164	2.18235328089123e-31	NA	NA	NA	NA	NA
SOX4	0@2	NA	NA	NA	NA	NA	0.564724951917325	8.62880692668388e-78	0.166	0.059	2.26281832845358e-73	0.324832172339156	4.64426787516194e-97	0.217	0.06	1.21791280758247e-92
OAS1	0@2	NA	NA	NA	NA	NA	0.488288573296122	1.15967563414814e-59	0.195	0.088	3.04113338299008e-55	NA	NA	NA	NA	NA
FUT8	0@2	NA	NA	NA	NA	NA	0.447505453129226	2.16923717221945e-59	0.193	0.086	5.68860756042828e-55	NA	NA	NA	NA	NA
RALA	0@2	NA	NA	NA	NA	NA	0.404659715360267	1.2477344388523e-39	0.263	0.156	3.27205879244628e-35	NA	NA	NA	NA	NA
BCAS4	0@2	NA	NA	NA	NA	NA	0.361625005471648	2.3001973443805e-40	0.248	0.141	6.03203751590343e-36	NA	NA	NA	NA	NA
GTPBP8	0@2	NA	NA	NA	NA	NA	0.547456429743178	5.85877106496503e-70	0.178	0.071	1.53640412407643e-65	NA	NA	NA	NA	NA
HLA-DQA1	0@2	NA	NA	NA	NA	NA	0.348714222159626	2.63102440480316e-33	0.277	0.172	6.89959839915582e-29	0.468913919588854	3.79101213094894e-131	0.459	0.162	9.9415502122005e-127
IFI35	0@2	NA	NA	NA	NA	NA	0.362910223880039	2.01222155585952e-32	0.292	0.188	5.276849808086e-28	NA	NA	NA	NA	NA
SNX9	0@2	NA	NA	NA	NA	NA	0.480942533229416	1.04978031773334e-81	0.153	0.05	2.75294390522392e-77	NA	NA	NA	NA	NA
EPSTI1	0@2	NA	NA	NA	NA	NA	0.37501064455252	4.5414259695689e-38	0.246	0.144	1.19094354625975e-33	0.331647780665933	8.56649865872755e-134	0.418	0.134	2.24647860826471e-129
LIMS1	0@2	NA	NA	NA	NA	NA	0.427279618045695	7.05973391730642e-45	0.219	0.117	1.85134462247444e-40	0.269507104433336	2.82846766710414e-136	0.371	0.109	7.4173736102139e-132
TNFRSF18	0@2	NA	NA	NA	NA	NA	0.477529911957299	1.86173626233208e-54	0.182	0.081	4.88221717433964e-50	1.11225721184495	1.26733659597548e-184	0.312	0.076	3.3234634892861e-180
ORMDL3	0@2	NA	NA	NA	NA	NA	0.376336492641587	3.85359932212077e-44	0.21	0.109	1.01056788623295e-39	NA	NA	NA	NA	NA
TGIF1	0@2	NA	NA	NA	NA	NA	0.36519725135241	6.89318098871929e-42	0.216	0.115	1.80766778248175e-37	NA	NA	NA	NA	NA
SRRT	0@2	NA	NA	NA	NA	NA	0.371679588271602	2.42435028324835e-32	0.274	0.174	6.35761618279046e-28	NA	NA	NA	NA	NA
TNFSF4	0@2	NA	NA	NA	NA	NA	0.518107834428573	8.88108299880832e-99	0.135	0.035	2.32897520560749e-94	NA	NA	NA	NA	NA
HIF1A	0@2	NA	NA	NA	NA	NA	0.338382186736289	1.85215623065727e-33	0.263	0.163	4.85709449927563e-29	NA	NA	NA	NA	NA
MAPRE2	0@2	NA	NA	NA	NA	NA	0.331236084467374	1.09316391426632e-31	0.267	0.167	2.86671304877201e-27	NA	NA	NA	NA	NA
TYMP	3@3	NA	NA	NA	NA	NA	0.342614929168828	5.59810240643991e-29	0.294	0.194	1.4680463750648e-24	0.354983734567518	5.01725983634676e-111	0.483	0.183	1.31572621948357e-106
LAP3	3.41@3	NA	NA	NA	NA	NA	0.37534381856891	6.56416024554655e-38	0.234	0.135	1.72138538279213e-33	0.487844744292241	1.62494235236552e-210	0.461	0.12	4.26124882484333e-206
PPP1R16B	0@2	NA	NA	NA	NA	NA	0.347378706766228	5.46198022716271e-38	0.225	0.126	1.43234969477115e-33	NA	NA	NA	NA	NA
LRRC28	0@2	NA	NA	NA	NA	NA	0.641628871380773	4.70010337992981e-71	0.153	0.056	1.23255511035279e-66	NA	NA	NA	NA	NA
SLC27A2	0@2	NA	NA	NA	NA	NA	0.429874266945337	3.59527158765391e-88	0.134	0.038	9.42824021146361e-84	NA	NA	NA	NA	NA
ITGB7	0@2	NA	NA	NA	NA	NA	0.292992040875358	5.04842339121171e-27	0.273	0.178	1.32389855011136e-22	NA	NA	NA	NA	NA
SP140	0@2	NA	NA	NA	NA	NA	0.285031200435058	1.43489991044943e-28	0.253	0.159	3.76288152516259e-24	NA	NA	NA	NA	NA
NINJ2	0@2	NA	NA	NA	NA	NA	0.400060081821239	9.76124760663402e-48	0.176	0.083	2.55978957236371e-43	NA	NA	NA	NA	NA
ASNA1	3.26@3	NA	NA	NA	NA	NA	0.308945402541735	5.65334810932796e-28	0.266	0.174	1.48253400819016e-23	0.306399036219181	1.3462637365257e-137	0.485	0.159	3.53044202266499e-133
TRAF5	0@2	NA	NA	NA	NA	NA	0.350167070416175	1.65903045217099e-37	0.203	0.111	4.3506414577732e-33	NA	NA	NA	NA	NA
PIM2	0@2	NA	NA	NA	NA	NA	0.40456683684195	1.01732278988361e-32	0.223	0.131	2.66782728419078e-28	NA	NA	NA	NA	NA
LAPTM4A	0@2	NA	NA	NA	NA	NA	0.257992010178245	7.42591994912747e-24	0.269	0.178	1.94737324745919e-19	NA	NA	NA	NA	NA
GATA3	0@2	NA	NA	NA	NA	NA	0.322285496891836	6.92892477796407e-28	0.244	0.153	1.8170412337733e-23	NA	NA	NA	NA	NA
DDRGK1	0@2	NA	NA	NA	NA	NA	0.286419085115306	1.00198913392379e-26	0.258	0.167	2.62761630480176e-22	NA	NA	NA	NA	NA
LRP10	0@2	NA	NA	NA	NA	NA	0.286416097433519	1.61660260869516e-28	0.24	0.149	4.23937868104218e-24	NA	NA	NA	NA	NA
NUDT5	3.62@3	NA	NA	NA	NA	NA	0.257047157944896	5.739157930945e-24	0.276	0.186	1.50503677581102e-19	0.375278201294876	9.27108466976005e-163	0.531	0.169	2.43124924379787e-158
APOBEC3H	0@2	NA	NA	NA	NA	NA	0.383359735279448	7.44543406159837e-38	0.195	0.105	1.95249062831356e-33	NA	NA	NA	NA	NA
AKAP5	0@2	NA	NA	NA	NA	NA	0.414878886319252	1.41181076584941e-95	0.117	0.028	3.70233255236348e-91	NA	NA	NA	NA	NA
BTG3	3.73@3	NA	NA	NA	NA	NA	0.287827518575572	1.90699959436201e-25	0.257	0.168	5.00091573625493e-21	0.523737721096738	2.6431243226306e-205	0.523	0.15	6.9313292236665e-201
HERPUD2	0@2	NA	NA	NA	NA	NA	0.276980841980957	1.75606199104626e-26	0.243	0.154	4.60509696531972e-22	NA	NA	NA	NA	NA
RIN3	0@2	NA	NA	NA	NA	NA	0.337899257157018	4.56915556665274e-36	0.191	0.103	1.19821535579901e-31	NA	NA	NA	NA	NA
RGS3	0@2	NA	NA	NA	NA	NA	0.326060480515551	1.70701136059649e-42	0.17	0.082	4.47646659202825e-38	NA	NA	NA	NA	NA
SF3B4	0@2	NA	NA	NA	NA	NA	0.288000115409381	3.60097191362689e-25	0.258	0.17	9.44318874629514e-21	NA	NA	NA	NA	NA
GCNT1	0@2	NA	NA	NA	NA	NA	0.364589087580002	2.69037522399123e-52	0.148	0.061	7.0552399873946e-48	NA	NA	NA	NA	NA
PDE4DIP	0@2	NA	NA	NA	NA	NA	0.323365917831947	3.84706125272351e-38	0.177	0.09	1.00885334291421e-33	NA	NA	NA	NA	NA
LDLRAD4	0@2	NA	NA	NA	NA	NA	0.253183291455668	1.44412255072504e-23	0.253	0.166	3.78706697702135e-19	NA	NA	NA	NA	NA
SLC7A5	0@2	NA	NA	NA	NA	NA	0.263573613644542	9.14308826399204e-26	0.233	0.147	2.39768346634927e-21	NA	NA	NA	NA	NA
NAMPT	0@2	NA	NA	NA	NA	NA	0.337711191729944	4.75980002362435e-35	0.184	0.099	1.24820995819525e-30	NA	NA	NA	NA	NA
HSPA9	0@2	NA	NA	NA	NA	NA	0.256802490312838	2.39537054713658e-23	0.248	0.163	6.28161972281097e-19	NA	NA	NA	NA	NA
LINC01943	0@2	NA	NA	NA	NA	NA	0.410028547836724	4.06081916694115e-53	0.139	0.055	1.06490921833865e-48	0.338644492561926	1.50775347155947e-110	0.213	0.054	3.95393270381756e-106
PRR5L	0@2	NA	NA	NA	NA	NA	0.335058423515865	4.69437106066582e-51	0.14	0.056	1.23105186694901e-46	NA	NA	NA	NA	NA
WIPF3	0@2	NA	NA	NA	NA	NA	0.428243418132136	1.22076225603693e-99	0.106	0.022	3.20132694023124e-95	NA	NA	NA	NA	NA
GRINA	0@2	NA	NA	NA	NA	NA	0.303808257169102	1.0158101966884e-35	0.173	0.089	2.66386065979567e-31	NA	NA	NA	NA	NA
HSPA1A	0@2	NA	NA	NA	NA	NA	0.492147337574643	1.30939295878956e-24	0.228	0.145	3.43375209512975e-20	NA	NA	NA	NA	NA
MAPK1IP1L	0@2	NA	NA	NA	NA	NA	0.291701203445655	7.87251257789633e-22	0.269	0.186	2.06448769842753e-17	NA	NA	NA	NA	NA
CNOT2	0@2	NA	NA	NA	NA	NA	0.257362538522208	1.3725997567287e-20	0.268	0.185	3.59950560204533e-16	NA	NA	NA	NA	NA
DTHD1	0@2	NA	NA	NA	NA	NA	0.325561616717125	1.1142630871515e-47	0.142	0.059	2.92204351974609e-43	NA	NA	NA	NA	NA
OS9	0@2	NA	NA	NA	NA	NA	0.284061531127361	5.25177937512057e-26	0.218	0.135	1.37722662333162e-21	NA	NA	NA	NA	NA
RFTN1	0@2	NA	NA	NA	NA	NA	0.275387736799029	5.1707178049976e-28	0.205	0.122	1.35596903718257e-23	NA	NA	NA	NA	NA
LINC02195	0@2	NA	NA	NA	NA	NA	0.36839259381011	3.14891630982665e-30	0.19	0.108	8.25771813088941e-26	0.328967054724189	2.2009226490508e-94	0.302	0.103	5.77169955487081e-90
ACTA2	0@2	NA	NA	NA	NA	NA	0.3552690753134	1.27109127487625e-37	0.164	0.082	3.33330975923547e-33	NA	NA	NA	NA	NA
IL21R	0@2	NA	NA	NA	NA	NA	0.318400738754514	1.20332416793436e-37	0.165	0.083	3.15559729799107e-33	NA	NA	NA	NA	NA
TESPA1	0@2	NA	NA	NA	NA	NA	0.376412131339235	6.27067263370414e-45	0.146	0.064	1.64442119146257e-40	NA	NA	NA	NA	NA
ICOS	0@2	NA	NA	NA	NA	NA	0.360523669954657	2.70539879193477e-40	0.156	0.075	7.09463779196975e-36	0.314655515294919	8.74280557212732e-101	0.246	0.071	2.29271333323467e-96
RILPL2	0@2	NA	NA	NA	NA	NA	0.370463379224512	1.48111640178455e-26	0.214	0.133	3.88407965203981e-22	NA	NA	NA	NA	NA
RHBDD2	0@2	NA	NA	NA	NA	NA	0.289522904830149	2.50749571879964e-24	0.221	0.14	6.57565677298017e-20	NA	NA	NA	NA	NA
VPS37B	0@2	NA	NA	NA	NA	NA	0.309092398116768	3.55311175415021e-28	0.189	0.11	9.31768026408351e-24	NA	NA	NA	NA	NA
FAM3C	0@2	NA	NA	NA	NA	NA	0.382087	1.01439978152202e-39	0.148	0.069	2.66016198706335e-35	NA	NA	NA	NA	NA
MYO7A	0@2	NA	NA	NA	NA	NA	0.337596083219594	2.2209880638787e-42	0.142	0.063	5.82431909871551e-38	NA	NA	NA	NA	NA
SLF1	0@2	NA	NA	NA	NA	NA	0.275627052102249	1.33999067662048e-24	0.2	0.122	3.51399155036954e-20	NA	NA	NA	NA	NA
WARS	0@2	NA	NA	NA	NA	NA	0.358719479966145	1.80414501577703e-42	0.143	0.065	4.73118988937369e-38	NA	NA	NA	NA	NA
SPRY1	0@2	NA	NA	NA	NA	NA	0.353829771506637	7.99771856311286e-35	0.154	0.077	2.09732171599072e-30	NA	NA	NA	NA	NA
QSOX1	0@2	NA	NA	NA	NA	NA	0.337948535301335	1.90856671614358e-49	0.126	0.049	5.00502535641492e-45	NA	NA	NA	NA	NA
GFOD1	0@2	NA	NA	NA	NA	NA	0.325760426211551	6.68288402966614e-53	0.122	0.045	1.75251950793965e-48	NA	NA	NA	NA	NA
POMC	0@2	NA	NA	NA	NA	NA	0.289387789458382	3.29615718061741e-34	0.154	0.077	8.64384259045109e-30	NA	NA	NA	NA	NA
MIF4GD	0@2	NA	NA	NA	NA	NA	0.256972968999933	1.49522675977533e-20	0.241	0.164	3.92108265483483e-16	NA	NA	NA	NA	NA
EOMES	0@2	NA	NA	NA	NA	NA	0.255111081692322	3.1610611487461e-22	0.208	0.131	8.28956675647178e-18	NA	NA	NA	NA	NA
PNPLA2	0@2	NA	NA	NA	NA	NA	0.256403200005723	4.85633197204182e-21	0.221	0.145	1.27352449634825e-16	NA	NA	NA	NA	NA
LAMP1	0@2	NA	NA	NA	NA	NA	0.255387885772501	3.77372182305155e-23	0.2	0.124	9.89620810877039e-19	NA	NA	NA	NA	NA
ACTR1A	0@2	NA	NA	NA	NA	NA	0.266790469329931	1.33677844343601e-22	0.216	0.14	3.50556779006659e-18	NA	NA	NA	NA	NA
PHYKPL	0@2	NA	NA	NA	NA	NA	0.261604095919603	1.3675114469217e-19	0.232	0.157	3.58616201840747e-15	NA	NA	NA	NA	NA
USP11	0@2	NA	NA	NA	NA	NA	0.268206073455014	3.52232485598194e-25	0.184	0.109	9.23694470232705e-21	NA	NA	NA	NA	NA
TMEM9	0@2	NA	NA	NA	NA	NA	0.339801987026928	2.18555400201548e-37	0.142	0.067	5.7313968148854e-33	NA	NA	NA	NA	NA
KDM5B	0@2	NA	NA	NA	NA	NA	0.312891472535977	3.08991891196161e-37	0.143	0.068	8.10300335472813e-33	NA	NA	NA	NA	NA
CD151	0@2	NA	NA	NA	NA	NA	0.308238248411675	5.22562729443329e-29	0.172	0.097	1.37036850169219e-24	0.273554595887256	1.52818114266255e-126	0.312	0.088	4.00750222851828e-122
ABCG1	0@2	NA	NA	NA	NA	NA	0.309291227650388	1.90094520231885e-38	0.136	0.062	4.98503869856095e-34	NA	NA	NA	NA	NA
MYL6B	3.35@3	NA	NA	NA	NA	NA	0.316888615717296	4.20814191273965e-34	0.153	0.079	1.10354313519685e-29	0.565524258602084	0	0.396	0.061	0
DUSP16	0@2	NA	NA	NA	NA	NA	0.321059518410154	6.87889692110171e-37	0.137	0.064	1.80392192858971e-32	NA	NA	NA	NA	NA
GSTM4	0@2	NA	NA	NA	NA	NA	0.2964712680972	6.47001815473464e-41	0.127	0.054	1.69669756089761e-36	NA	NA	NA	NA	NA
TIAM1	0@2	NA	NA	NA	NA	NA	0.348978130201789	1.97985316535812e-65	0.101	0.029	5.19196694083513e-61	NA	NA	NA	NA	NA
ECE1	0@2	NA	NA	NA	NA	NA	0.30519189648957	1.92079170291041e-41	0.125	0.053	5.03708416171227e-37	NA	NA	NA	NA	NA
PEF1	0@2	NA	NA	NA	NA	NA	0.253911254645046	4.20403705210135e-22	0.195	0.123	1.10246667654306e-17	NA	NA	NA	NA	NA
G6PD	0@2	NA	NA	NA	NA	NA	0.270790297993762	1.86581402500688e-24	0.177	0.105	4.89291069917805e-20	NA	NA	NA	NA	NA
LMO4	0@2	NA	NA	NA	NA	NA	0.277700913420095	7.2920928842667e-22	0.187	0.116	1.9122784379701e-17	NA	NA	NA	NA	NA
SRGAP3	0@2	NA	NA	NA	NA	NA	0.291992127444505	7.98935595351e-34	0.133	0.063	2.09512870524846e-29	NA	NA	NA	NA	NA
FURIN	0@2	NA	NA	NA	NA	NA	0.329494067271411	4.76039037123429e-30	0.145	0.075	1.24836477095248e-25	NA	NA	NA	NA	NA
ITPR1	0@2	NA	NA	NA	NA	NA	0.273812964461643	3.86275280064383e-32	0.135	0.066	1.01296829444084e-27	NA	NA	NA	NA	NA
PON2	0@2	NA	NA	NA	NA	NA	0.318986327537761	7.03012465511593e-54	0.102	0.033	1.8435798895576e-49	NA	NA	NA	NA	NA
GEM	0@2	NA	NA	NA	NA	NA	0.425474253212257	4.60322054824521e-53	0.101	0.033	1.20714855657182e-48	NA	NA	NA	NA	NA
TSC22D1	0@2	NA	NA	NA	NA	NA	0.358901166822202	2.62953021607622e-45	0.11	0.042	6.89568003863829e-41	NA	NA	NA	NA	NA
GNGT2	0@2	NA	NA	NA	NA	NA	0.291093748237227	1.59829571927814e-28	0.142	0.075	4.191370694235e-24	NA	NA	NA	NA	NA
INPP5F	0@2	NA	NA	NA	NA	NA	0.331376333888236	7.15242849071832e-43	0.11	0.044	1.87565284740597e-38	NA	NA	NA	NA	NA
AIF1	0@2	NA	NA	NA	NA	NA	0.332040220619404	1.00005771212949e-37	0.111	0.046	2.62255134428838e-33	NA	NA	NA	NA	NA
MAP1LC3A	0@2	NA	NA	NA	NA	NA	0.288161774684965	7.50624850210113e-34	0.121	0.056	1.968438607191e-29	NA	NA	NA	NA	NA
XAF1	0@2	NA	NA	NA	NA	NA	0.252882265212621	5.90854407376477e-17	0.201	0.136	1.54945659790407e-12	NA	NA	NA	NA	NA
OAS2	0@2	NA	NA	NA	NA	NA	0.274209550308267	6.9653138652877e-19	0.177	0.114	1.82658390803305e-14	NA	NA	NA	NA	NA
GOLIM4	0@2	NA	NA	NA	NA	NA	0.27702140728532	8.16854366502657e-36	0.109	0.047	2.14211889071657e-31	NA	NA	NA	NA	NA
MCM5	3.76@3	NA	NA	NA	NA	NA	0.270858380628393	7.94003022953021e-23	0.147	0.085	2.082193527392e-18	0.87229828665895	0	0.439	0.063	0
KIAA0319L	0@2	NA	NA	NA	NA	NA	0.275870793116413	1.59175895895482e-32	0.106	0.046	4.17422869396313e-28	NA	NA	NA	NA	NA
PLCG2	0@2	NA	NA	NA	NA	NA	0.361033900761347	9.30459499376376e-17	0.164	0.105	2.44003699116461e-12	NA	NA	NA	NA	NA
SLC2A8	0@2	NA	NA	NA	NA	NA	0.265264405387664	1.19568516947079e-31	0.108	0.049	3.13556478842019e-27	NA	NA	NA	NA	NA
TRAFD1	0@2	NA	NA	NA	NA	NA	0.252212346912759	2.0197782057855e-21	0.136	0.078	5.2966663668519e-17	NA	NA	NA	NA	NA
GPR137B	0@2	NA	NA	NA	NA	NA	0.256234459309415	7.2094628952982e-28	0.111	0.053	1.890609549663e-23	NA	NA	NA	NA	NA
IFI44L	0@2	NA	NA	NA	NA	NA	0.296125739490422	2.17778718998672e-22	0.122	0.066	5.71102912702116e-18	NA	NA	NA	NA	NA
CHRM3-AS2	0@2	NA	NA	NA	NA	NA	0.295937932102632	1.72480394987608e-28	0.1	0.046	4.52312587815502e-24	NA	NA	NA	NA	NA
YEATS4	3.41@3	NA	NA	NA	NA	NA	0.261459684014191	1.15070309140981e-18	0.137	0.083	3.01760378691309e-14	0.588234524102866	0	0.403	0.062	0
HSPA1B	0@2	NA	NA	NA	NA	NA	0.257795403960888	2.12440361209176e-11	0.129	0.086	5.57103603234943e-07	NA	NA	NA	NA	NA
SPN	-1@2	NA	NA	NA	NA	NA	0.318846625974329	1.5575104530402e-26	0.295	0.2	4.08441541205262e-22	NA	NA	NA	NA	NA
GSTO1	3.75@3	NA	NA	NA	NA	NA	0.254262765710166	1.98788809720606e-21	0.287	0.2	5.21303774611318e-17	0.465294974714824	3.58537772413807e-169	0.556	0.181	9.40229454377967e-165
HLA-DQB1	3.09@3	NA	NA	NA	NA	NA	0.395792442942194	1.03523871269893e-37	0.32	0.202	2.71481000018166e-33	0.369895979176489	1.74276776407451e-112	0.501	0.192	4.570234184509e-108
NRBP1	-1.025@2	NA	NA	NA	NA	NA	0.362996118968006	1.02257289307328e-39	0.326	0.205	2.68159515479536e-35	NA	NA	NA	NA	NA
NBDY	-1.03@2	NA	NA	NA	NA	NA	0.264573495316596	6.45176564448402e-25	0.302	0.206	1.69191102260949e-20	NA	NA	NA	NA	NA
CHMP5	-1.045@2	NA	NA	NA	NA	NA	0.317397269952975	1.08725704497235e-26	0.307	0.209	2.8512228747355e-22	NA	NA	NA	NA	NA
CARHSP1	5.71@3	NA	NA	NA	NA	NA	0.451802489900277	2.02001268746435e-60	0.364	0.21	5.29728127160651e-56	1.18342578783204	0	0.755	0.184	0
PUF60	-1.055@2	NA	NA	NA	NA	NA	0.335512835839086	2.83558837676411e-34	0.323	0.211	7.43604695922621e-30	NA	NA	NA	NA	NA
HM13	-1.065@2	NA	NA	NA	NA	NA	0.288662201691593	1.9645939469381e-29	0.321	0.213	5.15195116645048e-25	NA	NA	NA	NA	NA
HLA-DMA	2.235@3	NA	NA	NA	NA	NA	0.42568528637262	1.18998023277784e-52	0.359	0.215	3.12060416243662e-48	0.31169222798235	2.01088271678769e-108	0.534	0.207	5.27333883650404e-104
MT1F	-1.075@2	NA	NA	NA	NA	NA	0.262916865143925	1.74492778043651e-21	0.305	0.215	4.57589861141671e-17	NA	NA	NA	NA	NA
CTSA	-1.08@2	NA	NA	NA	NA	NA	0.333357047405508	3.43538332355356e-34	0.332	0.216	9.00894922768686e-30	NA	NA	NA	NA	NA
NONO	3.77@3	NA	NA	NA	NA	NA	0.267804614816764	1.75090411734314e-19	0.3	0.216	4.59157095732064e-15	0.432793071662594	1.82979781253335e-155	0.573	0.196	4.79846178358745e-151
SLC3A2	-1.065@3	NA	NA	NA	NA	NA	0.503467691375503	4.5099910205213e-62	0.371	0.217	1.18270004522151e-57	0.267861829204015	1.80918210119065e-85	0.508	0.213	4.74439914216236e-81
SLA2	-1.105@2	NA	NA	NA	NA	NA	0.620042813552302	1.71901467064915e-87	0.405	0.221	4.50794407231034e-83	NA	NA	NA	NA	NA
TMED9	-1.105@2	NA	NA	NA	NA	NA	0.387520194333901	3.96449191902498e-44	0.353	0.221	1.03964836084511e-39	NA	NA	NA	NA	NA
MGAT1	-1.105@2	NA	NA	NA	NA	NA	0.375347976603942	2.69836584237733e-42	0.351	0.221	7.0761945850503e-38	NA	NA	NA	NA	NA
PSMD4	-1.105@2	NA	NA	NA	NA	NA	0.298764984951739	1.26684677811432e-26	0.32	0.221	3.322178990927e-22	NA	NA	NA	NA	NA
CCND2	-1.14@2	NA	NA	NA	NA	NA	0.609006035208208	3.76575325247632e-94	0.427	0.228	9.87531132929389e-90	NA	NA	NA	NA	NA
CCT8	2.695@3	NA	NA	NA	NA	NA	0.401933016971107	1.15430121990471e-44	0.36	0.228	3.02703951907811e-40	0.392762642056707	1.47617699974621e-136	0.592	0.215	3.87112656413446e-132
NUDT21	3.565@3	NA	NA	NA	NA	NA	0.263713814160728	1.38302297086098e-22	0.323	0.228	3.62683943878583e-18	0.672621171926933	1.73313442503125e-238	0.661	0.203	4.54497171620195e-234
MDH1	2.715@3	NA	NA	NA	NA	NA	0.31504267790885	2.74103008072418e-32	0.342	0.229	7.18807728369108e-28	0.427896566818729	1.18814393064786e-144	0.591	0.213	3.11578864373094e-140
NAPA	-1.145@2	NA	NA	NA	NA	NA	0.261593772725041	2.53751340934011e-19	0.314	0.229	6.65437516465349e-15	NA	NA	NA	NA	NA
TSPAN14	-1.15@2	NA	NA	NA	NA	NA	0.293275221911645	1.95963366645929e-26	0.333	0.23	5.13894332692285e-22	NA	NA	NA	NA	NA
TRA2B	2.81@3	NA	NA	NA	NA	NA	0.27218663309953	4.39130738061136e-25	0.331	0.23	1.15157644749152e-20	0.422277155941924	1.31410351939627e-148	0.599	0.212	3.44610506926477e-144
IRF2	-1.18@2	NA	NA	NA	NA	NA	0.41882249012296	5.74517415768272e-50	0.38	0.236	1.50661447111072e-45	NA	NA	NA	NA	NA
NUCB1	-1.18@2	NA	NA	NA	NA	NA	0.303968112369552	2.06652610212745e-26	0.337	0.236	5.41925805021903e-22	NA	NA	NA	NA	NA
PRDM1	-1.19@2	NA	NA	NA	NA	NA	0.332115191595567	8.39467736157098e-35	0.362	0.238	2.20142019129837e-30	NA	NA	NA	NA	NA
CCT7	-1.19@2	NA	NA	NA	NA	NA	0.302475241387978	8.4282333616206e-28	0.344	0.238	2.21021991675139e-23	NA	NA	NA	NA	NA
G3BP2	-1.19@2	NA	NA	NA	NA	NA	0.292931900583809	4.11758322279397e-23	0.335	0.238	1.07979502434549e-18	NA	NA	NA	NA	NA
COPZ1	-1.195@2	NA	NA	NA	NA	NA	0.370296929201175	4.12550081629263e-37	0.359	0.239	1.08187133406458e-32	NA	NA	NA	NA	NA
DNPH1	3.19@3	NA	NA	NA	NA	NA	0.868331280966095	1.90100129635809e-179	0.509	0.24	4.98518579956946e-175	0.719633416086549	1.20826613269549e-205	0.679	0.24	3.16855710638065e-201
CALCOCO2	-1.2@2	NA	NA	NA	NA	NA	0.330522023212675	3.32415652315887e-33	0.358	0.24	8.71726806633183e-29	NA	NA	NA	NA	NA
RPN2	-1.205@2	NA	NA	NA	NA	NA	0.397357033565692	1.98038652233433e-42	0.371	0.241	5.19336561616955e-38	NA	NA	NA	NA	NA
MIR4435-2HG	3.075@3	NA	NA	NA	NA	NA	0.303955541992289	1.71506171477866e-29	0.354	0.242	4.49757784083556e-25	0.573081112059606	4.52181746322361e-183	0.642	0.223	1.18580141155576e-178
CCT3	2.38@3	NA	NA	NA	NA	NA	0.296112472029047	2.32139816134479e-25	0.342	0.242	6.08763453831059e-21	0.332866761013811	2.20596191291763e-111	0.577	0.226	5.7849145204352e-107
DOK2	-1.23@2	NA	NA	NA	NA	NA	0.25400295222862	1.29957865318526e-22	0.346	0.246	3.40801506011302e-18	NA	NA	NA	NA	NA
ITGA4	-1.24@2	NA	NA	NA	NA	NA	0.284703510393109	4.19161854646387e-21	0.344	0.248	1.09921004762469e-16	NA	NA	NA	NA	NA
RAB11B	2.47@3	NA	NA	NA	NA	NA	0.331509584892151	1.12945573018579e-32	0.368	0.25	2.96188470683921e-28	0.280333896054671	5.67748118931056e-107	0.601	0.236	1.4888626670848e-102
SDF2L1	2.26@3	NA	NA	NA	NA	NA	0.281840631529005	2.76278249326209e-16	0.332	0.251	7.2451208103305e-12	0.342885019876972	1.71116974526226e-106	0.577	0.234	4.48737153997575e-102
CBLB	-1.295@2	NA	NA	NA	NA	NA	0.677752082623566	6.97710274852405e-115	0.481	0.259	1.82967542477295e-110	NA	NA	NA	NA	NA
NAP1L4	-1.3@2	NA	NA	NA	NA	NA	0.3450848322684	6.48155296035804e-30	0.37	0.26	1.69972244832429e-25	NA	NA	NA	NA	NA
CYBC1	-1.31@2	NA	NA	NA	NA	NA	0.436215305586096	1.76347876378982e-47	0.405	0.262	4.62454671016241e-43	NA	NA	NA	NA	NA
RBPJ	2.35@3	NA	NA	NA	NA	NA	0.327414927867503	5.62164501882424e-30	0.382	0.264	1.47422018973647e-25	0.443652647484417	4.84539128419875e-119	0.61	0.25	1.27065541036828e-114
CLEC2D	-1.325@2	NA	NA	NA	NA	NA	0.407276881067237	5.3881783072822e-42	0.4	0.265	1.41299587930168e-37	NA	NA	NA	NA	NA
PPP2R1A	-1.325@2	NA	NA	NA	NA	NA	0.362676323081804	1.7172409079617e-39	0.396	0.265	4.50329255703876e-35	NA	NA	NA	NA	NA
DEF6	-1.33@2	NA	NA	NA	NA	NA	0.286772037322213	8.19857642773047e-24	0.369	0.266	2.14999468240804e-19	NA	NA	NA	NA	NA
KDELR2	-1.335@2	NA	NA	NA	NA	NA	0.348338193872856	4.32208387757219e-32	0.383	0.267	1.13342327605453e-27	NA	NA	NA	NA	NA
KDELR1	-1.34@2	NA	NA	NA	NA	NA	0.278018475069706	9.81588860118959e-23	0.366	0.268	2.57411862677596e-18	NA	NA	NA	NA	NA
SCAMP2	-1.345@2	NA	NA	NA	NA	NA	0.564448217371788	4.95938107100418e-81	0.454	0.269	1.30054809206014e-76	NA	NA	NA	NA	NA
COPE	2.505@3	NA	NA	NA	NA	NA	0.25145775660526	1.06704494142659e-18	0.358	0.27	2.79821865439708e-14	0.317205445734782	3.87890231502378e-108	0.627	0.251	1.01720334309184e-103
SYTL3	-1.355@2	NA	NA	NA	NA	NA	0.506545437908693	1.08684456976711e-82	0.471	0.271	2.85014119975727e-78	NA	NA	NA	NA	NA
STAT3	-1.355@2	NA	NA	NA	NA	NA	0.632088599935271	3.47549007805141e-87	0.461	0.271	9.11412518068202e-83	NA	NA	NA	NA	NA
SURF4	-1.36@2	NA	NA	NA	NA	NA	0.428490656117491	4.94479084739108e-53	0.426	0.272	1.29672195181984e-48	NA	NA	NA	NA	NA
EWSR1	2.33@3	NA	NA	NA	NA	NA	0.267428169611917	1.45316877720373e-20	0.368	0.273	3.81078980133906e-16	0.322069230475199	1.59530421369025e-101	0.617	0.256	4.18352576998132e-97
TMCO1	-1.375@2	NA	NA	NA	NA	NA	0.260722980474301	1.44931091197524e-25	0.385	0.275	3.80067293556386e-21	NA	NA	NA	NA	NA
VCP	-1.38@2	NA	NA	NA	NA	NA	0.395080052081708	4.51156259401842e-40	0.409	0.276	1.18311217465539e-35	NA	NA	NA	NA	NA
AP2M1	-1.38@2	NA	NA	NA	NA	NA	0.26448255460816	6.46540710400782e-20	0.37	0.276	1.69548835895501e-15	NA	NA	NA	NA	NA
MFSD10	-1.39@2	NA	NA	NA	NA	NA	0.306409830572714	8.21713085913726e-32	0.402	0.278	2.15486039650016e-27	NA	NA	NA	NA	NA
SELPLG	-1.4@2	NA	NA	NA	NA	NA	0.484547970718579	2.45925700184544e-52	0.428	0.28	6.44915556163948e-48	NA	NA	NA	NA	NA
PSMB2	3.205@3	NA	NA	NA	NA	NA	0.355528896140208	8.66690407691346e-41	0.421	0.281	2.27280892512979e-36	0.597592861913189	1.16687692203634e-181	0.715	0.263	3.06001804034809e-177
PTPN7	-1.405@2	NA	NA	NA	NA	NA	0.351061268134527	1.92713154667339e-33	0.404	0.281	5.05370976799629e-29	NA	NA	NA	NA	NA
VAMP5	-1.41@2	NA	NA	NA	NA	NA	0.305360053590226	1.0621130845555e-28	0.396	0.282	2.78528535293834e-24	NA	NA	NA	NA	NA
ANP32A	2.19@3	NA	NA	NA	NA	NA	0.32365640753409	2.6889717107764e-32	0.404	0.283	7.05155941434002e-28	0.284163466993257	3.1994578577207e-86	0.624	0.27	8.39025828608677e-82
RANBP1	4.295@3	NA	NA	NA	NA	NA	0.297628045607613	1.29204602504733e-26	0.401	0.283	3.38826149608413e-22	1.24248775697146	0	0.809	0.253	0
RUNX3	-1.42@2	NA	NA	NA	NA	NA	0.296466905492695	1.35938089566336e-27	0.4	0.284	3.5648404607876e-23	NA	NA	NA	NA	NA
ITGAE	2.16@3	NA	NA	NA	NA	NA	0.74783058456798	2.08350724236192e-152	0.55	0.286	5.46378939236989e-148	0.254450049574302	1.21168885331274e-88	0.654	0.292	3.17753284892732e-84
HSPA5	-1.435@2	NA	NA	NA	NA	NA	0.528360019649774	8.67005219267884e-56	0.442	0.287	2.2736344870081e-51	NA	NA	NA	NA	NA
TRIM22	-1.455@2	NA	NA	NA	NA	NA	0.334382664571389	2.65701075041016e-33	0.419	0.291	6.96774499187561e-29	NA	NA	NA	NA	NA
SLA	-1.475@2	NA	NA	NA	NA	NA	0.585641589604773	4.24365293870278e-74	0.473	0.295	1.11285554664542e-69	NA	NA	NA	NA	NA
WAS	-1.475@2	NA	NA	NA	NA	NA	0.372868804153199	1.130825684085e-33	0.417	0.295	2.9654772739445e-29	NA	NA	NA	NA	NA
ABI3	-1.485@2	NA	NA	NA	NA	NA	0.670537198879727	3.32377862602496e-109	0.516	0.297	8.71627706888786e-105	NA	NA	NA	NA	NA
RAB27A	2.045@3	NA	NA	NA	NA	NA	0.662773331243409	1.36861439907022e-104	0.511	0.297	3.58905440012174e-100	0.256396824447703	2.33007184104372e-79	0.65	0.297	6.11038039595304e-75
BATF	2.275@3	NA	NA	NA	NA	NA	0.585640588086595	8.40361279233939e-78	0.493	0.302	2.20376341866308e-73	0.684250872193026	2.23713301715611e-130	0.673	0.297	5.86665762419017e-126
XRCC6	2.185@3	NA	NA	NA	NA	NA	0.3828351644778	1.03861533089906e-43	0.445	0.302	2.7236648437497e-39	0.344681100269172	1.509715553519e-92	0.655	0.291	3.95907806754823e-88
TAX1BP1	-1.51@2	NA	NA	NA	NA	NA	0.303004314312686	5.6020219081386e-28	0.42	0.302	1.46907422519027e-23	NA	NA	NA	NA	NA
CHST12	-1.52@2	NA	NA	NA	NA	NA	0.715044952653829	2.03037821026187e-126	0.541	0.304	5.32446381859073e-122	NA	NA	NA	NA	NA
AKAP13	-1.52@2	NA	NA	NA	NA	NA	0.281515287641974	2.81687105741977e-25	0.414	0.304	7.38696266097759e-21	NA	NA	NA	NA	NA
TERF2IP	-1.525@2	NA	NA	NA	NA	NA	0.257977819554683	1.2849995690325e-25	0.421	0.305	3.36978286983082e-21	NA	NA	NA	NA	NA
CXCR6	-1.535@2	NA	NA	NA	NA	NA	0.574943083082556	1.0657864511745e-72	0.496	0.307	2.79491838956001e-68	NA	NA	NA	NA	NA
VDAC1	3.27@3	NA	NA	NA	NA	NA	0.285936116371016	5.26348037501332e-27	0.423	0.307	1.38029509354349e-22	0.657107211151137	6.72334120863575e-192	0.753	0.284	1.76312899855264e-187
CFLAR	-1.545@2	NA	NA	NA	NA	NA	0.292034427422402	8.95417657591316e-30	0.434	0.309	2.34814326526747e-25	NA	NA	NA	NA	NA
FABP5	3.185@3	NA	NA	NA	NA	NA	0.43733589751966	1.70815887216577e-53	0.479	0.311	4.47947582636752e-49	0.99837873453207	5.40474052112611e-241	0.761	0.295	1.41733915426011e-236
AIP	-1.555@2	NA	NA	NA	NA	NA	0.352352216282486	4.85471023333507e-38	0.449	0.311	1.27309921158979e-33	NA	NA	NA	NA	NA
HLA-DRB5	2.435@3	NA	NA	NA	NA	NA	0.546367177961439	6.66519125589009e-82	0.518	0.312	1.74787975494462e-77	0.515117488295829	2.10216375674685e-128	0.704	0.307	5.51271423569295e-124
LINC01871	-1.565@2	NA	NA	NA	NA	NA	0.812549771815951	3.02986263959254e-152	0.578	0.313	7.94551178606747e-148	NA	NA	NA	NA	NA
TWF2	-1.57@2	NA	NA	NA	NA	NA	0.285030138503902	3.49411653967504e-23	0.421	0.314	9.16297121364383e-19	NA	NA	NA	NA	NA
SYNGR2	-1.575@2	NA	NA	NA	NA	NA	0.907977294598367	8.71322885229677e-207	0.61	0.315	2.2849571342263e-202	NA	NA	NA	NA	NA
ARHGAP9	-1.58@2	NA	NA	NA	NA	NA	0.422588471967746	1.21075344969684e-56	0.485	0.316	3.17507984648501e-52	NA	NA	NA	NA	NA
GPI	-1.59@2	NA	NA	NA	NA	NA	0.51358926044279	6.61795950937854e-68	0.497	0.318	1.73549370173943e-63	NA	NA	NA	NA	NA
SF3B2	-1.59@2	NA	NA	NA	NA	NA	0.287541299309459	3.37094407157508e-28	0.439	0.318	8.83996373329849e-24	NA	NA	NA	NA	NA
ID2	-1.6@2	NA	NA	NA	NA	NA	0.266527691536198	9.09219695801861e-33	0.454	0.32	2.3843377302708e-28	NA	NA	NA	NA	NA
ANXA5	2.965@3	NA	NA	NA	NA	NA	0.596631684232466	5.55170393256531e-97	0.541	0.323	1.45587883927593e-92	0.81157471429658	2.16579084131888e-199	0.769	0.315	5.67956990227462e-195
EZR	1.905@3	NA	NA	NA	NA	NA	0.344541475235671	1.0284782193019e-37	0.461	0.323	2.69708128229729e-33	0.268383703009568	1.26398649180829e-73	0.66	0.313	3.31467817611806e-69
PTPN6	-1.62@2	NA	NA	NA	NA	NA	0.735391363954344	1.07782399657092e-120	0.555	0.324	2.82648564860758e-116	NA	NA	NA	NA	NA
COTL1	2.93@3	NA	NA	NA	NA	NA	0.335082058258747	1.41906363172296e-37	0.474	0.327	3.7213524678303e-33	0.640714996356802	4.68774210284088e-171	0.758	0.31	1.22931348904899e-166
RAB1B	-1.64@2	NA	NA	NA	NA	NA	0.289832067173943	9.55034373467195e-25	0.44	0.328	2.50448214098037e-20	NA	NA	NA	NA	NA
PRKCH	-1.65@2	NA	NA	NA	NA	NA	0.366926952612687	3.69362358966016e-41	0.475	0.33	9.6861585015248e-37	NA	NA	NA	NA	NA
IKZF3	-1.65@2	NA	NA	NA	NA	NA	0.28340240756616	4.14050278889496e-23	0.44	0.33	1.08580545135981e-18	NA	NA	NA	NA	NA
DNAJA1	-1.655@2	NA	NA	NA	NA	NA	0.315657709045539	4.30973992038423e-30	0.455	0.331	1.13018619672156e-25	NA	NA	NA	NA	NA
HLA-DRA	3.21@3	NA	NA	NA	NA	NA	0.424707980626766	6.7586965980439e-42	0.482	0.334	1.77240059587103e-37	0.988226292185311	9.13075557271114e-252	0.792	0.314	2.39444934138777e-247
CARD16	-1.675@2	NA	NA	NA	NA	NA	0.403033183316316	5.35158246155907e-46	0.487	0.335	1.40339898471925e-41	NA	NA	NA	NA	NA
MDH2	2.25@3	NA	NA	NA	NA	NA	0.272563309107871	2.10983191193923e-25	0.451	0.336	5.53282320586943e-21	0.273466767708236	6.0506439632094e-81	0.705	0.32	1.58672087291203e-76
IL2RB	-1.685@2	NA	NA	NA	NA	NA	0.36153381206358	5.89513780066186e-41	0.483	0.337	1.54594093684557e-36	NA	NA	NA	NA	NA
PRDX6	2.21@3	NA	NA	NA	NA	NA	0.474687287839336	2.30172702429315e-64	0.517	0.338	6.03604894850635e-60	0.4006829777789	5.19148111584944e-97	0.716	0.33	1.36141400782036e-92
ISG15	1.76@3	NA	NA	NA	NA	NA	0.591452025274588	1.9514934598972e-50	0.487	0.338	5.11759644923442e-46	0.40187669368924	2.96084953231632e-81	0.671	0.33	7.76453181354632e-77
SQSTM1	-1.705@2	NA	NA	NA	NA	NA	0.395556232245895	6.50339733630391e-41	0.483	0.341	1.70545091747234e-36	NA	NA	NA	NA	NA
SCAND1	-1.705@2	NA	NA	NA	NA	NA	0.28018802005718	2.45400421840548e-27	0.46	0.341	6.43538066234654e-23	NA	NA	NA	NA	NA
ANXA6	-1.705@2	NA	NA	NA	NA	NA	0.287142091144419	1.25578278226353e-25	0.451	0.341	3.29316476820789e-21	NA	NA	NA	NA	NA
ITM2C	-1.725@2	NA	NA	NA	NA	NA	0.617441482736785	4.24825681729447e-91	0.558	0.345	1.1140628677673e-86	NA	NA	NA	NA	NA
HERPUD1	-1.755@2	NA	NA	NA	NA	NA	0.759111002488879	1.5603844051882e-131	0.594	0.351	4.09195206416553e-127	NA	NA	NA	NA	NA
PDIA6	2.285@3	NA	NA	NA	NA	NA	0.379344364133494	9.06337137777447e-42	0.5	0.352	2.37677851010758e-37	0.459513567716433	6.76285431183108e-105	0.737	0.339	1.77349091473458e-100
SPCS2	-1.78@2	NA	NA	NA	NA	NA	0.255704246600246	1.76664033547401e-23	0.474	0.356	4.63283761574703e-19	NA	NA	NA	NA	NA
DDX24	-1.79@2	NA	NA	NA	NA	NA	0.336899884383259	1.15117167515758e-38	0.507	0.358	3.01883260093325e-34	NA	NA	NA	NA	NA
BCAP31	-1.8@2	NA	NA	NA	NA	NA	0.304558382717737	5.51125478153371e-31	0.494	0.36	1.4452714539094e-26	NA	NA	NA	NA	NA
SP100	-1.8@2	NA	NA	NA	NA	NA	0.310382738540125	1.47648599517826e-32	0.493	0.36	3.87193687375548e-28	NA	NA	NA	NA	NA
IFI27L2	1.965@3	NA	NA	NA	NA	NA	0.392042112510154	8.60702276724e-50	0.526	0.364	2.25710565048102e-45	0.301910057926689	2.33256851848822e-72	0.729	0.355	6.11692768288352e-68
PSMD8	2.7@3	NA	NA	NA	NA	NA	0.321582449379487	6.52525285536341e-34	0.501	0.364	1.7111823087905e-29	0.54958883613871	2.59228136990982e-141	0.789	0.346	6.7979986644515e-137
HSPB1	-1.825@2	NA	NA	NA	NA	NA	0.303851082891676	9.93729056185274e-26	0.484	0.365	2.60595507694026e-21	NA	NA	NA	NA	NA
IDH2	2.605@3	NA	NA	NA	NA	NA	0.296760372847395	6.7786191939385e-25	0.492	0.37	1.77762509741843e-20	0.783476206197339	8.43270277342601e-182	0.787	0.351	2.21139197530324e-177
SIT1	-1.865@2	NA	NA	NA	NA	NA	0.447395714440897	5.25213709956791e-56	0.538	0.373	1.37732043299069e-51	NA	NA	NA	NA	NA
ALDOA	-1.865@2	NA	NA	NA	NA	NA	0.363973626614639	3.21555711134694e-36	0.509	0.373	8.43247696879621e-32	NA	NA	NA	NA	NA
SPOCK2	-1.87@2	NA	NA	NA	NA	NA	0.407938648992431	1.28848566602889e-41	0.52	0.374	3.37892481059416e-37	NA	NA	NA	NA	NA
BUB3	2.43@3	NA	NA	NA	NA	NA	0.347036922561597	3.38282359918897e-43	0.534	0.375	8.87111660651317e-39	0.535134901715249	5.02995235955918e-123	0.786	0.362	1.3190547067708e-118
PSMB3	2.44@3	NA	NA	NA	NA	NA	0.333773784598229	6.27972252484827e-41	0.534	0.378	1.64679443491621e-36	0.526757044714454	1.85322362510279e-124	0.79	0.364	4.85989363446955e-120
CD96	-1.9@2	NA	NA	NA	NA	NA	0.437966804457192	3.12856079304892e-56	0.55	0.38	8.20433782369148e-52	NA	NA	NA	NA	NA
DYNLRB1	-1.915@2	NA	NA	NA	NA	NA	0.368792373781056	7.29698821708651e-46	0.542	0.383	1.91356219004877e-41	NA	NA	NA	NA	NA
RNF167	-1.92@2	NA	NA	NA	NA	NA	0.368138427538483	3.76482985050265e-39	0.529	0.384	9.87288979995816e-35	NA	NA	NA	NA	NA
CD63	-1.93@2	NA	NA	NA	NA	NA	0.48712741815294	7.94524874470126e-74	0.589	0.386	2.08356203081046e-69	NA	NA	NA	NA	NA
HSP90B1	-1.945@2	NA	NA	NA	NA	NA	0.407366789649058	5.5242987668486e-43	0.54	0.389	1.44869210861838e-38	NA	NA	NA	NA	NA
EID1	-1.955@2	NA	NA	NA	NA	NA	0.438881810469655	5.720693078549e-56	0.555	0.391	1.50019455291869e-51	NA	NA	NA	NA	NA
PDIA3	-1.955@2	NA	NA	NA	NA	NA	0.333506276254299	1.04625523691986e-31	0.519	0.391	2.74369973329863e-27	NA	NA	NA	NA	NA
DENND2D	-1.985@2	NA	NA	NA	NA	NA	0.562393722774845	7.04425885143871e-69	0.573	0.397	1.84728644120129e-64	NA	NA	NA	NA	NA
WDR1	2.385@3	NA	NA	NA	NA	NA	0.39057225133604	5.58203734000056e-47	0.558	0.397	1.46383347204175e-42	0.535839951773349	8.55509140771656e-129	0.813	0.383	2.24348717075959e-124
LITAF	-2.045@2	NA	NA	NA	NA	NA	0.46844701983987	1.20343959305427e-52	0.569	0.409	3.15589998882552e-48	NA	NA	NA	NA	NA
HNRNPA3	2.355@3	NA	NA	NA	NA	NA	0.36881555681441	2.06131246902549e-44	0.576	0.412	5.40558581877244e-40	0.647645908528502	1.39081225213798e-146	0.834	0.399	3.64726605000663e-142
ATP5F1B	2.005@3	NA	NA	NA	NA	NA	0.335158943401817	3.06311274143053e-41	0.574	0.414	8.03270685312742e-37	0.505087648119284	2.16653565672735e-103	0.805	0.403	5.68152310620181e-99
STK17B	-2.075@2	NA	NA	NA	NA	NA	0.387473238530898	3.89396685925335e-44	0.57	0.415	1.0211538691706e-39	NA	NA	NA	NA	NA
TAP1	-2.085@2	NA	NA	NA	NA	NA	0.35578271878502	3.10812283488114e-40	0.568	0.417	8.1507413221923e-36	NA	NA	NA	NA	NA
FKBP1A	2.52@3	NA	NA	NA	NA	NA	0.456718830664249	1.98350204256862e-62	0.604	0.418	5.20153575643194e-58	0.591775398185765	5.28221082710097e-146	0.861	0.406	1.38520696729896e-141
CDK2AP2	2.24@3	NA	NA	NA	NA	NA	0.364989297177459	4.55683434488225e-36	0.559	0.418	1.19498423860192e-31	0.586858262389273	1.43525790109862e-126	0.827	0.402	3.76382031984103e-122
PKM	2.205@3	NA	NA	NA	NA	NA	0.79693091081199	2.75484800613831e-150	0.68	0.419	7.22431341129711e-146	1.01730558629662	1.08684524029071e-199	0.849	0.419	2.85014295813836e-195
PGAM1	2.545@3	NA	NA	NA	NA	NA	0.566985706923381	2.48498544841402e-92	0.636	0.422	6.51662583992093e-88	0.878139840215292	1.39867819253015e-216	0.874	0.413	3.66789369209108e-212
MSN	-2.14@2	NA	NA	NA	NA	NA	0.257729146805024	1.59491107895186e-21	0.541	0.428	4.18249481344336e-17	NA	NA	NA	NA	NA
APOBEC3G	-2.145@2	NA	NA	NA	NA	NA	0.760671437005766	4.86379432827663e-145	0.675	0.429	1.27548142464726e-140	NA	NA	NA	NA	NA
CYTOR	1.62@3	NA	NA	NA	NA	NA	0.438424344104998	5.61736477588015e-71	0.632	0.429	1.47309773882681e-66	0.322705043950081	5.63616060710329e-71	0.801	0.426	1.47802675760677e-66
PRDX5	1.69@3	NA	NA	NA	NA	NA	0.400783388573215	3.85591980208726e-47	0.589	0.432	1.01117640889936e-42	0.333237120770419	3.04768651568491e-65	0.802	0.422	7.9922531187321e-61
REEP5	-2.16@2	NA	NA	NA	NA	NA	0.28813622831984	6.42945277707636e-29	0.565	0.432	1.6860596962605e-24	NA	NA	NA	NA	NA
CD247	-2.175@2	NA	NA	NA	NA	NA	0.548015143850305	1.0223624166182e-81	0.63	0.435	2.68104320133957e-77	NA	NA	NA	NA	NA
FYN	-2.195@2	NA	NA	NA	NA	NA	0.275987136838007	3.88670092482682e-28	0.568	0.439	1.01924845052658e-23	NA	NA	NA	NA	NA
LCP2	-2.22@2	NA	NA	NA	NA	NA	0.347195288720461	3.35735646252735e-41	0.594	0.444	8.80433158733171e-37	NA	NA	NA	NA	NA
BST2	-2.265@2	NA	NA	NA	NA	NA	0.629033607007571	3.91505641216275e-93	0.663	0.453	1.02668439352556e-88	NA	NA	NA	NA	NA
YWHAQ	2.05@3	NA	NA	NA	NA	NA	0.346120213983139	3.58835239089507e-36	0.604	0.455	9.41009530988324e-32	0.612231240026381	1.05596330746585e-138	0.865	0.44	2.76915817749844e-134
PSMB10	-2.3@2	NA	NA	NA	NA	NA	0.289133342522698	1.94056242095774e-29	0.6	0.46	5.08893089271957e-25	NA	NA	NA	NA	NA
ENO1	2.01@3	NA	NA	NA	NA	NA	0.483009339768819	2.91061006538599e-53	0.639	0.461	7.63278383546822e-49	0.898824640606803	3.44171222117933e-194	0.876	0.45	9.02554612882069e-190
TMEM59	-2.315@2	NA	NA	NA	NA	NA	0.264822195185839	2.30866614399112e-28	0.593	0.463	6.05424609600233e-24	NA	NA	NA	NA	NA
HCLS1	-2.33@2	NA	NA	NA	NA	NA	0.409074419607111	4.15433864532831e-57	0.643	0.466	1.0894337663509e-52	NA	NA	NA	NA	NA
PGK1	1.2@3	NA	NA	NA	NA	NA	0.71379823819481	3.33496397605758e-132	0.718	0.473	8.74560953081341e-128	0.485564647526309	1.00466672645013e-87	0.834	0.476	2.63463802344283e-83
CALM3	2.335@3	NA	NA	NA	NA	NA	0.426234700790882	4.40843467986194e-55	0.653	0.475	1.15606791044699e-50	1.12156677987865	3.49245508712456e-301	0.925	0.461	9.15861422047543e-297
SAP18	-2.395@2	NA	NA	NA	NA	NA	0.259354962569187	1.61696213514579e-29	0.62	0.479	4.24032150320632e-25	NA	NA	NA	NA	NA
NCL	1.095@3	NA	NA	NA	NA	NA	0.254105394417699	3.08329280362116e-24	0.601	0.479	8.08562704821613e-20	0.29273641908473	1.89795003098391e-49	0.81	0.467	4.97718416125222e-45
HLA-DRB1	1.23@3	NA	NA	NA	NA	NA	0.67555647409227	1.78986349135233e-144	0.761	0.48	4.69373801972235e-140	0.613765246573608	6.07049579482595e-111	0.855	0.488	1.59192681723516e-106
DYNLL1	1.385@3	NA	NA	NA	NA	NA	0.328229552659438	1.58315927837753e-37	0.628	0.48	4.15167689161722e-33	0.449073309234996	4.27362724916886e-87	0.842	0.469	1.12071600982204e-82
HNRNPK	0.989999999999999@3	NA	NA	NA	NA	NA	0.508740137889903	3.59182733180252e-84	0.688	0.482	9.41920799491893e-80	0.25186856114904	1.22661489685063e-44	0.822	0.482	3.2166749055011e-40
UBE2L6	-2.45@2	NA	NA	NA	NA	NA	0.468386193188214	1.41121221267818e-63	0.666	0.49	3.70076290652725e-59	NA	NA	NA	NA	NA
TRBC1	-2.47@2	NA	NA	NA	NA	NA	0.342049921837918	1.38084989231223e-44	0.666	0.494	3.62114075759958e-40	NA	NA	NA	NA	NA
GZMK	-2.475@2	NA	NA	NA	NA	NA	1.20551967705768	3.31905829575026e-139	0.657	0.495	8.70389847477549e-135	NA	NA	NA	NA	NA
CALR	-2.505@2	NA	NA	NA	NA	NA	0.579232397233902	1.60720636195802e-77	0.683	0.501	4.21473796359871e-73	0.318280544045375	2.08547297374896e-41	0.8	0.501	5.46894432635928e-37
JUN	-2.575@2	NA	NA	NA	NA	NA	0.264687145557707	3.26325238444583e-54	0.699	0.515	8.55755305297076e-50	NA	NA	NA	NA	NA
HLA-DPB1	-2.59@2	NA	NA	NA	NA	NA	0.281443943970849	4.97622958249147e-36	0.679	0.518	1.30496644571256e-31	NA	NA	NA	NA	NA
CTSC	-2.6@2	NA	NA	NA	NA	NA	0.542154533322693	5.10989470547514e-89	0.718	0.52	1.3400187875638e-84	NA	NA	NA	NA	NA
SEPT7	-2.6@2	NA	NA	NA	NA	NA	0.341152598822414	1.90595170129077e-42	0.681	0.52	4.99816774146492e-38	NA	NA	NA	NA	NA
CIB1	-2.63@2	NA	NA	NA	NA	NA	0.305028193236192	1.15178354213124e-32	0.666	0.526	3.02043716088496e-28	NA	NA	NA	NA	NA
FYB1	-2.67@2	NA	NA	NA	NA	NA	0.539822511955092	3.9654930203575e-80	0.723	0.534	1.03991088965855e-75	NA	NA	NA	NA	NA
C9orf16	-2.675@2	NA	NA	NA	NA	NA	0.260168081117842	4.61987393959404e-20	0.638	0.535	1.21151574191914e-15	NA	NA	NA	NA	NA
HSP90AB1	-2.71@2	NA	NA	NA	NA	NA	0.513025664036649	1.52058058959189e-79	0.734	0.542	3.98757053814577e-75	0.292522455682911	2.11325156673834e-25	0.795	0.548	5.54179090861463e-21
ARF1	-2.72@2	NA	NA	NA	NA	NA	0.280376662609582	2.97121442431603e-31	0.678	0.544	7.79171270632636e-27	NA	NA	NA	NA	NA
LDHA	1.245@3	NA	NA	NA	NA	NA	0.562660050088652	1.03803753972626e-102	0.771	0.545	2.72214964417814e-98	0.899956156433647	6.98706359166106e-206	0.939	0.543	1.8322875562772e-201
TMBIM6	-2.725@2	NA	NA	NA	NA	NA	0.426025943070917	4.80595526599174e-67	0.732	0.545	1.26031370895367e-62	NA	NA	NA	NA	NA
CLEC2B	-2.74@2	NA	NA	NA	NA	NA	0.389580588892077	2.41793264823635e-51	0.698	0.548	6.34078657673499e-47	NA	NA	NA	NA	NA
CNN2	-2.765@2	NA	NA	NA	NA	NA	0.542142568651584	1.62563539758808e-79	0.728	0.553	4.26306626663498e-75	0.283592646789776	3.52432571974862e-36	0.829	0.554	9.24219176746879e-32
GZMH	-2.79@2	NA	NA	NA	NA	NA	0.865982995789804	3.60985069574116e-216	0.849	0.558	9.46647246451162e-212	NA	NA	NA	NA	NA
HLA-DPA1	0.310000000000001@3	NA	NA	NA	NA	NA	0.67169073467856	8.45742055885216e-162	0.835	0.563	2.21787396735339e-157	0.441934367789047	1.59711420588754e-78	0.892	0.574	4.1882722935195e-74
CD3G	-2.895@2	NA	NA	NA	NA	NA	0.365878647934155	1.78187953879055e-40	0.716	0.579	4.67280090252434e-36	NA	NA	NA	NA	NA
DAZAP2	-2.9@2	NA	NA	NA	NA	NA	0.28406460558134	5.28177890884122e-31	0.701	0.58	1.38509370105452e-26	NA	NA	NA	NA	NA
DRAP1	-2.91@2	NA	NA	NA	NA	NA	0.391991696336569	1.27903328894075e-52	0.734	0.582	3.35413689691823e-48	NA	NA	NA	NA	NA
PSMB8	0.495000000000001@3	NA	NA	NA	NA	NA	0.312561388733776	1.25444078153536e-38	0.732	0.582	3.28964550549833e-34	0.423727462671214	4.99295870060481e-78	0.912	0.575	1.30935348964661e-73
PARK7	0.470000000000001@3	NA	NA	NA	NA	NA	0.607056444134349	1.94413376887597e-117	0.795	0.585	5.09829639550035e-113	0.576529022815759	1.21702460913146e-117	0.926	0.586	3.19152533498635e-113
CAPZB	0.110000000000001@3	NA	NA	NA	NA	NA	0.356410008354378	4.14236022562182e-49	0.755	0.593	1.08629254556707e-44	0.271644109396346	6.21986129831989e-40	0.896	0.59	1.63109642687141e-35
CYBA	-3.005@2	NA	NA	NA	NA	NA	0.296517739386172	2.94551027065874e-41	0.749	0.601	7.72430613377548e-37	NA	NA	NA	NA	NA
TPI1	0.355@3	NA	NA	NA	NA	NA	0.703639532684774	1.45571988195063e-142	0.842	0.607	3.81747981842734e-138	1.16451499647668	3.79339011660679e-306	0.952	0.611	9.94778624178965e-302
PSME2	0.220000000000001@3	NA	NA	NA	NA	NA	0.35505226036389	2.43549290567303e-52	0.777	0.613	6.38683659583696e-48	0.500044193985828	1.98445432485717e-90	0.934	0.608	5.20403302150546e-86
SOD1	-3.04@3	NA	NA	NA	NA	NA	0.388466898185644	8.29312979694582e-47	0.753	0.613	2.17479035795107e-42	0.326547023962383	6.11365966854991e-49	0.907	0.608	1.60324611148053e-44
LCK	-3.24@2	NA	NA	NA	NA	NA	0.332085099067209	1.65709892114785e-43	0.774	0.648	4.34557621081813e-39	NA	NA	NA	NA	NA
HSP90AA1	-3.255@3	NA	NA	NA	NA	NA	0.34450546282151	4.79694463732296e-41	0.801	0.654	1.25795076169157e-36	0.440414471233792	6.62743139549663e-61	0.923	0.651	1.73797760915504e-56
ALOX5AP	-3.275@2	NA	NA	NA	NA	NA	0.81239653072008	1.34421223846429e-194	0.872	0.655	3.52506217414874e-190	NA	NA	NA	NA	NA
LY6E	-3.35@3	NA	NA	NA	NA	NA	0.315386745953617	7.93411014067572e-30	0.795	0.675	2.0806410432908e-25	0.381111215326792	1.88325966601357e-55	0.927	0.67	4.93866014815399e-51
C12orf57	-3.395@2	NA	NA	NA	NA	NA	0.342357938622211	2.30798619428893e-41	0.787	0.679	6.05246299590329e-37	NA	NA	NA	NA	NA
EVL	-3.405@2	NA	NA	NA	NA	NA	0.679382937409608	4.80149016727523e-167	0.87	0.681	1.25914278146626e-162	NA	NA	NA	NA	NA
CTSW	-3.405@2	NA	NA	NA	NA	NA	0.530986790889624	4.23133156592092e-77	0.819	0.681	1.1096243898471e-72	NA	NA	NA	NA	NA
LSP1	-3.425@2	NA	NA	NA	NA	NA	0.502764045212582	1.4721990920369e-104	0.858	0.685	3.86069489895756e-100	0.289439070085518	1.5626565579006e-39	0.93	0.688	4.09791055743853e-35
CD8A	-3.435@2	NA	NA	NA	NA	NA	0.951526430545861	8.1553639734374e-292	0.899	0.687	2.13866264839422e-287	NA	NA	NA	NA	NA
CD2	-3.52@2	NA	NA	NA	NA	NA	0.564918874321912	5.13740133346495e-124	0.87	0.704	1.34723212568785e-119	NA	NA	NA	NA	NA
UBC	-3.625@2	NA	NA	NA	NA	NA	0.698974214873067	1.48453920047217e-190	0.91	0.725	3.89305559931823e-186	NA	NA	NA	NA	NA
UBB	-3.625@2	NA	NA	NA	NA	NA	0.529375454773011	6.05662665804348e-120	0.896	0.725	1.58828977480532e-115	0.451035310629651	1.32316015265598e-52	0.952	0.73	3.46985518432503e-48
SUB1	-3.625@3	NA	NA	NA	NA	NA	0.326446886286818	1.01940468875473e-48	0.854	0.727	2.6732868557904e-44	0.506936800542933	4.13289648377129e-94	0.959	0.725	1.08381077390418e-89
GZMA	-3.69@2	NA	NA	NA	NA	NA	1.58751808686126	0	0.957	0.738	0	0.363633563100939	0.000125322528118953	0.812	0.763	1
LAPTM5	-3.725@2	NA	NA	NA	NA	NA	0.440352790689825	1.71026838850251e-73	0.862	0.745	4.48500782200898e-69	NA	NA	NA	NA	NA
CD7	-3.79@2	NA	NA	NA	NA	NA	1.04792607784082	0	0.945	0.758	0	NA	NA	NA	NA	NA
SRGN	-3.9@2	NA	NA	NA	NA	NA	0.725336157982504	1.48446367769425e-199	0.931	0.78	3.89285754838539e-195	NA	NA	NA	NA	NA
RHOA	-4.025@3	NA	NA	NA	NA	NA	0.291300257545668	1.946832237298e-47	0.907	0.806	5.10537285909028e-43	0.515160251438119	2.53711477103152e-130	0.983	0.805	6.65332977555306e-126
CCL4	-4.22@2	NA	NA	NA	NA	NA	0.502972343903181	4.16260825931959e-23	0.95	0.844	1.09160238992397e-18	NA	NA	NA	NA	NA
RAC2	-4.29@2	NA	NA	NA	NA	NA	0.261392174784004	1.07775173888688e-39	0.937	0.858	2.82629616005696e-35	0.34492965679555	1.05159444412631e-59	0.978	0.859	2.75770127027685e-55
CD3D	-4.36@2	NA	NA	NA	NA	NA	0.781791508459433	2.29450214173495e-292	0.977	0.872	6.01710241648573e-288	NA	NA	NA	NA	NA
CD74	-4.485@2	NA	NA	NA	NA	NA	0.315362203304159	1.43134555853815e-51	0.977	0.897	3.75356059271043e-47	0.491695665037006	1.0836813161551e-83	0.979	0.901	2.84184588348512e-79
NKG7	-4.545@2	NA	NA	NA	NA	NA	0.937858963950807	0	0.991	0.909	0	NA	NA	NA	NA	NA
HLA-A	-4.655@2	NA	NA	NA	NA	NA	0.353124392579587	5.54367047669838e-104	0.986	0.931	1.45377214580938e-99	NA	NA	NA	NA	NA
CD3E	-4.735@2	NA	NA	NA	NA	NA	0.406785501849774	3.04825062849177e-124	0.985	0.947	7.99373244815682e-120	NA	NA	NA	NA	NA
GAPDH	-4.79@2	NA	NA	NA	NA	NA	0.79136	2.9502188804047e-278	0.994	0.958	7.73665399197327e-274	1.36177136636864	0	1	0.959	0
HLA-C	-4.86@2	NA	NA	NA	NA	NA	0.432561766212224	1.32123288077498e-175	0.994	0.972	3.46480110654432e-171	NA	NA	NA	NA	NA
HLA-B	-4.9@2	NA	NA	NA	NA	NA	0.408059419002237	7.23070973404834e-149	0.998	0.98	1.89618132065684e-144	NA	NA	NA	NA	NA
MTRNR2L8	-4.96@2	NA	NA	NA	NA	NA	0.622322501939886	5.49540451230258e-110	0.998	0.992	1.44111487930623e-105	NA	NA	NA	NA	NA
STMN1	7.74@3	NA	NA	NA	NA	NA	NA	NA	NA	NA	NA	3.67275229495684	0	0.912	0.138	0
TYMS	7.26@3	NA	NA	NA	NA	NA	NA	NA	NA	NA	NA	2.74986198616841	0	0.738	0.012	0
MKI67	5.97@3	NA	NA	NA	NA	NA	NA	NA	NA	NA	NA	1.98088472276087	0	0.611	0.014	0
CKS1B	5.93@3	NA	NA	NA	NA	NA	NA	NA	NA	NA	NA	1.84068581649529	0	0.637	0.044	0
CKS2	5.79@3	NA	NA	NA	NA	NA	NA	NA	NA	NA	NA	1.74251170183117	0	0.729	0.15	0
RPA3	5.74@3	NA	NA	NA	NA	NA	NA	NA	NA	NA	NA	1.14691060059587	0	0.754	0.18	0
SMC4	5.7@3	NA	NA	NA	NA	NA	NA	NA	NA	NA	NA	1.43839893861198	0	0.654	0.084	0
PTTG1	5.56@3	NA	NA	NA	NA	NA	NA	NA	NA	NA	NA	1.48808893920981	0	0.74	0.184	0
TMEM106C	5.56@3	NA	NA	NA	NA	NA	NA	NA	NA	NA	NA	1.29145374523155	0	0.671	0.115	0
NUDT1	5.54@3	NA	NA	NA	NA	NA	NA	NA	NA	NA	NA	1.13089589102054	0	0.672	0.118	0
TMPO	5.53@3	NA	NA	NA	NA	NA	NA	NA	NA	NA	NA	1.2484402177877	0	0.689	0.136	0
UBE2C	5.5@3	NA	NA	NA	NA	NA	NA	NA	NA	NA	NA	2.60112138343157	0	0.553	0.003	0
CENPM	5.46@3	NA	NA	NA	NA	NA	NA	NA	NA	NA	NA	1.43637762008492	0	0.574	0.028	0
H2AFY	5.42@3	NA	NA	NA	NA	NA	NA	NA	NA	NA	NA	0.977447522115357	0	0.679	0.137	0
CENPW	5.38@3	NA	NA	NA	NA	NA	NA	NA	NA	NA	NA	1.30894843753655	0	0.55	0.012	0
NUSAP1	5.35@3	NA	NA	NA	NA	NA	NA	NA	NA	NA	NA	1.82003978229055	0	0.546	0.011	0
UBE2T	5.35@3	NA	NA	NA	NA	NA	NA	NA	NA	NA	NA	1.37138704212165	0	0.561	0.026	0
DTYMK	5.13@3	NA	NA	NA	NA	NA	NA	NA	NA	NA	NA	1.03513487027885	0	0.573	0.06	0
H2AFX	5.06@3	NA	NA	NA	NA	NA	NA	NA	NA	NA	NA	1.44453286636424	0	0.605	0.099	0
CDKN3	5.03@3	NA	NA	NA	NA	NA	NA	NA	NA	NA	NA	1.56793203530119	0	0.515	0.012	0
DDX39A	5@3	NA	NA	NA	NA	NA	NA	NA	NA	NA	NA	0.851538900983604	0	0.668	0.168	0
TUBA1B	4.97@3	NA	NA	NA	NA	NA	NA	NA	NA	NA	NA	2.97967295809104	0	0.89	0.262	0
ASF1B	4.97@3	NA	NA	NA	NA	NA	NA	NA	NA	NA	NA	1.35141775041281	0	0.506	0.009	0
CENPX	4.94@3	NA	NA	NA	NA	NA	NA	NA	NA	NA	NA	0.902803419148504	0	0.682	0.188	0
CENPF	4.92@3	NA	NA	NA	NA	NA	NA	NA	NA	NA	NA	1.78141041937685	0	0.508	0.016	0
SKA2	4.9@3	NA	NA	NA	NA	NA	NA	NA	NA	NA	NA	0.86403739361926	0	0.622	0.132	0
ZWINT	4.86@3	NA	NA	NA	NA	NA	NA	NA	NA	NA	NA	1.30686951857583	0	0.49	0.004	0
BIRC5	4.85@3	NA	NA	NA	NA	NA	NA	NA	NA	NA	NA	1.57866980320492	0	0.487	0.002	0
CCDC167	4.85@3	NA	NA	NA	NA	NA	NA	NA	NA	NA	NA	0.797935549865386	0	0.646	0.161	0
CDK1	4.81@3	NA	NA	NA	NA	NA	NA	NA	NA	NA	NA	1.50677075267645	0	0.487	0.006	0
SMC2	4.81@3	NA	NA	NA	NA	NA	NA	NA	NA	NA	NA	1.07200507931566	0	0.515	0.034	0
ANP32E	4.78@3	NA	NA	NA	NA	NA	NA	NA	NA	NA	NA	0.956445015321793	0	0.602	0.124	0
TOP2A	4.75@3	NA	NA	NA	NA	NA	NA	NA	NA	NA	NA	1.60387102973123	0	0.483	0.008	0
DNMT1	4.75@3	NA	NA	NA	NA	NA	NA	NA	NA	NA	NA	0.836020566098435	0	0.639	0.164	0
CENPK	4.73@3	NA	NA	NA	NA	NA	NA	NA	NA	NA	NA	0.934472779594696	0	0.531	0.058	0
MCM7	4.7@3	NA	NA	NA	NA	NA	NA	NA	NA	NA	NA	1.23342	0	0.515	0.045	0
PCNA	4.69@3	NA	NA	NA	NA	NA	NA	NA	NA	NA	NA	1.2111821653483	0	0.527	0.058	0
MAD2L2	4.64@3	NA	NA	NA	NA	NA	NA	NA	NA	NA	NA	0.748559567119619	6.41102598806868e-295	0.631	0.167	1.68122745511113e-290
SLBP	4.63@3	NA	NA	NA	NA	NA	NA	NA	NA	NA	NA	0.949796141293663	0	0.637	0.174	0
TK1	4.62@3	NA	NA	NA	NA	NA	NA	NA	NA	NA	NA	1.31355508315461	0	0.474	0.012	0
H2AFV	4.61@3	NA	NA	NA	NA	NA	NA	NA	NA	NA	NA	1.59835375835371	0	0.86	0.266	0
UQCC2	4.58@3	NA	NA	NA	NA	NA	NA	NA	NA	NA	NA	0.711384697071831	0	0.608	0.15	0
RNASEH2C	4.57@3	NA	NA	NA	NA	NA	NA	NA	NA	NA	NA	0.672354790225037	2.64359641958483e-258	0.64	0.183	6.93256725071925e-254
DNAJC9	4.56@3	NA	NA	NA	NA	NA	NA	NA	NA	NA	NA	0.869704807688197	0	0.546	0.09	0
HMGB2	4.505@3	NA	NA	NA	NA	NA	NA	NA	NA	NA	NA	2.50681066347417	0	0.881	0.287	0
MAD2L1	4.49@3	NA	NA	NA	NA	NA	NA	NA	NA	NA	NA	1.01757059268377	0	0.481	0.032	0
CENPN	4.46@3	NA	NA	NA	NA	NA	NA	NA	NA	NA	NA	1.06282600763371	0	0.458	0.012	0
CLSPN	4.44@3	NA	NA	NA	NA	NA	NA	NA	NA	NA	NA	1.1532294076055	0	0.452	0.008	0
PHF19	4.42@3	NA	NA	NA	NA	NA	NA	NA	NA	NA	NA	0.970814460169679	0	0.48	0.038	0
USP1	4.4@3	NA	NA	NA	NA	NA	NA	NA	NA	NA	NA	0.742202156620152	0	0.566	0.126	0
LMNB1	4.39@3	NA	NA	NA	NA	NA	NA	NA	NA	NA	NA	0.972693212595421	0	0.491	0.052	0
KIF22	4.35@3	NA	NA	NA	NA	NA	NA	NA	NA	NA	NA	0.994577434287757	0	0.498	0.063	0
PSMC3	4.33@3	NA	NA	NA	NA	NA	NA	NA	NA	NA	NA	0.650854596880952	2.63268441871206e-257	0.597	0.164	6.90395161963051e-253
TXNDC17	4.32@3	NA	NA	NA	NA	NA	NA	NA	NA	NA	NA	0.587498607612418	6.13738415776785e-216	0.624	0.192	1.60946762153304e-211
TPX2	4.29@3	NA	NA	NA	NA	NA	NA	NA	NA	NA	NA	1.2591679131473	0	0.439	0.01	0
HPRT1	4.28@3	NA	NA	NA	NA	NA	NA	NA	NA	NA	NA	0.686420075335814	1.2313072238404e-281	0.573	0.145	3.22898006379908e-277
SMS	4.27@3	NA	NA	NA	NA	NA	NA	NA	NA	NA	NA	0.631182890686747	1.03959299739395e-291	0.562	0.135	2.72622867636588e-287
CCNA2	4.26@3	NA	NA	NA	NA	NA	NA	NA	NA	NA	NA	1.32193081718872	0	0.43	0.004	0
MZT1	4.23@3	NA	NA	NA	NA	NA	NA	NA	NA	NA	NA	0.695941946156734	3.42661520055374e-289	0.56	0.137	8.98595570193213e-285
LSM4	4.225@3	NA	NA	NA	NA	NA	NA	NA	NA	NA	NA	0.947985397112111	0	0.724	0.201	0
HINT2	4.22@3	NA	NA	NA	NA	NA	NA	NA	NA	NA	NA	0.550206041593736	2.06717502805942e-252	0.573	0.151	5.42095979358302e-248
GINS2	4.17@3	NA	NA	NA	NA	NA	NA	NA	NA	NA	NA	1.16076198918758	0	0.428	0.011	0
DNAJC15	4.17@3	NA	NA	NA	NA	NA	NA	NA	NA	NA	NA	0.461465793612634	3.10291355492552e-188	0.608	0.191	8.13708050643668e-184
LSM5	4.16@3	NA	NA	NA	NA	NA	NA	NA	NA	NA	NA	0.89371597819237	0	0.755	0.226	0
CISD2	4.16@3	NA	NA	NA	NA	NA	NA	NA	NA	NA	NA	0.520344161375546	3.40093110862982e-228	0.579	0.163	8.91860173927083e-224
ASPM	4.15@3	NA	NA	NA	NA	NA	NA	NA	NA	NA	NA	1.4600334044345	0	0.419	0.004	0
EZH2	4.14@3	NA	NA	NA	NA	NA	NA	NA	NA	NA	NA	0.922036367014361	0	0.442	0.028	0
ATAD2	4.11@3	NA	NA	NA	NA	NA	NA	NA	NA	NA	NA	0.922361960068607	0	0.466	0.055	0
FEN1	4.11@3	NA	NA	NA	NA	NA	NA	NA	NA	NA	NA	1.02294418753072	0	0.432	0.021	0
SAE1	4.1@3	NA	NA	NA	NA	NA	NA	NA	NA	NA	NA	0.777587876083436	0	0.492	0.082	0
CENPU	4.07@3	NA	NA	NA	NA	NA	NA	NA	NA	NA	NA	1.01925841512217	0	0.417	0.01	0
BOLA3	4.06@3	NA	NA	NA	NA	NA	NA	NA	NA	NA	NA	0.469771030460508	3.43682340137409e-200	0.579	0.173	9.0127256877634e-196
NASP	4.04@3	NA	NA	NA	NA	NA	NA	NA	NA	NA	NA	0.784516171496407	0	0.512	0.108	0
CDCA7	3.97@3	NA	NA	NA	NA	NA	NA	NA	NA	NA	NA	0.956512924811599	0	0.448	0.051	0
FIBP	3.97@3	NA	NA	NA	NA	NA	NA	NA	NA	NA	NA	0.462261369096844	1.2779293961098e-177	0.586	0.189	3.35124204835834e-173
SNRNP25	3.94@3	NA	NA	NA	NA	NA	NA	NA	NA	NA	NA	0.742254532626069	0	0.455	0.061	0
RNASEH2B	3.94@3	NA	NA	NA	NA	NA	NA	NA	NA	NA	NA	0.467165492286729	6.7879223839717e-182	0.575	0.181	1.78006476597274e-177
NUCKS1	3.925@3	NA	NA	NA	NA	NA	NA	NA	NA	NA	NA	0.841064431396923	1.13966365761655e-281	0.757	0.243	2.98865397573365e-277
KPNA2	3.92@3	NA	NA	NA	NA	NA	NA	NA	NA	NA	NA	1.11696473834991	0	0.46	0.068	0
SSRP1	3.92@3	NA	NA	NA	NA	NA	NA	NA	NA	NA	NA	0.574828269510133	3.35405160386861e-287	0.507	0.115	8.79566492598503e-283
CCT6A	3.92@3	NA	NA	NA	NA	NA	NA	NA	NA	NA	NA	0.466519010819159	3.87184098108052e-176	0.58	0.188	1.01535157887856e-171
PRDX3	3.905@3	NA	NA	NA	NA	NA	NA	NA	NA	NA	NA	0.774556088729688	1.18729677454336e-282	0.704	0.209	3.1135670615625e-278
KIFC1	3.9@3	NA	NA	NA	NA	NA	NA	NA	NA	NA	NA	1.00045270678355	0	0.394	0.004	0
CYC1	3.9@3	NA	NA	NA	NA	NA	NA	NA	NA	NA	NA	0.401647847892258	9.42315400380333e-176	0.568	0.178	2.47112790595738e-171
FDPS	3.86@3	NA	NA	NA	NA	NA	NA	NA	NA	NA	NA	0.537086177210274	4.62280082210149e-237	0.523	0.137	1.21228328758789e-232
ZDHHC12	3.85@3	NA	NA	NA	NA	NA	NA	NA	NA	NA	NA	0.544925308327757	2.72764859149921e-257	0.508	0.123	7.15298566634753e-253
MCM3	3.84@3	NA	NA	NA	NA	NA	NA	NA	NA	NA	NA	0.875208249847441	0	0.452	0.068	0
MZT2B	3.84@3	NA	NA	NA	NA	NA	NA	NA	NA	NA	NA	0.501542923996926	2.86453663287111e-229	0.523	0.139	7.51196086604119e-225
PKMYT1	3.83@3	NA	NA	NA	NA	NA	NA	NA	NA	NA	NA	1.07281059216554	0	0.384	0.001	0
GMNN	3.83@3	NA	NA	NA	NA	NA	NA	NA	NA	NA	NA	0.807615114091256	0	0.421	0.038	0
SNRPA1	3.83@3	NA	NA	NA	NA	NA	NA	NA	NA	NA	NA	0.436658322810355	5.62585230198329e-170	0.566	0.183	1.4753235076721e-165
STOML2	3.82@3	NA	NA	NA	NA	NA	NA	NA	NA	NA	NA	0.422077158964637	1.64713241746184e-179	0.552	0.17	4.31944005155192e-175
SMC3	3.8@3	NA	NA	NA	NA	NA	NA	NA	NA	NA	NA	0.542145309677457	6.13502800275209e-224	0.523	0.143	1.60884974344171e-219
UFD1	3.8@3	NA	NA	NA	NA	NA	NA	NA	NA	NA	NA	0.397227417955737	2.08000489295559e-154	0.575	0.195	5.45460483128674e-150
RBBP7	3.78@3	NA	NA	NA	NA	NA	NA	NA	NA	NA	NA	0.559375073257203	3.36433146614135e-226	0.518	0.14	8.82262283680908e-222
SNRPD1	3.76@3	NA	NA	NA	NA	NA	NA	NA	NA	NA	NA	0.888866354932858	5.35423972711361e-274	0.805	0.286	1.40409582603827e-269
ACOT7	3.76@3	NA	NA	NA	NA	NA	NA	NA	NA	NA	NA	0.730182516165225	0	0.423	0.047	0
MT1E	3.74@3	NA	NA	NA	NA	NA	NA	NA	NA	NA	NA	0.821878536477486	4.52162930520969e-244	0.515	0.141	1.18575206899819e-239
HIST1H1E	3.73@3	NA	NA	NA	NA	NA	NA	NA	NA	NA	NA	1.31359608464049	0	0.479	0.106	0
HMGB3	3.73@3	NA	NA	NA	NA	NA	NA	NA	NA	NA	NA	1.0067095049842	0	0.38	0.007	0
RRM1	3.73@3	NA	NA	NA	NA	NA	NA	NA	NA	NA	NA	0.811034598412366	0	0.417	0.044	0
CDK4	3.73@3	NA	NA	NA	NA	NA	NA	NA	NA	NA	NA	0.628307973804287	1.73803244108825e-266	0.488	0.115	4.55781627350983e-262
TIMM8B	3.73@3	NA	NA	NA	NA	NA	NA	NA	NA	NA	NA	0.363498070556842	9.88235972587874e-149	0.564	0.191	2.59155001451444e-144
DEK	3.715@3	NA	NA	NA	NA	NA	NA	NA	NA	NA	NA	1.05589276136574	0	0.832	0.307	0
TUBB4B	3.71@3	NA	NA	NA	NA	NA	NA	NA	NA	NA	NA	1.36007875692608	0	0.671	0.2	0
LSM3	3.71@3	NA	NA	NA	NA	NA	NA	NA	NA	NA	NA	0.67249491978468	4.19892989736917e-235	0.716	0.23	1.10112737628609e-230
DHFR	3.7@3	NA	NA	NA	NA	NA	NA	NA	NA	NA	NA	0.995327518501227	0	0.38	0.01	0
PSIP1	3.7@3	NA	NA	NA	NA	NA	NA	NA	NA	NA	NA	0.505744345719965	1.15946923742747e-211	0.511	0.141	3.04059212822981e-207
SLIRP	3.69@3	NA	NA	NA	NA	NA	NA	NA	NA	NA	NA	0.460072043723853	1.54091515423615e-183	0.528	0.159	4.04089590046887e-179
CACYBP	3.685@3	NA	NA	NA	NA	NA	NA	NA	NA	NA	NA	0.754189135810337	1.41890180580348e-245	0.736	0.245	3.72092809553905e-241
NAP1L1	3.66@3	NA	NA	NA	NA	NA	NA	NA	NA	NA	NA	0.85614779545653	2.40730082056234e-255	0.795	0.286	6.31290567184268e-251
FAM96A	3.66@3	NA	NA	NA	NA	NA	NA	NA	NA	NA	NA	0.585056549063915	4.91472787063215e-224	0.693	0.218	1.28883823679458e-219
RRM2	3.66@3	NA	NA	NA	NA	NA	NA	NA	NA	NA	NA	1.12415506319689	0	0.368	0.002	0
COPS3	3.66@3	NA	NA	NA	NA	NA	NA	NA	NA	NA	NA	0.457011362034638	1.27662225366407e-231	0.489	0.123	3.34781419800865e-227
TCP1	3.65@3	NA	NA	NA	NA	NA	NA	NA	NA	NA	NA	0.397888727803367	5.30304462831658e-171	0.528	0.163	1.39067042332974e-166
NABP2	3.64@3	NA	NA	NA	NA	NA	NA	NA	NA	NA	NA	0.530761693581096	2.40739264998584e-270	0.468	0.104	6.31314648532288e-266
RAD21	3.625@3	NA	NA	NA	NA	NA	NA	NA	NA	NA	NA	0.807539098732179	9.49075492200401e-257	0.688	0.217	2.48885557074633e-252
ANAPC15	3.62@3	NA	NA	NA	NA	NA	NA	NA	NA	NA	NA	0.517415967909329	6.12338610868672e-263	0.468	0.106	1.60579677314201e-258
CDCA8	3.62@3	NA	NA	NA	NA	NA	NA	NA	NA	NA	NA	1.04815819269466	0	0.365	0.003	0
UHRF1	3.62@3	NA	NA	NA	NA	NA	NA	NA	NA	NA	NA	1.03040504390667	0	0.363	0.001	0
CBX3	3.61@3	NA	NA	NA	NA	NA	NA	NA	NA	NA	NA	0.726078516995474	1.12260622940504e-230	0.763	0.268	2.94392257599178e-226
PSMA3	3.61@3	NA	NA	NA	NA	NA	NA	NA	NA	NA	NA	0.338907408160105	2.94883589292599e-135	0.557	0.196	7.73302724560911e-131
MRPL37	3.59@3	NA	NA	NA	NA	NA	NA	NA	NA	NA	NA	0.504223746123628	1.25239035726388e-239	0.473	0.114	3.28426847288881e-235
MRPL11	3.59@3	NA	NA	NA	NA	NA	NA	NA	NA	NA	NA	0.435055421876364	1.11926223622784e-165	0.526	0.167	2.93515328828388e-161
UQCRC1	3.59@3	NA	NA	NA	NA	NA	NA	NA	NA	NA	NA	0.403054081398002	9.42566964390702e-165	0.526	0.167	2.47178760741818e-160
CDCA5	3.58@3	NA	NA	NA	NA	NA	NA	NA	NA	NA	NA	0.943018036070994	0	0.358	0	0
GTSE1	3.57@3	NA	NA	NA	NA	NA	NA	NA	NA	NA	NA	1.03938102432973	0	0.358	0.001	0
AURKB	3.57@3	NA	NA	NA	NA	NA	NA	NA	NA	NA	NA	0.986433765581477	0	0.358	0.001	0
SHMT2	3.56@3	NA	NA	NA	NA	NA	NA	NA	NA	NA	NA	0.579776246678565	5.11575224826018e-299	0.446	0.09	1.34155486958375e-294
TALDO1	3.55@3	NA	NA	NA	NA	NA	NA	NA	NA	NA	NA	0.76557536941194	1.16377222340394e-232	0.76	0.27	3.0518762786545e-228
NME2	3.53@3	NA	NA	NA	NA	NA	NA	NA	NA	NA	NA	0.497594703168864	1.11261194940158e-147	0.548	0.195	2.91771357611071e-143
RPL39L	3.53@3	NA	NA	NA	NA	NA	NA	NA	NA	NA	NA	0.646933460367468	0	0.41	0.057	0
IMPDH2	3.53@3	NA	NA	NA	NA	NA	NA	NA	NA	NA	NA	0.594218289119576	7.28087667023118e-266	0.454	0.101	1.90933709800143e-261
DUT	3.53@3	NA	NA	NA	NA	NA	NA	NA	NA	NA	NA	1.51069495012525	0	0.827	0.316	0
ILF2	3.525@3	NA	NA	NA	NA	NA	NA	NA	NA	NA	NA	0.639336762396374	7.07384520739896e-223	0.681	0.219	1.8550451671883e-218
ILF3	3.52@3	NA	NA	NA	NA	NA	NA	NA	NA	NA	NA	0.316264506816826	4.38708290338951e-133	0.543	0.191	1.15046862058487e-128
WDR34	3.5@3	NA	NA	NA	NA	NA	NA	NA	NA	NA	NA	0.827279131117828	0	0.36	0.01	0
CBX5	3.5@3	NA	NA	NA	NA	NA	NA	NA	NA	NA	NA	0.57580027906859	0	0.42	0.07	0
AP1M1	3.5@3	NA	NA	NA	NA	NA	NA	NA	NA	NA	NA	0.42494377385884	2.07503796313696e-198	0.481	0.131	5.44157955453037e-194
TMEM14C	3.49@3	NA	NA	NA	NA	NA	NA	NA	NA	NA	NA	0.400160702686724	4.26915422998858e-136	0.541	0.192	1.11954300527221e-131
FDFT1	3.49@3	NA	NA	NA	NA	NA	NA	NA	NA	NA	NA	0.349554819049895	3.5399351489743e-134	0.539	0.19	9.28312593467019e-130
COX20	3.49@3	NA	NA	NA	NA	NA	NA	NA	NA	NA	NA	0.372062398415756	7.27659961829311e-165	0.505	0.156	1.90821548390119e-160
RFC4	3.48@3	NA	NA	NA	NA	NA	NA	NA	NA	NA	NA	0.694516441604851	0	0.396	0.048	0
CCDC124	3.48@3	NA	NA	NA	NA	NA	NA	NA	NA	NA	NA	0.296749515676096	4.59980675503088e-131	0.531	0.183	1.2062533234393e-126
CCNB2	3.48@3	NA	NA	NA	NA	NA	NA	NA	NA	NA	NA	1.11208878534475	0	0.349	0.001	0
SMARCB1	3.48@3	NA	NA	NA	NA	NA	NA	NA	NA	NA	NA	0.369180691516665	2.1989309413847e-175	0.494	0.146	5.76647650068723e-171
TPM4	3.47@3	NA	NA	NA	NA	NA	NA	NA	NA	NA	NA	0.933518663799752	2.81248810790516e-260	0.746	0.266	7.37546881417048e-256
TCF19	3.47@3	NA	NA	NA	NA	NA	NA	NA	NA	NA	NA	0.802386484032136	0	0.363	0.016	0
SMC1A	3.47@3	NA	NA	NA	NA	NA	NA	NA	NA	NA	NA	0.526254696044524	3.8891973672484e-270	0.441	0.094	1.01990311758722e-265
CYB5B	3.46@3	NA	NA	NA	NA	NA	NA	NA	NA	NA	NA	0.418340644396656	1.16127122646671e-214	0.465	0.119	3.0453176642863e-210
CDCA4	3.46@3	NA	NA	NA	NA	NA	NA	NA	NA	NA	NA	0.610676013176773	0	0.416	0.07	0
SNRPE	3.45@3	NA	NA	NA	NA	NA	NA	NA	NA	NA	NA	0.660560345893371	7.48821643446589e-219	0.675	0.22	1.96370987777433e-214
TPGS2	3.45@3	NA	NA	NA	NA	NA	NA	NA	NA	NA	NA	0.442688252877845	2.10876901567056e-238	0.45	0.105	5.53003586669447e-234
HNRNPD	3.45@3	NA	NA	NA	NA	NA	NA	NA	NA	NA	NA	0.435054439923388	1.30101789100426e-195	0.477	0.132	3.41178931736956e-191
GLRX3	3.44@3	NA	NA	NA	NA	NA	NA	NA	NA	NA	NA	0.409459209972141	1.24356480057756e-208	0.464	0.12	3.26112433303459e-204
PPIH	3.44@3	NA	NA	NA	NA	NA	NA	NA	NA	NA	NA	0.370313068456836	2.19671914132021e-166	0.494	0.15	5.76067627619812e-162
RNASEH2A	3.43@3	NA	NA	NA	NA	NA	NA	NA	NA	NA	NA	0.652713176767863	0	0.385	0.042	0
NUDCD2	3.43@3	NA	NA	NA	NA	NA	NA	NA	NA	NA	NA	0.333755404292888	6.74663394822824e-137	0.52	0.177	1.76923728658337e-132
HSPB11	3.43@3	NA	NA	NA	NA	NA	NA	NA	NA	NA	NA	0.667147800668206	2.25324291317205e-209	0.706	0.242	5.9089042155024e-205
CDC20	3.43@3	NA	NA	NA	NA	NA	NA	NA	NA	NA	NA	1.27608910326962	0	0.345	0.002	0
EBP	3.43@3	NA	NA	NA	NA	NA	NA	NA	NA	NA	NA	0.497535368577591	1.73292880452084e-282	0.43	0.087	4.54443249697544e-278
MRPL51	3.42@3	NA	NA	NA	NA	NA	NA	NA	NA	NA	NA	0.72876474106061	3.30074857129498e-213	0.786	0.296	8.65588305336396e-209
KIF20B	3.42@3	NA	NA	NA	NA	NA	NA	NA	NA	NA	NA	0.755366900978839	0	0.39	0.048	0
LBR	3.42@3	NA	NA	NA	NA	NA	NA	NA	NA	NA	NA	0.340729119997164	2.14054497648616e-139	0.517	0.175	5.6133651463373e-135
MRPL14	3.42@3	NA	NA	NA	NA	NA	NA	NA	NA	NA	NA	0.335219745134793	1.63091768420944e-135	0.521	0.179	4.27691853507083e-131
COA3	3.42@3	NA	NA	NA	NA	NA	NA	NA	NA	NA	NA	0.265926181241518	1.03564102818684e-132	0.519	0.177	2.71586503231716e-128
ACYP1	3.42@3	NA	NA	NA	NA	NA	NA	NA	NA	NA	NA	0.590273494070603	0	0.408	0.066	0
MTCH2	3.42@3	NA	NA	NA	NA	NA	NA	NA	NA	NA	NA	0.399828650627912	8.05901655969175e-184	0.477	0.135	2.11339650261357e-179
CCT5	3.4@3	NA	NA	NA	NA	NA	NA	NA	NA	NA	NA	0.402886448728902	2.71126446046536e-151	0.506	0.166	7.11001992112436e-147
CDC25B	3.39@3	NA	NA	NA	NA	NA	NA	NA	NA	NA	NA	0.58629239850231	5.33600492189959e-234	0.449	0.11	1.39931393071895e-229
MIS18BP1	3.39@3	NA	NA	NA	NA	NA	NA	NA	NA	NA	NA	0.525266674357241	3.71975878015977e-237	0.444	0.105	9.75469542509099e-233
HIST1H1B	3.39@3	NA	NA	NA	NA	NA	NA	NA	NA	NA	NA	1.52547045689695	0	0.344	0.005	0
GGCT	3.39@3	NA	NA	NA	NA	NA	NA	NA	NA	NA	NA	0.535546224270939	5.28617193056506e-269	0.43	0.091	1.38624572707138e-264
MZT2A	3.39@3	NA	NA	NA	NA	NA	NA	NA	NA	NA	NA	0.365724741912864	1.58741289749217e-166	0.485	0.146	4.16283158238347e-162
SNRPB	3.39@3	NA	NA	NA	NA	NA	NA	NA	NA	NA	NA	0.934838576440643	1.31221350687157e-266	0.843	0.336	3.44114870042e-262
TKT	3.38@3	NA	NA	NA	NA	NA	NA	NA	NA	NA	NA	0.353153161116877	1.23792384692575e-132	0.519	0.181	3.24633149617809e-128
LAGE3	3.38@3	NA	NA	NA	NA	NA	NA	NA	NA	NA	NA	0.344112753033977	3.30710130198287e-156	0.491	0.153	8.67254245431988e-152
GGH	3.37@3	NA	NA	NA	NA	NA	NA	NA	NA	NA	NA	0.746282856751702	0	0.345	0.008	0
CDKN2A	3.37@3	NA	NA	NA	NA	NA	NA	NA	NA	NA	NA	0.598977287575499	4.15189747063048e-258	0.434	0.097	1.08879359269814e-253
BANF1	3.365@3	NA	NA	NA	NA	NA	NA	NA	NA	NA	NA	0.802013378940506	2.70545053041924e-227	0.806	0.313	7.09477347097142e-223
PMVK	3.36@3	NA	NA	NA	NA	NA	NA	NA	NA	NA	NA	0.476666699943112	9.08764597524154e-229	0.443	0.107	2.38314428054734e-224
PAFAH1B3	3.36@3	NA	NA	NA	NA	NA	NA	NA	NA	NA	NA	0.467807871483505	8.08300389445208e-243	0.434	0.098	2.11968694128111e-238
ATOX1	3.35@3	NA	NA	NA	NA	NA	NA	NA	NA	NA	NA	0.421101085404493	2.36593615844428e-179	0.47	0.135	6.20443098190427e-175
SLC25A39	3.34@3	NA	NA	NA	NA	NA	NA	NA	NA	NA	NA	0.300263567765999	3.70443319917578e-120	0.523	0.189	9.71450562151857e-116
HELLS	3.34@3	NA	NA	NA	NA	NA	NA	NA	NA	NA	NA	0.791329649867482	0	0.363	0.029	0
VBP1	3.34@3	NA	NA	NA	NA	NA	NA	NA	NA	NA	NA	0.311752930756672	2.85025267886797e-157	0.481	0.147	7.47450262506336e-153
RAB8A	3.34@3	NA	NA	NA	NA	NA	NA	NA	NA	NA	NA	0.257840077478721	1.05208303233904e-135	0.498	0.164	2.75898254400589e-131
AKR7A2	3.33@3	NA	NA	NA	NA	NA	NA	NA	NA	NA	NA	0.410318521992924	3.33192737800512e-179	0.467	0.134	8.73764635608062e-175
LRR1	3.33@3	NA	NA	NA	NA	NA	NA	NA	NA	NA	NA	0.632947668861537	0	0.363	0.03	0
MRPS15	3.33@3	NA	NA	NA	NA	NA	NA	NA	NA	NA	NA	0.305189030992394	2.94317069704572e-140	0.496	0.163	7.7181708359327e-136
TUBA1C	3.32@3	NA	NA	NA	NA	NA	NA	NA	NA	NA	NA	0.807341384914449	0	0.384	0.052	0
TUBB	3.32@3	NA	NA	NA	NA	NA	NA	NA	NA	NA	NA	2.71471181326189	0	0.941	0.406	0
FAM111A	3.31@3	NA	NA	NA	NA	NA	NA	NA	NA	NA	NA	0.52002076364864	9.97046604983332e-240	0.431	0.1	2.61465501690829e-235
RAD51AP1	3.3@3	NA	NA	NA	NA	NA	NA	NA	NA	NA	NA	0.803924651829706	0	0.334	0.004	0
POLR3K	3.3@3	NA	NA	NA	NA	NA	NA	NA	NA	NA	NA	0.382492159943696	1.28669306784835e-164	0.472	0.142	3.3742239011255e-160
TIMM10	3.29@3	NA	NA	NA	NA	NA	NA	NA	NA	NA	NA	0.438758990813429	4.47628707474553e-183	0.459	0.13	1.17386152248127e-178
MRPS16	3.29@3	NA	NA	NA	NA	NA	NA	NA	NA	NA	NA	0.342318472003305	2.23801752682494e-163	0.469	0.14	5.86897716234573e-159
SIVA1	3.285@3	NA	NA	NA	NA	NA	NA	NA	NA	NA	NA	0.993309432643392	2.06019103784975e-264	0.816	0.325	5.4026449776572e-260
UBE2S	3.28@3	NA	NA	NA	NA	NA	NA	NA	NA	NA	NA	0.754795502630835	0	0.372	0.044	0
HNRNPAB	3.28@3	NA	NA	NA	NA	NA	NA	NA	NA	NA	NA	0.581651239301386	1.24326452433265e-291	0.405	0.077	3.26033688860995e-287
SRA1	3.28@3	NA	NA	NA	NA	NA	NA	NA	NA	NA	NA	0.33322247101278	5.52426674263411e-165	0.465	0.137	1.44868371058837e-160
TMX1	3.28@3	NA	NA	NA	NA	NA	NA	NA	NA	NA	NA	0.279351053100647	9.52571302614801e-124	0.506	0.178	2.49802298397706e-119
ZCRB1	3.28@3	NA	NA	NA	NA	NA	NA	NA	NA	NA	NA	0.30235367227765	1.19437532791187e-148	0.479	0.151	3.13212985991608e-144
DPM2	3.27@3	NA	NA	NA	NA	NA	NA	NA	NA	NA	NA	0.396670166787425	3.48134026430949e-190	0.448	0.121	9.1294667091252e-186
TXN2	3.27@3	NA	NA	NA	NA	NA	NA	NA	NA	NA	NA	0.273167208576196	1.29562205499545e-120	0.507	0.18	3.39763927702007e-116
CKAP2	3.27@3	NA	NA	NA	NA	NA	NA	NA	NA	NA	NA	0.621798993561316	1.13083488272206e-276	0.411	0.084	2.96550139645032e-272
HSBP1	3.26@3	NA	NA	NA	NA	NA	NA	NA	NA	NA	NA	0.456830021545199	1.65604719265496e-188	0.626	0.2	4.34281815801837e-184
NRM	3.26@3	NA	NA	NA	NA	NA	NA	NA	NA	NA	NA	0.702782219973466	0	0.358	0.032	0
ANP32B	3.255@3	NA	NA	NA	NA	NA	NA	NA	NA	NA	NA	1.21078461314764	0	0.903	0.385	0
ACAT2	3.25@3	NA	NA	NA	NA	NA	NA	NA	NA	NA	NA	0.489305040935151	0	0.392	0.067	0
JPT1	3.25@3	NA	NA	NA	NA	NA	NA	NA	NA	NA	NA	1.11947295394353	4.76157229317527e-276	0.817	0.328	1.24867471816228e-271
TMEM14A	3.25@3	NA	NA	NA	NA	NA	NA	NA	NA	NA	NA	0.352489293814052	1.65593394485252e-141	0.484	0.159	4.34252117698125e-137
CEP57	3.25@3	NA	NA	NA	NA	NA	NA	NA	NA	NA	NA	0.337233257529769	4.95002446061617e-145	0.479	0.154	1.29809441455198e-140
RHEB	3.24@3	NA	NA	NA	NA	NA	NA	NA	NA	NA	NA	0.53382167832703	2.93547914011077e-187	0.651	0.218	7.69800049702648e-183
HIST1H1D	3.24@3	NA	NA	NA	NA	NA	NA	NA	NA	NA	NA	1.00435922300228	1.13799640405659e-300	0.403	0.079	2.98428176999801e-296
TMEM167A	3.24@3	NA	NA	NA	NA	NA	NA	NA	NA	NA	NA	0.316253190154827	2.21204351112713e-134	0.488	0.164	5.80086290357979e-130
ARPP19	3.24@3	NA	NA	NA	NA	NA	NA	NA	NA	NA	NA	0.295207765128071	2.73427959441589e-139	0.481	0.157	7.17037480839622e-135
ARPC1B	3.23@3	NA	NA	NA	NA	NA	NA	NA	NA	NA	NA	0.35255534362446	5.38464315338952e-159	0.465	0.142	1.41206882054487e-154
ATP1B3	3.23@3	NA	NA	NA	NA	NA	NA	NA	NA	NA	NA	0.431949570521776	1.88348569186712e-194	0.44	0.117	4.93925287835233e-190
C19orf48	3.23@3	NA	NA	NA	NA	NA	NA	NA	NA	NA	NA	0.657349526934588	0	0.356	0.033	0
UBE2V2	3.23@3	NA	NA	NA	NA	NA	NA	NA	NA	NA	NA	0.273009530534604	7.99383791781528e-131	0.485	0.162	2.09630405556788e-126
CKAP2L	3.22@3	NA	NA	NA	NA	NA	NA	NA	NA	NA	NA	0.862183934822349	0	0.326	0.004	0
NDUFB3	3.215@3	NA	NA	NA	NA	NA	NA	NA	NA	NA	NA	0.578150228894303	8.88734215333736e-171	0.767	0.297	2.33061660629119e-166
VPS29	3.21@3	NA	NA	NA	NA	NA	NA	NA	NA	NA	NA	0.437281031386285	2.30420684400906e-165	0.675	0.236	6.04255202772935e-161
MRPL27	3.21@3	NA	NA	NA	NA	NA	NA	NA	NA	NA	NA	0.351868485942349	1.29879334700431e-162	0.455	0.134	3.40595567318411e-158
SNRNP40	3.21@3	NA	NA	NA	NA	NA	NA	NA	NA	NA	NA	0.292503707724019	4.66798461406e-132	0.482	0.161	1.2241322851911e-127
HIST1H1C	3.2@3	NA	NA	NA	NA	NA	NA	NA	NA	NA	NA	0.847115431101537	0	0.385	0.065	0
NDC80	3.2@3	NA	NA	NA	NA	NA	NA	NA	NA	NA	NA	0.732281662716663	0	0.34	0.02	0
VMA21	3.2@3	NA	NA	NA	NA	NA	NA	NA	NA	NA	NA	0.315432172131283	5.59481964272402e-176	0.443	0.123	1.46718550310795e-171
CHCHD1	3.19@3	NA	NA	NA	NA	NA	NA	NA	NA	NA	NA	0.297542940060228	8.91753905157007e-148	0.463	0.144	2.33853544088374e-143
CDCA3	3.19@3	NA	NA	NA	NA	NA	NA	NA	NA	NA	NA	0.883426514164684	0	0.32	0.001	0
PLGRKT	3.19@3	NA	NA	NA	NA	NA	NA	NA	NA	NA	NA	0.391728852263939	6.76595246553183e-207	0.424	0.105	1.77430337456107e-202
UBA2	3.19@3	NA	NA	NA	NA	NA	NA	NA	NA	NA	NA	0.332364095237664	1.07891044255041e-156	0.457	0.138	2.82933474454418e-152
ILK	3.19@3	NA	NA	NA	NA	NA	NA	NA	NA	NA	NA	0.268819344585792	8.65980741388894e-116	0.497	0.178	2.27094789621823e-111
UBE2A	3.19@3	NA	NA	NA	NA	NA	NA	NA	NA	NA	NA	0.53816382906629	1.42647565062136e-192	0.619	0.2	3.74078974618945e-188
SRSF1	3.19@3	NA	NA	NA	NA	NA	NA	NA	NA	NA	NA	0.27851597362052	2.624480141614e-130	0.48	0.161	6.88243672336855e-126
SFPQ	3.19@3	NA	NA	NA	NA	NA	NA	NA	NA	NA	NA	0.270744837413871	3.73095571414572e-128	0.485	0.166	9.78405826477573e-124
CLTA	3.175@3	NA	NA	NA	NA	NA	NA	NA	NA	NA	NA	0.571694842099814	1.62769262335505e-163	0.763	0.297	4.26846113548629e-159
DLGAP5	3.17@3	NA	NA	NA	NA	NA	NA	NA	NA	NA	NA	0.926557486889822	0	0.318	0.001	0
OLA1	3.17@3	NA	NA	NA	NA	NA	NA	NA	NA	NA	NA	0.268884273277474	6.53757415084378e-126	0.48	0.163	1.71441344531727e-121
TOMM5	3.165@3	NA	NA	NA	NA	NA	NA	NA	NA	NA	NA	0.536834699921462	8.48031152157801e-165	0.72	0.269	2.22387689341862e-160
TACC3	3.16@3	NA	NA	NA	NA	NA	NA	NA	NA	NA	NA	0.630920649479266	0	0.372	0.056	0
TPRKB	3.15@3	NA	NA	NA	NA	NA	NA	NA	NA	NA	NA	0.397684910069928	2.18128425984051e-195	0.424	0.109	5.72019984300576e-191
RRP7A	3.15@3	NA	NA	NA	NA	NA	NA	NA	NA	NA	NA	0.373525541748904	1.35608512665854e-169	0.442	0.127	3.55619763614936e-165
DECR1	3.15@3	NA	NA	NA	NA	NA	NA	NA	NA	NA	NA	0.266159606236492	8.80526784486962e-113	0.495	0.18	2.30909343963861e-108
ATG3	3.15@3	NA	NA	NA	NA	NA	NA	NA	NA	NA	NA	0.282180740998817	1.24840381469547e-121	0.483	0.168	3.27381416365741e-117
SRSF10	3.145@3	NA	NA	NA	NA	NA	NA	NA	NA	NA	NA	0.564094969729714	2.14830821992068e-178	0.682	0.245	5.63372347591998e-174
SNRPF	3.14@3	NA	NA	NA	NA	NA	NA	NA	NA	NA	NA	0.628379898590937	8.1014394076136e-175	0.794	0.32	2.12452147025259e-170
NDUFS3	3.14@3	NA	NA	NA	NA	NA	NA	NA	NA	NA	NA	0.284043165779073	1.43702994716432e-124	0.477	0.163	3.76846733344372e-120
DBNL	3.14@3	NA	NA	NA	NA	NA	NA	NA	NA	NA	NA	0.271747363430831	4.21428880541436e-121	0.481	0.167	1.10515509633186e-116
CMC2	3.135@3	NA	NA	NA	NA	NA	NA	NA	NA	NA	NA	0.543167376344249	2.56672800363887e-170	0.69	0.251	6.73098751674257e-166
MRPL13	3.13@3	NA	NA	NA	NA	NA	NA	NA	NA	NA	NA	0.311780826633216	3.15987301821904e-174	0.432	0.119	8.2864510029776e-170
SLC25A11	3.12@3	NA	NA	NA	NA	NA	NA	NA	NA	NA	NA	0.297982848290918	7.00790113902188e-139	0.459	0.147	1.8377519946971e-134
RACGAP1	3.12@3	NA	NA	NA	NA	NA	NA	NA	NA	NA	NA	0.802799224938737	0	0.327	0.015	0
EXOSC8	3.12@3	NA	NA	NA	NA	NA	NA	NA	NA	NA	NA	0.383227357947536	3.1091665457078e-203	0.414	0.102	8.15347834946414e-199
PRKDC	3.12@3	NA	NA	NA	NA	NA	NA	NA	NA	NA	NA	0.336991763950839	1.15496397038328e-131	0.47	0.158	3.02877751593312e-127
MRPL18	3.12@3	NA	NA	NA	NA	NA	NA	NA	NA	NA	NA	0.29808018318951	3.646193704297e-127	0.471	0.159	9.56177837014845e-123
PSMG2	3.115@3	NA	NA	NA	NA	NA	NA	NA	NA	NA	NA	0.467460202002687	1.33990816543569e-162	0.667	0.237	3.51377517303856e-158
VDAC3	3.11@3	NA	NA	NA	NA	NA	NA	NA	NA	NA	NA	0.490015294760761	1.38785984250675e-176	0.623	0.208	3.6395236509897e-172
POP7	3.11@3	NA	NA	NA	NA	NA	NA	NA	NA	NA	NA	0.380908903472172	3.04988654590598e-222	0.403	0.092	7.99802247798384e-218
PSMD14	3.11@3	NA	NA	NA	NA	NA	NA	NA	NA	NA	NA	0.375921433714512	2.84006005456996e-195	0.416	0.105	7.44777348710427e-191
CAMTA1	3.11@3	NA	NA	NA	NA	NA	NA	NA	NA	NA	NA	0.252039055482078	1.66564935275753e-120	0.476	0.165	4.36799886267136e-116
HCFC1R1	3.1@3	NA	NA	NA	NA	NA	NA	NA	NA	NA	NA	0.322188045038564	1.68244115865812e-143	0.454	0.144	4.41203369446505e-139
LUC7L2	3.1@3	NA	NA	NA	NA	NA	NA	NA	NA	NA	NA	0.289721398853724	5.82121200698631e-135	0.459	0.149	1.52655463671209e-130
TROAP	3.1@3	NA	NA	NA	NA	NA	NA	NA	NA	NA	NA	0.903106683956249	0	0.312	0.002	0
HDAC1	3.1@3	NA	NA	NA	NA	NA	NA	NA	NA	NA	NA	0.255405847246392	2.1322312602992e-118	0.478	0.168	5.59156325700863e-114
NDUFB6	3.095@3	NA	NA	NA	NA	NA	NA	NA	NA	NA	NA	0.53008010874252	9.7056770089151e-171	0.671	0.241	2.5452167388179e-166
DBF4	3.09@3	NA	NA	NA	NA	NA	NA	NA	NA	NA	NA	0.506037970684149	4.36929757888653e-281	0.379	0.07	1.1458045970872e-276
NELFE	3.08@3	NA	NA	NA	NA	NA	NA	NA	NA	NA	NA	0.299678699656952	1.45225000876201e-149	0.443	0.135	3.80838042297751e-145
MRPL52	3.08@3	NA	NA	NA	NA	NA	NA	NA	NA	NA	NA	0.56295626411024	3.5618457517e-167	0.701	0.262	9.34058429925808e-163
PPM1G	3.075@3	NA	NA	NA	NA	NA	NA	NA	NA	NA	NA	0.541467795274103	1.31470864727697e-163	0.696	0.259	3.44769195661912e-159
HIRIP3	3.07@3	NA	NA	NA	NA	NA	NA	NA	NA	NA	NA	0.602319534378391	0	0.342	0.035	0
RPL26L1	3.07@3	NA	NA	NA	NA	NA	NA	NA	NA	NA	NA	0.389720154182029	7.05388107597054e-218	0.398	0.091	1.84980977336252e-213
TEX30	3.07@3	NA	NA	NA	NA	NA	NA	NA	NA	NA	NA	0.510262886941633	0	0.356	0.049	0
HMGA1	3.07@3	NA	NA	NA	NA	NA	NA	NA	NA	NA	NA	0.501531879335008	1.63868374170259e-163	0.439	0.132	4.29728424424087e-159
CCT2	3.07@3	NA	NA	NA	NA	NA	NA	NA	NA	NA	NA	0.277290471172624	7.54048645103294e-105	0.492	0.185	1.97741716691888e-100
NAA38	3.065@3	NA	NA	NA	NA	NA	NA	NA	NA	NA	NA	0.563071318251906	5.15592665593902e-155	0.758	0.301	1.35209020625345e-150
YWHAE	3.065@3	NA	NA	NA	NA	NA	NA	NA	NA	NA	NA	0.451199393688037	1.33091670479411e-169	0.617	0.207	3.49019596665206e-165
PIN1	3.065@3	NA	NA	NA	NA	NA	NA	NA	NA	NA	NA	0.468601268194128	1.73123938754507e-153	0.689	0.255	4.5400021698982e-149
AP2S1	3.06@3	NA	NA	NA	NA	NA	NA	NA	NA	NA	NA	0.606502821309055	4.41048234947675e-167	0.783	0.318	1.15660489132678e-162
MRPS11	3.05@3	NA	NA	NA	NA	NA	NA	NA	NA	NA	NA	0.317968840616229	2.3506896557596e-178	0.416	0.111	6.16444855326398e-174
YIF1B	3.05@3	NA	NA	NA	NA	NA	NA	NA	NA	NA	NA	0.316156681088607	1.43866705395617e-173	0.419	0.114	3.77276048229466e-169
SNRPC	3.045@3	NA	NA	NA	NA	NA	NA	NA	NA	NA	NA	0.472732537556068	2.34033532184029e-159	0.651	0.231	6.13729534799399e-155
PSMA6	3.035@3	NA	NA	NA	NA	NA	NA	NA	NA	NA	NA	0.440791578451117	7.5711880116484e-165	0.62	0.211	1.98546834417468e-160
RALY	3.03@3	NA	NA	NA	NA	NA	NA	NA	NA	NA	NA	0.726828531852262	1.71771413063824e-191	0.828	0.35	4.50453353618572e-187
THOC3	3.02@3	NA	NA	NA	NA	NA	NA	NA	NA	NA	NA	0.373712578718742	9.02483412119527e-210	0.394	0.092	2.36667249994225e-205
KNL1	3.02@3	NA	NA	NA	NA	NA	NA	NA	NA	NA	NA	0.785020740213701	0	0.307	0.005	0
NUTF2	3.01@3	NA	NA	NA	NA	NA	NA	NA	NA	NA	NA	0.49179416861375	1.88558452263986e-168	0.628	0.218	4.94475685217077e-164
SUPT16H	3.01@3	NA	NA	NA	NA	NA	NA	NA	NA	NA	NA	0.368867072492863	5.22005542393913e-167	0.419	0.118	1.3689073343738e-162
PTBP1	3.01@3	NA	NA	NA	NA	NA	NA	NA	NA	NA	NA	0.334965624710066	3.59077325833804e-143	0.439	0.138	9.41644379266569e-139
NUF2	3@3	NA	NA	NA	NA	NA	NA	NA	NA	NA	NA	0.774174718882905	0	0.306	0.006	0
SGO1	3@3	NA	NA	NA	NA	NA	NA	NA	NA	NA	NA	0.715861069899508	0	0.302	0.002	0
NDUFB1	2.985@3	NA	NA	NA	NA	NA	NA	NA	NA	NA	NA	0.499312379116986	4.77225887394173e-150	0.711	0.275	1.25147716710248e-145
RBM17	2.965@3	NA	NA	NA	NA	NA	NA	NA	NA	NA	NA	0.468098074179449	6.28696563286454e-156	0.643	0.231	1.6486938675624e-151
HNRNPR	2.95@3	NA	NA	NA	NA	NA	NA	NA	NA	NA	NA	0.535306816315666	2.1498488220263e-164	0.64	0.23	5.63776355088177e-160
HSPD1	2.95@3	NA	NA	NA	NA	NA	NA	NA	NA	NA	NA	0.649993191923885	9.07118471778267e-179	0.628	0.222	2.37882748039133e-174
PSMA4	2.95@3	NA	NA	NA	NA	NA	NA	NA	NA	NA	NA	0.499213026275611	2.83454859490091e-170	0.601	0.204	7.43332023526813e-166
ELOC	2.94@3	NA	NA	NA	NA	NA	NA	NA	NA	NA	NA	0.467282317832992	9.58225855121234e-137	0.744	0.3	2.51285148246992e-132
PPA1	2.93@3	NA	NA	NA	NA	NA	NA	NA	NA	NA	NA	0.593621429643486	7.86041638513374e-164	0.68	0.258	2.06131559283747e-159
COX17	2.915@3	NA	NA	NA	NA	NA	NA	NA	NA	NA	NA	0.587761871124731	1.54715509256971e-154	0.773	0.321	4.05725951475482e-150
NHP2	2.9@3	NA	NA	NA	NA	NA	NA	NA	NA	NA	NA	0.480596370433817	3.69757668776708e-141	0.698	0.272	9.69652510600039e-137
PDCD5	2.89@3	NA	NA	NA	NA	NA	NA	NA	NA	NA	NA	0.580589245613202	3.65822347739691e-156	0.709	0.28	9.59332524712565e-152
MPC2	2.88@3	NA	NA	NA	NA	NA	NA	NA	NA	NA	NA	0.42401077482179	8.89524895584957e-137	0.684	0.264	2.33269008618199e-132
RNPS1	2.86@3	NA	NA	NA	NA	NA	NA	NA	NA	NA	NA	0.46412046042944	4.03155292612709e-131	0.763	0.318	1.05723443934757e-126
PPP4C	2.84@3	NA	NA	NA	NA	NA	NA	NA	NA	NA	NA	0.383558821206796	3.34059313058902e-126	0.689	0.27	8.76037142565664e-122
SET	2.835@3	NA	NA	NA	NA	NA	NA	NA	NA	NA	NA	0.411234148776467	5.24445246567273e-139	0.651	0.245	1.37530521459802e-134
PA2G4	2.81@3	NA	NA	NA	NA	NA	NA	NA	NA	NA	NA	0.55123466133911	7.13519223961628e-144	0.746	0.31	1.87113281291697e-139
LSM2	2.805@3	NA	NA	NA	NA	NA	NA	NA	NA	NA	NA	0.549928151249882	2.34943046602809e-143	0.81	0.353	6.16114645411206e-139
SNRPA	2.795@3	NA	NA	NA	NA	NA	NA	NA	NA	NA	NA	0.440126000334114	7.03626211358319e-151	0.593	0.209	1.84518937666606e-146
DCXR	2.79@3	NA	NA	NA	NA	NA	NA	NA	NA	NA	NA	0.513146079618398	6.05379566116676e-143	0.708	0.286	1.58754737418437e-138
MEA1	2.79@3	NA	NA	NA	NA	NA	NA	NA	NA	NA	NA	0.460849730730281	3.9311637951634e-133	0.678	0.266	1.03090839364365e-128
ANAPC11	2.785@3	NA	NA	NA	NA	NA	NA	NA	NA	NA	NA	0.876117853647238	4.43822739653619e-231	0.88	0.401	1.16388075246765e-226
NDUFA2	2.785@3	NA	NA	NA	NA	NA	NA	NA	NA	NA	NA	0.558912025159502	2.13482669437103e-141	0.778	0.333	5.5983695233186e-137
NDUFS6	2.785@3	NA	NA	NA	NA	NA	NA	NA	NA	NA	NA	0.526804536865445	2.3065805878639e-133	0.775	0.331	6.0487769336143e-129
PSMB6	2.785@3	NA	NA	NA	NA	NA	NA	NA	NA	NA	NA	0.546156035855135	9.00293105462011e-141	0.769	0.327	2.36092863976358e-136
SUMO3	2.785@3	NA	NA	NA	NA	NA	NA	NA	NA	NA	NA	0.423280841075756	8.88738955423862e-144	0.61	0.221	2.33062903670354e-139
C12orf75	2.77@3	NA	NA	NA	NA	NA	NA	NA	NA	NA	NA	0.739181197504397	2.31307027456816e-175	0.787	0.34	6.06579548802754e-171
NDUFA6	2.765@3	NA	NA	NA	NA	NA	NA	NA	NA	NA	NA	0.6866978718963	6.18058004143214e-174	0.845	0.379	1.62079531006517e-169
DCTN3	2.75@3	NA	NA	NA	NA	NA	NA	NA	NA	NA	NA	0.582184583339195	6.41416247559849e-147	0.698	0.282	1.68204996760095e-142
ERH	2.75@3	NA	NA	NA	NA	NA	NA	NA	NA	NA	NA	0.709700656344854	5.79215817612026e-176	0.845	0.38	1.51893556010578e-171
ENSA	2.74@3	NA	NA	NA	NA	NA	NA	NA	NA	NA	NA	0.377307403602717	2.52569633172279e-117	0.703	0.286	6.62338606030984e-113
IFI16	2.73@3	NA	NA	NA	NA	NA	NA	NA	NA	NA	NA	0.445130932930137	2.0151476821668e-134	0.66	0.258	5.28452328171421e-130
ITGB1BP1	2.72@3	NA	NA	NA	NA	NA	NA	NA	NA	NA	NA	0.369084184467991	3.7030490589391e-126	0.641	0.246	9.7108758521619e-122
SRSF3	2.715@3	NA	NA	NA	NA	NA	NA	NA	NA	NA	NA	0.823653716577877	4.67903624835894e-218	0.885	0.409	1.22703046576965e-213
RBBP4	2.7@3	NA	NA	NA	NA	NA	NA	NA	NA	NA	NA	0.480083729148138	5.11385390098775e-153	0.57	0.2	1.34105704699503e-148
MAGOH	2.695@3	NA	NA	NA	NA	NA	NA	NA	NA	NA	NA	0.38485180940689	3.39695461275686e-118	0.676	0.271	8.9081737764936e-114
SSNA1	2.695@3	NA	NA	NA	NA	NA	NA	NA	NA	NA	NA	0.363562022248452	2.11840907622284e-110	0.715	0.297	5.55531596148678e-106
GTF3C6	2.68@3	NA	NA	NA	NA	NA	NA	NA	NA	NA	NA	0.405906911043689	5.07718892438841e-136	0.595	0.218	1.33144202353162e-131
HP1BP3	2.65@3	NA	NA	NA	NA	NA	NA	NA	NA	NA	NA	0.428004001719691	4.35812381159856e-126	0.655	0.26	1.14287438835361e-121
NDUFV2	2.64@3	NA	NA	NA	NA	NA	NA	NA	NA	NA	NA	0.496472470982958	7.79351642272297e-125	0.756	0.328	2.04377174669487e-120
BLOC1S1	2.64@3	NA	NA	NA	NA	NA	NA	NA	NA	NA	NA	0.412780367836931	8.88326026523614e-124	0.669	0.27	2.32954617195553e-119
TMEM160	2.635@3	NA	NA	NA	NA	NA	NA	NA	NA	NA	NA	0.341017380435123	2.10211608862318e-110	0.676	0.275	5.51258923080542e-106
PDAP1	2.615@3	NA	NA	NA	NA	NA	NA	NA	NA	NA	NA	0.298391746450785	2.59319051673576e-121	0.593	0.221	6.80038281108787e-117
ATP5F1C	2.595@3	NA	NA	NA	NA	NA	NA	NA	NA	NA	NA	0.501402992253243	5.92687129547742e-124	0.813	0.369	1.554262728526e-119
EIF2S2	2.59@3	NA	NA	NA	NA	NA	NA	NA	NA	NA	NA	0.335753741177584	4.95565614354086e-126	0.583	0.216	1.29957126708215e-121
SNRPD3	2.58@3	NA	NA	NA	NA	NA	NA	NA	NA	NA	NA	0.568562188032071	2.06346641540778e-137	0.774	0.344	5.41123432776536e-133
KPNB1	2.555@3	NA	NA	NA	NA	NA	NA	NA	NA	NA	NA	0.329272094215026	1.67587812915358e-127	0.56	0.203	4.39482280589234e-123
PSMC5	2.55@3	NA	NA	NA	NA	NA	NA	NA	NA	NA	NA	0.296105984463491	6.49872231255182e-104	0.642	0.258	1.70422493924359e-99
POLR2E	2.54@3	NA	NA	NA	NA	NA	NA	NA	NA	NA	NA	0.34336561770387	3.2623095756707e-105	0.686	0.288	8.55508063123885e-101
ENY2	2.54@3	NA	NA	NA	NA	NA	NA	NA	NA	NA	NA	0.318108618364542	2.39291006122985e-110	0.623	0.246	6.27516734456916e-106
RAB5IF	2.53@3	NA	NA	NA	NA	NA	NA	NA	NA	NA	NA	0.303540162492355	4.51248219703866e-120	0.568	0.21	1.18335333135142e-115
SRSF4	2.51@3	NA	NA	NA	NA	NA	NA	NA	NA	NA	NA	0.314043772215138	1.47391359359463e-117	0.584	0.222	3.86519100784256e-113
RAB11A	2.505@3	NA	NA	NA	NA	NA	NA	NA	NA	NA	NA	0.30993459838583	1.23595967068522e-120	0.561	0.207	3.24118064040491e-116
UQCRFS1	2.505@3	NA	NA	NA	NA	NA	NA	NA	NA	NA	NA	0.366737946557997	1.18231171587837e-102	0.714	0.309	3.10049424371944e-98
LAMTOR2	2.495@3	NA	NA	NA	NA	NA	NA	NA	NA	NA	NA	0.32167034335225	1.42528687879702e-118	0.572	0.215	3.7376723109573e-114
IAH1	2.485@3	NA	NA	NA	NA	NA	NA	NA	NA	NA	NA	0.282138630054379	5.49140854765627e-108	0.601	0.235	1.44006697753738e-103
NDUFAB1	2.48@3	NA	NA	NA	NA	NA	NA	NA	NA	NA	NA	0.419734394544692	1.62006981777136e-106	0.746	0.332	4.24847109012362e-102
POLR2K	2.48@3	NA	NA	NA	NA	NA	NA	NA	NA	NA	NA	0.322891816084316	4.23354065064095e-96	0.701	0.302	1.11020370022408e-91
EIF5A	2.465@3	NA	NA	NA	NA	NA	NA	NA	NA	NA	NA	0.497899904433142	9.33300797757859e-122	0.695	0.299	2.44748801204021e-117
HNRNPM	2.46@3	NA	NA	NA	NA	NA	NA	NA	NA	NA	NA	0.292987879271712	1.73816674553126e-110	0.585	0.226	4.55816847348117e-106
EIF4H	2.455@3	NA	NA	NA	NA	NA	NA	NA	NA	NA	NA	0.317427724474353	2.17898318490061e-105	0.622	0.251	5.71416550408335e-101
GTF2A2	2.425@3	NA	NA	NA	NA	NA	NA	NA	NA	NA	NA	0.307598460519467	2.20944538771675e-90	0.697	0.303	5.7940495847484e-86
UBE2L3	2.4@3	NA	NA	NA	NA	NA	NA	NA	NA	NA	NA	0.336287940812492	3.32643038754866e-96	0.687	0.298	8.7232310483076e-92
SRSF2	2.395@3	NA	NA	NA	NA	NA	NA	NA	NA	NA	NA	0.644694966938814	3.72647619681406e-152	0.832	0.395	9.7723111785252e-148
ROMO1	2.39@3	NA	NA	NA	NA	NA	NA	NA	NA	NA	NA	0.50611199492373	1.87042815936433e-119	0.797	0.372	4.90501080511703e-115
RBX1	2.385@3	NA	NA	NA	NA	NA	NA	NA	NA	NA	NA	0.619788249938771	4.38694418924234e-149	0.879	0.427	1.15043224418691e-144
BUD31	2.37@3	NA	NA	NA	NA	NA	NA	NA	NA	NA	NA	0.261218591256264	8.26152329184971e-100	0.588	0.234	2.16650186805467e-95
XRCC5	2.365@3	NA	NA	NA	NA	NA	NA	NA	NA	NA	NA	0.33618220346155	6.41560052727951e-96	0.673	0.291	1.68242708227378e-91
NDUFA12	2.365@3	NA	NA	NA	NA	NA	NA	NA	NA	NA	NA	0.456709503246635	1.07061539236732e-104	0.802	0.377	2.80758180494405e-100
RAD23A	2.365@3	NA	NA	NA	NA	NA	NA	NA	NA	NA	NA	0.310689525470011	3.32736941227255e-90	0.706	0.313	8.72569354674354e-86
BAX	2.355@3	NA	NA	NA	NA	NA	NA	NA	NA	NA	NA	0.310716213743907	2.37366635915654e-100	0.669	0.289	6.22470266025212e-96
SF3B6	2.355@3	NA	NA	NA	NA	NA	NA	NA	NA	NA	NA	0.368044196969858	2.03326709865819e-90	0.759	0.349	5.33203963952123e-86
CCT4	2.355@3	NA	NA	NA	NA	NA	NA	NA	NA	NA	NA	0.315014690433143	1.0388014071829e-98	0.624	0.259	2.72415281019644e-94
TADA3	2.35@3	NA	NA	NA	NA	NA	NA	NA	NA	NA	NA	0.27125648607666	4.89567099277689e-107	0.553	0.212	1.28384076114581e-102
HNRNPA0	2.35@3	NA	NA	NA	NA	NA	NA	NA	NA	NA	NA	0.424997842894988	4.08248995309566e-103	0.751	0.344	1.07059216529981e-98
ATP5MC1	2.35@3	NA	NA	NA	NA	NA	NA	NA	NA	NA	NA	0.362226639123149	1.81104522481948e-102	0.637	0.268	4.74928499756661e-98
RBMX	2.345@3	NA	NA	NA	NA	NA	NA	NA	NA	NA	NA	0.289184875813455	4.74449929393803e-108	0.56	0.217	1.24419749484231e-103
PRDX2	2.34@3	NA	NA	NA	NA	NA	NA	NA	NA	NA	NA	0.539913652344884	2.77464933439455e-121	0.678	0.296	7.27624041451626e-117
ARPC5	2.34@3	NA	NA	NA	NA	NA	NA	NA	NA	NA	NA	0.757769177429469	4.51035950320825e-175	0.852	0.412	1.18279667612133e-170
SF3A2	2.335@3	NA	NA	NA	NA	NA	NA	NA	NA	NA	NA	0.256521539212939	4.78847211131136e-104	0.559	0.217	1.25572892647029e-99
GNAI2	2.335@3	NA	NA	NA	NA	NA	NA	NA	NA	NA	NA	0.281119350721898	1.53817719919969e-104	0.574	0.227	4.03371588718127e-100
GDI2	2.325@3	NA	NA	NA	NA	NA	NA	NA	NA	NA	NA	0.287962296064417	2.25515518218114e-91	0.669	0.291	5.91391894975183e-87
UBE2N	2.32@3	NA	NA	NA	NA	NA	NA	NA	NA	NA	NA	0.35683652884407	1.12083296811365e-93	0.7	0.312	2.93927237558124e-89
NUDC	2.305@3	NA	NA	NA	NA	NA	NA	NA	NA	NA	NA	0.302402129069411	5.65634633154665e-106	0.556	0.217	1.48332026198479e-101
PARP1	2.305@3	NA	NA	NA	NA	NA	NA	NA	NA	NA	NA	0.274310738886261	1.509877247894e-109	0.535	0.203	3.95950209487723e-105
NDUFS8	2.3@3	NA	NA	NA	NA	NA	NA	NA	NA	NA	NA	0.360110011450912	9.56052431695336e-90	0.758	0.352	2.50715189687785e-85
TMUB1	2.3@3	NA	NA	NA	NA	NA	NA	NA	NA	NA	NA	0.28620678386913	1.35195201233e-104	0.554	0.216	3.54535895713419e-100
MRPS6	2.295@3	NA	NA	NA	NA	NA	NA	NA	NA	NA	NA	0.301240437141441	2.25322728710648e-87	0.714	0.323	5.90886323770802e-83
DNAJC8	2.29@3	NA	NA	NA	NA	NA	NA	NA	NA	NA	NA	0.269501207055448	3.54839521241549e-92	0.622	0.262	9.30531160503839e-88
SLC25A5	2.285@3	NA	NA	NA	NA	NA	NA	NA	NA	NA	NA	1.2695322680847	0	0.944	0.477	0
P4HB	2.28@3	NA	NA	NA	NA	NA	NA	NA	NA	NA	NA	0.329895815494666	7.30769465389932e-90	0.711	0.322	1.91636984603856e-85
ADRM1	2.275@3	NA	NA	NA	NA	NA	NA	NA	NA	NA	NA	0.265462680921722	4.31903090578183e-93	0.595	0.245	1.13262266473223e-88
PET100	2.275@3	NA	NA	NA	NA	NA	NA	NA	NA	NA	NA	0.260634797705346	9.15839306620516e-79	0.724	0.331	2.40169699768164e-74
SRRM1	2.27@3	NA	NA	NA	NA	NA	NA	NA	NA	NA	NA	0.294679451124061	1.37909715700455e-84	0.713	0.324	3.61654438452873e-80
SUMO1	2.265@3	NA	NA	NA	NA	NA	NA	NA	NA	NA	NA	0.402393008725879	2.50039420680542e-89	0.789	0.375	6.55703376792653e-85
PPP1CC	2.26@3	NA	NA	NA	NA	NA	NA	NA	NA	NA	NA	0.260772867530503	2.60938460949152e-86	0.643	0.278	6.84285019993056e-82
PHB	2.255@3	NA	NA	NA	NA	NA	NA	NA	NA	NA	NA	0.276072707901438	4.86266770057589e-99	0.56	0.223	1.27518597779902e-94
AURKAIP1	2.255@3	NA	NA	NA	NA	NA	NA	NA	NA	NA	NA	0.346136325511196	1.35155160171935e-85	0.728	0.335	3.54430892034883e-81
ATP5F1A	2.25@3	NA	NA	NA	NA	NA	NA	NA	NA	NA	NA	0.314277724658178	3.28453536809302e-87	0.666	0.294	8.61336554928714e-83
NDUFC1	2.235@3	NA	NA	NA	NA	NA	NA	NA	NA	NA	NA	0.3278767925764	3.95731550455771e-84	0.717	0.329	1.03776641791521e-79
SERBP1	2.225@3	NA	NA	NA	NA	NA	NA	NA	NA	NA	NA	0.433053381149182	3.20257254135155e-97	0.812	0.393	8.39842623244031e-93
RTRAF	2.225@3	NA	NA	NA	NA	NA	NA	NA	NA	NA	NA	0.414406853114335	2.72337413828127e-95	0.785	0.375	7.1417763402288e-91
PHPT1	2.205@3	NA	NA	NA	NA	NA	NA	NA	NA	NA	NA	0.303512089583245	4.08908833925575e-92	0.615	0.263	1.07232252608643e-87
NDUFAF3	2.18@3	NA	NA	NA	NA	NA	NA	NA	NA	NA	NA	0.264872048007043	1.71869804855172e-82	0.644	0.284	4.50711376252204e-78
MRPL57	2.15@3	NA	NA	NA	NA	NA	NA	NA	NA	NA	NA	0.290082545868779	3.54238934066191e-75	0.728	0.342	9.2895618069518e-71
PSMA5	2.145@3	NA	NA	NA	NA	NA	NA	NA	NA	NA	NA	0.335881887191211	6.18551836113962e-83	0.738	0.349	1.62209033502525e-78
SEC11A	2.135@3	NA	NA	NA	NA	NA	NA	NA	NA	NA	NA	0.291429108462697	6.8340326968339e-79	0.695	0.321	1.79215673441772e-74
ACP1	2.115@3	NA	NA	NA	NA	NA	NA	NA	NA	NA	NA	0.262541257651541	3.27763348155931e-79	0.636	0.283	8.59526604204114e-75
MRPL54	2.105@3	NA	NA	NA	NA	NA	NA	NA	NA	NA	NA	0.258797190312734	2.9639263836773e-86	0.581	0.247	7.77260054855536e-82
HNRNPU	2.09@3	NA	NA	NA	NA	NA	NA	NA	NA	NA	NA	0.261205403901204	9.1258622722856e-79	0.662	0.302	2.39316612228418e-74
SNRPG	2.075@3	NA	NA	NA	NA	NA	NA	NA	NA	NA	NA	0.978214395997592	6.9665341577507e-256	0.923	0.477	1.82690391752854e-251
POMP	2.075@3	NA	NA	NA	NA	NA	NA	NA	NA	NA	NA	0.521194807267907	5.28277898329166e-114	0.845	0.425	1.38535596057841e-109
ATP5PB	2.06@3	NA	NA	NA	NA	NA	NA	NA	NA	NA	NA	0.392127931738969	2.0122322516829e-86	0.764	0.372	5.27687785681324e-82
SRP9	2.055@3	NA	NA	NA	NA	NA	NA	NA	NA	NA	NA	0.517022956289861	2.02317351782542e-116	0.87	0.443	5.30557023314538e-112
ATP5PD	2.045@3	NA	NA	NA	NA	NA	NA	NA	NA	NA	NA	0.348560683161302	2.05816310097716e-76	0.791	0.391	5.3973269160025e-72
SEC11C	2.04@3	NA	NA	NA	NA	NA	NA	NA	NA	NA	NA	0.262195605157008	3.69054560678625e-83	0.57	0.244	9.67808679923626e-79
COX7B	2.01@3	NA	NA	NA	NA	NA	NA	NA	NA	NA	NA	0.487631553187608	2.50559705564135e-107	0.852	0.434	6.57067771871387e-103
CYCS	2@3	NA	NA	NA	NA	NA	NA	NA	NA	NA	NA	0.290837843461435	1.06575573085644e-71	0.719	0.346	2.79483782859793e-67
UQCRQ	2@3	NA	NA	NA	NA	NA	NA	NA	NA	NA	NA	0.643222180584091	6.18920174662728e-139	0.881	0.454	1.62305626603554e-134
LRRFIP1	1.985@3	NA	NA	NA	NA	NA	NA	NA	NA	NA	NA	0.31711069921126	3.76291200053075e-76	0.758	0.373	9.86786043019185e-72
UBE2I	1.965@3	NA	NA	NA	NA	NA	NA	NA	NA	NA	NA	0.472868726070971	1.96829153465797e-98	0.84	0.429	5.16164772048707e-94
SF3B5	1.95@3	NA	NA	NA	NA	NA	NA	NA	NA	NA	NA	0.25143321047883	3.92424024278064e-62	0.747	0.368	1.02909276126679e-57
HIST1H4C	1.935@3	NA	NA	NA	NA	NA	NA	NA	NA	NA	NA	2.88107806293581	2.20024614894499e-270	0.813	0.413	5.76992550099334e-266
TMEM14B	1.935@3	NA	NA	NA	NA	NA	NA	NA	NA	NA	NA	0.260693046190016	1.867748622693e-68	0.705	0.341	4.89798398815013e-64
NDUFB9	1.905@3	NA	NA	NA	NA	NA	NA	NA	NA	NA	NA	0.375990813222133	8.47506261709877e-76	0.798	0.405	2.22250042070798e-71
PHB2	1.89@3	NA	NA	NA	NA	NA	NA	NA	NA	NA	NA	0.295967687452624	6.46205941265234e-70	0.732	0.362	1.69461046037395e-65
TCEA1	1.87@3	NA	NA	NA	NA	NA	NA	NA	NA	NA	NA	0.289738102374602	4.16043920544538e-66	0.745	0.372	1.091033577236e-61
ANXA2	1.85@3	NA	NA	NA	NA	NA	NA	NA	NA	NA	NA	0.488969777846974	1.7806388314285e-94	0.734	0.366	4.6695472715381e-90
HMGN3	1.845@3	NA	NA	NA	NA	NA	NA	NA	NA	NA	NA	0.292000892718525	2.54975772514397e-68	0.723	0.359	6.68648465841754e-64
RBM8A	1.84@3	NA	NA	NA	NA	NA	NA	NA	NA	NA	NA	0.381594982708902	3.81942355252703e-78	0.829	0.43	1.00160563241469e-73
PSMB1	1.83@3	NA	NA	NA	NA	NA	NA	NA	NA	NA	NA	0.314410711806963	2.78272102610869e-67	0.771	0.392	7.29740761886743e-63
PRDX1	1.83@3	NA	NA	NA	NA	NA	NA	NA	NA	NA	NA	0.465287718369846	1.70224080921401e-85	0.753	0.38	4.46395629808282e-81
H2AFZ	1.83@3	NA	NA	NA	NA	NA	NA	NA	NA	NA	NA	2.13519478713048	0	0.963	0.52	0
TXN	1.83@3	NA	NA	NA	NA	NA	NA	NA	NA	NA	NA	0.744895361836748	3.23806147748796e-144	0.843	0.44	8.49149241856444e-140
NDUFB7	1.77@3	NA	NA	NA	NA	NA	NA	NA	NA	NA	NA	0.254314103206211	4.29294791735179e-60	0.732	0.37	1.12578266184633e-55
ATP5MPL	1.755@3	NA	NA	NA	NA	NA	NA	NA	NA	NA	NA	0.321777015633982	9.47352298845692e-65	0.798	0.415	2.48433666849294e-60
ZNF706	1.755@3	NA	NA	NA	NA	NA	NA	NA	NA	NA	NA	0.336856950241523	3.01765772942544e-66	0.774	0.399	7.91350562964528e-62
COX5A	1.735@3	NA	NA	NA	NA	NA	NA	NA	NA	NA	NA	0.917962639314149	9.93168899174589e-254	0.934	0.507	2.60448612119544e-249
RBM3	1.72@3	NA	NA	NA	NA	NA	NA	NA	NA	NA	NA	0.559327827497948	2.16518220460916e-117	0.847	0.45	5.67797381336707e-113
SEM1	1.7@3	NA	NA	NA	NA	NA	NA	NA	NA	NA	NA	0.534463246216842	1.0760710800254e-112	0.887	0.478	2.82188880025862e-108
NDUFB4	1.685@3	NA	NA	NA	NA	NA	NA	NA	NA	NA	NA	0.366751720103809	2.23109165740265e-72	0.863	0.463	5.85081476237271e-68
ARL6IP4	1.665@3	NA	NA	NA	NA	NA	NA	NA	NA	NA	NA	0.309469364484716	1.66837370616101e-65	0.822	0.437	4.37514320703662e-61
LSM7	1.61@3	NA	NA	NA	NA	NA	NA	NA	NA	NA	NA	0.342625902791536	9.18277140281307e-66	0.815	0.436	2.4080899726737e-61
HSPE1	1.585@3	NA	NA	NA	NA	NA	NA	NA	NA	NA	NA	0.479964910631745	2.25460004625275e-84	0.763	0.403	5.91246316129321e-80
ARF5	1.58@3	NA	NA	NA	NA	NA	NA	NA	NA	NA	NA	0.359309116812774	3.95265189878528e-72	0.86	0.468	1.03654343393745e-67
NOP10	1.56@3	NA	NA	NA	NA	NA	NA	NA	NA	NA	NA	0.311802555917752	4.64059624060221e-60	0.807	0.434	1.21694995813552e-55
ATP5PF	1.5@3	NA	NA	NA	NA	NA	NA	NA	NA	NA	NA	0.554391229479634	4.08510089546066e-121	0.906	0.504	1.0712768588256e-116
HNRNPC	1.465@3	NA	NA	NA	NA	NA	NA	NA	NA	NA	NA	0.32138935317868	3.82568185508268e-64	0.808	0.441	1.00324680967688e-59
RPS27L	1.45@3	NA	NA	NA	NA	NA	NA	NA	NA	NA	NA	0.43504843025611	7.71297854424273e-76	0.829	0.456	2.02265149344221e-71
LGALS1	1.445@3	NA	NA	NA	NA	NA	NA	NA	NA	NA	NA	0.914835241533604	3.69971519427363e-98	0.662	0.345	9.70213312546316e-94
SLC25A3	1.41@3	NA	NA	NA	NA	NA	NA	NA	NA	NA	NA	0.603057856260519	3.44992250659541e-128	0.894	0.502	9.04707678129581e-124
HNRNPF	1.355@3	NA	NA	NA	NA	NA	NA	NA	NA	NA	NA	0.540907432650361	1.35156051768391e-104	0.869	0.489	3.54433230157429e-100
ATP5MF	1.345@3	NA	NA	NA	NA	NA	NA	NA	NA	NA	NA	0.589782551459996	2.69334408366751e-130	0.916	0.521	7.06302552500967e-126
HMGN2	1.34@3	NA	NA	NA	NA	NA	NA	NA	NA	NA	NA	2.38488928117808	0	0.98	0.564	0
SEC61G	1.33@3	NA	NA	NA	NA	NA	NA	NA	NA	NA	NA	0.294408434112937	5.57364855594217e-51	0.838	0.47	1.46163359731028e-46
ARHGDIA	1.32@3	NA	NA	NA	NA	NA	NA	NA	NA	NA	NA	0.271779709921678	6.58680163665671e-52	0.822	0.46	1.72732286119686e-47
ATP5IF1	1.3@3	NA	NA	NA	NA	NA	NA	NA	NA	NA	NA	0.376285783055775	7.91639737232501e-72	0.889	0.506	2.07599604691851e-67
PLP2	1.295@3	NA	NA	NA	NA	NA	NA	NA	NA	NA	NA	0.2633571111115	4.44043521886656e-55	0.746	0.411	1.16445973179557e-50
UCP2	1.15@3	NA	NA	NA	NA	NA	NA	NA	NA	NA	NA	0.335069994688709	2.44362280482382e-53	0.763	0.432	6.40815644337e-49
ACTR3	1.08@3	NA	NA	NA	NA	NA	NA	NA	NA	NA	NA	0.336157191880304	1.92765023907847e-57	0.828	0.48	5.05506998695938e-53
PRELID1	1.03@3	NA	NA	NA	NA	NA	NA	NA	NA	NA	NA	0.311149899935935	1.57686994700112e-51	0.838	0.49	4.13518374901574e-47
RAN	1.015@3	NA	NA	NA	NA	NA	NA	NA	NA	NA	NA	1.14924181690493	0	0.964	0.575	0
PPP1CA	1.015@3	NA	NA	NA	NA	NA	NA	NA	NA	NA	NA	0.551569058905305	1.39441184876554e-115	0.931	0.553	3.65670563220276e-111
NDUFB2	0.985@3	NA	NA	NA	NA	NA	NA	NA	NA	NA	NA	0.513494761091683	5.47931764319832e-101	0.91	0.541	1.43689625875233e-96
DBI	0.975@3	NA	NA	NA	NA	NA	NA	NA	NA	NA	NA	0.60950020738631	1.28869366200423e-126	0.915	0.545	3.37947025923991e-122
YBX1	0.96@3	NA	NA	NA	NA	NA	NA	NA	NA	NA	NA	0.836033299696163	8.75424353416956e-196	0.936	0.56	2.29571282440063e-191
POLR2L	0.93@3	NA	NA	NA	NA	NA	NA	NA	NA	NA	NA	0.30805080341426	5.52510473395889e-50	0.849	0.504	1.44890346543338e-45
NDUFB11	0.925@3	NA	NA	NA	NA	NA	NA	NA	NA	NA	NA	0.47509586057824	1.74015536239703e-91	0.91	0.545	4.56338342234997e-87
LDHB	0.92@3	NA	NA	NA	NA	NA	NA	NA	NA	NA	NA	0.596711982864027	2.22473073678858e-119	0.914	0.548	5.83413388415438e-115
UQCRH	0.805@3	NA	NA	NA	NA	NA	NA	NA	NA	NA	NA	0.486598760362702	5.83341862021322e-92	0.913	0.555	1.52975569896472e-87
TMEM258	0.804999999999999@3	NA	NA	NA	NA	NA	NA	NA	NA	NA	NA	0.452199970350726	8.80547309173335e-88	0.907	0.551	2.30914726357615e-83
NDUFA1	0.794999999999999@3	NA	NA	NA	NA	NA	NA	NA	NA	NA	NA	0.264517908419591	1.43430887652024e-43	0.885	0.537	3.76133159778668e-39
PTGES3	0.79@3	NA	NA	NA	NA	NA	NA	NA	NA	NA	NA	0.353974525431788	5.0358885272594e-60	0.871	0.528	1.3206114073885e-55
UBE2D2	0.749999999999999@3	NA	NA	NA	NA	NA	NA	NA	NA	NA	NA	0.315789909410631	9.43836856318186e-52	0.882	0.538	2.47511777200881e-47
GNG5	0.725@3	NA	NA	NA	NA	NA	NA	NA	NA	NA	NA	0.862161233896115	1.59732794889453e-246	0.959	0.591	4.18883281318101e-242
TRAPPC1	0.609999999999999@3	NA	NA	NA	NA	NA	NA	NA	NA	NA	NA	0.253918749465405	3.13696036197816e-38	0.871	0.54	8.22636485325153e-34
ATP5MC3	0.55@3	NA	NA	NA	NA	NA	NA	NA	NA	NA	NA	0.766671305164421	1.50349498982975e-194	0.943	0.592	3.94276526132953e-190
NDUFS5	0.460000000000001@3	NA	NA	NA	NA	NA	NA	NA	NA	NA	NA	0.301908407921708	1.30739390596957e-50	0.898	0.568	3.4285097790146e-46
ATP5F1D	0.440000000000001@3	NA	NA	NA	NA	NA	NA	NA	NA	NA	NA	0.346772233989737	2.07029083140958e-60	0.905	0.574	5.42913067628847e-56
CALM2	0.440000000000001@3	NA	NA	NA	NA	NA	NA	NA	NA	NA	NA	0.755795081002597	1.33173564447327e-117	0.89	0.564	3.4923435540667e-113
HNRNPA1	0.380000000000001@3	NA	NA	NA	NA	NA	NA	NA	NA	NA	NA	0.419321172812859	2.09913914413431e-76	0.911	0.582	5.50478249157781e-72
ATP5MD	0.365000000000001@3	NA	NA	NA	NA	NA	NA	NA	NA	NA	NA	0.310588938156251	1.43260247790111e-47	0.896	0.573	3.75685673804786e-43
COX8A	0.355@3	NA	NA	NA	NA	NA	NA	NA	NA	NA	NA	1.02076651527527	1.65191186727041e-304	0.964	0.619	4.33197368072994e-300
HMGN1	0.34@3	NA	NA	NA	NA	NA	NA	NA	NA	NA	NA	0.817231060066683	1.40422482932254e-218	0.958	0.616	3.68243919241542e-214
SEC61B	0.200000000000001@3	NA	NA	NA	NA	NA	NA	NA	NA	NA	NA	0.268186329527365	1.45393830053529e-38	0.89	0.58	3.81280779932374e-34
TPM3	0.0450000000000008@3	NA	NA	NA	NA	NA	NA	NA	NA	NA	NA	0.351899446358662	2.45346279672427e-56	0.93	0.617	6.43396083812972e-52
EIF4A3	0@3	NA	NA	NA	NA	NA	NA	NA	NA	NA	NA	0.430975287100588	4.00936720133371e-209	0.391	0.092	1.05141645487775e-204
AK2	0@3	NA	NA	NA	NA	NA	NA	NA	NA	NA	NA	0.285727724552029	2.08054329490833e-142	0.431	0.132	5.4560167365676e-138
BARD1	0@3	NA	NA	NA	NA	NA	NA	NA	NA	NA	NA	0.534618988745501	0	0.347	0.049	0
RAD51C	0@3	NA	NA	NA	NA	NA	NA	NA	NA	NA	NA	0.424584323278319	1.00269870329849e-230	0.378	0.081	2.62947707952995e-226
DCTPP1	0@3	NA	NA	NA	NA	NA	NA	NA	NA	NA	NA	0.511054881419627	8.07713391520715e-232	0.378	0.082	2.11814759792392e-227
ETHE1	0@3	NA	NA	NA	NA	NA	NA	NA	NA	NA	NA	0.274386889158587	1.48387463470212e-126	0.44	0.145	3.89131284204283e-122
MPC1	0@3	NA	NA	NA	NA	NA	NA	NA	NA	NA	NA	0.255219376821505	1.2912341368183e-99	0.477	0.182	3.38613240039231e-95
TMEM18	0@3	NA	NA	NA	NA	NA	NA	NA	NA	NA	NA	0.359970569472874	3.38478034999588e-192	0.39	0.096	8.87624798982919e-188
PLK1	0@3	NA	NA	NA	NA	NA	NA	NA	NA	NA	NA	1.09233218166172	0	0.296	0.002	0
BCL2L12	0@3	NA	NA	NA	NA	NA	NA	NA	NA	NA	NA	0.524229486323827	0	0.333	0.04	0
HSD17B10	0@3	NA	NA	NA	NA	NA	NA	NA	NA	NA	NA	0.28806625284871	1.28588366860479e-131	0.43	0.138	3.37210133254919e-127
DDB2	0@3	NA	NA	NA	NA	NA	NA	NA	NA	NA	NA	0.430973456742057	3.58647367521439e-228	0.369	0.078	9.40516856588222e-224
FANCI	0@3	NA	NA	NA	NA	NA	NA	NA	NA	NA	NA	0.636179034786073	0	0.3	0.01	0
NCAPH	0@3	NA	NA	NA	NA	NA	NA	NA	NA	NA	NA	0.634982018708715	0	0.299	0.009	0
LIG1	0@3	NA	NA	NA	NA	NA	NA	NA	NA	NA	NA	0.615598957498732	0	0.319	0.031	0
TRNAU1AP	0@3	NA	NA	NA	NA	NA	NA	NA	NA	NA	NA	0.289587318648764	2.68917402678394e-170	0.392	0.104	7.0520899678382e-166
MND1	0@3	NA	NA	NA	NA	NA	NA	NA	NA	NA	NA	0.700069314772103	0	0.289	0.001	0
PSMB7	0@3	NA	NA	NA	NA	NA	NA	NA	NA	NA	NA	0.260261933140955	2.93199410330228e-126	0.427	0.139	7.68886133649989e-122
POLR2H	0@3	NA	NA	NA	NA	NA	NA	NA	NA	NA	NA	0.368896761098385	4.66307418736407e-195	0.377	0.09	1.22284457489435e-190
SAC3D1	0@3	NA	NA	NA	NA	NA	NA	NA	NA	NA	NA	0.66910975833994	0	0.302	0.015	0
HAUS1	0@3	NA	NA	NA	NA	NA	NA	NA	NA	NA	NA	0.391592223323267	4.64348121623035e-250	0.355	0.068	1.21770651414425e-245
CCNB1	0@3	NA	NA	NA	NA	NA	NA	NA	NA	NA	NA	1.06921362152571	0	0.293	0.007	0
CCDC34	0@3	NA	NA	NA	NA	NA	NA	NA	NA	NA	NA	0.615915474675146	0	0.306	0.02	0
CENPE	0@3	NA	NA	NA	NA	NA	NA	NA	NA	NA	NA	0.80486840576994	0	0.291	0.006	0
CENPH	0@3	NA	NA	NA	NA	NA	NA	NA	NA	NA	NA	0.593822971472141	0	0.302	0.018	0
DLEU2	0@3	NA	NA	NA	NA	NA	NA	NA	NA	NA	NA	0.575394342702725	0	0.316	0.033	0
PCLAF	0@3	NA	NA	NA	NA	NA	NA	NA	NA	NA	NA	0.704416054768344	0	0.287	0.004	0
MXD3	0@3	NA	NA	NA	NA	NA	NA	NA	NA	NA	NA	0.742689645354143	0	0.289	0.007	0
SPC25	0@3	NA	NA	NA	NA	NA	NA	NA	NA	NA	NA	0.744817771145514	0	0.281	0	0
LRRC59	0@3	NA	NA	NA	NA	NA	NA	NA	NA	NA	NA	0.364104698487151	1.55903823750116e-193	0.368	0.087	4.08842187402305e-189
TIMM13	0@3	NA	NA	NA	NA	NA	NA	NA	NA	NA	NA	0.299595358986869	4.00022903151428e-116	0.427	0.147	1.0490200612243e-111
DCPS	0@3	NA	NA	NA	NA	NA	NA	NA	NA	NA	NA	0.320333193550546	1.34973563544641e-146	0.395	0.116	3.53954673039467e-142
TAF15	0@3	NA	NA	NA	NA	NA	NA	NA	NA	NA	NA	0.280685139533745	1.07596076046599e-121	0.417	0.138	2.82159949824602e-117
ACTL6A	0@3	NA	NA	NA	NA	NA	NA	NA	NA	NA	NA	0.388787570568795	4.92691857328385e-243	0.342	0.065	1.29203512665796e-238
CNTRL	0@3	NA	NA	NA	NA	NA	NA	NA	NA	NA	NA	0.313154751533818	5.24994063801532e-158	0.383	0.106	1.37674443291314e-153
HDAC2	0@3	NA	NA	NA	NA	NA	NA	NA	NA	NA	NA	0.288496087429686	3.20138289980356e-145	0.39	0.113	8.39530651644486e-141
YWHAH	0@3	NA	NA	NA	NA	NA	NA	NA	NA	NA	NA	0.350931133376122	4.09230641534593e-208	0.354	0.077	1.07316643436032e-203
CKAP5	0@3	NA	NA	NA	NA	NA	NA	NA	NA	NA	NA	0.511835858137317	4.08144242192623e-278	0.332	0.056	1.07031746072594e-273
ADSL	0@3	NA	NA	NA	NA	NA	NA	NA	NA	NA	NA	0.304799336634461	1.22884294330618e-163	0.375	0.1	3.22251773452613e-159
POP4	0@3	NA	NA	NA	NA	NA	NA	NA	NA	NA	NA	0.288711886795442	1.73886299037512e-135	0.396	0.121	4.55999430595971e-131
RTN3	0@3	NA	NA	NA	NA	NA	NA	NA	NA	NA	NA	0.370303271761466	5.03222548050387e-195	0.358	0.083	1.31965081000733e-190
CDCA2	0@3	NA	NA	NA	NA	NA	NA	NA	NA	NA	NA	0.682192144447778	0	0.277	0.003	0
NCAPD3	0@3	NA	NA	NA	NA	NA	NA	NA	NA	NA	NA	0.534613033459527	0	0.307	0.033	0
HADH	0@3	NA	NA	NA	NA	NA	NA	NA	NA	NA	NA	0.446559205794535	2.89625743821484e-276	0.329	0.055	7.59514550597459e-272
HAUS4	0@3	NA	NA	NA	NA	NA	NA	NA	NA	NA	NA	0.444374415351148	1.48287195412627e-297	0.323	0.049	3.88868341250072e-293
STIP1	0@3	NA	NA	NA	NA	NA	NA	NA	NA	NA	NA	0.280009990956626	9.35830620921782e-143	0.384	0.112	2.45412222030528e-138
RBBP8	0@3	NA	NA	NA	NA	NA	NA	NA	NA	NA	NA	0.608026196595532	0	0.287	0.017	0
NSD2	0@3	NA	NA	NA	NA	NA	NA	NA	NA	NA	NA	0.525534015536067	0	0.299	0.029	0
PPIF	0@3	NA	NA	NA	NA	NA	NA	NA	NA	NA	NA	0.323007716049929	3.37603661751112e-170	0.361	0.092	8.85331842576115e-166
HMMR	0@3	NA	NA	NA	NA	NA	NA	NA	NA	NA	NA	0.790322647272832	0	0.269	0.001	0
GPAA1	0@3	NA	NA	NA	NA	NA	NA	NA	NA	NA	NA	0.264248321553943	4.27586275324024e-116	0.4	0.132	1.12130224840972e-111
ORC6	0@3	NA	NA	NA	NA	NA	NA	NA	NA	NA	NA	0.581206764030031	0	0.272	0.005	0
KIF11	0@3	NA	NA	NA	NA	NA	NA	NA	NA	NA	NA	0.636787138512993	0	0.271	0.005	0
SGO2	0@3	NA	NA	NA	NA	NA	NA	NA	NA	NA	NA	0.659121734304754	0	0.277	0.012	0
EMC9	0@3	NA	NA	NA	NA	NA	NA	NA	NA	NA	NA	0.429836843725618	1.66544352822259e-270	0.317	0.052	4.36745910841093e-266
POLE3	0@3	NA	NA	NA	NA	NA	NA	NA	NA	NA	NA	0.255784650042732	3.93081094894025e-128	0.384	0.119	1.03081586325009e-123
MPST	0@3	NA	NA	NA	NA	NA	NA	NA	NA	NA	NA	0.27788631418376	8.68951087035455e-145	0.369	0.105	2.27873733064178e-140
MCM6	0@3	NA	NA	NA	NA	NA	NA	NA	NA	NA	NA	0.58434556539458	0	0.303	0.04	0
TESC	0@3	NA	NA	NA	NA	NA	NA	NA	NA	NA	NA	0.359307197117301	1.97730752862443e-149	0.365	0.102	5.1852912630647e-145
GLO1	0@3	NA	NA	NA	NA	NA	NA	NA	NA	NA	NA	0.299464488483198	9.20129451105697e-143	0.369	0.106	2.41294747257958e-138
MCM2	0@3	NA	NA	NA	NA	NA	NA	NA	NA	NA	NA	0.630006679598124	0	0.273	0.011	0
ARL6IP1	0@3	NA	NA	NA	NA	NA	NA	NA	NA	NA	NA	0.580435098631563	7.86783313880561e-175	0.352	0.09	2.06326056232038e-170
COMMD4	0@3	NA	NA	NA	NA	NA	NA	NA	NA	NA	NA	0.33793314289515	1.66013452253754e-171	0.349	0.087	4.35353677190245e-167
WDR54	0@3	NA	NA	NA	NA	NA	NA	NA	NA	NA	NA	0.257841590956489	5.32346696689046e-145	0.363	0.102	1.39602597739735e-140
GUSB	0@3	NA	NA	NA	NA	NA	NA	NA	NA	NA	NA	0.351491378752988	9.18597686818443e-176	0.345	0.084	2.40893057391268e-171
NCAPG	0@3	NA	NA	NA	NA	NA	NA	NA	NA	NA	NA	0.614514543442377	0	0.265	0.005	0
MCM4	0@3	NA	NA	NA	NA	NA	NA	NA	NA	NA	NA	0.658980680229386	0	0.271	0.012	0
PRPSAP1	0@3	NA	NA	NA	NA	NA	NA	NA	NA	NA	NA	0.347585241004506	1.58196997828247e-182	0.337	0.079	4.14855807104795e-178
EXOSC3	0@3	NA	NA	NA	NA	NA	NA	NA	NA	NA	NA	0.263960297803513	5.61337594725728e-163	0.346	0.088	1.47205170840875e-158
FBXO5	0@3	NA	NA	NA	NA	NA	NA	NA	NA	NA	NA	0.576516249546468	0	0.274	0.018	0
KIF23	0@3	NA	NA	NA	NA	NA	NA	NA	NA	NA	NA	0.648088234137344	0	0.256	0.001	0
RUVBL2	0@3	NA	NA	NA	NA	NA	NA	NA	NA	NA	NA	0.36447009361817	5.8598873623058e-218	0.317	0.062	1.53669686189107e-213
PDZD11	0@3	NA	NA	NA	NA	NA	NA	NA	NA	NA	NA	0.252383021567835	6.6186264662752e-136	0.358	0.103	1.73566860451601e-131
POLD2	0@3	NA	NA	NA	NA	NA	NA	NA	NA	NA	NA	0.412218767255255	1.19924429605542e-194	0.326	0.072	3.14489824197574e-190
IFI27L1	0@3	NA	NA	NA	NA	NA	NA	NA	NA	NA	NA	0.503679621772767	0	0.276	0.024	0
EIF4EBP1	0@3	NA	NA	NA	NA	NA	NA	NA	NA	NA	NA	0.271637353079398	2.06538843040109e-133	0.356	0.104	5.41627461988382e-129
HJURP	0@3	NA	NA	NA	NA	NA	NA	NA	NA	NA	NA	0.627296205324247	0	0.251	0	0
CDKN2C	0@3	NA	NA	NA	NA	NA	NA	NA	NA	NA	NA	0.520107539911283	2.88647603646774e-288	0.294	0.043	7.56949475803299e-284
NCAPD2	0@3	NA	NA	NA	NA	NA	NA	NA	NA	NA	NA	0.487055262246718	0	0.284	0.033	0
MAGOHB	0@3	NA	NA	NA	NA	NA	NA	NA	NA	NA	NA	0.328406019594882	1.94661048756509e-206	0.314	0.063	5.10479134259069e-202
XPO1	0@3	NA	NA	NA	NA	NA	NA	NA	NA	NA	NA	0.27465683693003	4.00171620909173e-141	0.349	0.098	1.04941005867222e-136
KIF2C	0@3	NA	NA	NA	NA	NA	NA	NA	NA	NA	NA	0.651591922046153	0	0.25	0	0
MRPL17	0@3	NA	NA	NA	NA	NA	NA	NA	NA	NA	NA	0.283438854080385	1.12064357368751e-152	0.337	0.088	2.93877570763813e-148
GON7	0@3	NA	NA	NA	NA	NA	NA	NA	NA	NA	NA	0.296766145738374	1.29276919176311e-173	0.326	0.077	3.39015792847959e-169
MCUR1	0@3	NA	NA	NA	NA	NA	NA	NA	NA	NA	NA	0.348726929150916	8.17238962682934e-216	0.307	0.059	2.14312745573973e-211
NOP56	0@3	NA	NA	NA	NA	NA	NA	NA	NA	NA	NA	0.297917042402683	1.58961200310164e-163	0.329	0.081	4.16859851693374e-159
TOR3A	0@3	NA	NA	NA	NA	NA	NA	NA	NA	NA	NA	0.279022088313298	8.49389266734851e-149	0.336	0.089	2.22743841308547e-144
PSMD1	0@3	NA	NA	NA	NA	NA	NA	NA	NA	NA	NA	0.259030525053711	4.05814366036156e-148	0.336	0.089	1.06420759349322e-143
DEPDC1B	0@3	NA	NA	NA	NA	NA	NA	NA	NA	NA	NA	0.584597273577618	0	0.249	0.003	0
TOPBP1	0@3	NA	NA	NA	NA	NA	NA	NA	NA	NA	NA	0.383174867395795	8.71620316523656e-243	0.295	0.05	2.28573711805163e-238
RPA1	0@3	NA	NA	NA	NA	NA	NA	NA	NA	NA	NA	0.344572736262206	7.361167723356e-181	0.316	0.071	1.93039262377288e-176
RFC2	0@3	NA	NA	NA	NA	NA	NA	NA	NA	NA	NA	0.453912258909796	2.5341220311705e-274	0.287	0.042	6.64548161454153e-270
HIST1H2AG	0@3	NA	NA	NA	NA	NA	NA	NA	NA	NA	NA	1.13435442821647	0	0.258	0.019	0
PFKP	0@3	NA	NA	NA	NA	NA	NA	NA	NA	NA	NA	0.279406991848936	3.81938137062865e-145	0.325	0.086	1.00159457063366e-140
HIST1H3B	0@3	NA	NA	NA	NA	NA	NA	NA	NA	NA	NA	1.04640321390423	0	0.24	0.001	0
PRPS2	0@3	NA	NA	NA	NA	NA	NA	NA	NA	NA	NA	0.30807020939804	1.89888082539244e-192	0.302	0.063	4.97962507650914e-188
CEBPG	0@3	NA	NA	NA	NA	NA	NA	NA	NA	NA	NA	0.257760697455435	2.73325632646307e-156	0.317	0.079	7.16769139051675e-152
CBX1	0@3	NA	NA	NA	NA	NA	NA	NA	NA	NA	NA	0.321235665117571	2.73249986079563e-192	0.299	0.062	7.16570763495046e-188
AURKA	0@3	NA	NA	NA	NA	NA	NA	NA	NA	NA	NA	0.599838495512846	0	0.241	0.005	0
VRK1	0@3	NA	NA	NA	NA	NA	NA	NA	NA	NA	NA	0.349552239944517	8.05463203114169e-224	0.287	0.051	2.1122467038466e-219
ADI1	0@3	NA	NA	NA	NA	NA	NA	NA	NA	NA	NA	0.344024987534324	7.476690496983e-183	0.301	0.065	1.96068731592882e-178
AHCY	0@3	NA	NA	NA	NA	NA	NA	NA	NA	NA	NA	0.381103991583403	2.73115793328142e-251	0.278	0.043	7.1621885642372e-247
GMPS	0@3	NA	NA	NA	NA	NA	NA	NA	NA	NA	NA	0.289838856738884	1.17170285447603e-150	0.315	0.08	3.07267356557794e-146
NCAPH2	0@3	NA	NA	NA	NA	NA	NA	NA	NA	NA	NA	0.453810687559154	0	0.266	0.032	0
MPDU1	0@3	NA	NA	NA	NA	NA	NA	NA	NA	NA	NA	0.323339719187259	1.2600834432757e-189	0.294	0.061	3.30444282164619e-185
ITGB3BP	0@3	NA	NA	NA	NA	NA	NA	NA	NA	NA	NA	0.392820538170259	3.15594888364614e-235	0.278	0.046	8.27616035247364e-231
BRCA1	0@3	NA	NA	NA	NA	NA	NA	NA	NA	NA	NA	0.55627128969958	0	0.238	0.006	0
SCCPDH	0@3	NA	NA	NA	NA	NA	NA	NA	NA	NA	NA	0.361458319270993	1.9137938540835e-173	0.299	0.067	5.01873300294858e-169
LYRM4	0@3	NA	NA	NA	NA	NA	NA	NA	NA	NA	NA	0.339968740448048	1.48572580436658e-206	0.285	0.054	3.89616734937091e-202
SNX10	0@3	NA	NA	NA	NA	NA	NA	NA	NA	NA	NA	0.267250346709619	5.31089642975549e-141	0.311	0.082	1.39272947973908e-136
MTHFD1	0@3	NA	NA	NA	NA	NA	NA	NA	NA	NA	NA	0.377544008070956	4.09335474669917e-222	0.276	0.048	1.07344134877439e-217
SLC1A5	0@3	NA	NA	NA	NA	NA	NA	NA	NA	NA	NA	0.313441559754487	3.38590139922878e-145	0.307	0.079	8.87918782933755e-141
HIST1H2AL	0@3	NA	NA	NA	NA	NA	NA	NA	NA	NA	NA	0.817025577403918	0	0.232	0.006	0
NCAPG2	0@3	NA	NA	NA	NA	NA	NA	NA	NA	NA	NA	0.526123266243932	0	0.234	0.008	0
PGD	0@3	NA	NA	NA	NA	NA	NA	NA	NA	NA	NA	0.300081850099459	5.6678993610457e-169	0.292	0.066	1.48634992844063e-164
CDKN1A	0@3	NA	NA	NA	NA	NA	NA	NA	NA	NA	NA	0.559792788641829	3.03464196828608e-236	0.267	0.043	7.95804509763343e-232
DERA	0@3	NA	NA	NA	NA	NA	NA	NA	NA	NA	NA	0.344761402506396	5.51126977077596e-235	0.266	0.042	1.44527538468829e-230
CDKN2D	0@3	NA	NA	NA	NA	NA	NA	NA	NA	NA	NA	0.430991	8.89060624292445e-184	0.28	0.058	2.33147258114451e-179
C17orf49	0@3	NA	NA	NA	NA	NA	NA	NA	NA	NA	NA	0.291896212965241	5.41320828842704e-152	0.291	0.07	1.41955974155711e-147
CDK2	0@3	NA	NA	NA	NA	NA	NA	NA	NA	NA	NA	0.444881856985529	0	0.238	0.019	0
AL441992.1	0@3	NA	NA	NA	NA	NA	NA	NA	NA	NA	NA	0.373654350648716	4.4073525016972e-271	0.25	0.032	1.15578412004507e-266
BRCA2	0@3	NA	NA	NA	NA	NA	NA	NA	NA	NA	NA	0.477468991130008	0	0.225	0.008	0
KIF15	0@3	NA	NA	NA	NA	NA	NA	NA	NA	NA	NA	0.535530169220287	0	0.216	0	0
NEIL3	0@3	NA	NA	NA	NA	NA	NA	NA	NA	NA	NA	0.49339904595235	0	0.219	0.003	0
PSMG1	0@3	NA	NA	NA	NA	NA	NA	NA	NA	NA	NA	0.282826612960746	1.24949564738835e-167	0.273	0.059	3.27667738571122e-163
CENPA	0@3	NA	NA	NA	NA	NA	NA	NA	NA	NA	NA	0.561189140349239	0	0.213	0	0
CDC45	0@3	NA	NA	NA	NA	NA	NA	NA	NA	NA	NA	0.539731210004785	0	0.215	0.002	0
CTNNAL1	0@3	NA	NA	NA	NA	NA	NA	NA	NA	NA	NA	0.499492359922908	0	0.223	0.01	0
HAT1	0@3	NA	NA	NA	NA	NA	NA	NA	NA	NA	NA	0.274819296501317	3.84263072328877e-145	0.278	0.067	1.00769148087525e-140
ESCO2	0@3	NA	NA	NA	NA	NA	NA	NA	NA	NA	NA	0.518895614548262	0	0.213	0.002	0
AKIP1	0@3	NA	NA	NA	NA	NA	NA	NA	NA	NA	NA	0.291041533963926	4.29942513784024e-166	0.267	0.057	1.12748124814722e-161
SUZ12	0@3	NA	NA	NA	NA	NA	NA	NA	NA	NA	NA	0.272548589073969	2.35731696067478e-145	0.276	0.066	6.18182799767353e-141
HACD3	0@3	NA	NA	NA	NA	NA	NA	NA	NA	NA	NA	0.253121457730877	4.85290725472601e-134	0.281	0.072	1.27262639847935e-129
PAICS	0@3	NA	NA	NA	NA	NA	NA	NA	NA	NA	NA	0.428156750246613	0	0.231	0.023	0
REEP4	0@3	NA	NA	NA	NA	NA	NA	NA	NA	NA	NA	0.322238786808394	3.18546849026833e-169	0.262	0.055	8.35357256887967e-165
TUBG1	0@3	NA	NA	NA	NA	NA	NA	NA	NA	NA	NA	0.38037269801025	0	0.224	0.018	0
SPTBN1	0@3	NA	NA	NA	NA	NA	NA	NA	NA	NA	NA	0.314491451065007	9.99613880291733e-157	0.266	0.06	2.62138743967704e-152
POC1A	0@3	NA	NA	NA	NA	NA	NA	NA	NA	NA	NA	0.447497336511548	0	0.209	0.003	0
DSN1	0@3	NA	NA	NA	NA	NA	NA	NA	NA	NA	NA	0.415222529451996	0	0.22	0.015	0
TIMELESS	0@3	NA	NA	NA	NA	NA	NA	NA	NA	NA	NA	0.440280482225953	0	0.212	0.007	0
KIF14	0@3	NA	NA	NA	NA	NA	NA	NA	NA	NA	NA	0.523039843663707	0	0.204	0.001	0
PBK	0@3	NA	NA	NA	NA	NA	NA	NA	NA	NA	NA	0.483232829193887	0	0.204	0.001	0
ID3	0@3	NA	NA	NA	NA	NA	NA	NA	NA	NA	NA	0.495501588825816	6.94475596835527e-171	0.255	0.053	1.82119280514149e-166
NUP37	0@3	NA	NA	NA	NA	NA	NA	NA	NA	NA	NA	0.29154465746729	6.20139331495349e-177	0.248	0.048	1.6262533829134e-172
KNSTRN	0@3	NA	NA	NA	NA	NA	NA	NA	NA	NA	NA	0.47112229174031	0	0.211	0.011	0
WDR76	0@3	NA	NA	NA	NA	NA	NA	NA	NA	NA	NA	0.399620080440264	0	0.218	0.019	0
RFC5	0@3	NA	NA	NA	NA	NA	NA	NA	NA	NA	NA	0.381311033297828	0	0.219	0.02	0
HAUS8	0@3	NA	NA	NA	NA	NA	NA	NA	NA	NA	NA	0.369444580293325	0	0.218	0.019	0
ODF2	0@3	NA	NA	NA	NA	NA	NA	NA	NA	NA	NA	0.270178008069783	1.39767991386837e-157	0.253	0.054	3.66527580612841e-153
DTL	0@3	NA	NA	NA	NA	NA	NA	NA	NA	NA	NA	0.503934596889887	0	0.199	0.001	0
SHCBP1	0@3	NA	NA	NA	NA	NA	NA	NA	NA	NA	NA	0.481223687888481	0	0.199	0.001	0
SPC24	0@3	NA	NA	NA	NA	NA	NA	NA	NA	NA	NA	0.475429146033585	0	0.199	0.001	0
MELK	0@3	NA	NA	NA	NA	NA	NA	NA	NA	NA	NA	0.440100194657303	0	0.2	0.002	0
CDC6	0@3	NA	NA	NA	NA	NA	NA	NA	NA	NA	NA	0.485076556396338	0	0.198	0.002	0
ATAD5	0@3	NA	NA	NA	NA	NA	NA	NA	NA	NA	NA	0.415739331755656	0	0.208	0.012	0
CHEK1	0@3	NA	NA	NA	NA	NA	NA	NA	NA	NA	NA	0.447821227867986	0	0.202	0.007	0
BUB1	0@3	NA	NA	NA	NA	NA	NA	NA	NA	NA	NA	0.432643220664924	0	0.204	0.01	0
BZW2	0@3	NA	NA	NA	NA	NA	NA	NA	NA	NA	NA	0.259899324287635	7.15044787154306e-151	0.244	0.053	1.87513344983345e-146
HIST1H2BH	0@3	NA	NA	NA	NA	NA	NA	NA	NA	NA	NA	0.626166527314233	0	0.198	0.008	0
CEP55	0@3	NA	NA	NA	NA	NA	NA	NA	NA	NA	NA	0.438762611936266	0	0.191	0.001	0
SKA3	0@3	NA	NA	NA	NA	NA	NA	NA	NA	NA	NA	0.434836845363581	0	0.191	0.001	0
ARHGAP11A	0@3	NA	NA	NA	NA	NA	NA	NA	NA	NA	NA	0.450224413480288	0	0.201	0.012	0
TFDP1	0@3	NA	NA	NA	NA	NA	NA	NA	NA	NA	NA	0.308327921364254	6.93807590807338e-218	0.221	0.032	1.81944102613316e-213
SPATS2L	0@3	NA	NA	NA	NA	NA	NA	NA	NA	NA	NA	0.263232683454881	1.67559084443238e-145	0.243	0.054	4.39406943043948e-141
AC084033.3	0@3	NA	NA	NA	NA	NA	NA	NA	NA	NA	NA	0.321882892772409	1.51715215874313e-186	0.227	0.039	3.97857982108798e-182
ICMT	0@3	NA	NA	NA	NA	NA	NA	NA	NA	NA	NA	0.304344888462998	1.59370845693944e-193	0.224	0.036	4.17934105747799e-189
HIST1H3C	0@3	NA	NA	NA	NA	NA	NA	NA	NA	NA	NA	0.743939296414283	0	0.187	0.001	0
ANLN	0@3	NA	NA	NA	NA	NA	NA	NA	NA	NA	NA	0.451491324796597	0	0.186	0	0
ECT2	0@3	NA	NA	NA	NA	NA	NA	NA	NA	NA	NA	0.410410072789005	0	0.192	0.006	0
SCLT1	0@3	NA	NA	NA	NA	NA	NA	NA	NA	NA	NA	0.262820084584201	3.94808262243039e-149	0.235	0.05	1.03534518690615e-144
DDX11	0@3	NA	NA	NA	NA	NA	NA	NA	NA	NA	NA	0.339001410029219	1.08119971702792e-240	0.209	0.025	2.83533813793402e-236
HDGF	0@3	NA	NA	NA	NA	NA	NA	NA	NA	NA	NA	0.263383376290938	7.4596033186931e-164	0.226	0.043	1.95620637429408e-159
PDLIM7	0@3	NA	NA	NA	NA	NA	NA	NA	NA	NA	NA	0.312540303600956	2.61302638336017e-184	0.218	0.036	6.85240038772371e-180
SLC1A4	0@3	NA	NA	NA	NA	NA	NA	NA	NA	NA	NA	0.33111955707537	2.01407428828018e-231	0.207	0.026	5.28170841358594e-227
TTF2	0@3	NA	NA	NA	NA	NA	NA	NA	NA	NA	NA	0.328221137628304	5.18854853670448e-246	0.205	0.024	1.36064496826538e-241
DHRS4L2	0@3	NA	NA	NA	NA	NA	NA	NA	NA	NA	NA	0.259250835654042	3.50447577941006e-175	0.219	0.038	9.19013728392494e-171
FOXM1	0@3	NA	NA	NA	NA	NA	NA	NA	NA	NA	NA	0.400165330154921	0	0.181	0.001	0
SHMT1	0@3	NA	NA	NA	NA	NA	NA	NA	NA	NA	NA	0.308158938795386	2.57997254223978e-221	0.207	0.027	6.76571999476959e-217
RANGAP1	0@3	NA	NA	NA	NA	NA	NA	NA	NA	NA	NA	0.276248822655817	4.46866977604684e-161	0.222	0.042	1.17186396207052e-156
CIP2A	0@3	NA	NA	NA	NA	NA	NA	NA	NA	NA	NA	0.386611024709178	0	0.185	0.006	0
TRIP13	0@3	NA	NA	NA	NA	NA	NA	NA	NA	NA	NA	0.36817491808586	0	0.18	0.002	0
SPAG5	0@3	NA	NA	NA	NA	NA	NA	NA	NA	NA	NA	0.414815816022017	0	0.18	0.003	0
HIST1H2AC	0@3	NA	NA	NA	NA	NA	NA	NA	NA	NA	NA	0.291870663991454	1.89872065152053e-111	0.239	0.063	4.97920503654744e-107
NME1	0@3	NA	NA	NA	NA	NA	NA	NA	NA	NA	NA	0.30446836811229	2.54195218212683e-190	0.207	0.032	6.6660154024094e-186
SPTSSA	0@3	NA	NA	NA	NA	NA	NA	NA	NA	NA	NA	0.253316065533276	3.55590827779489e-176	0.211	0.036	9.32501386768932e-172
RFC3	0@3	NA	NA	NA	NA	NA	NA	NA	NA	NA	NA	0.335045175919827	0	0.182	0.009	0
PIMREG	0@3	NA	NA	NA	NA	NA	NA	NA	NA	NA	NA	0.506946434492513	0	0.172	0	0
MIS18A	0@3	NA	NA	NA	NA	NA	NA	NA	NA	NA	NA	0.291285272739481	8.41784837376984e-253	0.191	0.02	2.2074965575374e-248
MTFR2	0@3	NA	NA	NA	NA	NA	NA	NA	NA	NA	NA	0.360944753818777	0	0.173	0.002	0
POLD3	0@3	NA	NA	NA	NA	NA	NA	NA	NA	NA	NA	0.311697891179982	2.12581717763591e-229	0.193	0.023	5.57474296663241e-225
PARPBP	0@3	NA	NA	NA	NA	NA	NA	NA	NA	NA	NA	0.36719570807355	0	0.177	0.007	0
WDR5	0@3	NA	NA	NA	NA	NA	NA	NA	NA	NA	NA	0.253087187603039	1.38385396617064e-169	0.205	0.035	3.62901864088588e-165
BLM	0@3	NA	NA	NA	NA	NA	NA	NA	NA	NA	NA	0.282287540735472	4.07249850632406e-209	0.195	0.026	1.06797200829842e-204
OIP5	0@3	NA	NA	NA	NA	NA	NA	NA	NA	NA	NA	0.33711733645024	0	0.172	0.003	0
CDT1	0@3	NA	NA	NA	NA	NA	NA	NA	NA	NA	NA	0.422882723266028	0	0.17	0.002	0
SPDL1	0@3	NA	NA	NA	NA	NA	NA	NA	NA	NA	NA	0.347084642063577	0	0.177	0.01	0
RBL1	0@3	NA	NA	NA	NA	NA	NA	NA	NA	NA	NA	0.269537708554602	1.79301129854993e-173	0.198	0.032	4.70199282931732e-169
UNG	0@3	NA	NA	NA	NA	NA	NA	NA	NA	NA	NA	0.349328067305499	3.97295933188708e-123	0.215	0.05	1.04186885519407e-118
FAM111B	0@3	NA	NA	NA	NA	NA	NA	NA	NA	NA	NA	0.429721896740552	0	0.165	0.001	0
C21orf58	0@3	NA	NA	NA	NA	NA	NA	NA	NA	NA	NA	0.385796775786791	0	0.168	0.004	0
ARHGEF39	0@3	NA	NA	NA	NA	NA	NA	NA	NA	NA	NA	0.361232463706092	0	0.171	0.007	0
SKA1	0@3	NA	NA	NA	NA	NA	NA	NA	NA	NA	NA	0.381136464613468	0	0.164	0.001	0
SLC43A3	0@3	NA	NA	NA	NA	NA	NA	NA	NA	NA	NA	0.261101150183815	1.41972734712078e-182	0.19	0.028	3.72309299508952e-178
SMCO4	0@3	NA	NA	NA	NA	NA	NA	NA	NA	NA	NA	0.296902953010623	1.18495771557058e-127	0.206	0.045	3.1074331133123e-123
TIPIN	0@3	NA	NA	NA	NA	NA	NA	NA	NA	NA	NA	0.283755029587773	7.77191648870322e-199	0.184	0.024	2.03810737999753e-194
CTPS1	0@3	NA	NA	NA	NA	NA	NA	NA	NA	NA	NA	0.281455618581105	5.20790720827489e-202	0.184	0.024	1.36572158629801e-197
RCC1	0@3	NA	NA	NA	NA	NA	NA	NA	NA	NA	NA	0.269184215818347	2.51274810785456e-210	0.182	0.022	6.58943063803779e-206
SASS6	0@3	NA	NA	NA	NA	NA	NA	NA	NA	NA	NA	0.256766186187651	1.34513459068037e-195	0.185	0.025	3.52748095060021e-191
FANCG	0@3	NA	NA	NA	NA	NA	NA	NA	NA	NA	NA	0.308454877561877	3.27758017765317e-249	0.177	0.017	8.59512625787767e-245
MSH6	0@3	NA	NA	NA	NA	NA	NA	NA	NA	NA	NA	0.31214771227295	9.95560018863956e-171	0.188	0.029	2.61075659346884e-166
DEPDC1	0@3	NA	NA	NA	NA	NA	NA	NA	NA	NA	NA	0.414728328570708	0	0.158	0	0
DSCC1	0@3	NA	NA	NA	NA	NA	NA	NA	NA	NA	NA	0.34040641624558	0	0.16	0.002	0
C3orf14	0@3	NA	NA	NA	NA	NA	NA	NA	NA	NA	NA	0.348556463983777	2.12196063527314e-199	0.18	0.023	5.56462956994027e-195
PHGDH	0@3	NA	NA	NA	NA	NA	NA	NA	NA	NA	NA	0.34072737392733	3.65293536389341e-266	0.171	0.014	9.57945769827409e-262
CENPP	0@3	NA	NA	NA	NA	NA	NA	NA	NA	NA	NA	0.309336581792486	0	0.164	0.007	0
SELL	0@3	NA	NA	NA	NA	NA	NA	NA	NA	NA	NA	0.285644211776484	7.61169174314191e-113	0.207	0.05	1.99609004272153e-108
LRRC45	0@3	NA	NA	NA	NA	NA	NA	NA	NA	NA	NA	0.272842637628064	1.4773241019816e-181	0.18	0.025	3.87413472503654e-177
CCDC18	0@3	NA	NA	NA	NA	NA	NA	NA	NA	NA	NA	0.262574992018108	1.65776086898683e-183	0.18	0.025	4.34731210283108e-179
CENPL	0@3	NA	NA	NA	NA	NA	NA	NA	NA	NA	NA	0.25174443002327	1.36561402576899e-204	0.171	0.02	3.58118622117659e-200
PSRC1	0@3	NA	NA	NA	NA	NA	NA	NA	NA	NA	NA	0.393699895505102	0	0.155	0.004	0
HIST1H2BJ	0@3	NA	NA	NA	NA	NA	NA	NA	NA	NA	NA	0.493351359376916	2.21149141302934e-284	0.161	0.011	5.79941508152814e-280
FAM83D	0@3	NA	NA	NA	NA	NA	NA	NA	NA	NA	NA	0.32802729575841	2.0213440904704e-224	0.164	0.016	5.30077274284957e-220
PRC1	0@3	NA	NA	NA	NA	NA	NA	NA	NA	NA	NA	0.344734631312238	0	0.153	0.005	0
MSH2	0@3	NA	NA	NA	NA	NA	NA	NA	NA	NA	NA	0.261982394667603	2.78904258299244e-156	0.176	0.028	7.31398526963939e-152
CENPO	0@3	NA	NA	NA	NA	NA	NA	NA	NA	NA	NA	0.313436982959928	0	0.153	0.007	0
CHAF1A	0@3	NA	NA	NA	NA	NA	NA	NA	NA	NA	NA	0.304357500075694	0	0.154	0.008	0
WDHD1	0@3	NA	NA	NA	NA	NA	NA	NA	NA	NA	NA	0.300645872416467	4.26631549227093e-306	0.155	0.009	1.11879857469313e-301
CCNF	0@3	NA	NA	NA	NA	NA	NA	NA	NA	NA	NA	0.340316730011641	0	0.152	0.007	0
ZWILCH	0@3	NA	NA	NA	NA	NA	NA	NA	NA	NA	NA	0.298922634588486	5.35239199417591e-244	0.157	0.013	1.40361127655269e-239
POLD1	0@3	NA	NA	NA	NA	NA	NA	NA	NA	NA	NA	0.287291489738809	2.67622392225064e-230	0.157	0.014	7.01812961371008e-226
BUB1B	0@3	NA	NA	NA	NA	NA	NA	NA	NA	NA	NA	0.338760413102606	0	0.144	0.002	0
KIF4A	0@3	NA	NA	NA	NA	NA	NA	NA	NA	NA	NA	0.312663985669815	0	0.143	0.001	0
NUDT8	0@3	NA	NA	NA	NA	NA	NA	NA	NA	NA	NA	0.284832751067335	1.88081270287279e-157	0.166	0.025	4.93224323201361e-153
HIST2H2AB	0@3	NA	NA	NA	NA	NA	NA	NA	NA	NA	NA	0.485708721998325	0	0.147	0.006	0
POLA2	0@3	NA	NA	NA	NA	NA	NA	NA	NA	NA	NA	0.283614235808718	7.68755624941288e-233	0.155	0.014	2.01598475084603e-228
C4orf46	0@3	NA	NA	NA	NA	NA	NA	NA	NA	NA	NA	0.267958831709854	8.09496218202342e-227	0.155	0.014	2.12282288261382e-222
CD4	0@3	NA	NA	NA	NA	NA	NA	NA	NA	NA	NA	0.314957741874913	9.08433247548069e-159	0.165	0.025	2.38227534837006e-154
GPSM2	0@3	NA	NA	NA	NA	NA	NA	NA	NA	NA	NA	0.3500964503467	0	0.146	0.006	0
STIL	0@3	NA	NA	NA	NA	NA	NA	NA	NA	NA	NA	0.34464799005616	0	0.142	0.002	0
KIF18A	0@3	NA	NA	NA	NA	NA	NA	NA	NA	NA	NA	0.299914090935156	0	0.146	0.006	0
INCENP	0@3	NA	NA	NA	NA	NA	NA	NA	NA	NA	NA	0.29550550424052	4.16205843117796e-290	0.148	0.008	1.09145820299211e-285
RCCD1	0@3	NA	NA	NA	NA	NA	NA	NA	NA	NA	NA	0.28323651229995	8.40330838855062e-300	0.146	0.007	2.20368359181351e-295
FANCD2	0@3	NA	NA	NA	NA	NA	NA	NA	NA	NA	NA	0.287795808059471	7.02953379542963e-294	0.146	0.008	1.84342494251347e-289
SUV39H1	0@3	NA	NA	NA	NA	NA	NA	NA	NA	NA	NA	0.261113521345519	9.79540260672675e-222	0.152	0.014	2.56874637958802e-217
AC091057.6	0@3	NA	NA	NA	NA	NA	NA	NA	NA	NA	NA	0.280810723569978	6.87865450467807e-237	0.149	0.012	1.80385835730678e-232
DIAPH3	0@3	NA	NA	NA	NA	NA	NA	NA	NA	NA	NA	0.302208701851719	0	0.135	0	0
CCDC50	0@3	NA	NA	NA	NA	NA	NA	NA	NA	NA	NA	0.297586172185967	1.86784143611612e-148	0.159	0.024	4.89822738207092e-144
CLN6	0@3	NA	NA	NA	NA	NA	NA	NA	NA	NA	NA	0.25233826477634	8.87989197607883e-191	0.152	0.017	2.32866287180691e-186
APOBEC3B	0@3	NA	NA	NA	NA	NA	NA	NA	NA	NA	NA	0.324904233271242	0	0.134	0	0
TNFRSF4	0@3	NA	NA	NA	NA	NA	NA	NA	NA	NA	NA	1.35549405074556	4.8914132869744e-148	0.159	0.026	1.28272422037617e-143
POLQ	0@3	NA	NA	NA	NA	NA	NA	NA	NA	NA	NA	0.30926849322633	0	0.134	0.001	0
CAMK1	0@3	NA	NA	NA	NA	NA	NA	NA	NA	NA	NA	0.289483241594449	9.02043343314338e-161	0.153	0.021	2.36551846350752e-156
HIST1H3H	0@3	NA	NA	NA	NA	NA	NA	NA	NA	NA	NA	0.454457950202844	7.36438491658557e-187	0.147	0.016	1.9312363005254e-182
TTK	0@3	NA	NA	NA	NA	NA	NA	NA	NA	NA	NA	0.304995757727027	0	0.132	0.001	0
MYBL2	0@3	NA	NA	NA	NA	NA	NA	NA	NA	NA	NA	0.302248054219818	0	0.131	0	0
LMCD1	0@3	NA	NA	NA	NA	NA	NA	NA	NA	NA	NA	0.269576804454828	1.7948077433412e-201	0.145	0.014	4.70670382613797e-197
CEP57L1	0@3	NA	NA	NA	NA	NA	NA	NA	NA	NA	NA	0.256530230497988	1.05579638143115e-199	0.145	0.014	2.76872043066504e-195
KIF18B	0@3	NA	NA	NA	NA	NA	NA	NA	NA	NA	NA	0.292029131605435	0	0.13	0	0
CCNE2	0@3	NA	NA	NA	NA	NA	NA	NA	NA	NA	NA	0.311518107027026	0	0.133	0.005	0
CDCA7L	0@3	NA	NA	NA	NA	NA	NA	NA	NA	NA	NA	0.283186505463713	0	0.133	0.005	0
PLK4	0@3	NA	NA	NA	NA	NA	NA	NA	NA	NA	NA	0.266047374810351	0	0.131	0.003	0
NEK2	0@3	NA	NA	NA	NA	NA	NA	NA	NA	NA	NA	0.309375284738042	0	0.128	0.001	0
E2F8	0@3	NA	NA	NA	NA	NA	NA	NA	NA	NA	NA	0.288260671551146	0	0.128	0.001	0
HIST1H3G	0@3	NA	NA	NA	NA	NA	NA	NA	NA	NA	NA	0.450989140349749	0	0.127	0.001	0
KIF20A	0@3	NA	NA	NA	NA	NA	NA	NA	NA	NA	NA	0.336706423413957	0	0.126	0	0
MCM10	0@3	NA	NA	NA	NA	NA	NA	NA	NA	NA	NA	0.286475189330431	0	0.124	0	0
SLC29A1	0@3	NA	NA	NA	NA	NA	NA	NA	NA	NA	NA	0.27494256012005	1.84375719816194e-271	0.13	0.006	4.83506887645987e-267
CHAF1B	0@3	NA	NA	NA	NA	NA	NA	NA	NA	NA	NA	0.261807429293902	1.14808732495287e-254	0.132	0.008	3.0107442009564e-250
HIST1H2BC	0@3	NA	NA	NA	NA	NA	NA	NA	NA	NA	NA	0.3216760172428	1.47108438149546e-147	0.144	0.02	3.85777168203369e-143
IL2RA	0@3	NA	NA	NA	NA	NA	NA	NA	NA	NA	NA	0.632411799857806	2.72156130900074e-189	0.135	0.013	7.13702237672353e-185
E2F2	0@3	NA	NA	NA	NA	NA	NA	NA	NA	NA	NA	0.309220247377008	0	0.122	0.001	0
KNTC1	0@3	NA	NA	NA	NA	NA	NA	NA	NA	NA	NA	0.267987158590827	8.63198146103955e-230	0.129	0.009	2.26365081834301e-225
HIST1H4F	0@3	NA	NA	NA	NA	NA	NA	NA	NA	NA	NA	0.44943065486425	6.04985556285823e-217	0.128	0.009	1.58651412280394e-212
HIST1H2AB	0@3	NA	NA	NA	NA	NA	NA	NA	NA	NA	NA	0.423196810254124	1.28073673786131e-297	0.123	0.004	3.3586040213675e-293
HIST1H2AE	0@3	NA	NA	NA	NA	NA	NA	NA	NA	NA	NA	0.345967415715432	2.51827361503822e-227	0.126	0.008	6.60392072807623e-223
RAD54L	0@3	NA	NA	NA	NA	NA	NA	NA	NA	NA	NA	0.284136745082788	0	0.115	0	0
HIST1H2BF	0@3	NA	NA	NA	NA	NA	NA	NA	NA	NA	NA	0.639230644318857	2.59675230290388e-201	0.122	0.009	6.80972323913514e-197
EXO1	0@3	NA	NA	NA	NA	NA	NA	NA	NA	NA	NA	0.257204266452468	0	0.108	0.001	0
CIT	0@3	NA	NA	NA	NA	NA	NA	NA	NA	NA	NA	0.252981480417869	0	0.108	0.002	0
HIST2H2BF	0@3	NA	NA	NA	NA	NA	NA	NA	NA	NA	NA	0.264901646950563	1.64003585506236e-152	0.112	0.011	4.30083002631552e-148
FOXP3	0@3	NA	NA	NA	NA	NA	NA	NA	NA	NA	NA	0.484931057077296	1.9622092315607e-198	0.103	0.006	5.14569748884477e-194
LAIR2	0@3	NA	NA	NA	NA	NA	NA	NA	NA	NA	NA	0.347545784166542	1.18289316454347e-91	0.118	0.022	3.10201903469879e-87
MT2A	-0.125000000000001@3	NA	NA	NA	NA	NA	NA	NA	NA	NA	NA	1.29944406954957	6.86988604621894e-227	0.949	0.641	1.80155891676046e-222
COX6A1	-0.205000000000001@3	NA	NA	NA	NA	NA	NA	NA	NA	NA	NA	0.553007630907048	2.61214617619999e-118	0.95	0.647	6.85009213246686e-114
COX6C	-0.210000000000001@3	NA	NA	NA	NA	NA	NA	NA	NA	NA	NA	0.568040697374483	1.41587493713155e-126	0.954	0.65	3.71299043513379e-122
PSMA7	-0.215000000000001@3	NA	NA	NA	NA	NA	NA	NA	NA	NA	NA	0.483008773722615	9.82054129760049e-101	0.955	0.651	2.57533874988275e-96
HNRNPA2B1	-0.275000000000001@3	NA	NA	NA	NA	NA	NA	NA	NA	NA	NA	0.77655193764798	9.57107610726307e-181	0.97	0.665	2.50991899836867e-176
C1QBP	-1.21@3	NA	NA	NA	NA	NA	NA	NA	NA	NA	NA	0.291184089560332	2.48067273919547e-74	0.537	0.242	6.5053161912662e-70
GSTP1	-2.785@3	NA	NA	NA	NA	NA	NA	NA	NA	NA	NA	0.404481408252163	4.21522801389171e-43	0.831	0.557	1.10540139436296e-38
TAGLN2	-2.81@3	NA	NA	NA	NA	NA	NA	NA	NA	NA	NA	0.331115455786838	1.02869052068629e-43	0.841	0.562	2.69763802144772e-39
UQCR10	-3.135@3	NA	NA	NA	NA	NA	NA	NA	NA	NA	NA	0.27020665671967	1.12166102519573e-39	0.913	0.627	2.94144387247328e-35
S100A11	-3.155@3	NA	NA	NA	NA	NA	NA	NA	NA	NA	NA	0.288256239988302	3.9177377291901e-32	0.887	0.631	1.02738754210281e-27
NDUFA4	-3.305@3	NA	NA	NA	NA	NA	NA	NA	NA	NA	NA	0.447725158892064	2.70646110439406e-84	0.952	0.661	7.09742360016297e-80
COX7A2	-3.39@3	NA	NA	NA	NA	NA	NA	NA	NA	NA	NA	0.414685217644866	5.06839168525141e-79	0.948	0.678	1.32913503554033e-74
COX6B1	-3.595@3	NA	NA	NA	NA	NA	NA	NA	NA	NA	NA	0.357039194308144	1.09667453728115e-62	0.963	0.719	2.8759193065661e-58
ELOB	-3.66@3	NA	NA	NA	NA	NA	NA	NA	NA	NA	NA	0.365476650179807	7.45427598022861e-66	0.964	0.732	1.95480933305515e-61
MIF	-3.69@3	NA	NA	NA	NA	NA	NA	NA	NA	NA	NA	0.621942576247493	5.61957404020157e-87	0.946	0.738	1.47367709630246e-82
PSMB9	-3.81@3	NA	NA	NA	NA	NA	NA	NA	NA	NA	NA	0.458129149445526	1.60817688241461e-89	0.974	0.762	4.21728305644408e-85
NPM1	-3.81@3	NA	NA	NA	NA	NA	NA	NA	NA	NA	NA	0.458144206473996	1.96602660696983e-68	0.959	0.762	5.15570817411767e-64
CHCHD2	-3.82@3	NA	NA	NA	NA	NA	NA	NA	NA	NA	NA	0.763535606855049	4.97563032269235e-238	0.983	0.764	1.30480929582284e-233
HMGB1	-3.845@3	NA	NA	NA	NA	NA	NA	NA	NA	NA	NA	1.51152756989281	0	0.99	0.769	0
ARPC3	-3.87@3	NA	NA	NA	NA	NA	NA	NA	NA	NA	NA	0.300575288661277	5.15972655712288e-49	0.967	0.774	1.3530866923399e-44
SUMO2	-3.925@3	NA	NA	NA	NA	NA	NA	NA	NA	NA	NA	0.623486149705948	2.38788140558705e-180	0.985	0.785	6.26198019801148e-176
ARPC2	-3.97@3	NA	NA	NA	NA	NA	NA	NA	NA	NA	NA	0.588787205931875	2.92131173065741e-150	0.981	0.794	7.660847882476e-146
SRP14	-3.985@3	NA	NA	NA	NA	NA	NA	NA	NA	NA	NA	0.25696954820856	6.17288224097256e-44	0.981	0.797	1.61877663887264e-39
CORO1A	-4.035@3	NA	NA	NA	NA	NA	NA	NA	NA	NA	NA	0.424215946872295	7.17283406141483e-73	0.973	0.807	1.88100400426542e-68
PCBP2	-4.045@3	NA	NA	NA	NA	NA	NA	NA	NA	NA	NA	0.250837510077369	4.79095927731799e-36	0.964	0.809	1.25638116088387e-31
HINT1	-4.105@3	NA	NA	NA	NA	NA	NA	NA	NA	NA	NA	0.371443287079295	9.79177003971436e-63	0.977	0.821	2.56779377521469e-58
PPIA	-4.17@3	NA	NA	NA	NA	NA	NA	NA	NA	NA	NA	0.960609636455525	0	0.988	0.834	0
CLIC1	-4.21@3	NA	NA	NA	NA	NA	NA	NA	NA	NA	NA	0.271275250629357	1.30405605709819e-40	0.983	0.842	3.41975660413429e-36
VIM	-4.21@3	NA	NA	NA	NA	NA	NA	NA	NA	NA	NA	0.927753741943392	3.26050547757038e-175	0.976	0.842	8.55034956438056e-171
HSPA8	-4.23@3	NA	NA	NA	NA	NA	NA	NA	NA	NA	NA	0.313048405967018	5.20868054058025e-37	0.97	0.846	1.36592438496177e-32
ATP5MG	-4.305@3	NA	NA	NA	NA	NA	NA	NA	NA	NA	NA	0.314844395291545	1.10737212204685e-67	0.99	0.861	2.90397265285565e-63
ATP5MC2	-4.4@3	NA	NA	NA	NA	NA	NA	NA	NA	NA	NA	0.270563440879104	5.95079820718837e-45	0.99	0.88	1.56053732185308e-40
H3F3A	-4.405@3	NA	NA	NA	NA	NA	NA	NA	NA	NA	NA	0.585222750296541	7.46248674785649e-153	0.993	0.881	1.95696252475789e-148
ARHGDIB	-4.555@3	NA	NA	NA	NA	NA	NA	NA	NA	NA	NA	0.293703077048117	7.22449081750841e-47	0.979	0.911	1.8945504719834e-42
CFL1	-4.635@3	NA	NA	NA	NA	NA	NA	NA	NA	NA	NA	0.727806110948562	1.45548457525289e-266	0.999	0.927	3.81686275014318e-262
MYL6	-4.645@3	NA	NA	NA	NA	NA	NA	NA	NA	NA	NA	0.545834077278229	1.06298364058595e-160	0.997	0.929	2.78756829907258e-156
ACTG1	-4.76@3	NA	NA	NA	NA	NA	NA	NA	NA	NA	NA	0.820462732066726	1.31223700795608e-223	0.999	0.952	3.44121032966403e-219
RPLP0	-4.885@3	NA	NA	NA	NA	NA	NA	NA	NA	NA	NA	0.460612630204751	9.75156504297896e-74	0.999	0.977	2.5572504168708e-69
PFN1	-4.925@3	NA	NA	NA	NA	NA	NA	NA	NA	NA	NA	0.835153298769766	0	1	0.985	0
PTMA	-4.94@3	NA	NA	NA	NA	NA	NA	NA	NA	NA	NA	0.93264303834267	0	1	0.988	0
TMSB10	-4.98@3	NA	NA	NA	NA	NA	NA	NA	NA	NA	NA	0.496737179876785	6.76970208999912e-97	1	0.996	1.77528667608137e-92
ACTB	-4.995@3	NA	NA	NA	NA	NA	NA	NA	NA	NA	NA	0.890633119440921	0	1	0.999	0
