# Supplementary material for: PD‐L1 on Tumor‐Derived Extracellular Vesicles Induces CD8+ T Cell Terminal Exhaustion and Mediates Anti‐PD‐1 Resistance in Head and Neck Squamous Cell Carcinoma
Source: Adv Sci (Weinh). 2025 Nov 5;13(4):e16348. doi: 10.1002/advs.202516348 (PMC12822461; doi:10.1002/advs.202516348)
Supplement: Supplementary file 2 — Supplemental Table 2 [file ADVS-13-e16348-s013.xls]

CellName	Cluster	orig.ident
HN2_AAACCTGCATCTCCCA-1	C1	HN2
HN2_AAACGGGCACGAAAGC-1	C1	HN2
HN2_AAACGGGCATGCGCAC-1	C1	HN2
HN2_AAAGATGAGGAATTAC-1	C1	HN2
HN2_AAAGATGAGTGCGTGA-1	C1	HN2
HN2_AAAGATGAGTTAAGTG-1	C1	HN2
HN2_AAAGATGCAGTACACT-1	C1	HN2
HN2_AAAGATGGTGGCAAAC-1	C1	HN2
HN2_AAAGATGTCCTATTCA-1	C1	HN2
HN2_AAAGCAACAGTCGATT-1	C1	HN2
HN2_AAAGCAAGTCTAAAGA-1	C1	HN2
HN2_AAAGTAGCACTCTGTC-1	C1	HN2
HN2_AAAGTAGCATAAAGGT-1	C1	HN2
HN2_AAAGTAGTCATTGCGA-1	C1	HN2
HN2_AAATGCCAGCTCCTCT-1	C1	HN2
HN2_AAATGCCCAGCTGTTA-1	C1	HN2
HN2_AAATGCCGTTCCCGAG-1	C1	HN2
HN2_AAATGCCTCGCCCTTA-1	C1	HN2
HN2_AAATGCCTCTCGTATT-1	C1	HN2
HN2_AACACGTAGGACACCA-1	C1	HN2
HN2_AACACGTAGGTGCTAG-1	C1	HN2
HN2_AACACGTAGTGAAGTT-1	C1	HN2
HN2_AACACGTCAAGTTCTG-1	C1	HN2
HN2_AACCATGAGTACGTAA-1	C1	HN2
HN2_AACCATGCAAGCCGTC-1	C1	HN2
HN2_AACCATGGTGACTCAT-1	C1	HN2
HN2_AACCATGTCAAGAAGT-1	C1	HN2
HN2_AACCATGTCCGCGCAA-1	C1	HN2
HN2_AACCATGTCTGCCAGG-1	C1	HN2
HN2_AACCGCGGTGGTAACG-1	C1	HN2
HN2_AACGTTGCAAGCCGTC-1	C1	HN2
HN2_AACGTTGGTTCAGGCC-1	C1	HN2
HN2_AACGTTGTCAACCAAC-1	C1	HN2
HN2_AACGTTGTCAGCGATT-1	C1	HN2
HN2_AACTCAGAGCATCATC-1	C1	HN2
HN2_AACTCAGCACGTGAGA-1	C1	HN2
HN2_AACTCAGGTCATCCCT-1	C1	HN2
HN2_AACTCAGGTCCGTTAA-1	C1	HN2
HN2_AACTCAGGTGGGTCAA-1	C1	HN2
HN2_AACTCAGTCCATGCTC-1	C1	HN2
HN2_AACTCAGTCCGCAAGC-1	C1	HN2
HN2_AACTCAGTCCGTAGTA-1	C1	HN2
HN2_AACTCCCCATGACATC-1	C1	HN2
HN2_AACTCCCGTCTGATTG-1	C1	HN2
HN2_AACTCTTAGATCGGGT-1	C1	HN2
HN2_AACTCTTCAATGGTCT-1	C1	HN2
HN2_AACTCTTGTAAACACA-1	C1	HN2
HN2_AACTCTTTCTATCGCC-1	C1	HN2
HN2_AACTGGTAGAAGGCCT-1	C1	HN2
HN2_AACTGGTAGGACAGCT-1	C1	HN2
HN2_AACTTTCAGCTAGTTC-1	C1	HN2
HN2_AACTTTCAGTACGTAA-1	C2	HN2
HN2_AACTTTCTCACTGGGC-1	C1	HN2
HN2_AACTTTCTCAGCAACT-1	C1	HN2
HN2_AACTTTCTCGCCTGTT-1	C1	HN2
HN2_AACTTTCTCGGCATCG-1	C1	HN2
HN2_AAGACCTAGTAGCCGA-1	C1	HN2
HN2_AAGACCTGTAATCGTC-1	C1	HN2
HN2_AAGCCGCAGGACACCA-1	C1	HN2
HN2_AAGCCGCAGGCAGGTT-1	C1	HN2
HN2_AAGCCGCAGTACACCT-1	C1	HN2
HN2_AAGCCGCCATCTCGCT-1	C1	HN2
HN2_AAGCCGCGTCTAGTGT-1	C1	HN2
HN2_AAGGAGCAGCTCCTTC-1	C1	HN2
HN2_AAGGAGCCAAAGGCGT-1	C1	HN2
HN2_AAGGAGCCACTACAGT-1	C1	HN2
HN2_AAGGAGCCAGAGCCAA-1	C1	HN2
HN2_AAGGAGCCATAGTAAG-1	C1	HN2
HN2_AAGGAGCGTAAGCACG-1	C1	HN2
HN2_AAGGCAGCAATGTTGC-1	C1	HN2
HN2_AAGGCAGCATGGGACA-1	C1	HN2
HN2_AAGGCAGGTAACGTTC-1	C1	HN2
HN2_AAGGCAGGTCGCTTTC-1	C1	HN2
HN2_AAGGCAGTCGCTTGTC-1	C1	HN2
HN2_AAGGTTCAGACTAGAT-1	C1	HN2
HN2_AAGGTTCAGAGGTACC-1	C1	HN2
HN2_AAGGTTCCAAGAAGAG-1	C1	HN2
HN2_AAGGTTCGTAAGGGCT-1	C1	HN2
HN2_AAGGTTCGTTTCCACC-1	C1	HN2
HN2_AAGTCTGAGGTAAACT-1	C1	HN2
HN2_AAGTCTGGTAAGTGTA-1	C1	HN2
HN2_AAGTCTGTCAGTCAGT-1	C1	HN2
HN2_AATCCAGTCCGCGGTA-1	C1	HN2
HN2_AATCCAGTCTACGAGT-1	C1	HN2
HN2_AATCGGTAGTGTACCT-1	C1	HN2
HN2_AATCGGTCAGGAACGT-1	C2	HN2
HN2_AATCGGTGTAACGCGA-1	C1	HN2
HN2_AATCGGTTCAGTTAGC-1	C1	HN2
HN2_AATCGGTTCCGATATG-1	C1	HN2
HN2_AATCGGTTCTTCTGGC-1	C1	HN2
HN2_ACACCAAAGCCGATTT-1	C1	HN2
HN2_ACACCAAAGGCTATCT-1	C1	HN2
HN2_ACACCAAGTGTCTGAT-1	C1	HN2
HN2_ACACCAATCGTATCAG-1	C1	HN2
HN2_ACACCAATCTACTTAC-1	C1	HN2
HN2_ACACCCTAGCCACTAT-1	C1	HN2
HN2_ACACCCTAGCTGCGAA-1	C1	HN2
HN2_ACACCCTGTCTACCTC-1	C1	HN2
HN2_ACACCCTGTTACGTCA-1	C1	HN2
HN2_ACACCCTTCGGACAAG-1	C1	HN2
HN2_ACACCGGAGTTCGCGC-1	C1	HN2
HN2_ACACCGGCATGCTGGC-1	C1	HN2
HN2_ACACCGGGTGAGGGTT-1	C1	HN2
HN2_ACACTGACACGAAACG-1	C1	HN2
HN2_ACACTGACACTATCTT-1	C1	HN2
HN2_ACACTGACACTCAGGC-1	C1	HN2
HN2_ACACTGAGTTCGTCTC-1	C1	HN2
HN2_ACACTGATCTCTAAGG-1	C1	HN2
HN2_ACAGCCGCACCACCAG-1	C1	HN2
HN2_ACAGCTAAGCTGTCTA-1	C1	HN2
HN2_ACAGCTACACTGTTAG-1	C1	HN2
HN2_ACAGCTAGTGAAATCA-1	C1	HN2
HN2_ACATACGCACAACTGT-1	C1	HN2
HN2_ACATACGCACGAGGTA-1	C1	HN2
HN2_ACATACGCACGTCTCT-1	C2	HN2
HN2_ACATACGGTCGGCTCA-1	C1	HN2
HN2_ACATCAGAGCACGCCT-1	C1	HN2
HN2_ACATCAGAGGATGCGT-1	C1	HN2
HN2_ACATCAGGTGAAATCA-1	C1	HN2
HN2_ACATCAGTCCAAGTAC-1	C1	HN2
HN2_ACATGGTCAGCTTAAC-1	C1	HN2
HN2_ACATGGTCAGGAACGT-1	C1	HN2
HN2_ACATGGTTCTTGCATT-1	C1	HN2
HN2_ACCAGTAAGTGTTAGA-1	C1	HN2
HN2_ACCAGTACACAACTGT-1	C1	HN2
HN2_ACCAGTAGTACAGTTC-1	C1	HN2
HN2_ACCAGTAGTGTTCGAT-1	C1	HN2
HN2_ACCAGTAGTTCACGGC-1	C1	HN2
HN2_ACCAGTAGTTCCCGAG-1	C1	HN2
HN2_ACCCACTAGACATAAC-1	C1	HN2
HN2_ACCCACTAGCCAGAAC-1	C1	HN2
HN2_ACCCACTCAAGTTGTC-1	C1	HN2
HN2_ACCCACTCATTGCGGC-1	C1	HN2
HN2_ACCGTAAAGGAGTAGA-1	C1	HN2
HN2_ACCGTAAGTGATGTGG-1	C1	HN2
HN2_ACCTTTAAGTGGACGT-1	C1	HN2
HN2_ACGAGCCAGCGAGAAA-1	C1	HN2
HN2_ACGAGCCCACCGAAAG-1	C1	HN2
HN2_ACGAGGAAGGGATGGG-1	C1	HN2
HN2_ACGAGGATCGTGGACC-1	C1	HN2
HN2_ACGATACGTGACTCAT-1	C1	HN2
HN2_ACGATACTCTTCGAGA-1	C1	HN2
HN2_ACGATGTAGTTACGGG-1	C3	HN2
HN2_ACGCAGCCACGCCAGT-1	C1	HN2
HN2_ACGCAGCCACTTAAGC-1	C1	HN2
HN2_ACGCAGCTCTTTACGT-1	C1	HN2
HN2_ACGCCAGCACATGACT-1	C1	HN2
HN2_ACGCCAGGTCCGAAGA-1	C1	HN2
HN2_ACGCCAGTCGCGCCAA-1	C1	HN2
HN2_ACGCCGAAGCACAGGT-1	C1	HN2
HN2_ACGCCGACAAGCGATG-1	C1	HN2
HN2_ACGCCGAGTCCGTTAA-1	C1	HN2
HN2_ACGCCGAGTGAGCGAT-1	C1	HN2
HN2_ACGCCGAGTTGTCGCG-1	C1	HN2
HN2_ACGCCGATCCCTTGCA-1	C1	HN2
HN2_ACGGAGACAGTAGAGC-1	C1	HN2
HN2_ACGGCCAAGGTGATTA-1	C1	HN2
HN2_ACGGCCACATCTGGTA-1	C1	HN2
HN2_ACGGCCACATTACGAC-1	C1	HN2
HN2_ACGGCCAGTCGTTGTA-1	C1	HN2
HN2_ACGGGCTAGACTGGGT-1	C1	HN2
HN2_ACGGGCTCACATTCGA-1	C1	HN2
HN2_ACGGGCTCATCATCCC-1	C1	HN2
HN2_ACGGGCTGTATATGGA-1	C1	HN2
HN2_ACGGGCTTCAAGGTAA-1	C1	HN2
HN2_ACGGGCTTCGCCCTTA-1	C1	HN2
HN2_ACGGGTCAGGCATTGG-1	C1	HN2
HN2_ACGGGTCCAACGCACC-1	C1	HN2
HN2_ACGGGTCGTCCTGCTT-1	C1	HN2
HN2_ACGTCAAAGTGACTCT-1	C1	HN2
HN2_ACGTCAACAGGGTACA-1	C1	HN2
HN2_ACGTCAACATATGAGA-1	C1	HN2
HN2_ACGTCAATCTGCTTGC-1	C1	HN2
HN2_ACGTCAATCTGGCGAC-1	C1	HN2
HN2_ACTATCTAGACGACGT-1	C1	HN2
HN2_ACTATCTAGTGTGGCA-1	C1	HN2
HN2_ACTATCTCAGATGAGC-1	C1	HN2
HN2_ACTATCTTCCCAAGTA-1	C1	HN2
HN2_ACTGAACAGATCCCAT-1	C1	HN2
HN2_ACTGAACAGTACGTAA-1	C1	HN2
HN2_ACTGAACCAAGCCATT-1	C1	HN2
HN2_ACTGAACGTAGATTAG-1	C1	HN2
HN2_ACTGAACTCCCAAGTA-1	C1	HN2
HN2_ACTGAGTCAATCCAAC-1	C1	HN2
HN2_ACTGAGTCATACGCCG-1	C1	HN2
HN2_ACTGAGTGTACCATCA-1	C1	HN2
HN2_ACTGAGTGTAGCGCTC-1	C1	HN2
HN2_ACTGATGCAAGCCATT-1	C1	HN2
HN2_ACTGATGCACACGCTG-1	C1	HN2
HN2_ACTGATGCAGTAACGG-1	C1	HN2
HN2_ACTGATGGTACCGCTG-1	C1	HN2
HN2_ACTGCTCCAGCGTAAG-1	C1	HN2
HN2_ACTGCTCGTCTTCTCG-1	C1	HN2
HN2_ACTGCTCGTTGATTGC-1	C1	HN2
HN2_ACTTACTAGAACTCGG-1	C1	HN2
HN2_ACTTACTCAGATCCAT-1	C1	HN2
HN2_ACTTACTGTACTTAGC-1	C1	HN2
HN2_ACTTGTTGTACAGCAG-1	C1	HN2
HN2_ACTTGTTGTATAAACG-1	C1	HN2
HN2_ACTTGTTGTCAGAGGT-1	C1	HN2
HN2_ACTTGTTGTCGACTGC-1	C1	HN2
HN2_ACTTGTTTCGTAGGAG-1	C1	HN2
HN2_ACTTTCAAGATGTTAG-1	C1	HN2
HN2_ACTTTCAAGGCTAGCA-1	C1	HN2
HN2_ACTTTCAAGGTGTTAA-1	C1	HN2
HN2_ACTTTCACATTCACTT-1	C1	HN2
HN2_ACTTTCAGTACAGACG-1	C1	HN2
HN2_AGAATAGAGGATGCGT-1	C1	HN2
HN2_AGAATAGGTAGCAAAT-1	C1	HN2
HN2_AGAATAGGTGATGTCT-1	C1	HN2
HN2_AGAGCGAAGGATGGTC-1	C1	HN2
HN2_AGAGCGAGTAGCGTAG-1	C1	HN2
HN2_AGAGCGATCAGTTAGC-1	C1	HN2
HN2_AGAGCTTCACGCCAGT-1	C1	HN2
HN2_AGAGCTTCACTCAGGC-1	C1	HN2
HN2_AGAGCTTTCTAACTCT-1	C1	HN2
HN2_AGAGTGGCATGTCTCC-1	C1	HN2
HN2_AGAGTGGTCCTTCAAT-1	C1	HN2
HN2_AGATCTGAGCGTGAAC-1	C1	HN2
HN2_AGATCTGAGGCAGTCA-1	C1	HN2
HN2_AGATCTGCAATGGACG-1	C1	HN2
HN2_AGATCTGCATCAGTCA-1	C1	HN2
HN2_AGATCTGGTTACGACT-1	C1	HN2
HN2_AGATTGCAGCGGATCA-1	C1	HN2
HN2_AGATTGCAGGCTACGA-1	C1	HN2
HN2_AGATTGCAGTGTCCAT-1	C1	HN2
HN2_AGATTGCCACCTTGTC-1	C1	HN2
HN2_AGATTGCTCAACGAAA-1	C1	HN2
HN2_AGCAGCCAGAAGGCCT-1	C1	HN2
HN2_AGCATACAGCTTCGCG-1	C1	HN2
HN2_AGCCTAAAGGAGCGAG-1	C1	HN2
HN2_AGCCTAATCATGCAAC-1	C1	HN2
HN2_AGCGGTCCAGGTTTCA-1	C1	HN2
HN2_AGCGTATAGCACGCCT-1	C1	HN2
HN2_AGCGTATAGGATGGAA-1	C1	HN2
HN2_AGCGTATCACATGACT-1	C1	HN2
HN2_AGCGTATCACTAGTAC-1	C1	HN2
HN2_AGCGTATCAGCGTTCG-1	C1	HN2
HN2_AGCGTATTCAGTCAGT-1	C1	HN2
HN2_AGCGTATTCCAAGCCG-1	C1	HN2
HN2_AGCGTCGAGACGCTTT-1	C1	HN2
HN2_AGCGTCGCAATGTAAG-1	C1	HN2
HN2_AGCGTCGTCTCGTATT-1	C1	HN2
HN2_AGCTCCTCAGACGCTC-1	C1	HN2
HN2_AGCTCTCAGCAGCCTC-1	C1	HN2
HN2_AGCTCTCAGTTCGCGC-1	C1	HN2
HN2_AGCTCTCGTGGTTTCA-1	C1	HN2
HN2_AGCTCTCTCAGTGTTG-1	C1	HN2
HN2_AGCTTGAAGGTGTTAA-1	C1	HN2
HN2_AGCTTGACAAGGACTG-1	C1	HN2
HN2_AGCTTGAGTGGTTTCA-1	C1	HN2
HN2_AGCTTGATCTGTTGAG-1	C1	HN2
HN2_AGGCCACAGCGTAATA-1	C1	HN2
HN2_AGGCCACCACCACGTG-1	C1	HN2
HN2_AGGCCACCAGCTCGCA-1	C1	HN2
HN2_AGGCCGTAGAACTCGG-1	C1	HN2
HN2_AGGCCGTAGATGCCAG-1	C1	HN2
HN2_AGGCCGTAGATGTGTA-1	C1	HN2
HN2_AGGGAGTAGGGTTCCC-1	C1	HN2
HN2_AGGGAGTGTCCGTCAG-1	C1	HN2
HN2_AGGGAGTGTTAAGACA-1	C1	HN2
HN2_AGGGATGAGCAGGCTA-1	C1	HN2
HN2_AGGGATGGTAGAAAGG-1	C1	HN2
HN2_AGGGATGGTGATGCCC-1	C1	HN2
HN2_AGGGATGTCCCTGACT-1	C1	HN2
HN2_AGGGTGAAGTGTCTCA-1	C1	HN2
HN2_AGGGTGACAGTCGTGC-1	C1	HN2
HN2_AGGGTGACATTATCTC-1	C1	HN2
HN2_AGGGTGATCACAGTAC-1	C1	HN2
HN2_AGGGTGATCATTCACT-1	C1	HN2
HN2_AGGTCATCAACTTGAC-1	C1	HN2
HN2_AGGTCATCAGACGCAA-1	C1	HN2
HN2_AGGTCCGAGATCTGCT-1	C1	HN2
HN2_AGGTCCGAGGTGTGGT-1	C1	HN2
HN2_AGGTCCGAGTGCTGCC-1	C1	HN2
HN2_AGTAGTCAGGATGGAA-1	C1	HN2
HN2_AGTAGTCGTTCAGCGC-1	C1	HN2
HN2_AGTAGTCTCCCTTGTG-1	C1	HN2
HN2_AGTAGTCTCTGTCTAT-1	C2	HN2
HN2_AGTCTTTGTATCAGTC-1	C1	HN2
HN2_AGTGAGGAGCGTGAGT-1	C1	HN2
HN2_AGTGAGGCATACGCCG-1	C1	HN2
HN2_AGTGAGGCATCGGGTC-1	C1	HN2
HN2_AGTGAGGCATCTACGA-1	C1	HN2
HN2_AGTGAGGGTGCCTGTG-1	C1	HN2
HN2_AGTGAGGTCAGCAACT-1	C1	HN2
HN2_AGTGAGGTCGCAGGCT-1	C1	HN2
HN2_AGTGAGGTCGCCCTTA-1	C1	HN2
HN2_AGTGGGAAGAAGAAGC-1	C1	HN2
HN2_AGTGGGACATCGATTG-1	C1	HN2
HN2_AGTGGGAGTACGAAAT-1	C1	HN2
HN2_AGTGGGAGTCCAGTAT-1	C1	HN2
HN2_AGTGGGAGTCTTGTCC-1	C1	HN2
HN2_AGTGTCAAGAATGTGT-1	C1	HN2
HN2_AGTGTCACACACATGT-1	C1	HN2
HN2_AGTGTCACACACCGCA-1	C1	HN2
HN2_AGTTGGTCACGAAACG-1	C1	HN2
HN2_AGTTGGTGTGGTGTAG-1	C1	HN2
HN2_AGTTGGTGTTGGTGGA-1	C1	HN2
HN2_AGTTGGTTCAAACAAG-1	C1	HN2
HN2_AGTTGGTTCTGGCGTG-1	C1	HN2
HN2_ATAACGCGTAATTGGA-1	C1	HN2
HN2_ATAAGAGCAGGTCGTC-1	C1	HN2
HN2_ATAAGAGCAGGTGCCT-1	C1	HN2
HN2_ATAAGAGCATGCTAGT-1	C1	HN2
HN2_ATAAGAGGTACATGTC-1	C1	HN2
HN2_ATAGACCAGTTCGCAT-1	C1	HN2
HN2_ATAGACCCAATGCCAT-1	C1	HN2
HN2_ATAGACCCACACTGCG-1	C1	HN2
HN2_ATAGACCTCAATAAGG-1	C1	HN2
HN2_ATAGACCTCAGGTAAA-1	C1	HN2
HN2_ATAGACCTCGAGAGCA-1	C1	HN2
HN2_ATCACGACAAGGTTCT-1	C1	HN2
HN2_ATCACGAGTCAGAATA-1	C1	HN2
HN2_ATCACGATCTCGTTTA-1	C1	HN2
HN2_ATCATCTAGAAGAAGC-1	C1	HN2
HN2_ATCATCTAGAGTTGGC-1	C1	HN2
HN2_ATCATCTAGCTCTCGG-1	C1	HN2
HN2_ATCATCTAGTGGGTTG-1	C1	HN2
HN2_ATCATCTGTGATGCCC-1	C1	HN2
HN2_ATCATCTGTTGTTTGG-1	C1	HN2
HN2_ATCATCTTCACCTCGT-1	C1	HN2
HN2_ATCATCTTCTCAAGTG-1	C1	HN2
HN2_ATCATCTTCTCCAACC-1	C1	HN2
HN2_ATCATCTTCTGAGGGA-1	C1	HN2
HN2_ATCATGGAGCCAGAAC-1	C1	HN2
HN2_ATCATGGAGGCAGGTT-1	C1	HN2
HN2_ATCATGGCAAGTTAAG-1	C1	HN2
HN2_ATCCACCGTGAGGCTA-1	C1	HN2
HN2_ATCCACCTCTTAGCCC-1	C1	HN2
HN2_ATCCGAACACACAGAG-1	C1	HN2
HN2_ATCCGAATCCGAGCCA-1	C1	HN2
HN2_ATCCGAATCTAACTTC-1	C1	HN2
HN2_ATCGAGTAGCAATATG-1	C1	HN2
HN2_ATCGAGTAGCAGCCTC-1	C1	HN2
HN2_ATCGAGTCATGATCCA-1	C1	HN2
HN2_ATCGAGTGTGCGCTTG-1	C1	HN2
HN2_ATCGAGTTCCATTCTA-1	C1	HN2
HN2_ATCTACTAGGTACTCT-1	C1	HN2
HN2_ATCTACTAGTGTGGCA-1	C1	HN2
HN2_ATCTACTTCAAACGGG-1	C1	HN2
HN2_ATCTACTTCCTTTACA-1	C1	HN2
HN2_ATCTACTTCGCCCTTA-1	C1	HN2
HN2_ATCTACTTCTTGTTTG-1	C1	HN2
HN2_ATCTGCCGTAGAAGGA-1	C1	HN2
HN2_ATCTGCCGTCCCTACT-1	C1	HN2
HN2_ATCTGCCTCCAAACAC-1	C3	HN2
HN2_ATCTGCCTCCTACAGA-1	C1	HN2
HN2_ATCTGCCTCTGGCGTG-1	C1	HN2
HN2_ATGAGGGAGCACCGTC-1	C1	HN2
HN2_ATGAGGGAGGTGCACA-1	C1	HN2
HN2_ATGAGGGAGTTGAGAT-1	C1	HN2
HN2_ATGAGGGCAGAGCCAA-1	C1	HN2
HN2_ATGAGGGTCATAAAGG-1	C1	HN2
HN2_ATGCGATAGAGTACCG-1	C1	HN2
HN2_ATGCGATAGATAGTCA-1	C1	HN2
HN2_ATGCGATAGTGGTAAT-1	C1	HN2
HN2_ATGCGATCAATTCCTT-1	C1	HN2
HN2_ATGCGATCACATCCGG-1	C1	HN2
HN2_ATGCGATTCCACGCAG-1	C3	HN2
HN2_ATGCGATTCGCCCTTA-1	C1	HN2
HN2_ATGGGAGAGTGCCAGA-1	C1	HN2
HN2_ATGGGAGCACAACTGT-1	C1	HN2
HN2_ATGGGAGCACGGACAA-1	C1	HN2
HN2_ATGTGTGCACTGTTAG-1	C1	HN2
HN2_ATGTGTGCAGTACACT-1	C1	HN2
HN2_ATGTGTGGTTACCAGT-1	C1	HN2
HN2_ATGTGTGTCACAGTAC-1	C1	HN2
HN2_ATGTGTGTCAGCTTAG-1	C1	HN2
HN2_ATTACTCAGCAACGGT-1	C1	HN2
HN2_ATTACTCAGTACCGGA-1	C1	HN2
HN2_ATTACTCCACGCCAGT-1	C1	HN2
HN2_ATTACTCCACGGTTTA-1	C1	HN2
HN2_ATTACTCCAGCTGTAT-1	C1	HN2
HN2_ATTACTCGTCAGAGGT-1	C1	HN2
HN2_ATTACTCGTGGTAACG-1	C1	HN2
HN2_ATTACTCTCTTTCCTC-1	C1	HN2
HN2_ATTATCCAGACCGGAT-1	C1	HN2
HN2_ATTATCCAGAGCAATT-1	C1	HN2
HN2_ATTATCCCAGCTGTAT-1	C1	HN2
HN2_ATTATCCTCCGTCATC-1	C1	HN2
HN2_ATTATCCTCCTAGTGA-1	C1	HN2
HN2_ATTATCCTCGTTACGA-1	C1	HN2
HN2_ATTCTACCAAGCGAGT-1	C2	HN2
HN2_ATTCTACCACGTCAGC-1	C1	HN2
HN2_ATTCTACCAGTTTACG-1	C1	HN2
HN2_ATTCTACTCGGGAGTA-1	C1	HN2
HN2_ATTGGACAGTAACCCT-1	C1	HN2
HN2_ATTGGACGTCAAAGAT-1	C1	HN2
HN2_ATTGGACGTGGTGTAG-1	C1	HN2
HN2_ATTGGACTCTGCCCTA-1	C1	HN2
HN2_ATTGGTGAGGCCCTTG-1	C1	HN2
HN2_ATTGGTGCATCATCCC-1	C1	HN2
HN2_ATTGGTGCATGATCCA-1	C1	HN2
HN2_ATTGGTGGTCTAGAGG-1	C1	HN2
HN2_ATTGGTGGTCTCAACA-1	C1	HN2
HN2_ATTGGTGTCTTTACAC-1	C1	HN2
HN2_ATTTCTGAGCGTGAAC-1	C1	HN2
HN2_ATTTCTGAGTATTGGA-1	C1	HN2
HN2_ATTTCTGCACCGAAAG-1	C1	HN2
HN2_ATTTCTGGTCATGCCG-1	C1	HN2
HN2_CAACCAAAGAAACCGC-1	C1	HN2
HN2_CAACCAAAGACTCGGA-1	C1	HN2
HN2_CAACCAAAGCGTTCCG-1	C1	HN2
HN2_CAACCAACAAGGTTTC-1	C1	HN2
HN2_CAACCAACACTCGACG-1	C1	HN2
HN2_CAACCTCAGTCACGCC-1	C1	HN2
HN2_CAACCTCAGTTGCAGG-1	C1	HN2
HN2_CAACCTCCAGCTGTTA-1	C1	HN2
HN2_CAACCTCCATGCCTTC-1	C1	HN2
HN2_CAACTAGAGACTGTAA-1	C1	HN2
HN2_CAACTAGAGGCATGTG-1	C1	HN2
HN2_CAACTAGAGGGTTCCC-1	C1	HN2
HN2_CAACTAGGTCGAGATG-1	C1	HN2
HN2_CAACTAGGTCGCATAT-1	C1	HN2
HN2_CAACTAGTCGTATCAG-1	C1	HN2
HN2_CAAGAAAAGACTAGAT-1	C1	HN2
HN2_CAAGAAAAGGGATGGG-1	C1	HN2
HN2_CAAGAAACACGGTAAG-1	C1	HN2
HN2_CAAGAAACAGGTCGTC-1	C1	HN2
HN2_CAAGATCAGTAGGTGC-1	C1	HN2
HN2_CAAGATCAGTGATCGG-1	C1	HN2
HN2_CAAGGCCAGGCTAGGT-1	C1	HN2
HN2_CAAGGCCTCATCACCC-1	C1	HN2
HN2_CAAGTTGAGAACTCGG-1	C1	HN2
HN2_CAAGTTGAGAATTCCC-1	C1	HN2
HN2_CAAGTTGAGGACCACA-1	C1	HN2
HN2_CAAGTTGCACAGAGGT-1	C1	HN2
HN2_CAAGTTGCATGGGACA-1	C1	HN2
HN2_CAAGTTGTCCTCGCAT-1	C1	HN2
HN2_CAAGTTGTCGCAAACT-1	C1	HN2
HN2_CACAAACCACCAGATT-1	C1	HN2
HN2_CACAAACCAGATCGGA-1	C1	HN2
HN2_CACAAACGTCGTTGTA-1	C1	HN2
HN2_CACAAACTCTGGAGCC-1	C1	HN2
HN2_CACAAACTCTGTTTGT-1	C1	HN2
HN2_CACACAAAGGACGAAA-1	C1	HN2
HN2_CACACAAAGGAGTTTA-1	C1	HN2
HN2_CACACAACAACTGCGC-1	C1	HN2
HN2_CACACAAGTGTGCCTG-1	C1	HN2
HN2_CACACAATCAGAGCTT-1	C1	HN2
HN2_CACACAATCGTGGTCG-1	C1	HN2
HN2_CACACAATCTAACTGG-1	C1	HN2
HN2_CACACAATCTTACCTA-1	C1	HN2
HN2_CACACAATCTTCATGT-1	C1	HN2
HN2_CACACAATCTTCCTTC-1	C1	HN2
HN2_CACACCTAGCCAGGAT-1	C1	HN2
HN2_CACACCTAGGGTCGAT-1	C2	HN2
HN2_CACACCTCAAGTAATG-1	C1	HN2
HN2_CACACCTCAGCCTTGG-1	C1	HN2
HN2_CACACCTGTATGGTTC-1	C1	HN2
HN2_CACACCTTCAGCCTAA-1	C1	HN2
HN2_CACACTCAGATCCTGT-1	C1	HN2
HN2_CACACTCAGTACGCCC-1	C1	HN2
HN2_CACACTCCAATCTACG-1	C1	HN2
HN2_CACACTCCAGGTCCAC-1	C1	HN2
HN2_CACACTCTCGGAGCAA-1	C1	HN2
HN2_CACACTCTCGTGGGAA-1	C1	HN2
HN2_CACACTCTCTTGCCGT-1	C2	HN2
HN2_CACAGGCGTATATGAG-1	C1	HN2
HN2_CACAGTAGTGCACTTA-1	C1	HN2
HN2_CACATAGAGGTGGGTT-1	C1	HN2
HN2_CACATAGCAGATCTGT-1	C1	HN2
HN2_CACATAGCATACTCTT-1	C1	HN2
HN2_CACATAGGTTGTACAC-1	C1	HN2
HN2_CACATTTAGAGAGCTC-1	C1	HN2
HN2_CACATTTAGGTGCTAG-1	C1	HN2
HN2_CACATTTCAAAGCAAT-1	C1	HN2
HN2_CACATTTGTAGCTAAA-1	C1	HN2
HN2_CACATTTTCGTAGGAG-1	C1	HN2
HN2_CACCACTCAGGGTTAG-1	C1	HN2
HN2_CACCACTCATCCGGGT-1	C2	HN2
HN2_CACCACTGTTATGTGC-1	C1	HN2
HN2_CACCACTTCGTACGGC-1	C1	HN2
HN2_CACCAGGGTTGCGTTA-1	C1	HN2
HN2_CACCTTGCAATCTACG-1	C1	HN2
HN2_CACCTTGCACCATGTA-1	C1	HN2
HN2_CACCTTGCATGGTCAT-1	C1	HN2
HN2_CACCTTGTCGTTTAGG-1	C1	HN2
HN2_CACTCCAGTCTAGTCA-1	C1	HN2
HN2_CAGAATCAGCGCCTTG-1	C1	HN2
HN2_CAGAATCCAATTGCTG-1	C1	HN2
HN2_CAGAGAGAGGATGGAA-1	C1	HN2
HN2_CAGAGAGCACGAGAGT-1	C1	HN2
HN2_CAGAGAGTCAGGCGAA-1	C1	HN2
HN2_CAGATCAAGCGACGTA-1	C1	HN2
HN2_CAGATCAAGTTCCACA-1	C1	HN2
HN2_CAGATCACATCACGAT-1	C1	HN2
HN2_CAGATCACATTCCTGC-1	C1	HN2
HN2_CAGATCATCTGCTGTC-1	C1	HN2
HN2_CAGCAGCAGCAACGGT-1	C1	HN2
HN2_CAGCAGCGTACCGTTA-1	C1	HN2
HN2_CAGCAGCTCGAACGGA-1	C1	HN2
HN2_CAGCATACACGTGAGA-1	C1	HN2
HN2_CAGCATAGTCGCATAT-1	C1	HN2
HN2_CAGCATAGTGTCAATC-1	C1	HN2
HN2_CAGCCGACAGATGAGC-1	C1	HN2
HN2_CAGCGACCAGGGCATA-1	C1	HN2
HN2_CAGCGACGTTTGACAC-1	C1	HN2
HN2_CAGCGACTCAAAGTAG-1	C1	HN2
HN2_CAGCGACTCCAAACTG-1	C1	HN2
HN2_CAGCTAAAGACAGGCT-1	C1	HN2
HN2_CAGCTAACAGGAATCG-1	C1	HN2
HN2_CAGCTAAGTCACTGGC-1	C1	HN2
HN2_CAGCTAAGTTGTCTTT-1	C1	HN2
HN2_CAGCTAATCTCTGAGA-1	C1	HN2
HN2_CAGCTGGGTCCGCTGA-1	C1	HN2
HN2_CAGCTGGTCACGACTA-1	C1	HN2
HN2_CAGCTGGTCTGCGTAA-1	C1	HN2
HN2_CAGGTGCAGTACGCGA-1	C1	HN2
HN2_CAGGTGCCATCGGGTC-1	C1	HN2
HN2_CAGGTGCGTCAGCTAT-1	C1	HN2
HN2_CAGGTGCTCACCCTCA-1	C1	HN2
HN2_CAGGTGCTCATTGCGA-1	C1	HN2
HN2_CAGTAACAGGTAGCTG-1	C1	HN2
HN2_CAGTAACCATAAAGGT-1	C1	HN2
HN2_CAGTAACGTTGTGGAG-1	C1	HN2
HN2_CAGTAACTCATACGGT-1	C1	HN2
HN2_CAGTCCTAGCTACCGC-1	C1	HN2
HN2_CAGTCCTTCGTACCGG-1	C1	HN2
HN2_CATATGGCAGCTGCAC-1	C1	HN2
HN2_CATATTCAGCATCATC-1	C1	HN2
HN2_CATATTCTCGCGATCG-1	C1	HN2
HN2_CATCAAGCACCGAAAG-1	C1	HN2
HN2_CATCAAGTCACTGGGC-1	C1	HN2
HN2_CATCAAGTCTATCCCG-1	C1	HN2
HN2_CATCAGAGTCTAGAGG-1	C1	HN2
HN2_CATCCACCAGTCTTCC-1	C1	HN2
HN2_CATCCACGTTATCGGT-1	C1	HN2
HN2_CATCCACTCTATGTGG-1	C1	HN2
HN2_CATCCACTCTCAACTT-1	C1	HN2
HN2_CATCGAAAGTGAACAT-1	C1	HN2
HN2_CATCGAAGTAACGACG-1	C1	HN2
HN2_CATCGAATCCCTCAGT-1	C1	HN2
HN2_CATCGAATCCGGGTGT-1	C1	HN2
HN2_CATCGAATCTGCTGCT-1	C1	HN2
HN2_CATCGGGAGAAGGTTT-1	C1	HN2
HN2_CATCGGGCACATGGGA-1	C1	HN2
HN2_CATCGGGCACTTAACG-1	C1	HN2
HN2_CATCGGGTCACGACTA-1	C1	HN2
HN2_CATGACACACCAACCG-1	C1	HN2
HN2_CATGACACATCTACGA-1	C1	HN2
HN2_CATGACAGTCCAGTAT-1	C1	HN2
HN2_CATGCCTAGGACACCA-1	C1	HN2
HN2_CATGCCTCAAAGGAAG-1	C1	HN2
HN2_CATGGCGAGAGAACAG-1	C1	HN2
HN2_CATGGCGCACCACGTG-1	C1	HN2
HN2_CATTATCAGCTGCAAG-1	C1	HN2
HN2_CATTATCGTGACTCAT-1	C1	HN2
HN2_CATTATCGTGCAACTT-1	C1	HN2
HN2_CATTATCTCAAGAAGT-1	C1	HN2
HN2_CATTATCTCTCCGGTT-1	C1	HN2
HN2_CATTCGCAGAGTCGGT-1	C1	HN2
HN2_CATTCGCTCACAATGC-1	C1	HN2
HN2_CCAATCCGTATAATGG-1	C1	HN2
HN2_CCAATCCTCAGGCCCA-1	C2	HN2
HN2_CCAATCCTCTATCCTA-1	C1	HN2
HN2_CCACCTAAGCCAGTAG-1	C1	HN2
HN2_CCACCTACAGACGTAG-1	C1	HN2
HN2_CCACCTACAGCCAATT-1	C1	HN2
HN2_CCACCTAGTTATCCGA-1	C1	HN2
HN2_CCACGGAGTAGGAGTC-1	C1	HN2
HN2_CCACGGATCAGCCTAA-1	C1	HN2
HN2_CCACGGATCATCGATG-1	C2	HN2
HN2_CCACTACGTTCACGGC-1	C2	HN2
HN2_CCACTACTCCTTGGTC-1	C1	HN2
HN2_CCAGCGATCAGTTAGC-1	C1	HN2
HN2_CCAGCGATCATTCACT-1	C1	HN2
HN2_CCAGCGATCCCATTTA-1	C1	HN2
HN2_CCATGTCAGACCTTTG-1	C3	HN2
HN2_CCATGTCAGATCACGG-1	C1	HN2
HN2_CCATGTCAGTCGATAA-1	C1	HN2
HN2_CCATGTCTCTCGAGTA-1	C1	HN2
HN2_CCATTCGAGTATCTCG-1	C1	HN2
HN2_CCATTCGCAATAGAGT-1	C1	HN2
HN2_CCATTCGCATCAGTAC-1	C1	HN2
HN2_CCCAATCAGTAGGCCA-1	C1	HN2
HN2_CCCAATCCAATCGGTT-1	C1	HN2
HN2_CCCAATCCACGTGAGA-1	C1	HN2
HN2_CCCAGTTAGCGCCTTG-1	C3	HN2
HN2_CCCAGTTAGCTCTCGG-1	C1	HN2
HN2_CCCAGTTGTTATCCGA-1	C1	HN2
HN2_CCCAGTTTCTTCAACT-1	C1	HN2
HN2_CCCTCCTTCAACGGGA-1	C1	HN2
HN2_CCCTCCTTCCAGGGCT-1	C1	HN2
HN2_CCCTCCTTCGGCGGTT-1	C1	HN2
HN2_CCGGGATAGATGTTAG-1	C2	HN2
HN2_CCGGGATAGGCCCGTT-1	C1	HN2
HN2_CCGGGATAGTACATGA-1	C1	HN2
HN2_CCGGGATAGTATGACA-1	C1	HN2
HN2_CCGGGATCAACAACCT-1	C1	HN2
HN2_CCGGGATCAACTTGAC-1	C1	HN2
HN2_CCGGGATCACAGACTT-1	C1	HN2
HN2_CCGGGATTCGCGGATC-1	C1	HN2
HN2_CCGGTAGAGTAGATGT-1	C1	HN2
HN2_CCGGTAGCAGATAATG-1	C1	HN2
HN2_CCGGTAGGTAATCGTC-1	C1	HN2
HN2_CCGGTAGGTCCATGAT-1	C1	HN2
HN2_CCGGTAGTCATAGCAC-1	C1	HN2
HN2_CCGGTAGTCTAACCGA-1	C1	HN2
HN2_CCGTACTCAAGCGCTC-1	C1	HN2
HN2_CCGTACTCACAACTGT-1	C1	HN2
HN2_CCGTACTTCCAAGTAC-1	C1	HN2
HN2_CCGTACTTCGGCCGAT-1	C1	HN2
HN2_CCGTACTTCGGTGTTA-1	C1	HN2
HN2_CCGTGGAAGGCTCTTA-1	C1	HN2
HN2_CCGTGGAAGTCCATAC-1	C3	HN2
HN2_CCGTGGACACACATGT-1	C1	HN2
HN2_CCGTGGATCACGCATA-1	C1	HN2
HN2_CCGTTCAAGCAATCTC-1	C1	HN2
HN2_CCGTTCACACCAGTTA-1	C1	HN2
HN2_CCGTTCACACTCTGTC-1	C1	HN2
HN2_CCGTTCATCACTCCTG-1	C1	HN2
HN2_CCTAAAGGTCGCATCG-1	C1	HN2
HN2_CCTAAAGTCAGCGATT-1	C1	HN2
HN2_CCTACACAGGAGTTGC-1	C1	HN2
HN2_CCTACACAGTCGTTTG-1	C1	HN2
HN2_CCTACACAGTTGAGAT-1	C1	HN2
HN2_CCTACACGTGGCCCTA-1	C1	HN2
HN2_CCTACACTCATGTCTT-1	C1	HN2
HN2_CCTACACTCCGCGCAA-1	C1	HN2
HN2_CCTACCAAGGATCGCA-1	C1	HN2
HN2_CCTACCACATTATCTC-1	C1	HN2
HN2_CCTACCATCCTTTCTC-1	C1	HN2
HN2_CCTACCATCTGTACGA-1	C1	HN2
HN2_CCTAGCTAGTGCCAGA-1	C1	HN2
HN2_CCTAGCTCAGTATGCT-1	C1	HN2
HN2_CCTAGCTCATGGTTGT-1	C1	HN2
HN2_CCTAGCTGTAACGCGA-1	C1	HN2
HN2_CCTAGCTGTCTCATCC-1	C1	HN2
HN2_CCTAGCTGTGGTAACG-1	C1	HN2
HN2_CCTAGCTGTGTGGTTT-1	C1	HN2
HN2_CCTATTACATCCCATC-1	C1	HN2
HN2_CCTCAGTAGGACGAAA-1	C1	HN2
HN2_CCTCAGTCAAGGTTCT-1	C1	HN2
HN2_CCTCAGTTCAGGCAAG-1	C1	HN2
HN2_CCTCAGTTCCAACCAA-1	C1	HN2
HN2_CCTCAGTTCGCAAACT-1	C1	HN2
HN2_CCTCAGTTCTGAGTGT-1	C1	HN2
HN2_CCTCTGAAGGACAGAA-1	C1	HN2
HN2_CCTCTGACAAAGCAAT-1	C1	HN2
HN2_CCTCTGACAGTGAGTG-1	C1	HN2
HN2_CCTCTGAGTAGAAGGA-1	C2	HN2
HN2_CCTCTGAGTGTTTGTG-1	C1	HN2
HN2_CCTCTGATCAACACCA-1	C1	HN2
HN2_CCTTACGAGACTTTCG-1	C1	HN2
HN2_CCTTACGAGGTGTTAA-1	C1	HN2
HN2_CCTTACGAGTTAGCGG-1	C1	HN2
HN2_CCTTACGCATACGCTA-1	C1	HN2
HN2_CCTTACGCATTACCTT-1	C1	HN2
HN2_CCTTACGGTAGCCTCG-1	C1	HN2
HN2_CCTTACGGTTCGCGAC-1	C1	HN2
HN2_CCTTCCCAGTCGAGTG-1	C2	HN2
HN2_CCTTCCCAGTGCCAGA-1	C1	HN2
HN2_CCTTCCCGTCACTTCC-1	C1	HN2
HN2_CCTTCCCTCGCTGATA-1	C1	HN2
HN2_CCTTCGAAGGTAGCTG-1	C1	HN2
HN2_CCTTCGACACTTACGA-1	C1	HN2
HN2_CCTTCGACAGATGGCA-1	C1	HN2
HN2_CCTTCGATCCCTTGTG-1	C1	HN2
HN2_CCTTTCTCAAGTAGTA-1	C1	HN2
HN2_CCTTTCTCACATCCAA-1	C1	HN2
HN2_CCTTTCTCAGCTGTTA-1	C1	HN2
HN2_CCTTTCTGTATATCCG-1	C1	HN2
HN2_CCTTTCTGTTAAAGTG-1	C1	HN2
HN2_CGAACATCAGGGCATA-1	C1	HN2
HN2_CGAACATCATGCCACG-1	C1	HN2
HN2_CGAACATGTTGTGGAG-1	C1	HN2
HN2_CGAATGTAGACTACAA-1	C1	HN2
HN2_CGAATGTCATGAACCT-1	C3	HN2
HN2_CGAATGTTCAACTCTT-1	C1	HN2
HN2_CGAATGTTCTTGGGTA-1	C1	HN2
HN2_CGACCTTAGTTCCACA-1	C1	HN2
HN2_CGACCTTGTTGTTTGG-1	C1	HN2
HN2_CGACCTTTCCCTAACC-1	C1	HN2
HN2_CGACTTCAGCGGCTTC-1	C1	HN2
HN2_CGACTTCTCACTGGGC-1	C1	HN2
HN2_CGACTTCTCCGATATG-1	C1	HN2
HN2_CGACTTCTCCTCGCAT-1	C1	HN2
HN2_CGAGCACCAAAGTCAA-1	C1	HN2
HN2_CGAGCACGTGCACCAC-1	C1	HN2
HN2_CGAGCACTCGACAGCC-1	C1	HN2
HN2_CGAGCACTCGACGGAA-1	C1	HN2
HN2_CGAGCCACAGCGAACA-1	C1	HN2
HN2_CGAGCCAGTAGCGTCC-1	C1	HN2
HN2_CGAGCCAGTATTAGCC-1	C1	HN2
HN2_CGAGCCAGTGTCAATC-1	C1	HN2
HN2_CGAGCCATCAAAGTAG-1	C1	HN2
HN2_CGAGCCATCATAAAGG-1	C1	HN2
HN2_CGATCGGGTCTGGTCG-1	C1	HN2
HN2_CGATCGGTCCGCGGTA-1	C1	HN2
HN2_CGATGGCAGTTAACGA-1	C1	HN2
HN2_CGATGGCCAACCGCCA-1	C1	HN2
HN2_CGATGGCCACGTTGGC-1	C1	HN2
HN2_CGATGGCTCAGCTCTC-1	C1	HN2
HN2_CGATGGCTCGATCCCT-1	C1	HN2
HN2_CGATGTACACGGTAGA-1	C1	HN2
HN2_CGATGTAGTCGAGATG-1	C1	HN2
HN2_CGATGTAGTCTGATTG-1	C1	HN2
HN2_CGATTGAAGCTCCTCT-1	C2	HN2
HN2_CGATTGAAGTGTACCT-1	C1	HN2
HN2_CGATTGAGTAAGCACG-1	C1	HN2
HN2_CGCCAAGAGATACACA-1	C1	HN2
HN2_CGCCAAGCAGTAAGAT-1	C2	HN2
HN2_CGCGGTAAGGTGCTAG-1	C1	HN2
HN2_CGCGGTACACCGAAAG-1	C1	HN2
HN2_CGCGGTACATTCACTT-1	C1	HN2
HN2_CGCGGTAGTAATTGGA-1	C1	HN2
HN2_CGCGGTAGTTTACTCT-1	C1	HN2
HN2_CGCGTTTAGAACTGTA-1	C1	HN2
HN2_CGCGTTTAGCCCTAAT-1	C1	HN2
HN2_CGCGTTTGTTACAGAA-1	C1	HN2
HN2_CGCGTTTTCACCGGGT-1	C2	HN2
HN2_CGCGTTTTCGGAGCAA-1	C1	HN2
HN2_CGCTATCAGAGAACAG-1	C1	HN2
HN2_CGCTGGAGTAGCGATG-1	C1	HN2
HN2_CGCTGGATCGTAGATC-1	C1	HN2
HN2_CGCTTCAGTCAGAATA-1	C1	HN2
HN2_CGCTTCAGTCCCTTGT-1	C1	HN2
HN2_CGCTTCAGTGCGATAG-1	C1	HN2
HN2_CGCTTCATCAGGATCT-1	C1	HN2
HN2_CGCTTCATCATCTGCC-1	C1	HN2
HN2_CGGACACAGACTAGGC-1	C1	HN2
HN2_CGGACACAGGATCGCA-1	C1	HN2
HN2_CGGACACAGGATGCGT-1	C1	HN2
HN2_CGGACACCACACCGAC-1	C1	HN2
HN2_CGGACACCACCTCGGA-1	C1	HN2
HN2_CGGACACCAGGGTACA-1	C1	HN2
HN2_CGGACACCATGCCCGA-1	C1	HN2
HN2_CGGACACGTCTAACGT-1	C1	HN2
HN2_CGGACACTCAGCACAT-1	C1	HN2
HN2_CGGACGTAGATCCCGC-1	C1	HN2
HN2_CGGACGTAGGACACCA-1	C1	HN2
HN2_CGGACGTCAGTGACAG-1	C1	HN2
HN2_CGGACGTGTCGTCTTC-1	C1	HN2
HN2_CGGACGTGTCTAGTCA-1	C1	HN2
HN2_CGGACGTTCCCTCTTT-1	C1	HN2
HN2_CGGACGTTCGCCGTGA-1	C2	HN2
HN2_CGGACTGAGTAGATGT-1	C1	HN2
HN2_CGGACTGTCACCATAG-1	C1	HN2
HN2_CGGACTGTCGGAGGTA-1	C1	HN2
HN2_CGGAGCTGTAGATTAG-1	C1	HN2
HN2_CGGAGCTTCATGTCCC-1	C1	HN2
HN2_CGGAGTCAGATATACG-1	C1	HN2
HN2_CGGAGTCTCGCGTAGC-1	C1	HN2
HN2_CGGCTAGAGAAACGAG-1	C1	HN2
HN2_CGGCTAGAGATGAGAG-1	C1	HN2
HN2_CGGCTAGTCTGACCTC-1	C1	HN2
HN2_CGGGTCAAGAGTACCG-1	C1	HN2
HN2_CGGGTCAAGAGTGAGA-1	C1	HN2
HN2_CGGGTCAAGGGTTTCT-1	C1	HN2
HN2_CGGGTCACAAATACAG-1	C1	HN2
HN2_CGGGTCAGTTCCACGG-1	C1	HN2
HN2_CGGGTCATCAACGGGA-1	C1	HN2
HN2_CGGGTCATCAATAAGG-1	C1	HN2
HN2_CGGGTCATCACCTCGT-1	C1	HN2
HN2_CGGTTAAAGGGATGGG-1	C1	HN2
HN2_CGGTTAAAGGTCGGAT-1	C1	HN2
HN2_CGTCACTCAAGCGCTC-1	C1	HN2
HN2_CGTCACTTCAGATAAG-1	C1	HN2
HN2_CGTCAGGCACAGCCCA-1	C1	HN2
HN2_CGTCAGGCAGACAGGT-1	C1	HN2
HN2_CGTCCATAGATGGCGT-1	C1	HN2
HN2_CGTCCATGTAATAGCA-1	C1	HN2
HN2_CGTCCATGTTTAGCTG-1	C1	HN2
HN2_CGTCTACAGACCCACC-1	C1	HN2
HN2_CGTCTACAGCTTTGGT-1	C1	HN2
HN2_CGTCTACCAAGTAGTA-1	C1	HN2
HN2_CGTCTACCATTAGCCA-1	C1	HN2
HN2_CGTCTACGTGACTACT-1	C1	HN2
HN2_CGTCTACGTGGCTCCA-1	C1	HN2
HN2_CGTCTACGTTCCGTCT-1	C1	HN2
HN2_CGTCTACGTTCGTGAT-1	C1	HN2
HN2_CGTCTACGTTGTACAC-1	C1	HN2
HN2_CGTCTACTCACGACTA-1	C1	HN2
HN2_CGTCTACTCCACTCCA-1	C1	HN2
HN2_CGTCTACTCCTAGAAC-1	C1	HN2
HN2_CGTGAGCAGACGACGT-1	C1	HN2
HN2_CGTGAGCAGGAGCGAG-1	C1	HN2
HN2_CGTGAGCAGGGTGTTG-1	C1	HN2
HN2_CGTGAGCGTAAGCACG-1	C1	HN2
HN2_CGTGAGCGTAAGTAGT-1	C1	HN2
HN2_CGTGAGCTCAGGCGAA-1	C1	HN2
HN2_CGTGTCTTCACGCGGT-1	C1	HN2
HN2_CGTTAGACACCAGTTA-1	C1	HN2
HN2_CGTTAGACACCCTATC-1	C1	HN2
HN2_CGTTAGATCAACGGGA-1	C1	HN2
HN2_CGTTAGATCCCTAATT-1	C1	HN2
HN2_CGTTAGATCTAACTGG-1	C1	HN2
HN2_CGTTAGATCTTGTCAT-1	C1	HN2
HN2_CGTTCTGAGGATTCGG-1	C1	HN2
HN2_CGTTCTGAGGTACTCT-1	C1	HN2
HN2_CGTTGGGAGGCGCTCT-1	C1	HN2
HN2_CGTTGGGCAATGGTCT-1	C1	HN2
HN2_CGTTGGGCACTTACGA-1	C1	HN2
HN2_CGTTGGGGTGGTCCGT-1	C1	HN2
HN2_CGTTGGGGTTCCAACA-1	C1	HN2
HN2_CGTTGGGGTTCGCGAC-1	C1	HN2
HN2_CGTTGGGTCTCGTATT-1	C1	HN2
HN2_CTAACTTAGGATGCGT-1	C1	HN2
HN2_CTAACTTGTCCAAGTT-1	C1	HN2
HN2_CTAACTTGTCCGTGAC-1	C1	HN2
HN2_CTAACTTTCATTTGGG-1	C1	HN2
HN2_CTAAGACGTCATTAGC-1	C1	HN2
HN2_CTAATGGAGGACTGGT-1	C3	HN2
HN2_CTACACCAGTTAACGA-1	C1	HN2
HN2_CTACACCCACGGCCAT-1	C1	HN2
HN2_CTACACCGTCCCTACT-1	C1	HN2
HN2_CTACACCTCCTCGCAT-1	C1	HN2
HN2_CTACACCTCTAACCGA-1	C1	HN2
HN2_CTACACCTCTTCGAGA-1	C1	HN2
HN2_CTACATTAGTCCATAC-1	C1	HN2
HN2_CTACATTCACGCGAAA-1	C1	HN2
HN2_CTACCCAAGACACTAA-1	C1	HN2
HN2_CTACCCAAGAGATGAG-1	C1	HN2
HN2_CTACCCAAGGCGTACA-1	C1	HN2
HN2_CTACCCAAGGTCATCT-1	C1	HN2
HN2_CTACCCACAAGTCTAC-1	C1	HN2
HN2_CTACGTCAGATGGCGT-1	C1	HN2
HN2_CTACGTCAGTGAACGC-1	C1	HN2
HN2_CTACGTCTCATGCTCC-1	C1	HN2
HN2_CTACGTCTCATTATCC-1	C1	HN2
HN2_CTACGTCTCCCAAGAT-1	C1	HN2
HN2_CTAGAGTAGTGCAAGC-1	C1	HN2
HN2_CTAGAGTCATTAGCCA-1	C1	HN2
HN2_CTAGAGTGTGTTGGGA-1	C1	HN2
HN2_CTAGAGTGTTAAGTAG-1	C1	HN2
HN2_CTAGCCTAGCCTTGAT-1	C1	HN2
HN2_CTAGCCTCACCTATCC-1	C1	HN2
HN2_CTAGCCTCAGGACCCT-1	C1	HN2
HN2_CTAGCCTGTCATGCAT-1	C1	HN2
HN2_CTAGCCTTCACATAGC-1	C1	HN2
HN2_CTAGCCTTCCTAAGTG-1	C1	HN2
HN2_CTAGTGATCCAAGTAC-1	C1	HN2
HN2_CTAGTGATCGCAGGCT-1	C1	HN2
HN2_CTAGTGATCTTTAGGG-1	C1	HN2
HN2_CTCACACCAGATCGGA-1	C1	HN2
HN2_CTCACACCATCACGAT-1	C1	HN2
HN2_CTCACACGTTGATTGC-1	C1	HN2
HN2_CTCACACTCCCTTGTG-1	C1	HN2
HN2_CTCAGAAGTGACGGTA-1	C1	HN2
HN2_CTCAGAAGTGGGTATG-1	C1	HN2
HN2_CTCAGAAGTGTGAATA-1	C1	HN2
HN2_CTCATTACACCGCTAG-1	C1	HN2
HN2_CTCATTACACGAGGTA-1	C1	HN2
HN2_CTCATTACAGTCGTGC-1	C1	HN2
HN2_CTCATTAGTAAGGGAA-1	C1	HN2
HN2_CTCATTAGTGATGTGG-1	C1	HN2
HN2_CTCCTAGCAAACGTGG-1	C1	HN2
HN2_CTCCTAGCAAGGGTCA-1	C1	HN2
HN2_CTCCTAGCACCTTGTC-1	C1	HN2
HN2_CTCCTAGTCCGCAGTG-1	C1	HN2
HN2_CTCGAAAAGATACACA-1	C1	HN2
HN2_CTCGAAAAGTGTACGG-1	C3	HN2
HN2_CTCGAAACACAAGACG-1	C1	HN2
HN2_CTCGAAAGTATAGTAG-1	C3	HN2
HN2_CTCGAAAGTCAAACTC-1	C1	HN2
HN2_CTCGAAATCATGCATG-1	C1	HN2
HN2_CTCGAGGAGTGGAGTC-1	C1	HN2
HN2_CTCGAGGCACATCCAA-1	C1	HN2
HN2_CTCGAGGTCAGTTTGG-1	C1	HN2
HN2_CTCGAGGTCATCTGCC-1	C1	HN2
HN2_CTCGGAGCATCGATGT-1	C1	HN2
HN2_CTCGGAGCATGCTGGC-1	C1	HN2
HN2_CTCGGAGTCAACTCTT-1	C1	HN2
HN2_CTCGGAGTCTTTCCTC-1	C1	HN2
HN2_CTCGGGACAGGGTACA-1	C1	HN2
HN2_CTCGGGACATCGATTG-1	C1	HN2
HN2_CTCGGGACATGCGCAC-1	C1	HN2
HN2_CTCGGGATCATGGTCA-1	C1	HN2
HN2_CTCGTACAGTGCAAGC-1	C1	HN2
HN2_CTCGTACCAAACGCGA-1	C1	HN2
HN2_CTCGTACCAATAAGCA-1	C1	HN2
HN2_CTCGTACCAGATCCAT-1	C1	HN2
HN2_CTCGTCAAGAGACGAA-1	C1	HN2
HN2_CTCGTCAAGCCAGGAT-1	C1	HN2
HN2_CTCGTCACAGACGCAA-1	C1	HN2
HN2_CTCGTCATCGTCTGCT-1	C1	HN2
HN2_CTCGTCATCTCCAACC-1	C2	HN2
HN2_CTCTAATCACAGTCGC-1	C1	HN2
HN2_CTCTAATCAGAGCCAA-1	C1	HN2
HN2_CTCTAATCAGATCTGT-1	C1	HN2
HN2_CTCTAATCATGCTGGC-1	C1	HN2
HN2_CTCTAATGTACATGTC-1	C1	HN2
HN2_CTCTAATGTTTAAGCC-1	C1	HN2
HN2_CTCTAATTCTTGAGGT-1	C1	HN2
HN2_CTCTACGCAGCTGCAC-1	C1	HN2
HN2_CTCTACGCATTACGAC-1	C1	HN2
HN2_CTCTGGTAGGATATAC-1	C1	HN2
HN2_CTCTGGTCAAGACACG-1	C1	HN2
HN2_CTCTGGTCATGCCTAA-1	C1	HN2
HN2_CTCTGGTGTCGCGGTT-1	C1	HN2
HN2_CTCTGGTGTGAGGCTA-1	C1	HN2
HN2_CTCTGGTTCACAATGC-1	C2	HN2
HN2_CTCTGGTTCGAATGCT-1	C1	HN2
HN2_CTCTGGTTCGGCTTGG-1	C1	HN2
HN2_CTCTGGTTCTAGCACA-1	C1	HN2
HN2_CTGAAACAGACAATAC-1	C1	HN2
HN2_CTGAAACAGCTCAACT-1	C1	HN2
HN2_CTGAAACCACAAGTAA-1	C1	HN2
HN2_CTGAAACCATACTCTT-1	C1	HN2
HN2_CTGAAACTCGAGAGCA-1	C1	HN2
HN2_CTGAAACTCTCGATGA-1	C1	HN2
HN2_CTGAAACTCTTCGGTC-1	C1	HN2
HN2_CTGAAGTAGTGCGTGA-1	C1	HN2
HN2_CTGAAGTCATCCCACT-1	C1	HN2
HN2_CTGAAGTTCGAACTGT-1	C1	HN2
HN2_CTGAAGTTCGGATGGA-1	C1	HN2
HN2_CTGATAGAGCTGCAAG-1	C1	HN2
HN2_CTGATAGAGTGAACAT-1	C1	HN2
HN2_CTGATAGCAAGCTGAG-1	C1	HN2
HN2_CTGATAGCACTTACGA-1	C1	HN2
HN2_CTGATAGCATAGAAAC-1	C1	HN2
HN2_CTGATAGGTAAATACG-1	C1	HN2
HN2_CTGATAGGTCGCCATG-1	C1	HN2
HN2_CTGATAGTCTCAAACG-1	C1	HN2
HN2_CTGCCTACAGTTAACC-1	C1	HN2
HN2_CTGCGGAAGAGAGCTC-1	C1	HN2
HN2_CTGCGGAAGCTTCGCG-1	C1	HN2
HN2_CTGCGGACAAGAAAGG-1	C1	HN2
HN2_CTGCGGATCCTTGGTC-1	C1	HN2
HN2_CTGCTGTCACATCCAA-1	C1	HN2
HN2_CTGCTGTCATTTCAGG-1	C1	HN2
HN2_CTGCTGTTCGTACGGC-1	C1	HN2
HN2_CTGCTGTTCTTGTTTG-1	C1	HN2
HN2_CTGGTCTTCAACCAAC-1	C1	HN2
HN2_CTGTGCTAGAGCAATT-1	C1	HN2
HN2_CTGTGCTCATGGAATA-1	C1	HN2
HN2_CTGTGCTGTCCGTTAA-1	C1	HN2
HN2_CTGTGCTTCTACCTGC-1	C1	HN2
HN2_CTGTGCTTCTCTAAGG-1	C1	HN2
HN2_CTGTTTACAATGACCT-1	C1	HN2
HN2_CTGTTTACACGAGAGT-1	C1	HN2
HN2_CTGTTTAGTAGCGTCC-1	C1	HN2
HN2_CTGTTTATCGCGGATC-1	C1	HN2
HN2_CTGTTTATCTTCGAGA-1	C1	HN2
HN2_CTGTTTATCTTCTGGC-1	C1	HN2
HN2_CTTAACTCAAATACAG-1	C1	HN2
HN2_CTTACCGCAGTATCTG-1	C1	HN2
HN2_CTTACCGCATCGACGC-1	C1	HN2
HN2_CTTACCGGTAATTGGA-1	C1	HN2
HN2_CTTAGGACACGGTGTC-1	C1	HN2
HN2_CTTAGGACAGGACCCT-1	C1	HN2
HN2_CTTAGGAGTAGCGCAA-1	C1	HN2
HN2_CTTCTCTCACTGTGTA-1	C1	HN2
HN2_CTTCTCTTCCGTTGCT-1	C1	HN2
HN2_CTTCTCTTCTCTGCTG-1	C1	HN2
HN2_CTTGGCTCATATGGTC-1	C1	HN2
HN2_CTTGGCTGTACTTCTT-1	C1	HN2
HN2_CTTTGCGGTAGGCTGA-1	C1	HN2
HN2_CTTTGCGTCAGCGATT-1	C1	HN2
HN2_GAAACTCAGGATCGCA-1	C1	HN2
HN2_GAAACTCCAAGCGCTC-1	C1	HN2
HN2_GAAACTCCAGACTCGC-1	C1	HN2
HN2_GAAACTCTCCGCGTTT-1	C1	HN2
HN2_GAAACTCTCTCAAGTG-1	C1	HN2
HN2_GAAATGACATGCCTTC-1	C1	HN2
HN2_GAAATGAGTCGACTGC-1	C1	HN2
HN2_GAACATCCAATCTACG-1	C1	HN2
HN2_GAACATCCAATGGAGC-1	C1	HN2
HN2_GAACATCTCACATGCA-1	C1	HN2
HN2_GAACATCTCCATGAAC-1	C1	HN2
HN2_GAACATCTCTAAGCCA-1	C1	HN2
HN2_GAACATCTCTGCAGTA-1	C1	HN2
HN2_GAACCTACACCATGTA-1	C1	HN2
HN2_GAACCTACACGTCTCT-1	C1	HN2
HN2_GAACCTATCGTTACAG-1	C1	HN2
HN2_GAACGGAGTCGGATCC-1	C1	HN2
HN2_GAACGGATCTCGTATT-1	C1	HN2
HN2_GAAGCAGGTTGACGTT-1	C1	HN2
HN2_GAAGCAGTCACCATAG-1	C1	HN2
HN2_GAAGCAGTCCCTAACC-1	C1	HN2
HN2_GAATAAGCAGCTGTAT-1	C1	HN2
HN2_GAATAAGGTAAGTTCC-1	C1	HN2
HN2_GAATAAGTCTAACGGT-1	C1	HN2
HN2_GAATGAAAGCGATATA-1	C1	HN2
HN2_GAATGAACAGTACACT-1	C1	HN2
HN2_GAATGAAGTCCTAGCG-1	C1	HN2
HN2_GACACGCAGAGGTAGA-1	C1	HN2
HN2_GACACGCAGATGGCGT-1	C1	HN2
HN2_GACACGCAGTTTAGGA-1	C1	HN2
HN2_GACACGCCACAAGACG-1	C1	HN2
HN2_GACACGCTCCTAAGTG-1	C1	HN2
HN2_GACACGCTCTGCGTAA-1	C1	HN2
HN2_GACAGAGAGTCCGGTC-1	C1	HN2
HN2_GACAGAGCAGCTGTAT-1	C1	HN2
HN2_GACAGAGGTAACGCGA-1	C1	HN2
HN2_GACCAATAGTGATCGG-1	C1	HN2
HN2_GACCAATCAGGCTCAC-1	C1	HN2
HN2_GACCAATGTACAGCAG-1	C1	HN2
HN2_GACCAATTCTAACTCT-1	C1	HN2
HN2_GACCTGGCACATGGGA-1	C1	HN2
HN2_GACCTGGTCAACGGGA-1	C1	HN2
HN2_GACCTGGTCTTCTGGC-1	C1	HN2
HN2_GACGCGTAGACTGGGT-1	C1	HN2
HN2_GACGCGTAGCTGATAA-1	C1	HN2
HN2_GACGCGTAGTCCCACG-1	C1	HN2
HN2_GACGCGTGTGCTAGCC-1	C1	HN2
HN2_GACGCGTGTTCTGAAC-1	C1	HN2
HN2_GACGCGTTCATTGCCC-1	C1	HN2
HN2_GACGGCTAGAGCTGCA-1	C1	HN2
HN2_GACGGCTCAGGAACGT-1	C1	HN2
HN2_GACGGCTCAGTCCTTC-1	C1	HN2
HN2_GACGGCTGTCTGCGGT-1	C1	HN2
HN2_GACGGCTGTTCAGACT-1	C1	HN2
HN2_GACGTGCGTGTCTGAT-1	C1	HN2
HN2_GACGTGCTCTGCAAGT-1	C1	HN2
HN2_GACGTTAAGAGGTACC-1	C1	HN2
HN2_GACGTTATCCCTTGCA-1	C1	HN2
HN2_GACGTTATCGCGCCAA-1	C3	HN2
HN2_GACTAACAGCTTTGGT-1	C1	HN2
HN2_GACTAACAGGACTGGT-1	C1	HN2
HN2_GACTAACCAAAGCAAT-1	C2	HN2
HN2_GACTAACTCCCAGGTG-1	C1	HN2
HN2_GACTACACAACGCACC-1	C1	HN2
HN2_GACTACAGTAACGCGA-1	C1	HN2
HN2_GACTGCGAGAACTCGG-1	C1	HN2
HN2_GACTGCGAGACTGGGT-1	C1	HN2
HN2_GACTGCGAGATGTGTA-1	C1	HN2
HN2_GACTGCGGTCGGCACT-1	C1	HN2
HN2_GACTGCGGTTGGGACA-1	C1	HN2
HN2_GAGCAGAAGGCGACAT-1	C1	HN2
HN2_GAGCAGACAATCAGAA-1	C1	HN2
HN2_GAGCAGAGTGCTGTAT-1	C1	HN2
HN2_GAGCAGATCTGGGCCA-1	C1	HN2
HN2_GAGGTGAAGAGGGCTT-1	C1	HN2
HN2_GAGGTGAAGTTGTAGA-1	C1	HN2
HN2_GAGGTGACACAACGTT-1	C1	HN2
HN2_GAGTCCGAGCGAAGGG-1	C1	HN2
HN2_GAGTCCGCATGCGCAC-1	C1	HN2
HN2_GAGTCCGGTGATGATA-1	C1	HN2
HN2_GAGTCCGGTTACTGAC-1	C1	HN2
HN2_GAGTCCGTCCGCGTTT-1	C2	HN2
HN2_GAGTCCGTCGTAGATC-1	C1	HN2
HN2_GATCAGTGTACATCCA-1	C1	HN2
HN2_GATCAGTGTTCTGGTA-1	C1	HN2
HN2_GATCGATGTACCGAGA-1	C1	HN2
HN2_GATCGATTCACCACCT-1	C1	HN2
HN2_GATCGCGCACGAAAGC-1	C1	HN2
HN2_GATCGCGCATGCTGGC-1	C1	HN2
HN2_GATCGCGGTACCGGCT-1	C1	HN2
HN2_GATCGCGTCCCTAATT-1	C1	HN2
HN2_GATCGTATCGGCTACG-1	C1	HN2
HN2_GATCTAGAGCTGATAA-1	C1	HN2
HN2_GATCTAGTCCAGATCA-1	C1	HN2
HN2_GATCTAGTCGCCGTGA-1	C2	HN2
HN2_GATCTAGTCTGACCTC-1	C1	HN2
HN2_GATGAAACACAGCCCA-1	C1	HN2
HN2_GATGAAAGTCCTCTTG-1	C1	HN2
HN2_GATGAAAGTGTGAAAT-1	C1	HN2
HN2_GATGAAATCTTGTTTG-1	C1	HN2
HN2_GATGAGGAGCCACCTG-1	C1	HN2
HN2_GATGAGGCAAATTGCC-1	C1	HN2
HN2_GATGAGGCACAACGCC-1	C1	HN2
HN2_GATGCTAAGCTGCCCA-1	C1	HN2
HN2_GATTCAGAGCATGGCA-1	C1	HN2
HN2_GATTCAGAGTGTACTC-1	C1	HN2
HN2_GATTCAGCAGTGGGAT-1	C1	HN2
HN2_GATTCAGGTTTGCATG-1	C1	HN2
HN2_GCAAACTCAATAGAGT-1	C1	HN2
HN2_GCAAACTGTGCATCTA-1	C2	HN2
HN2_GCAAACTGTTCCTCCA-1	C1	HN2
HN2_GCAATCAAGAGGTTAT-1	C1	HN2
HN2_GCAATCAAGTCATCCA-1	C1	HN2
HN2_GCAATCAGTCAGGACA-1	C1	HN2
HN2_GCACATAAGATCCCAT-1	C1	HN2
HN2_GCACATAAGGCCATAG-1	C1	HN2
HN2_GCACATACAAGTACCT-1	C1	HN2
HN2_GCACATACAATGAAAC-1	C1	HN2
HN2_GCACATATCCGTTGCT-1	C1	HN2
HN2_GCACATATCGCGCCAA-1	C1	HN2
HN2_GCACATATCGGCTACG-1	C1	HN2
HN2_GCACTCTCATGGGAAC-1	C1	HN2
HN2_GCACTCTGTCAAAGCG-1	C1	HN2
HN2_GCACTCTTCAAGAAGT-1	C1	HN2
HN2_GCACTCTTCCGTAGGC-1	C1	HN2
HN2_GCACTCTTCCTAAGTG-1	C1	HN2
HN2_GCACTCTTCGTGGGAA-1	C1	HN2
HN2_GCAGCCAAGTTGAGTA-1	C1	HN2
HN2_GCAGCCATCGAGGTAG-1	C1	HN2
HN2_GCAGTTAGTATCACCA-1	C2	HN2
HN2_GCAGTTAGTGCAACGA-1	C1	HN2
HN2_GCATACAAGAGCTGCA-1	C1	HN2
HN2_GCATACAAGTTCGATC-1	C1	HN2
HN2_GCATACACAGCCTGTG-1	C1	HN2
HN2_GCATACAGTCATACTG-1	C1	HN2
HN2_GCATACATCGCCCTTA-1	C1	HN2
HN2_GCATACATCTGAAAGA-1	C1	HN2
HN2_GCATGATAGGTGTTAA-1	C1	HN2
HN2_GCATGATCAATGTTGC-1	C1	HN2
HN2_GCATGATGTAAGGGCT-1	C1	HN2
HN2_GCATGATGTCGCGAAA-1	C1	HN2
HN2_GCATGATGTGGTAACG-1	C1	HN2
HN2_GCATGATTCGCCATAA-1	C2	HN2
HN2_GCATGCGAGCTAACTC-1	C1	HN2
HN2_GCATGCGAGGCCATAG-1	C1	HN2
HN2_GCATGTACACTCAGGC-1	C1	HN2
HN2_GCATGTAGTCTCCCTA-1	C1	HN2
HN2_GCATGTATCCGTAGGC-1	C1	HN2
HN2_GCCAAATAGCCCGAAA-1	C1	HN2
HN2_GCCAAATAGTGTTAGA-1	C1	HN2
HN2_GCCAAATTCGAGCCCA-1	C1	HN2
HN2_GCCAAATTCTACTATC-1	C2	HN2
HN2_GCCAAATTCTGTCAAG-1	C1	HN2
HN2_GCCTCTAAGCTTATCG-1	C1	HN2
HN2_GCCTCTAAGTGTGGCA-1	C1	HN2
HN2_GCCTCTACACCCATTC-1	C1	HN2
HN2_GCCTCTAGTGCTTCTC-1	C1	HN2
HN2_GCCTCTAGTTGGGACA-1	C1	HN2
HN2_GCCTCTATCTCTGAGA-1	C1	HN2
HN2_GCGACCAGTCTCAACA-1	C1	HN2
HN2_GCGACCAGTGCCTGTG-1	C1	HN2
HN2_GCGACCATCAAGATCC-1	C1	HN2
HN2_GCGACCATCACGCATA-1	C1	HN2
HN2_GCGAGAAAGCTGTCTA-1	C1	HN2
HN2_GCGAGAAAGTGAACGC-1	C1	HN2
HN2_GCGAGAACAGTTCATG-1	C1	HN2
HN2_GCGAGAACATCACGTA-1	C1	HN2
HN2_GCGAGAAGTTGATTGC-1	C1	HN2
HN2_GCGAGAATCCGCGGTA-1	C1	HN2
HN2_GCGAGAATCTCTGTCG-1	C1	HN2
HN2_GCGCAACAGAAGGACA-1	C1	HN2
HN2_GCGCAACCAAATCCGT-1	C1	HN2
HN2_GCGCAACGTAAGTGTA-1	C1	HN2
HN2_GCGCAACGTCTAGTCA-1	C1	HN2
HN2_GCGCAGTAGAATGTTG-1	C1	HN2
HN2_GCGCAGTCAGGGAGAG-1	C1	HN2
HN2_GCGCAGTGTGCCTGTG-1	C1	HN2
HN2_GCGCAGTTCCCTAATT-1	C1	HN2
HN2_GCGCCAAAGACCCACC-1	C1	HN2
HN2_GCGCCAAAGTGTACCT-1	C1	HN2
HN2_GCGCCAACACCAGCAC-1	C1	HN2
HN2_GCGCGATAGCTAAACA-1	C1	HN2
HN2_GCGCGATAGGGTGTGT-1	C1	HN2
HN2_GCGCGATCAATCTGCA-1	C1	HN2
HN2_GCGCGATGTGCAGTAG-1	C1	HN2
HN2_GCGCGATGTTGCCTCT-1	C1	HN2
HN2_GCGCGATTCTTAGAGC-1	C1	HN2
HN2_GCGGGTTAGGTTACCT-1	C1	HN2
HN2_GCGGGTTGTACAGTGG-1	C1	HN2
HN2_GCGGGTTGTCGAAAGC-1	C1	HN2
HN2_GCTCCTACACACCGAC-1	C1	HN2
HN2_GCTCCTAGTCGGGTCT-1	C1	HN2
HN2_GCTCTGTAGAATGTTG-1	C2	HN2
HN2_GCTCTGTAGGACCACA-1	C1	HN2
HN2_GCTCTGTAGGCATTGG-1	C1	HN2
HN2_GCTCTGTTCTTGTCAT-1	C1	HN2
HN2_GCTGCAGGTCATGCAT-1	C1	HN2
HN2_GCTGCAGTCCCAAGTA-1	C1	HN2
HN2_GCTGCGAAGCCCTAAT-1	C1	HN2
HN2_GCTGCGACAAGGACTG-1	C1	HN2
HN2_GCTGCGAGTCCAAGTT-1	C1	HN2
HN2_GCTGCTTCATGCAACT-1	C1	HN2
HN2_GCTGCTTGTCGAGTTT-1	C1	HN2
HN2_GCTGCTTGTTAGGGTG-1	C1	HN2
HN2_GCTGGGTCACCACCAG-1	C1	HN2
HN2_GCTTCCACACATCCGG-1	C1	HN2
HN2_GCTTCCACACCTCGGA-1	C1	HN2
HN2_GCTTCCATCCCGGATG-1	C1	HN2
HN2_GCTTGAAAGAGGGATA-1	C1	HN2
HN2_GCTTGAAAGTTGTCGT-1	C1	HN2
HN2_GCTTGAACACGGTGTC-1	C1	HN2
HN2_GCTTGAAGTACATGTC-1	C1	HN2
HN2_GCTTGAATCCCTAACC-1	C1	HN2
HN2_GCTTGAATCCCTGACT-1	C1	HN2
HN2_GGAAAGCAGATGTGTA-1	C1	HN2
HN2_GGAAAGCAGTTTCCTT-1	C1	HN2
HN2_GGAAAGCCACGTGAGA-1	C1	HN2
HN2_GGAAAGCCAGGAACGT-1	C1	HN2
HN2_GGAAAGCTCTTGCATT-1	C1	HN2
HN2_GGAACTTCAAGGTTCT-1	C1	HN2
HN2_GGAACTTTCAGGCCCA-1	C1	HN2
HN2_GGAACTTTCAGTGTTG-1	C1	HN2
HN2_GGAACTTTCGTAGGTT-1	C1	HN2
HN2_GGAATAAAGGTGCTTT-1	C1	HN2
HN2_GGAATAAGTAGAAGGA-1	C1	HN2
HN2_GGACAAGCAGATGGCA-1	C1	HN2
HN2_GGACAAGCATGAGCGA-1	C1	HN2
HN2_GGACAAGGTTAAAGTG-1	C1	HN2
HN2_GGACAGACAAGCCATT-1	C1	HN2
HN2_GGACAGACAGGAATGC-1	C1	HN2
HN2_GGACAGAGTCTGATCA-1	C1	HN2
HN2_GGACAGAGTTCGCGAC-1	C1	HN2
HN2_GGACATTCAGACAAAT-1	C1	HN2
HN2_GGACATTGTAGCTCCG-1	C1	HN2
HN2_GGACATTGTCTTCAAG-1	C1	HN2
HN2_GGACATTGTTTGTTTC-1	C1	HN2
HN2_GGACGTCAGGTAAACT-1	C1	HN2
HN2_GGACGTCGTCTGCCAG-1	C1	HN2
HN2_GGAGCAAAGTAGCCGA-1	C1	HN2
HN2_GGAGCAAGTGAACCTT-1	C1	HN2
HN2_GGAGCAATCTGAGTGT-1	C1	HN2
HN2_GGAGCAATCTGCGTAA-1	C2	HN2
HN2_GGATGTTAGATCCCAT-1	C1	HN2
HN2_GGATGTTTCGTGACAT-1	C1	HN2
HN2_GGATGTTTCTGGAGCC-1	C1	HN2
HN2_GGATTACAGGACACCA-1	C1	HN2
HN2_GGATTACCACCCAGTG-1	C1	HN2
HN2_GGATTACTCCAGGGCT-1	C1	HN2
HN2_GGCAATTCACAAGCCC-1	C1	HN2
HN2_GGCAATTCAGGAATCG-1	C1	HN2
HN2_GGCAATTTCAAAGACA-1	C1	HN2
HN2_GGCAATTTCTGCGTAA-1	C1	HN2
HN2_GGCAATTTCTTATCTG-1	C1	HN2
HN2_GGCCGATAGAGACTTA-1	C1	HN2
HN2_GGCCGATGTAGCTGCC-1	C1	HN2
HN2_GGCCGATGTGCCTTGG-1	C1	HN2
HN2_GGCCGATGTTCGCGAC-1	C1	HN2
HN2_GGCCGATTCAGCAACT-1	C2	HN2
HN2_GGCCGATTCGGCGCTA-1	C1	HN2
HN2_GGCCGATTCGTTGACA-1	C1	HN2
HN2_GGCGACTAGGAGCGTT-1	C1	HN2
HN2_GGCGACTCAAAGCGGT-1	C1	HN2
HN2_GGCGACTGTCACCCAG-1	C1	HN2
HN2_GGCGTGTCATCGGAAG-1	C1	HN2
HN2_GGCGTGTCATCGGTTA-1	C1	HN2
HN2_GGCGTGTGTACCGTTA-1	C1	HN2
HN2_GGCTCGAAGGATGGAA-1	C1	HN2
HN2_GGCTCGACACGAAAGC-1	C1	HN2
HN2_GGCTCGATCAATCTCT-1	C1	HN2
HN2_GGCTCGATCGAATGGG-1	C1	HN2
HN2_GGCTGGTAGCTAGTCT-1	C1	HN2
HN2_GGCTGGTCAATAGCAA-1	C1	HN2
HN2_GGCTGGTGTACGAAAT-1	C1	HN2
HN2_GGCTGGTGTATTCTCT-1	C1	HN2
HN2_GGGAATGCAGCCACCA-1	C1	HN2
HN2_GGGAATGCATGTTGAC-1	C1	HN2
HN2_GGGACCTCAGTCGTGC-1	C1	HN2
HN2_GGGACCTCATCCCATC-1	C1	HN2
HN2_GGGACCTGTGCGAAAC-1	C1	HN2
HN2_GGGACCTGTGGGTCAA-1	C1	HN2
HN2_GGGACCTTCACTCCTG-1	C1	HN2
HN2_GGGACCTTCGTCTGAA-1	C1	HN2
HN2_GGGAGATAGGACACCA-1	C1	HN2
HN2_GGGAGATGTAGCTAAA-1	C1	HN2
HN2_GGGAGATTCAACCATG-1	C1	HN2
HN2_GGGATGACATCGGTTA-1	C1	HN2
HN2_GGGATGATCTCCCTGA-1	C1	HN2
HN2_GGGATGATCTGTCTAT-1	C1	HN2
HN2_GGGCACTAGGCAATTA-1	C1	HN2
HN2_GGGCACTCACTTGGAT-1	C1	HN2
HN2_GGGCACTGTTTAGGAA-1	C1	HN2
HN2_GGGCATCAGAATAGGG-1	C1	HN2
HN2_GGGCATCAGCGTCAAG-1	C1	HN2
HN2_GGGCATCGTACCCAAT-1	C1	HN2
HN2_GGGCATCGTCTCTTAT-1	C1	HN2
HN2_GGGCATCTCACAGGCC-1	C1	HN2
HN2_GGGCATCTCTACCTGC-1	C1	HN2
HN2_GGGTCTGCAAGTTGTC-1	C1	HN2
HN2_GGGTCTGCACTGCCAG-1	C1	HN2
HN2_GGGTCTGTCAACGGGA-1	C1	HN2
HN2_GGGTCTGTCCTATTCA-1	C1	HN2
HN2_GGGTTGCAGATGCGAC-1	C1	HN2
HN2_GGGTTGCAGGTGTGGT-1	C1	HN2
HN2_GGGTTGCGTCCGAACC-1	C1	HN2
HN2_GGGTTGCTCTGGTTCC-1	C1	HN2
HN2_GGTATTGAGTGTACTC-1	C1	HN2
HN2_GGTATTGCACTTAACG-1	C1	HN2
HN2_GGTATTGGTAAGTGTA-1	C1	HN2
HN2_GGTATTGGTACCTACA-1	C1	HN2
HN2_GGTATTGGTCTAGCGC-1	C1	HN2
HN2_GGTATTGGTTCGCTAA-1	C1	HN2
HN2_GGTATTGTCACAGTAC-1	C1	HN2
HN2_GGTATTGTCTTGTCAT-1	C1	HN2
HN2_GGTGAAGAGTGTACCT-1	C1	HN2
HN2_GGTGAAGTCCCGGATG-1	C1	HN2
HN2_GGTGAAGTCTTCGGTC-1	C1	HN2
HN2_GGTGCGTAGGAATCGC-1	C1	HN2
HN2_GGTGCGTAGGCGATAC-1	C1	HN2
HN2_GGTGCGTGTAAACCTC-1	C1	HN2
HN2_GGTGCGTGTTACCGAT-1	C1	HN2
HN2_GGTGTTAAGCTACCTA-1	C1	HN2
HN2_GGTGTTACAATGTTGC-1	C1	HN2
HN2_GGTGTTAGTGACTCAT-1	C1	HN2
HN2_GGTGTTAGTTCCATGA-1	C1	HN2
HN2_GGTGTTAGTTCGCTAA-1	C1	HN2
HN2_GGTGTTATCCTGTACC-1	C1	HN2
HN2_GTAACGTAGAGTCTGG-1	C1	HN2
HN2_GTAACGTAGGACGAAA-1	C1	HN2
HN2_GTAACGTCAAGCCGCT-1	C1	HN2
HN2_GTAACGTCACACTGCG-1	C1	HN2
HN2_GTAACGTTCAGTGTTG-1	C1	HN2
HN2_GTAACTGTCCACTGGG-1	C1	HN2
HN2_GTAACTGTCCAGAAGG-1	C1	HN2
HN2_GTACGTAAGCAATCTC-1	C1	HN2
HN2_GTACGTAAGTGACATA-1	C1	HN2
HN2_GTACGTACAATGGAAT-1	C1	HN2
HN2_GTACGTACACCGAAAG-1	C1	HN2
HN2_GTACGTATCAAACCGT-1	C1	HN2
HN2_GTACTCCCACGCCAGT-1	C1	HN2
HN2_GTACTCCCACTCAGGC-1	C1	HN2
HN2_GTACTCCCAGCCACCA-1	C1	HN2
HN2_GTACTCCGTAGCGCTC-1	C1	HN2
HN2_GTACTCCGTATAGGTA-1	C1	HN2
HN2_GTACTCCGTCAGAGGT-1	C1	HN2
HN2_GTACTTTAGATGTGTA-1	C1	HN2
HN2_GTACTTTCATCACAAC-1	C1	HN2
HN2_GTACTTTGTAAGTGTA-1	C1	HN2
HN2_GTAGGCCAGTGCCATT-1	C1	HN2
HN2_GTAGGCCCAATCAGAA-1	C1	HN2
HN2_GTAGGCCTCACGCATA-1	C1	HN2
HN2_GTAGTCAAGTTCGATC-1	C1	HN2
HN2_GTATCTTAGATGTAAC-1	C1	HN2
HN2_GTATCTTAGGGCACTA-1	C1	HN2
HN2_GTATCTTAGTGACTCT-1	C1	HN2
HN2_GTATCTTGTTACGACT-1	C1	HN2
HN2_GTATTCTAGGTGACCA-1	C1	HN2
HN2_GTATTCTCAGCTGCAC-1	C1	HN2
HN2_GTATTCTTCACAGGCC-1	C1	HN2
HN2_GTATTCTTCATACGGT-1	C1	HN2
HN2_GTCACGGCAGGCTCAC-1	C1	HN2
HN2_GTCACGGGTTGCTCCT-1	C1	HN2
HN2_GTCACGGTCCCAAGAT-1	C1	HN2
HN2_GTCACGGTCCTAGGGC-1	C1	HN2
HN2_GTCATTTAGTGGAGTC-1	C1	HN2
HN2_GTCATTTCACTCTGTC-1	C1	HN2
HN2_GTCATTTGTCTCTCGT-1	C1	HN2
HN2_GTCATTTTCTGATTCT-1	C1	HN2
HN2_GTCCTCACACCAGGCT-1	C1	HN2
HN2_GTCGGGTAGATGGGTC-1	C1	HN2
HN2_GTCGGGTAGGTGATTA-1	C1	HN2
HN2_GTCGTAAAGGAGCGAG-1	C1	HN2
HN2_GTCGTAACACCAGCAC-1	C1	HN2
HN2_GTCGTAACACTTGGAT-1	C1	HN2
HN2_GTCGTAACAGTCGTGC-1	C1	HN2
HN2_GTCGTAAGTAAGCACG-1	C1	HN2
HN2_GTCGTAAGTCTGGTCG-1	C1	HN2
HN2_GTCGTAATCAAGGTAA-1	C1	HN2
HN2_GTCGTAATCGAACGGA-1	C3	HN2
HN2_GTCGTAATCGTCTGCT-1	C1	HN2
HN2_GTCGTAATCTGGCGTG-1	C1	HN2
HN2_GTCTCGTAGAAACGAG-1	C1	HN2
HN2_GTCTCGTAGAAGGTTT-1	C1	HN2
HN2_GTCTCGTAGAGTAATC-1	C3	HN2
HN2_GTCTCGTAGGTGATAT-1	C1	HN2
HN2_GTCTCGTGTGTAAGTA-1	C1	HN2
HN2_GTCTCGTTCAAACAAG-1	C1	HN2
HN2_GTCTCGTTCACCATAG-1	C1	HN2
HN2_GTCTCGTTCTTGTTTG-1	C1	HN2
HN2_GTCTTCGAGCCAGAAC-1	C1	HN2
HN2_GTCTTCGAGTTACCCA-1	C1	HN2
HN2_GTCTTCGCAAGAGGCT-1	C1	HN2
HN2_GTCTTCGGTAGAGGAA-1	C1	HN2
HN2_GTCTTCGGTTCAGTAC-1	C1	HN2
HN2_GTCTTCGTCCATGCTC-1	C1	HN2
HN2_GTGAAGGAGACCACGA-1	C1	HN2
HN2_GTGAAGGAGCATCATC-1	C1	HN2
HN2_GTGAAGGGTACCATCA-1	C1	HN2
HN2_GTGAAGGTCACGATGT-1	C1	HN2
HN2_GTGCAGCAGAGCCTAG-1	C1	HN2
HN2_GTGCAGCCAGCTTCGG-1	C1	HN2
HN2_GTGCAGCGTAAACCTC-1	C1	HN2
HN2_GTGCAGCGTAACGCGA-1	C1	HN2
HN2_GTGCAGCGTCCAAGTT-1	C1	HN2
HN2_GTGCAGCGTCCAGTAT-1	C1	HN2
HN2_GTGCAGCGTGCAACGA-1	C1	HN2
HN2_GTGCAGCTCAGGTTCA-1	C1	HN2
HN2_GTGCAGCTCATACGGT-1	C1	HN2
HN2_GTGCAGCTCTCGTATT-1	C1	HN2
HN2_GTGCATAAGCAATATG-1	C1	HN2
HN2_GTGCATATCCCAACGG-1	C1	HN2
HN2_GTGCATATCCGTCATC-1	C1	HN2
HN2_GTGCGGTCACATTTCT-1	C1	HN2
HN2_GTGCGGTCATAGGATA-1	C1	HN2
HN2_GTGCGGTTCCTTGCCA-1	C1	HN2
HN2_GTGCTTCCACACCGAC-1	C1	HN2
HN2_GTGCTTCTCGTGACAT-1	C1	HN2
HN2_GTGCTTCTCTACTTAC-1	C1	HN2
HN2_GTGGGTCAGCGTTCCG-1	C1	HN2
HN2_GTGGGTCAGTACGCGA-1	C1	HN2
HN2_GTGGGTCGTTCGGCAC-1	C1	HN2
HN2_GTGTGCGAGCCACTAT-1	C1	HN2
HN2_GTGTGCGAGGCCCGTT-1	C1	HN2
HN2_GTGTGCGCAGTACACT-1	C1	HN2
HN2_GTGTGCGGTCGGATCC-1	C1	HN2
HN2_GTGTGCGGTGTCGCTG-1	C1	HN2
HN2_GTGTTAGAGGTGTGGT-1	C1	HN2
HN2_GTGTTAGCAGCCAGAA-1	C1	HN2
HN2_GTGTTAGGTCGTCTTC-1	C1	HN2
HN2_GTGTTAGTCTCTTGAT-1	C1	HN2
HN2_GTTAAGCAGGATGGAA-1	C1	HN2
HN2_GTTAAGCCAAGCCCAC-1	C1	HN2
HN2_GTTAAGCCATGGTTGT-1	C1	HN2
HN2_GTTAAGCCATTGTGCA-1	C2	HN2
HN2_GTTAAGCGTAAACACA-1	C1	HN2
HN2_GTTAAGCTCGGTGTTA-1	C1	HN2
HN2_GTTAAGCTCGTTACGA-1	C1	HN2
HN2_GTTACAGAGGTCGGAT-1	C1	HN2
HN2_GTTACAGGTAAACGCG-1	C1	HN2
HN2_GTTACAGGTGCTAGCC-1	C1	HN2
HN2_GTTACAGTCAAACGGG-1	C1	HN2
HN2_GTTACAGTCCCTAATT-1	C1	HN2
HN2_GTTCATTCACACGCTG-1	C1	HN2
HN2_GTTCATTGTGTTAAGA-1	C1	HN2
HN2_GTTCATTTCCAAACAC-1	C1	HN2
HN2_GTTCATTTCTTGTACT-1	C1	HN2
HN2_GTTCGGGAGGTAAACT-1	C1	HN2
HN2_GTTCGGGCACATTTCT-1	C2	HN2
HN2_GTTCGGGCAGCTCCGA-1	C1	HN2
HN2_GTTCGGGCATCGTCGG-1	C1	HN2
HN2_GTTCGGGGTGGTGTAG-1	C1	HN2
HN2_GTTCGGGGTGTTCTTT-1	C1	HN2
HN2_GTTCGGGTCACCCTCA-1	C1	HN2
HN2_GTTCGGGTCTTACCTA-1	C1	HN2
HN2_GTTCTCGCAACTTGAC-1	C1	HN2
HN2_GTTCTCGGTAAACGCG-1	C1	HN2
HN2_GTTTCTAAGACTACAA-1	C1	HN2
HN2_GTTTCTAGTTACCGAT-1	C1	HN2
HN2_GTTTCTATCCTGCCAT-1	C1	HN2
HN2_TAAACCGAGCTTTGGT-1	C1	HN2
HN2_TAAACCGCACGTCTCT-1	C1	HN2
HN2_TAAACCGCACGTGAGA-1	C1	HN2
HN2_TAAACCGGTACGCACC-1	C1	HN2
HN2_TAAACCGGTCTACCTC-1	C2	HN2
HN2_TAAACCGGTTGTCGCG-1	C1	HN2
HN2_TAAGAGACAATCACAC-1	C1	HN2
HN2_TAAGAGAGTACCGTAT-1	C1	HN2
HN2_TAAGAGAGTGTTTGGT-1	C1	HN2
HN2_TAAGAGATCAGTCCCT-1	C1	HN2
HN2_TAAGCGTCAATCGGTT-1	C1	HN2
HN2_TAAGCGTGTAATTGGA-1	C1	HN2
HN2_TAAGCGTGTCTAGGTT-1	C1	HN2
HN2_TAAGCGTGTTTGACAC-1	C1	HN2
HN2_TAAGTGCAGTCTCCTC-1	C1	HN2
HN2_TAAGTGCTCGTCACGG-1	C1	HN2
HN2_TACACGAAGTGTACTC-1	C1	HN2
HN2_TACACGACATAACCTG-1	C1	HN2
HN2_TACAGTGGTCAGAAGC-1	C1	HN2
HN2_TACCTATAGTGAAGAG-1	C1	HN2
HN2_TACCTATCAGATGGGT-1	C1	HN2
HN2_TACCTATGTAGGACAC-1	C1	HN2
HN2_TACCTATTCCGTCAAA-1	C1	HN2
HN2_TACCTATTCGTTGCCT-1	C1	HN2
HN2_TACCTTACATATGAGA-1	C1	HN2
HN2_TACCTTATCAGTTCGA-1	C1	HN2
HN2_TACCTTATCTTGTTTG-1	C1	HN2
HN2_TACGGATGTCAATGTC-1	C1	HN2
HN2_TACGGATGTCTTGTCC-1	C1	HN2
HN2_TACGGATTCTTGTTTG-1	C1	HN2
HN2_TACGGGCAGGACATTA-1	C1	HN2
HN2_TACGGGCGTGCACCAC-1	C1	HN2
HN2_TACGGGCTCTACTATC-1	C1	HN2
HN2_TACGGGCTCTCTAGGA-1	C1	HN2
HN2_TACGGGCTCTCTTGAT-1	C1	HN2
HN2_TACGGTATCGGCTACG-1	C1	HN2
HN2_TACTCATAGTCGTACT-1	C1	HN2
HN2_TACTCATCATTAACCG-1	C1	HN2
HN2_TACTCATGTACACCGC-1	C1	HN2
HN2_TACTCGCAGGGATACC-1	C1	HN2
HN2_TACTCGCCAATTGCTG-1	C1	HN2
HN2_TACTCGCCATTAGGCT-1	C1	HN2
HN2_TACTCGCGTGTGCGTC-1	C1	HN2
HN2_TACTCGCTCTTTCCTC-1	C1	HN2
HN2_TACTTACAGGCATGTG-1	C1	HN2
HN2_TACTTACAGGTGGGTT-1	C1	HN2
HN2_TACTTACCAGCTCCGA-1	C1	HN2
HN2_TACTTACCATGCAATC-1	C1	HN2
HN2_TACTTACTCAAAGACA-1	C1	HN2
HN2_TACTTACTCTGTCTCG-1	C1	HN2
HN2_TACTTGTCAAGCCGTC-1	C1	HN2
HN2_TACTTGTGTTAAGATG-1	C1	HN2
HN2_TACTTGTTCAGAAATG-1	C3	HN2
HN2_TACTTGTTCCATGCTC-1	C1	HN2
HN2_TACTTGTTCTCTAGGA-1	C1	HN2
HN2_TAGACCATCGACGGAA-1	C1	HN2
HN2_TAGAGCTCAAGAAAGG-1	C1	HN2
HN2_TAGAGCTCAGATGGGT-1	C1	HN2
HN2_TAGAGCTGTCATGCAT-1	C1	HN2
HN2_TAGAGCTTCATCTGCC-1	C1	HN2
HN2_TAGAGCTTCGACCAGC-1	C1	HN2
HN2_TAGCCGGAGCCACCTG-1	C1	HN2
HN2_TAGCCGGAGCGTTCCG-1	C1	HN2
HN2_TAGCCGGCAGTATAAG-1	C1	HN2
HN2_TAGCCGGGTCCAGTGC-1	C1	HN2
HN2_TAGCCGGGTGGCTCCA-1	C1	HN2
HN2_TAGCCGGTCTTCGAGA-1	C1	HN2
HN2_TAGGCATAGGGCTTCC-1	C1	HN2
HN2_TAGGCATGTTCGTTGA-1	C1	HN2
HN2_TAGTGGTAGATCTGAA-1	C1	HN2
HN2_TAGTGGTGTAAATGAC-1	C1	HN2
HN2_TAGTGGTGTGACGCCT-1	C1	HN2
HN2_TAGTGGTGTGACGGTA-1	C1	HN2
HN2_TAGTTGGCAGTATCTG-1	C1	HN2
HN2_TAGTTGGGTCCATCCT-1	C1	HN2
HN2_TAGTTGGTCATATCGG-1	C1	HN2
HN2_TATCAGGCAATAGCAA-1	C1	HN2
HN2_TATCAGGCATCTATGG-1	C1	HN2
HN2_TATCAGGTCATAGCAC-1	C1	HN2
HN2_TATCAGGTCTTGCAAG-1	C1	HN2
HN2_TATCTCAAGAGGGATA-1	C1	HN2
HN2_TATCTCAAGATCCGAG-1	C1	HN2
HN2_TATCTCAAGCAGCCTC-1	C1	HN2
HN2_TATCTCACATCACGTA-1	C1	HN2
HN2_TATCTCAGTAGCTGCC-1	C1	HN2
HN2_TATCTCAGTGTTCGAT-1	C1	HN2
HN2_TATCTCATCAGCCTAA-1	C1	HN2
HN2_TATCTCATCTGCGTAA-1	C1	HN2
HN2_TATGCCCAGGAGTACC-1	C1	HN2
HN2_TATGCCCCACCTTGTC-1	C1	HN2
HN2_TATGCCCGTTCCCTTG-1	C2	HN2
HN2_TATTACCCATCCCACT-1	C1	HN2
HN2_TCAACGACAGACGCCT-1	C3	HN2
HN2_TCAACGAGTGAGGCTA-1	C1	HN2
HN2_TCAACGAGTTGTACAC-1	C1	HN2
HN2_TCAACGATCATCTGCC-1	C1	HN2
HN2_TCAACGATCTCAAACG-1	C1	HN2
HN2_TCACAAGAGAGAGCTC-1	C1	HN2
HN2_TCACAAGAGAGGGATA-1	C1	HN2
HN2_TCACAAGAGAGTACAT-1	C1	HN2
HN2_TCACAAGAGTGGTAGC-1	C1	HN2
HN2_TCACGAAAGCGTTGCC-1	C1	HN2
HN2_TCACGAAGTGCCTGCA-1	C1	HN2
HN2_TCAGATGAGCTAACAA-1	C1	HN2
HN2_TCAGATGAGCTTTGGT-1	C1	HN2
HN2_TCAGATGAGGCTAGGT-1	C1	HN2
HN2_TCAGATGAGGTGGGTT-1	C1	HN2
HN2_TCAGATGCAGCCAGAA-1	C1	HN2
HN2_TCAGATGCAGCCTATA-1	C1	HN2
HN2_TCAGATGCATGCCTAA-1	C1	HN2
HN2_TCAGATGGTACCAGTT-1	C1	HN2
HN2_TCAGCAACAGACAAAT-1	C1	HN2
HN2_TCAGCAACAGATGAGC-1	C1	HN2
HN2_TCAGCTCCAGACAAGC-1	C1	HN2
HN2_TCAGCTCGTCTAGTCA-1	C1	HN2
HN2_TCAGCTCGTGTATGGG-1	C1	HN2
HN2_TCAGCTCTCAACGGGA-1	C1	HN2
HN2_TCAGGATAGTCATCCA-1	C1	HN2
HN2_TCAGGATCAGCCACCA-1	C1	HN2
HN2_TCAGGATCATGTCTCC-1	C1	HN2
HN2_TCAGGATTCTTGTCAT-1	C1	HN2
HN2_TCAGGTAAGGGATCTG-1	C1	HN2
HN2_TCAGGTACATCGTCGG-1	C1	HN2
HN2_TCAGGTAGTGATGCCC-1	C1	HN2
HN2_TCATTACAGGAGTCTG-1	C1	HN2
HN2_TCATTACAGTAGGTGC-1	C1	HN2
HN2_TCATTACAGTGTTAGA-1	C1	HN2
HN2_TCATTACGTGGACGAT-1	C1	HN2
HN2_TCATTACTCATGTGGT-1	C1	HN2
HN2_TCATTTGAGTTCGCGC-1	C1	HN2
HN2_TCATTTGTCTCGCATC-1	C1	HN2
HN2_TCATTTGTCTTAGAGC-1	C1	HN2
HN2_TCCACACCAGGAATGC-1	C1	HN2
HN2_TCCACACGTGAGCGAT-1	C1	HN2
HN2_TCCACACTCTCGTATT-1	C1	HN2
HN2_TCCCGATCATTCACTT-1	C1	HN2
HN2_TCCCGATGTCACTGGC-1	C1	HN2
HN2_TCCCGATTCGTCCGTT-1	C1	HN2
HN2_TCGAGGCAGAATTCCC-1	C1	HN2
HN2_TCGAGGCAGTACGACG-1	C1	HN2
HN2_TCGAGGCCACCAGATT-1	C1	HN2
HN2_TCGAGGCCATTGCGGC-1	C1	HN2
HN2_TCGAGGCGTCTAACGT-1	C1	HN2
HN2_TCGAGGCTCCGAACGC-1	C1	HN2
HN2_TCGCGAGAGCCCTAAT-1	C1	HN2
HN2_TCGCGAGAGCTGCCCA-1	C1	HN2
HN2_TCGCGAGAGTACGTAA-1	C1	HN2
HN2_TCGCGAGAGTCTCGGC-1	C1	HN2
HN2_TCGCGAGAGTGGTCCC-1	C1	HN2
HN2_TCGCGAGCACGGATAG-1	C1	HN2
HN2_TCGCGAGCAGCTTCGG-1	C1	HN2
HN2_TCGCGTTAGAAGCCCA-1	C1	HN2
HN2_TCGCGTTCACCAGGCT-1	C1	HN2
HN2_TCGCGTTCACTGAAGG-1	C1	HN2
HN2_TCGCGTTGTAAGCACG-1	C1	HN2
HN2_TCGCGTTGTAGCCTAT-1	C1	HN2
HN2_TCGCGTTTCGCTTGTC-1	C1	HN2
HN2_TCGGGACAGTATGACA-1	C1	HN2
HN2_TCGGTAAAGTTATCGC-1	C1	HN2
HN2_TCGGTAATCAGTGCAT-1	C1	HN2
HN2_TCGGTAATCCGGGTGT-1	C2	HN2
HN2_TCGGTAATCTCCCTGA-1	C1	HN2
HN2_TCGTAGACAGCCTTTC-1	C1	HN2
HN2_TCGTAGAGTGGTACAG-1	C1	HN2
HN2_TCGTAGAGTGTGCCTG-1	C1	HN2
HN2_TCGTAGAGTTCGTTGA-1	C1	HN2
HN2_TCTATTGAGATCGGGT-1	C1	HN2
HN2_TCTATTGAGCGAGAAA-1	C1	HN2
HN2_TCTATTGAGTATCTCG-1	C1	HN2
HN2_TCTATTGCACATGGGA-1	C1	HN2
HN2_TCTATTGCAGCAGTTT-1	C1	HN2
HN2_TCTATTGTCAACGAAA-1	C3	HN2
HN2_TCTATTGTCGGCGCTA-1	C1	HN2
HN2_TCTATTGTCTGACCTC-1	C1	HN2
HN2_TCTCATACAAGCCGCT-1	C1	HN2
HN2_TCTCATATCCTGTAGA-1	C1	HN2
HN2_TCTCTAAAGCCTTGAT-1	C1	HN2
HN2_TCTGAGAAGCTAACAA-1	C1	HN2
HN2_TCTGAGACACAAGTAA-1	C1	HN2
HN2_TCTGAGACACGGACAA-1	C1	HN2
HN2_TCTGAGACAGGGTATG-1	C1	HN2
HN2_TCTGAGATCCAGGGCT-1	C1	HN2
HN2_TCTGAGATCGAGCCCA-1	C1	HN2
HN2_TCTGAGATCGTATCAG-1	C1	HN2
HN2_TCTGGAAAGAACTCGG-1	C1	HN2
HN2_TCTGGAAAGGGATACC-1	C1	HN2
HN2_TCTGGAACAAGTCATC-1	C1	HN2
HN2_TCTGGAAGTCTCAACA-1	C2	HN2
HN2_TCTGGAATCGGGAGTA-1	C1	HN2
HN2_TCTGGAATCGTGTAGT-1	C1	HN2
HN2_TCTGGAATCTCGCATC-1	C1	HN2
HN2_TCTTCGGAGGAATTAC-1	C1	HN2
HN2_TCTTCGGCACATGTGT-1	C1	HN2
HN2_TCTTCGGCACGGTAAG-1	C1	HN2
HN2_TCTTCGGGTATGGTTC-1	C1	HN2
HN2_TCTTCGGTCACTATTC-1	C1	HN2
HN2_TCTTTCCAGCAGATCG-1	C2	HN2
HN2_TCTTTCCAGCGGATCA-1	C1	HN2
HN2_TCTTTCCCAGATAATG-1	C1	HN2
HN2_TCTTTCCGTAAACACA-1	C1	HN2
HN2_TCTTTCCGTTGGTGGA-1	C1	HN2
HN2_TGAAAGAAGATCCTGT-1	C1	HN2
HN2_TGAAAGAAGGACACCA-1	C1	HN2
HN2_TGAAAGATCATGTCCC-1	C1	HN2
HN2_TGAAAGATCTGTTTGT-1	C1	HN2
HN2_TGACAACGTGATGCCC-1	C1	HN2
HN2_TGACAACGTTCGGCAC-1	C1	HN2
HN2_TGACAACTCCCTCAGT-1	C1	HN2
HN2_TGACGGCAGGGATGGG-1	C2	HN2
HN2_TGACGGCCATCCGGGT-1	C1	HN2
HN2_TGACGGCGTGAGGCTA-1	C1	HN2
HN2_TGACGGCTCCTCTAGC-1	C1	HN2
HN2_TGACTAGAGACACGAC-1	C1	HN2
HN2_TGACTAGCATGTTGAC-1	C1	HN2
HN2_TGACTAGGTCATCCCT-1	C1	HN2
HN2_TGACTTTCACTGTGTA-1	C1	HN2
HN2_TGACTTTCATTCTTAC-1	C1	HN2
HN2_TGACTTTGTGATGATA-1	C1	HN2
HN2_TGAGAGGCATGGGAAC-1	C1	HN2
HN2_TGAGAGGCATTAGCCA-1	C1	HN2
HN2_TGAGAGGTCAGCGACC-1	C1	HN2
HN2_TGAGAGGTCCAGATCA-1	C1	HN2
HN2_TGAGAGGTCGCCTGAG-1	C1	HN2
HN2_TGAGAGGTCTCTGCTG-1	C1	HN2
HN2_TGAGCATAGCTACCGC-1	C1	HN2
HN2_TGAGCCGAGGGAAACA-1	C1	HN2
HN2_TGAGCCGCAGCCAATT-1	C1	HN2
HN2_TGAGGGACACTTAAGC-1	C1	HN2
HN2_TGAGGGACATCAGTCA-1	C1	HN2
HN2_TGAGGGAGTACCGAGA-1	C1	HN2
HN2_TGAGGGAGTCTCAACA-1	C1	HN2
HN2_TGAGGGAGTTTGCATG-1	C1	HN2
HN2_TGAGGGATCAACGGCC-1	C1	HN2
HN2_TGATTTCAGAGGGCTT-1	C1	HN2
HN2_TGATTTCAGTAATCCC-1	C1	HN2
HN2_TGATTTCTCAGTGTTG-1	C1	HN2
HN2_TGATTTCTCCTTGACC-1	C1	HN2
HN2_TGATTTCTCTGCCAGG-1	C1	HN2
HN2_TGCACCTCAGGGTACA-1	C1	HN2
HN2_TGCCAAAAGCTAGTCT-1	C2	HN2
HN2_TGCCAAACACACCGCA-1	C1	HN2
HN2_TGCCAAACACATCCGG-1	C1	HN2
HN2_TGCCAAACATCCGCGA-1	C1	HN2
HN2_TGCCAAAGTAGCGCAA-1	C1	HN2
HN2_TGCCCATCAAGTACCT-1	C1	HN2
HN2_TGCCCATCACAGTCGC-1	C1	HN2
HN2_TGCCCATCACGCCAGT-1	C1	HN2
HN2_TGCCCATGTAAATGAC-1	C1	HN2
HN2_TGCCCTACACTCTGTC-1	C1	HN2
HN2_TGCCCTACATGCAATC-1	C1	HN2
HN2_TGCCCTAGTGCAGACA-1	C1	HN2
HN2_TGCCCTAGTTCAGCGC-1	C3	HN2
HN2_TGCCCTATCTTCCTTC-1	C1	HN2
HN2_TGCGCAGAGCCAGGAT-1	C1	HN2
HN2_TGCGCAGCAAGACGTG-1	C1	HN2
HN2_TGCGCAGCAAGAGGCT-1	C1	HN2
HN2_TGCGCAGCAATCCGAT-1	C1	HN2
HN2_TGCGCAGGTGCCTGGT-1	C1	HN2
HN2_TGCGCAGTCCGTCATC-1	C1	HN2
HN2_TGCGGGTAGGCTAGAC-1	C1	HN2
HN2_TGCGGGTAGTTTCCTT-1	C1	HN2
HN2_TGCGTGGAGAGTCTGG-1	C1	HN2
HN2_TGCGTGGGTACGCACC-1	C1	HN2
HN2_TGCGTGGTCTTGCAAG-1	C1	HN2
HN2_TGCTACCAGAATTCCC-1	C1	HN2
HN2_TGCTACCAGTCATGCT-1	C1	HN2
HN2_TGCTACCCACTTCGAA-1	C1	HN2
HN2_TGCTACCCATGCAACT-1	C1	HN2
HN2_TGCTACCTCTTGCAAG-1	C1	HN2
HN2_TGCTGCTCAAGGACAC-1	C1	HN2
HN2_TGGACGCCATTCTCAT-1	C1	HN2
HN2_TGGACGCGTATATGGA-1	C1	HN2
HN2_TGGACGCTCAGCTGGC-1	C1	HN2
HN2_TGGACGCTCCTCAACC-1	C1	HN2
HN2_TGGCCAGAGACAAGCC-1	C1	HN2
HN2_TGGCCAGAGATCTGAA-1	C1	HN2
HN2_TGGCCAGAGCCGATTT-1	C1	HN2
HN2_TGGCCAGCACAACTGT-1	C1	HN2
HN2_TGGCCAGCATTGCGGC-1	C1	HN2
HN2_TGGCGCAAGGAGTTGC-1	C1	HN2
HN2_TGGCGCAGTGGTGTAG-1	C1	HN2
HN2_TGGCGCATCATAGCAC-1	C1	HN2
HN2_TGGCTGGCACCGAATT-1	C1	HN2
HN2_TGGCTGGCAGGCGATA-1	C1	HN2
HN2_TGGCTGGCATGTTCCC-1	C1	HN2
HN2_TGGCTGGTCACAGGCC-1	C1	HN2
HN2_TGGCTGGTCGCATGGC-1	C1	HN2
HN2_TGGGAAGAGTTCCACA-1	C1	HN2
HN2_TGGGAAGCAAGGACAC-1	C1	HN2
HN2_TGGGAAGCAGACAGGT-1	C1	HN2
HN2_TGGGAAGGTACCGCTG-1	C1	HN2
HN2_TGGGAAGTCCCTTGTG-1	C1	HN2
HN2_TGGGCGTGTACACCGC-1	C1	HN2
HN2_TGGGCGTTCTGTCCGT-1	C1	HN2
HN2_TGGTTAGAGGGCATGT-1	C1	HN2
HN2_TGGTTAGCACGACTCG-1	C1	HN2
HN2_TGGTTAGCAGGTTTCA-1	C1	HN2
HN2_TGGTTAGGTGGTTTCA-1	C1	HN2
HN2_TGGTTAGGTTCCGGCA-1	C3	HN2
HN2_TGGTTAGTCCAGAAGG-1	C1	HN2
HN2_TGGTTCCAGGAGCGTT-1	C1	HN2
HN2_TGGTTCCAGTGGAGTC-1	C1	HN2
HN2_TGGTTCCAGTTAAGTG-1	C1	HN2
HN2_TGGTTCCCAAACGTGG-1	C1	HN2
HN2_TGGTTCCCAGGGAGAG-1	C1	HN2
HN2_TGGTTCCCATGGTCAT-1	C1	HN2
HN2_TGTATTCAGATGCGAC-1	C1	HN2
HN2_TGTATTCAGTACGCCC-1	C1	HN2
HN2_TGTATTCCAAGCTGTT-1	C1	HN2
HN2_TGTCCCAAGCGTAATA-1	C1	HN2
HN2_TGTCCCACAATTGCTG-1	C1	HN2
HN2_TGTCCCAGTCAGAGGT-1	C1	HN2
HN2_TGTCCCAGTTCTCATT-1	C1	HN2
HN2_TGTCCCATCTGAGTGT-1	C1	HN2
HN2_TGTGGTACACCCATTC-1	C1	HN2
HN2_TGTGGTAGTGCAACGA-1	C1	HN2
HN2_TGTGGTATCGTCCGTT-1	C1	HN2
HN2_TGTGTTTAGACGCACA-1	C1	HN2
HN2_TGTGTTTAGGGCTTCC-1	C1	HN2
HN2_TGTGTTTCAAACGCGA-1	C1	HN2
HN2_TGTGTTTCATCGATGT-1	C1	HN2
HN2_TGTGTTTGTGACGCCT-1	C1	HN2
HN2_TGTGTTTGTTGTGGAG-1	C2	HN2
HN2_TGTGTTTTCCCTTGTG-1	C1	HN2
HN2_TGTTCCGAGGAGTTGC-1	C1	HN2
HN2_TGTTCCGCACTAAGTC-1	C1	HN2
HN2_TGTTCCGTCTCAAACG-1	C1	HN2
HN2_TGTTCCGTCTCAAGTG-1	C3	HN2
HN2_TTAACTCAGTGAAGTT-1	C1	HN2
HN2_TTAACTCTCAACGGCC-1	C1	HN2
HN2_TTAACTCTCAGTCCCT-1	C1	HN2
HN2_TTAACTCTCGGAATCT-1	C1	HN2
HN2_TTAGGACAGACTTGAA-1	C1	HN2
HN2_TTAGGACTCTCGTTTA-1	C1	HN2
HN2_TTAGGCAAGCCCTAAT-1	C1	HN2
HN2_TTAGGCACACATCCGG-1	C1	HN2
HN2_TTAGGCACATGCCACG-1	C1	HN2
HN2_TTAGGCATCCCACTTG-1	C1	HN2
HN2_TTAGTTCGTAGCGCTC-1	C1	HN2
HN2_TTATGCTCACGGCCAT-1	C1	HN2
HN2_TTATGCTGTACCGGCT-1	C1	HN2
HN2_TTATGCTTCGTACCGG-1	C1	HN2
HN2_TTCCCAGAGTTAAGTG-1	C1	HN2
HN2_TTCCCAGCATCACGTA-1	C1	HN2
HN2_TTCGAAGCAGTCTTCC-1	C1	HN2
HN2_TTCGAAGGTGTCTGAT-1	C1	HN2
HN2_TTCGAAGTCTGTACGA-1	C1	HN2
HN2_TTCGGTCAGAAGGTTT-1	C1	HN2
HN2_TTCGGTCCACATGTGT-1	C1	HN2
HN2_TTCGGTCCACCAACCG-1	C1	HN2
HN2_TTCGGTCGTCGCCATG-1	C1	HN2
HN2_TTCGGTCGTTGCGCAC-1	C1	HN2
HN2_TTCTACAAGAGGTTAT-1	C1	HN2
HN2_TTCTACAAGCACACAG-1	C1	HN2
HN2_TTCTACAAGGATGTAT-1	C1	HN2
HN2_TTCTACACATATGGTC-1	C1	HN2
HN2_TTCTCAAAGGTGATAT-1	C1	HN2
HN2_TTCTCAAAGTCCAGGA-1	C1	HN2
HN2_TTCTCAAAGTTAACGA-1	C1	HN2
HN2_TTCTCAAAGTTGAGTA-1	C1	HN2
HN2_TTCTCAACACATCCAA-1	C1	HN2
HN2_TTCTCAACAGCGTAAG-1	C1	HN2
HN2_TTCTCAATCGATCCCT-1	C1	HN2
HN2_TTCTCAATCGTTTAGG-1	C1	HN2
HN2_TTCTCCTAGCTGTCTA-1	C1	HN2
HN2_TTCTCCTCAAACTGTC-1	C1	HN2
HN2_TTCTCCTCACTTGGAT-1	C1	HN2
HN2_TTCTTAGCAGCCTTTC-1	C1	HN2
HN2_TTCTTAGCAGGGTTAG-1	C1	HN2
HN2_TTCTTAGCATCGATGT-1	C1	HN2
HN2_TTCTTAGCATGCCCGA-1	C1	HN2
HN2_TTCTTAGTCCGGGTGT-1	C1	HN2
HN2_TTGAACGCAAGCCGTC-1	C1	HN2
HN2_TTGAACGGTGCAGGTA-1	C1	HN2
HN2_TTGAACGTCCGGGTGT-1	C1	HN2
HN2_TTGAACGTCGCCGTGA-1	C1	HN2
HN2_TTGACTTAGCGTAATA-1	C1	HN2
HN2_TTGCCGTCATGACATC-1	C1	HN2
HN2_TTGCCGTTCGCCTGAG-1	C1	HN2
HN2_TTGCGTCAGAAGATTC-1	C1	HN2
HN2_TTGCGTCAGGATTCGG-1	C1	HN2
HN2_TTGCGTCCACCCATTC-1	C1	HN2
HN2_TTGCGTCTCCACGTGG-1	C1	HN2
HN2_TTGGAACAGGCTAGCA-1	C1	HN2
HN2_TTGGAACGTGCAACTT-1	C1	HN2
HN2_TTGTAGGCATTAGCCA-1	C1	HN2
HN2_TTGTAGGGTAGCTGCC-1	C1	HN2
HN2_TTGTAGGGTAGGCTGA-1	C1	HN2
HN2_TTGTAGGGTCAAGCGA-1	C1	HN2
HN2_TTGTAGGTCAATACCG-1	C1	HN2
HN2_TTTACTGCAAGCGCTC-1	C1	HN2
HN2_TTTACTGCAAGGTTTC-1	C1	HN2
HN2_TTTACTGCAGGGTACA-1	C1	HN2
HN2_TTTATGCAGAGAGCTC-1	C1	HN2
HN2_TTTATGCCAATCACAC-1	C1	HN2
HN2_TTTATGCCATGCAATC-1	C1	HN2
HN2_TTTCCTCAGACATAAC-1	C1	HN2
HN2_TTTCCTCAGAGCTGCA-1	C1	HN2
HN2_TTTCCTCGTACCGTAT-1	C1	HN2
HN2_TTTCCTCGTACCTACA-1	C1	HN2
HN2_TTTCCTCGTGCATCTA-1	C1	HN2
HN2_TTTCCTCGTGGTACAG-1	C1	HN2
HN2_TTTCCTCTCCCAACGG-1	C1	HN2
HN2_TTTGCGCAGACCTTTG-1	C1	HN2
HN2_TTTGCGCAGACTAGAT-1	C1	HN2
HN2_TTTGCGCAGCGTGAAC-1	C1	HN2
HN2_TTTGCGCCACATCCGG-1	C1	HN2
HN2_TTTGCGCGTTAAAGTG-1	C1	HN2
HN2_TTTGCGCTCCGGCACA-1	C1	HN2
HN2_TTTGCGCTCCTGCCAT-1	C1	HN2
HN2_TTTGGTTAGTGTGGCA-1	C1	HN2
HN2_TTTGGTTCACACGCTG-1	C1	HN2
HN2_TTTGTCACAGCTGGCT-1	C1	HN2
HN2_TTTGTCATCCGATATG-1	C1	HN2
HN2_TTTGTCATCTAACCGA-1	C1	HN2
HN20_AAAGCAATCCTAGAAC-2	C3	HN20
HN20_AAGGCAGCATAGACTC-2	C3	HN20
HN20_AATCCAGTCCCTTGTG-2	C1	HN20
HN20_ACGGAGAGTGAGGGTT-2	C1	HN20
HN20_ACGGGCTCATCGATGT-2	C1	HN20
HN20_ACGGGCTCATTCGACA-2	C1	HN20
HN20_AGACGTTAGCAGCCTC-2	C1	HN20
HN20_AGCCTAACAATAACGA-2	C3	HN20
HN20_ATCGAGTAGCCCAGCT-2	C1	HN20
HN20_CAAGAAAGTCTAAAGA-2	C1	HN20
HN20_CACACCTCATCTACGA-2	C1	HN20
HN20_CAGCTAAAGGAGTTTA-2	C1	HN20
HN20_CATCCACAGCCGGTAA-2	C1	HN20
HN20_CCACCTACACAGACAG-2	C1	HN20
HN20_CCACTACAGTCGTACT-2	C1	HN20
HN20_CCTAGCTTCTGGCGAC-2	C3	HN20
HN20_CGACCTTCATCCGCGA-2	C1	HN20
HN20_CGAGCCAGTCCATCCT-2	C1	HN20
HN20_CGATGTAGTCATCGGC-2	C1	HN20
HN20_CGCGTTTCACCAACCG-2	C3	HN20
HN20_CGGACACTCTGGTTCC-2	C1	HN20
HN20_CGTAGCGTCATAGCAC-2	C3	HN20
HN20_CTGAAACTCTCGATGA-2	C1	HN20
HN20_CTGGTCTGTATATGGA-2	C3	HN20
HN20_CTTAACTAGACAGGCT-2	C1	HN20
HN20_GACCTGGTCAAGCCTA-2	C1	HN20
HN20_GACGTTAGTTCCGGCA-2	C1	HN20
HN20_GCACTCTTCGGTCCGA-2	C3	HN20
HN20_GCTTGAAGTTACGGAG-2	C1	HN20
HN20_GGTATTGAGGACACCA-2	C3	HN20
HN20_GGTATTGGTTACAGAA-2	C1	HN20
HN20_GGTGCGTGTGTTGAGG-2	C3	HN20
HN20_GTAACTGCAGCCAGAA-2	C3	HN20
HN20_GTGCTTCGTTCGGGCT-2	C1	HN20
HN20_TACTCATTCATTGCGA-2	C1	HN20
HN20_TATCAGGTCGGCGGTT-2	C1	HN20
HN20_TATGCCCAGGGATCTG-2	C1	HN20
HN20_TCAACGAGTTACCAGT-2	C1	HN20
HN20_TCAATCTAGGCCGAAT-2	C1	HN20
HN20_TCAGGATTCTGCCAGG-2	C1	HN20
HN20_TCTATTGCATTGAGCT-2	C3	HN20
HN20_TGACTTTGTAGCAAAT-2	C1	HN20
HN20_TGAGCATGTTGTTTGG-2	C1	HN20
HN20_TGGGAAGCAGCTCGCA-2	C1	HN20
HN20_TTATGCTGTTAAGAAC-2	C1	HN20
HN20_TTCTCCTAGTGAACAT-2	C1	HN20
HN20_TTGCGTCGTTACGACT-2	C3	HN20
HN21_AAACCTGAGGGTTTCT-3	C1	HN21
HN21_AAACCTGAGTGGGATC-3	C1	HN21
HN21_AAACCTGCAACCGCCA-3	C1	HN21
HN21_AAACCTGCACATCCGG-3	C1	HN21
HN21_AAACCTGGTTGACGTT-3	C1	HN21
HN21_AAACCTGTCGATCCCT-3	C1	HN21
HN21_AAACCTGTCTGGGCCA-3	C1	HN21
HN21_AAAGATGCAAACCTAC-3	C1	HN21
HN21_AAAGATGGTGAACCTT-3	C2	HN21
HN21_AAAGATGGTGCGCTTG-3	C1	HN21
HN21_AAAGCAACATTCACTT-3	C1	HN21
HN21_AAAGCAATCAGTGCAT-3	C1	HN21
HN21_AAAGTAGGTTTGTGTG-3	C1	HN21
HN21_AAAGTAGTCATTGCGA-3	C1	HN21
HN21_AAAGTAGTCGGCTACG-3	C1	HN21
HN21_AAATGCCAGGTAAACT-3	C1	HN21
HN21_AAATGCCCAACACGCC-3	C1	HN21
HN21_AAATGCCGTCACCCAG-3	C1	HN21
HN21_AAATGCCTCCTCAACC-3	C2	HN21
HN21_AACACGTAGCGTAGTG-3	C2	HN21
HN21_AACACGTGTGTTGGGA-3	C1	HN21
HN21_AACACGTTCAGCCTAA-3	C1	HN21
HN21_AACACGTTCAGTTGAC-3	C1	HN21
HN21_AACACGTTCCATGCTC-3	C1	HN21
HN21_AACCATGTCACCCGAG-3	C1	HN21
HN21_AACCATGTCATAGCAC-3	C1	HN21
HN21_AACCATGTCTACGAGT-3	C1	HN21
HN21_AACCGCGAGTGATCGG-3	C1	HN21
HN21_AACCGCGTCTTAGCCC-3	C1	HN21
HN21_AACGTTGAGGAGTTTA-3	C1	HN21
HN21_AACGTTGGTCTAGCGC-3	C1	HN21
HN21_AACTCAGTCTAACCGA-3	C2	HN21
HN21_AACTCCCAGTCCCACG-3	C1	HN21
HN21_AACTCCCCAATAGCAA-3	C1	HN21
HN21_AACTCCCGTTGAGTTC-3	C3	HN21
HN21_AACTCCCTCGTCCAGG-3	C1	HN21
HN21_AACTCTTGTCATACTG-3	C3	HN21
HN21_AACTCTTGTGGAAAGA-3	C1	HN21
HN21_AACTCTTTCACTATTC-3	C1	HN21
HN21_AACTCTTTCGTCTGAA-3	C1	HN21
HN21_AACTGGTGTTGGGACA-3	C1	HN21
HN21_AACTGGTTCCCTCTTT-3	C1	HN21
HN21_AACTTTCAGCTAGGCA-3	C1	HN21
HN21_AACTTTCCACGGTAAG-3	C3	HN21
HN21_AACTTTCGTAGAGGAA-3	C1	HN21
HN21_AACTTTCGTCTCTTAT-3	C1	HN21
HN21_AACTTTCGTCTTCTCG-3	C1	HN21
HN21_AACTTTCGTTGGAGGT-3	C3	HN21
HN21_AACTTTCTCCACGACG-3	C1	HN21
HN21_AAGACCTAGACTACAA-3	C3	HN21
HN21_AAGACCTGTCCGAAGA-3	C1	HN21
HN21_AAGACCTGTGACAAAT-3	C3	HN21
HN21_AAGCCGCCATAAGACA-3	C1	HN21
HN21_AAGCCGCCATTGGGCC-3	C1	HN21
HN21_AAGCCGCGTGTGGTTT-3	C3	HN21
HN21_AAGGAGCAGATGTAAC-3	C1	HN21
HN21_AAGGAGCAGGGCACTA-3	C1	HN21
HN21_AAGGAGCAGGTGACCA-3	C1	HN21
HN21_AAGGAGCAGGTGCTTT-3	C1	HN21
HN21_AAGGCAGTCCTATGTT-3	C1	HN21
HN21_AAGGTTCAGATATGGT-3	C1	HN21
HN21_AAGGTTCAGTACGCCC-3	C1	HN21
HN21_AAGGTTCCAGCTTCGG-3	C1	HN21
HN21_AAGTCTGGTTATCGGT-3	C1	HN21
HN21_AAGTCTGTCCAGGGCT-3	C1	HN21
HN21_AATCCAGCAAATCCGT-3	C1	HN21
HN21_AATCCAGCAGCGATCC-3	C1	HN21
HN21_AATCCAGTCTTCGAGA-3	C1	HN21
HN21_AATCGGTCATTCCTCG-3	C1	HN21
HN21_AATCGGTTCAGTCAGT-3	C1	HN21
HN21_ACACCAACAGTATGCT-3	C1	HN21
HN21_ACACCAACATGCTAGT-3	C1	HN21
HN21_ACACCAATCTACTCAT-3	C1	HN21
HN21_ACACCCTTCAATCTCT-3	C1	HN21
HN21_ACACCGGAGACAGAGA-3	C3	HN21
HN21_ACACCGGAGATCCGAG-3	C1	HN21
HN21_ACACCGGAGCTAACAA-3	C1	HN21
HN21_ACACTGAAGTGGGATC-3	C3	HN21
HN21_ACACTGATCAGCTGGC-3	C2	HN21
HN21_ACAGCCGCAATCTGCA-3	C3	HN21
HN21_ACAGCCGCAGCTGTTA-3	C1	HN21
HN21_ACAGCTAGTAGGAGTC-3	C1	HN21
HN21_ACATACGAGCATGGCA-3	C1	HN21
HN21_ACATCAGAGAAACCGC-3	C1	HN21
HN21_ACATCAGAGCAGGCTA-3	C1	HN21
HN21_ACATCAGAGTAGATGT-3	C3	HN21
HN21_ACATCAGAGTTAAGTG-3	C1	HN21
HN21_ACATCAGCATGGGAAC-3	C1	HN21
HN21_ACATCAGTCTGCGTAA-3	C1	HN21
HN21_ACATCAGTCTTGCATT-3	C2	HN21
HN21_ACATGGTAGTCTCCTC-3	C3	HN21
HN21_ACATGGTCACCAGGTC-3	C1	HN21
HN21_ACATGGTTCGGCTACG-3	C1	HN21
HN21_ACCAGTAAGAGAACAG-3	C1	HN21
HN21_ACCCACTAGGGCTTGA-3	C2	HN21
HN21_ACCCACTGTGATGCCC-3	C1	HN21
HN21_ACCCACTTCAATAAGG-3	C1	HN21
HN21_ACCCACTTCTTCATGT-3	C1	HN21
HN21_ACCTTTATCTCTGAGA-3	C3	HN21
HN21_ACGAGCCGTCTGGTCG-3	C1	HN21
HN21_ACGAGCCTCACATGCA-3	C1	HN21
HN21_ACGAGGAAGGATCGCA-3	C1	HN21
HN21_ACGAGGAGTCTAGTGT-3	C3	HN21
HN21_ACGAGGATCCTCGCAT-3	C1	HN21
HN21_ACGATACAGGTCGGAT-3	C1	HN21
HN21_ACGATACCAGGACCCT-3	C1	HN21
HN21_ACGATACGTATGCTTG-3	C1	HN21
HN21_ACGATACGTCCATCCT-3	C1	HN21
HN21_ACGATACTCGTTTGCC-3	C1	HN21
HN21_ACGATGTAGGTGCTTT-3	C1	HN21
HN21_ACGATGTAGTGGGCTA-3	C1	HN21
HN21_ACGATGTTCCAAACAC-3	C1	HN21
HN21_ACGCAGCAGACGCAAC-3	C2	HN21
HN21_ACGCAGCAGCTAGTGG-3	C1	HN21
HN21_ACGCAGCAGGACCACA-3	C1	HN21
HN21_ACGCAGCAGGTGTTAA-3	C1	HN21
HN21_ACGCAGCCACGGTTTA-3	C3	HN21
HN21_ACGCCGAAGAGTCTGG-3	C1	HN21
HN21_ACGCCGAGTGGAAAGA-3	C1	HN21
HN21_ACGCCGAGTTCAACCA-3	C1	HN21
HN21_ACGGCCAGTCACCTAA-3	C1	HN21
HN21_ACGGCCAGTCAGAATA-3	C1	HN21
HN21_ACGGGCTAGCTGAAAT-3	C1	HN21
HN21_ACGGGCTCATTCGACA-3	C1	HN21
HN21_ACGGGCTGTACCATCA-3	C1	HN21
HN21_ACGGGCTGTACCGCTG-3	C1	HN21
HN21_ACGGGCTGTTGCGCAC-3	C3	HN21
HN21_ACGGGTCCATATGGTC-3	C1	HN21
[truncated: 15,617 more rows]
