# Supplementary material for: PD‐L1 on Tumor‐Derived Extracellular Vesicles Induces CD8+ T Cell Terminal Exhaustion and Mediates Anti‐PD‐1 Resistance in Head and Neck Squamous Cell Carcinoma
Source: Adv Sci (Weinh). 2025 Nov 5;13(4):e16348. doi: 10.1002/advs.202516348 (PMC12822461; doi:10.1002/advs.202516348)
Supplement: Supplementary file 4 — Supplemental Table 4 [file ADVS-13-e16348-s011.xls]

## Sheet: Supplementary Table 6
No.	Age	Tumor location	smoking	driking	clinical stage	Treatment option	?Treatment Outcome	Tumor-PD-1+TCF-1-/CD8+ (%)	Stroma-PD-1+TCF-1-/CD8+ (%)	TME-PD-1+TCF-1-/CD8+ (%)	Tumor-PD-1+TCF-1+/CD8+ (%)	Stroma-PD-1+TCF-1+/CD8+ (%)	TME-PD-1+TCF-1+/CD8+ (%)	Tumor-PD-1+/CD8+ (%)	Stroma-PD-1+/CD8+ (%)	TME-PD-1+/CD8+ (%)
1	≥62	Hypoparynx	Yes	No	ⅣA	K+TP	PR	4	4.83871	4.46429	20	6.45161	12.5	24	11.2903	16.9643
2	<62	More than one site	Yes	Yes	ⅣA	K+TP	PR	10.9412	12.322	11.4699	3.36391	8.26944	5.24219	14.3051	20.5915	16.7121
3	≥62	Hypoparynx	No	No	ⅣA	K+TP	PR	7.14286	13.8889	10.9375	25	25	25	32.1429	38.8889	35.9375
4	<62	Oropharynx or others	No	No	III	K+TP	PR	18.8966	22.2721	20.6449	49.7931	20.7959	34.7739	68.6897	43.068	55.4189
5	<62	Larynx	Yes	No	R/M	K+TP	SD	11.0251	16.3534	13.7274	8.70406	15.7895	12.2974	19.7292	32.1429	26.0248
6	<62	More than one site	No	No	R/M	K+TP	PR	17.4757	15.6627	16.6667	7.76699	2.40964	5.37634	25.2427	18.0723	22.043
7	<62	Oropharynx or others	Yes	No	ⅣA	K+TP	CR	34.386	26.9491	27.8789	20	44.2717	41.2371	54.386	71.2209	69.116
8	≥62	Hypoparynx	Yes	Yes	R/M	K	PR	6.81818	2	4.25532	11.3636	18	14.8936	18.1818	20	19.1489
9	≥62	More than one site	Yes	Yes	III	K+TP	PR	56.7833	23.1312	32.0352	0.511945	4.19033	3.21707	57.2952	27.3216	35.2523
10	≥62	Hypoparynx	No	No	ⅣA	K+TP	SD	50	37.5	40.4762	40	34.375	35.7143	90	71.875	76.1905
11	<62	Oropharynx or others	No	No	Ⅰ	K+TP	PR	18.131	14.9974	16.2238	3.03514	7.96097	6.03314	21.1661	22.9584	22.257
12	≥62	Hypoparynx	No	Yes	ⅣA	K+TP	SD	21.875	56	36.8421	12.5	28	19.2982	34.375	84	56.1404
13	≥62	Hypoparynx	Yes	Yes	III	K	PD	30	29.4118	29.7297	25	23.5294	24.3243	60	52.9412	56.7568
14	≥62	Hypoparynx	No	No	IVB	K	PR	44.0895	37.8422	39.0997	8.94569	6.19968	6.75241	53.0351	44.0419	45.8521
15	<62	More than one site	Yes	Yes	III	K+TP	CR	2.81096	27.9011	18.5302	3.65425	22.7063	15.5906	6.46521	50.6075	34.1207
16	≥62	Oropharynx or others	Yes	Yes	R/M	K+TP	PR	14.2857	3.84615	9.25926	21.4286	30.7692	25.9259	35.7143	34.6154	35.1852
17	<62	Hypoparynx	Yes	Yes	IVB	K+TP	PR	37.5	37.8378	37.6812	3.125	2.7027	2.89855	40.625	40.5405	40.5797
18	≥62	Hypoparynx	No	Yes	ⅣA	K+TP	PR	38.6139	7.43243	29.4118	3.81895	2.02703	3.29013	42.4328	9.45946	32.7019
19	≥62	Larynx	Yes	Yes	R/M	K+TP	PR	4.65116	4.375	4.4335	23.2558	6.875	10.3448	27.907	11.25	14.7783
20	<62	Oropharynx or others	Yes	No	Ⅱ	K+TP	PD	30.6897	24.7126	27.4295	42.7586	31.0345	36.3636	73.4483	55.7471	63.7931
21	≥62	Larynx	Yes	No	R/M	K	SD	10.5263	21.7391	16.6667	7.89474	15.2174	11.9048	18.4211	36.9565	28.5714
22	≥62	Hypoparynx	Yes	Yes	ⅣA	K	SD	45.4545	10	17.6471	27.2727	5	9.80392	72.7273	15	27.451
23	<62	Hypoparynx	No	Yes	III	K+TP	PR	22.2222	18.1818	20	33.3333	27.2727	30	44.4444	45.4545	45
24	≥62	Hypoparynx	Yes	Yes	Ⅱ	K+TP	SD	40.4682	26.5928	35.245	8.86288	8.86427	8.8634	49.3311	35.4571	44.1084
25	<62	More than one site	Yes	Yes	ⅣA	K+TP	SD	23.5294	21.0405	21.1161	2.94118	20.1197	19.5982	26.4706	41.1602	40.7143
26	<62	Oropharynx or others	No	No	III	K	PD	28.5714	11.5942	13.1579	14.2857	17.3913	17.1053	42.8571	28.9855	30.2632
27	≥62	Hypoparynx	No	No	ⅣA	K+TP	PR	11.2109	5.32694	8.4072	21.3443	42.0519	31.2114	32.5552	47.3788	39.6186
28	<62	Hypoparynx	Yes	No	ⅣA	K+TP	PR	2.32558	2.91262	2.6455	3.48837	2.42718	2.91005	5.81395	5.33981	5.55556
29	≥62	Hypoparynx	Yes	No	ⅣA	K+TP	PR	32.1637	26.5709	28.6986	13.3041	22.6212	19.0768	45.4678	49.1921	47.7753
30	≥62	Larynx	Yes	Yes	R/M	K+TP	SD	50	60.5263	59.5238	25	34.2105	33.3333	75	94.7368	92.8571
31	≥62	Oropharynx or others	Yes	Yes	III	K	SD	40	12	15.2941	10	10.6667	10.5882	50	22.6667	25.8824
32	≥62	More than one site	Yes	Yes	ⅣA	K+TP	PR	30.4348	9.7561	17.1875	4.34783	19.5122	14.0625	43.4783	29.2683	34.375
33	<62	Hypoparynx	Yes	Yes	ⅣA	K+TP	PR	27.7778	4.54545	15	50	22.7273	35	88.8889	27.2727	55
34	<62	Oropharynx or others	Yes	Yes	III	K+TP	PR	34.7097	24.2875	29.3932	36.2581	30.9789	33.5651	70.9677	55.2664	62.9583
35	<62	Oropharynx or others	No	No	ⅣA	K+TP	PR	28.0094	23.8402	25.4653	4.40484	9.77234	7.68021	32.4143	49.8711	43.0668
36	≥62	Hypoparynx	No	No	Ⅱ	K+TP	SD	33.3333	60	41.9355	19.0476	40	25.8065	52.381	100	67.7419
37	<62	Hypoparynx	Yes	Yes	ⅣA	K+TP	PR	23.4848	15.1391	15.6129	15.1515	15.5495	15.5269	38.6364	30.6886	31.1398
38	<62	Hypoparynx	Yes	Yes	ⅣA	K+TP	PR	46.4891	20	43.6285	17.1913	22	17.7106	63.6804	42	61.3391
39	<62	More than one site	Yes	Yes	R/M	K	PD	60	21.875	30.9524	20	15.625	16.6667	80	37.5	47.619
40	≥62	Hypoparynx	Yes	Yes	R/M	K+TP	PR	8.13008	22.5	13.7931	8.13008	43.75	22.1675	16.2602	66.25	35.9606
