# Supplementary material for: PD‐L1 on Tumor‐Derived Extracellular Vesicles Induces CD8+ T Cell Terminal Exhaustion and Mediates Anti‐PD‐1 Resistance in Head and Neck Squamous Cell Carcinoma
Source: Adv Sci (Weinh). 2025 Nov 5;13(4):e16348. doi: 10.1002/advs.202516348 (PMC12822461; doi:10.1002/advs.202516348)
Supplement: Supplementary file 5 — Supplemental Table 5 [file ADVS-13-e16348-s015.xls]

CellName	orig.ident	GENE@CD274
HN2_AAACCTGTCGAGGTAG-1	HN2	0.0
HN2_AAAGATGCACTGTTAG-1	HN2	0.0
HN2_AAAGATGTCAGTCAGT-1	HN2	0.0
HN2_AAAGATGTCGAGCCCA-1	HN2	0.0
HN2_AAAGATGTCTAGCACA-1	HN2	0.33231
HN2_AAAGCAAAGCCGCCTA-1	HN2	0.0
HN2_AAATGCCCAATGCCAT-1	HN2	0.0
HN2_AACACGTCAAACGTGG-1	HN2	0.0
HN2_AACTCTTCACCAGCAC-1	HN2	0.0
HN2_AACTGGTCAAACTGCT-1	HN2	0.0
HN2_AAGCCGCAGACCTTTG-1	HN2	0.0
HN2_AATCCAGAGTACTTGC-1	HN2	0.0
HN2_ACACCAAAGCCACCTG-1	HN2	0.0
HN2_ACACCCTCACCAGGCT-1	HN2	0.0
HN2_ACACTGAAGCGCCTTG-1	HN2	0.0
HN2_ACACTGACACGCCAGT-1	HN2	0.0
HN2_ACACTGATCCGATATG-1	HN2	0.0
HN2_ACAGCTATCAATACCG-1	HN2	0.0
HN2_ACATGGTAGGCCCTCA-1	HN2	0.0
HN2_ACATGGTTCCGTTGTC-1	HN2	0.0
HN2_ACCGTAAAGCTAGGCA-1	HN2	0.0
HN2_ACCTTTACAAGCCGTC-1	HN2	0.0
HN2_ACGAGGAAGACACTAA-1	HN2	0.0
HN2_ACGAGGAGTTGCTCCT-1	HN2	0.0
HN2_ACGATGTAGCCATCGC-1	HN2	0.0
HN2_ACGCCAGTCTGTCAAG-1	HN2	0.0
HN2_ACGCCGAGTACGACCC-1	HN2	0.0
HN2_ACGCCGAGTCCGACGT-1	HN2	0.0
HN2_ACGGGCTCACACTGCG-1	HN2	0.0
HN2_ACGGGCTCAGGATCGA-1	HN2	0.0
HN2_ACGTCAAAGCCACGCT-1	HN2	0.0
HN2_ACTATCTAGCACGCCT-1	HN2	0.0
HN2_ACTATCTAGTGGCACA-1	HN2	0.0
HN2_ACTTGTTGTAAGCACG-1	HN2	0.0
HN2_ACTTTCACACTCTGTC-1	HN2	0.0
HN2_AGAATAGAGCGTAATA-1	HN2	0.0
HN2_AGAGTGGCAAGCCCAC-1	HN2	0.0
HN2_AGATTGCGTTCCACTC-1	HN2	0.0
HN2_AGCGGTCTCTCGCATC-1	HN2	0.0
HN2_AGCTCTCAGCTTATCG-1	HN2	0.0
HN2_AGCTTGACACGTGAGA-1	HN2	0.0
HN2_AGCTTGACATGGATGG-1	HN2	0.0
HN2_AGGCCACCACAGCGTC-1	HN2	0.0
HN2_AGGCCACCAGGAACGT-1	HN2	0.0
HN2_AGGCCGTAGACTTTCG-1	HN2	0.0
HN2_AGGTCCGTCAGGTTCA-1	HN2	0.0
HN2_AGTCTTTAGGCTAGAC-1	HN2	0.0
HN2_AGTGAGGAGCAGGCTA-1	HN2	0.0
HN2_AGTGGGAGTACCATCA-1	HN2	0.0
HN2_AGTGTCATCTACTCAT-1	HN2	0.0
HN2_ATAACGCTCTTCATGT-1	HN2	0.0
HN2_ATAAGAGAGCGTTGCC-1	HN2	0.0
HN2_ATAAGAGTCTGCAAGT-1	HN2	0.0
HN2_ATCACGAGTAAATACG-1	HN2	0.0
HN2_ATCATCTAGCTAACAA-1	HN2	0.0
HN2_ATCCACCTCGCAGGCT-1	HN2	0.0
HN2_ATCCGAAAGTCCCACG-1	HN2	0.0
HN2_ATCGAGTAGGAGCGTT-1	HN2	0.0
HN2_ATTACTCGTGACGGTA-1	HN2	0.0
HN2_ATTCTACGTTACCGAT-1	HN2	0.0
HN2_ATTCTACTCATGTCTT-1	HN2	0.0
HN2_ATTTCTGTCTCCCTGA-1	HN2	0.0
HN2_CAACCTCGTACAAGTA-1	HN2	0.0
HN2_CAACCTCGTTCCATGA-1	HN2	0.0
HN2_CAACTAGAGTATGACA-1	HN2	0.0
HN2_CAAGGCCCATTTCAGG-1	HN2	0.0
HN2_CACAAACAGAATTGTG-1	HN2	0.0
HN2_CACAAACTCAGCTCGG-1	HN2	0.0
HN2_CACACAACACGAAATA-1	HN2	0.0
HN2_CACACCTCACAAGCCC-1	HN2	0.0
HN2_CACACCTCAGATCGGA-1	HN2	0.0
HN2_CACACTCAGAGCTGCA-1	HN2	0.0
HN2_CACACTCTCCCATTTA-1	HN2	0.0
HN2_CACAGTACAGCGTAAG-1	HN2	0.0
HN2_CACTCCAGTTTAGCTG-1	HN2	0.0
HN2_CACTCCATCTCCTATA-1	HN2	0.0
HN2_CAGATCAAGTTACGGG-1	HN2	0.0
HN2_CAGATCAGTCGTGGCT-1	HN2	0.0
HN2_CAGATCAGTGAGGGAG-1	HN2	0.0
HN2_CAGCAGCCATGTAAGA-1	HN2	0.0
HN2_CAGCATAAGGGATACC-1	HN2	0.0
HN2_CAGCCGACATCGACGC-1	HN2	0.0
HN2_CAGCGACAGAATGTTG-1	HN2	0.0
HN2_CAGCGACTCTGGCGAC-1	HN2	0.0
HN2_CAGGTGCTCTGCCCTA-1	HN2	0.0
HN2_CAGTAACTCGCACTCT-1	HN2	0.0
HN2_CATCAGAGTACCGCTG-1	HN2	0.0
HN2_CATCGAAAGCTACCGC-1	HN2	0.0
HN2_CATCGAAAGTGTTAGA-1	HN2	0.0
HN2_CATGGCGAGCGTTGCC-1	HN2	0.0
HN2_CCACCTAAGAAGCCCA-1	HN2	0.0
HN2_CCACCTACAGTACACT-1	HN2	0.0
HN2_CCACCTAGTCGGCATC-1	HN2	0.0
HN2_CCACGGACAAGTCTAC-1	HN2	0.0
HN2_CCACGGATCTGGCGTG-1	HN2	0.0
HN2_CCACTACTCAGCTGGC-1	HN2	0.0
HN2_CCACTACTCCACGTGG-1	HN2	0.0
HN2_CCAGCGACACCGGAAA-1	HN2	0.0
HN2_CCATGTCCACCAGCAC-1	HN2	0.0
HN2_CCCAATCGTTACGTCA-1	HN2	0.0
HN2_CCCTCCTAGAGAACAG-1	HN2	0.0
HN2_CCCTCCTTCCAAGTAC-1	HN2	0.0
HN2_CCCTCCTTCTGTCCGT-1	HN2	0.0
HN2_CCGTTCACATCGGTTA-1	HN2	0.0
HN2_CCTAAAGCACCGTTGG-1	HN2	0.0
HN2_CCTACCACAAGCTGAG-1	HN2	0.0
HN2_CCTACCACAAGGTGTG-1	HN2	0.0
HN2_CCTTCGAGTAGCTAAA-1	HN2	0.0
HN2_CCTTCGAGTCGAACAG-1	HN2	0.0
HN2_CCTTTCTAGTTTCCTT-1	HN2	0.0
HN2_CGAGAAGAGCTAGTCT-1	HN2	0.98491
HN2_CGAGCACAGCAGCGTA-1	HN2	0.0
HN2_CGAGCCACAAGTAGTA-1	HN2	0.0
HN2_CGATCGGGTTGTCTTT-1	HN2	0.0
HN2_CGATGGCAGATCCCGC-1	HN2	0.0
HN2_CGATGTATCCAAGTAC-1	HN2	0.0
HN2_CGCGTTTTCGCCGTGA-1	HN2	0.0
HN2_CGGACACAGGGAACGG-1	HN2	0.0
HN2_CGGACACCATAAGACA-1	HN2	0.0
HN2_CGGACGTAGTTACCCA-1	HN2	0.0
HN2_CGGAGCTGTTGTCTTT-1	HN2	0.0
HN2_CGGGTCATCCGCAGTG-1	HN2	0.0
HN2_CGTCACTCAAGCTGAG-1	HN2	0.0
HN2_CGTCCATGTCTCCACT-1	HN2	0.0
HN2_CGTCCATGTGTGCGTC-1	HN2	0.0
HN2_CGTGAGCAGCGGATCA-1	HN2	0.0
HN2_CGTGAGCCAATGGAAT-1	HN2	0.0
HN2_CGTGAGCTCCGTAGGC-1	HN2	0.0
HN2_CGTGTCTTCGTTTATC-1	HN2	0.0
HN2_CGTTAGACATCCTAGA-1	HN2	0.0
HN2_CGTTAGACATGCCTAA-1	HN2	0.0
HN2_CGTTCTGAGCGATCCC-1	HN2	0.0
HN2_CGTTGGGAGGTGCTTT-1	HN2	0.0
HN2_CTAACTTCAGCCAATT-1	HN2	0.0
HN2_CTAACTTTCGCGGATC-1	HN2	0.0
HN2_CTAAGACCAGACGCCT-1	HN2	0.0
HN2_CTAATGGCAAATACAG-1	HN2	0.0
HN2_CTACACCAGACAAGCC-1	HN2	0.0
HN2_CTACATTCAGCGTAAG-1	HN2	0.0
HN2_CTACATTGTCAGAAGC-1	HN2	0.0
HN2_CTACGTCCATTAGGCT-1	HN2	0.0
HN2_CTAGCCTAGGCTCAGA-1	HN2	0.0
HN2_CTAGCCTAGTTTGCGT-1	HN2	0.0
HN2_CTAGTGAAGTGTACGG-1	HN2	0.0
HN2_CTCACACTCAGTGTTG-1	HN2	0.0
HN2_CTCGAGGTCTCCAGGG-1	HN2	0.0
HN2_CTCGGAGAGTTGCAGG-1	HN2	0.0
HN2_CTCGGAGGTAGTGAAT-1	HN2	0.0
HN2_CTCGGGATCATAAAGG-1	HN2	0.0
HN2_CTCGTACAGAGAACAG-1	HN2	0.0
HN2_CTCTAATGTATGAATG-1	HN2	0.0
HN2_CTCTACGCACCTCGTT-1	HN2	0.0
HN2_CTCTACGTCGCATGAT-1	HN2	0.0
HN2_CTCTGGTGTGGGTCAA-1	HN2	0.0
HN2_CTGAAACAGACAGGCT-1	HN2	0.0
HN2_CTGAAACGTTTCGCTC-1	HN2	0.0
HN2_CTGAAGTAGCCCGAAA-1	HN2	0.0
HN2_CTGAAGTCATCCTTGC-1	HN2	0.0
HN2_CTGAAGTCATGCGCAC-1	HN2	0.0
HN2_CTGATCCTCGTCGTTC-1	HN2	0.0
HN2_CTGCGGAGTAATCGTC-1	HN2	0.0
HN2_CTGCGGAGTATTAGCC-1	HN2	0.0
HN2_CTGCTGTGTGCACGAA-1	HN2	0.0
HN2_CTGTGCTAGTATCGAA-1	HN2	0.0
HN2_CTGTGCTCAAGCGCTC-1	HN2	0.0
HN2_CTGTTTACATTTGCTT-1	HN2	0.0
HN2_CTGTTTATCTTGCATT-1	HN2	0.0
HN2_CTTACCGCAGCTGCAC-1	HN2	0.0
HN2_CTTTGCGCAGGGTATG-1	HN2	0.0
HN2_CTTTGCGCATACGCCG-1	HN2	0.32497
HN2_GAAACTCAGTTCCACA-1	HN2	0.0
HN2_GAAACTCCATGTTGAC-1	HN2	0.0
HN2_GAAACTCGTCGTCTTC-1	HN2	0.0
HN2_GAACATCAGTCCGTAT-1	HN2	0.0
HN2_GAACCTAAGCTCCTTC-1	HN2	0.0
HN2_GAACCTAGTACAAGTA-1	HN2	0.0
HN2_GAACGGATCTGTTTGT-1	HN2	0.0
HN2_GAAGCAGAGTTTCCTT-1	HN2	0.0
HN2_GAATAAGAGCGCTTAT-1	HN2	0.0
HN2_GAATGAATCTTAGAGC-1	HN2	0.0
HN2_GACGTGCAGTCGTACT-1	HN2	0.0
HN2_GACGTTAGTCTAGTCA-1	HN2	0.0
HN2_GACGTTATCGATCCCT-1	HN2	0.0
HN2_GACTAACCACAGGTTT-1	HN2	0.0
HN2_GAGGTGACAGCTTAAC-1	HN2	0.0
HN2_GAGTCCGCAACACCCG-1	HN2	0.0
HN2_GATCAGTGTTGGTAAA-1	HN2	0.0
HN2_GATCTAGAGTGGCACA-1	HN2	0.0
HN2_GATGAAAAGAAGGGTA-1	HN2	0.0
HN2_GATGAGGAGGGCATGT-1	HN2	0.73952
HN2_GATTCAGGTTAAAGAC-1	HN2	0.0
HN2_GCAATCAGTTCCGGCA-1	HN2	1.0957
HN2_GCACTCTCAATCAGAA-1	HN2	0.0
HN2_GCACTCTCACCACGTG-1	HN2	0.0
HN2_GCATGATAGGGCTTCC-1	HN2	0.0
HN2_GCATGATAGGTTACCT-1	HN2	0.0
HN2_GCATGTATCAGCGATT-1	HN2	0.0
HN2_GCCTCTAAGCAGGTCA-1	HN2	0.0
HN2_GCCTCTAAGGGATACC-1	HN2	0.0
HN2_GCCTCTATCCGCGCAA-1	HN2	0.0
HN2_GCCTCTATCGTACGGC-1	HN2	0.0
HN2_GCGACCAAGTGTGAAT-1	HN2	0.0
HN2_GCGAGAATCTCCCTGA-1	HN2	0.0
HN2_GCGCAACAGGTGATAT-1	HN2	0.0
HN2_GCGCAGTAGCTACCTA-1	HN2	0.55918
HN2_GCGCAGTCAATAGCAA-1	HN2	0.0
HN2_GCGCAGTGTGTTAAGA-1	HN2	0.0
HN2_GCGCCAATCTATGTGG-1	HN2	0.0
HN2_GCTCTGTTCTGTCTCG-1	HN2	0.0
HN2_GCTGCGACATTTCACT-1	HN2	0.0
HN2_GCTTCCATCGCCTGAG-1	HN2	0.0
HN2_GCTTGAATCCTAGAAC-1	HN2	0.0
HN2_GGAACTTGTCGCTTTC-1	HN2	0.0
HN2_GGAATAAAGCGGCTTC-1	HN2	0.0
HN2_GGAATAAAGGAATTAC-1	HN2	0.0
HN2_GGACGTCTCTATCGCC-1	HN2	0.0
HN2_GGATTACGTGGTAACG-1	HN2	0.0
HN2_GGGATGACAAGCCATT-1	HN2	0.0
HN2_GGGATGACAAGTTAAG-1	HN2	0.0
HN2_GGGCATCGTTCCTCCA-1	HN2	0.51923
HN2_GGGTCTGCATACTACG-1	HN2	0.0
HN2_GGGTTGCCATGTTCCC-1	HN2	0.0
HN2_GGTGAAGAGTTCGCGC-1	HN2	0.0
HN2_GGTGCGTGTGATAAGT-1	HN2	0.0
HN2_GGTGTTAAGGCATGTG-1	HN2	0.0
HN2_GTAACGTGTTACAGAA-1	HN2	0.0
HN2_GTAACTGCACGTAAGG-1	HN2	0.0
HN2_GTACGTAGTACCGCTG-1	HN2	0.0
HN2_GTACGTAGTCGATTGT-1	HN2	0.0
HN2_GTAGTCACAGTCTTCC-1	HN2	0.0
HN2_GTATCTTTCCTTAATC-1	HN2	0.0
HN2_GTCACGGCAAGACACG-1	HN2	0.0
HN2_GTCATTTCATCCGCGA-1	HN2	0.0
HN2_GTCCTCACACGAAACG-1	HN2	0.0
HN2_GTCGGGTAGTCAAGCG-1	HN2	0.0
HN2_GTCGGGTCACGGTAGA-1	HN2	0.0
HN2_GTCGGGTCATGAACCT-1	HN2	0.0
HN2_GTCTCGTAGATCCGAG-1	HN2	0.0
HN2_GTCTCGTGTCATGCCG-1	HN2	0.0
HN2_GTGAAGGAGGCCCGTT-1	HN2	0.0
HN2_GTGCAGCAGATGCGAC-1	HN2	0.0
HN2_GTGCAGCAGCGCTTAT-1	HN2	0.0
HN2_GTGCATAAGCAATCTC-1	HN2	0.3742
HN2_GTGCATATCGAATGGG-1	HN2	0.0
HN2_GTGCGGTGTACTTGAC-1	HN2	0.0
HN2_GTGTGCGAGGGAAACA-1	HN2	0.0
HN2_GTTAAGCGTGTTGGGA-1	HN2	0.0
HN2_GTTCGGGTCGCAAGCC-1	HN2	0.0
HN2_GTTTCTAAGCGTGAGT-1	HN2	0.0
HN2_TAAGAGAAGCTGCGAA-1	HN2	0.0
HN2_TAAGCGTTCTCACATT-1	HN2	0.0
HN2_TACCTATCACTGAAGG-1	HN2	0.0
HN2_TACGGGCGTGAGTGAC-1	HN2	0.0
HN2_TACGGTAAGTTTAGGA-1	HN2	0.0
HN2_TACGGTACAGCTGTTA-1	HN2	0.0
HN2_TACGGTATCAAAGTAG-1	HN2	0.82085
HN2_TACTCGCGTGAAATCA-1	HN2	0.0
HN2_TACTTACGTTATCACG-1	HN2	0.0
HN2_TAGCCGGCACATGTGT-1	HN2	0.0
HN2_TATCAGGAGAGTGACC-1	HN2	0.0
HN2_TATTACCAGCTAGGCA-1	HN2	0.0
HN2_TATTACCAGTATGACA-1	HN2	0.0
HN2_TATTACCGTAACGACG-1	HN2	0.0
HN2_TCAATCTGTAAGGGCT-1	HN2	0.0
HN2_TCACAAGAGTGTGAAT-1	HN2	0.0
HN2_TCACGAACAAGTCATC-1	HN2	0.0
HN2_TCAGGTAAGTGTCCCG-1	HN2	0.0
HN2_TCAGGTAGTACCATCA-1	HN2	0.0
HN2_TCATTTGCAAACCCAT-1	HN2	0.0
HN2_TCCCGATAGTGCCATT-1	HN2	0.0
HN2_TCGCGAGCACCAGGTC-1	HN2	0.0
HN2_TCGCGTTTCGACAGCC-1	HN2	0.0
HN2_TCGGGACTCGCAGGCT-1	HN2	0.0
HN2_TCGGGACTCTCAACTT-1	HN2	0.0
HN2_TCGGTAATCCTTTCTC-1	HN2	0.0
HN2_TCGTACCCAAGCTGAG-1	HN2	0.0
HN2_TCGTACCCATTCCTCG-1	HN2	0.0
HN2_TCTCATAGTAGGAGTC-1	HN2	0.0
HN2_TCTTCGGAGTATCGAA-1	HN2	0.0
HN2_TCTTTCCCACTAGTAC-1	HN2	0.0
HN2_TGAAAGACAAGGACAC-1	HN2	0.0
HN2_TGACAACTCTGTCTCG-1	HN2	0.0
HN2_TGACTTTGTCTAGAGG-1	HN2	0.0
HN2_TGAGCCGTCAAAGTAG-1	HN2	0.0
HN2_TGATTTCTCCTAAGTG-1	HN2	0.0
HN2_TGATTTCTCTGCAAGT-1	HN2	0.0
HN2_TGCACCTAGACAATAC-1	HN2	0.0
HN2_TGCCAAAAGACTTTCG-1	HN2	0.0
HN2_TGCCAAATCGACGGAA-1	HN2	0.0
HN2_TGCGCAGGTCACAAGG-1	HN2	0.0
HN2_TGCGGGTTCACATAGC-1	HN2	0.0
HN2_TGCGGGTTCATTATCC-1	HN2	0.41904
HN2_TGCGTGGAGGGCATGT-1	HN2	0.0
HN2_TGCGTGGGTCTTGTCC-1	HN2	0.0
HN2_TGCGTGGGTTACGACT-1	HN2	0.0
HN2_TGCTGCTCAGATCTGT-1	HN2	0.0
HN2_TGCTGCTGTGGTTTCA-1	HN2	0.0
HN2_TGTCCCACAAGCCGTC-1	HN2	0.0
HN2_TGTGGTAAGAGCAATT-1	HN2	0.0
HN2_TGTGGTATCATCGCTC-1	HN2	0.0
HN2_TGTGTTTCATATACGC-1	HN2	0.0
HN2_TGTTCCGAGTGTGGCA-1	HN2	0.0
HN2_TGTTCCGCAAATACAG-1	HN2	0.0
HN2_TTCCCAGTCCACGTTC-1	HN2	0.0
HN2_TTCTACAAGTGTCCAT-1	HN2	0.0
HN2_TTGACTTTCTTGTTTG-1	HN2	0.0
HN2_TTTCCTCCATGTTCCC-1	HN2	0.0
HN2_TTTGCGCAGACTGGGT-1	HN2	0.0
HN2_TTTGGTTAGCATCATC-1	HN2	0.0
HN2_TTTGGTTAGTGGAGAA-1	HN2	0.0
HN20_AAAGTAGCATTCTTAC-2	HN20	0.0
HN20_AAAGTAGGTTGAACTC-2	HN20	0.0
HN20_AACCGCGGTTGGTTTG-2	HN20	0.0
HN20_AACGTTGCAGGACGTA-2	HN20	0.0
HN20_AACTCTTGTGTCGCTG-2	HN20	0.0
HN20_AACTGGTCATCACGAT-2	HN20	0.0
HN20_AACTTTCAGGTAGCTG-2	HN20	0.0
HN20_AAGTCTGAGTAAGTAC-2	HN20	0.43431
HN20_AATCGGTAGTATCGAA-2	HN20	0.0
HN20_ACACCAATCATTCACT-2	HN20	0.0
HN20_ACACCCTCAATCTACG-2	HN20	0.0
HN20_ACACTGACAATGAATG-2	HN20	0.0
HN20_ACACTGAGTTTGGCGC-2	HN20	0.0
HN20_ACAGCCGTCTCGCTTG-2	HN20	0.0
HN20_ACATACGAGGGATGGG-2	HN20	0.0
HN20_ACATCAGTCCCAAGTA-2	HN20	0.0
HN20_ACGCAGCTCCAGAAGG-2	HN20	0.0
HN20_ACGGGTCGTTAAGAAC-2	HN20	0.0
HN20_ACGTCAAAGGCGTACA-2	HN20	0.0
HN20_ACTGAACCACGTTGGC-2	HN20	0.0
HN20_ACTGAACTCTTACCGC-2	HN20	0.0
HN20_ACTGAACTCTTTCCTC-2	HN20	0.0
HN20_ACTGAGTCATCGGTTA-2	HN20	0.0
HN20_ACTGTCCTCAGAGGTG-2	HN20	0.0
HN20_ACTTTCATCTGAAAGA-2	HN20	0.0
HN20_AGAGCGAGTAGCGCAA-2	HN20	0.0
HN20_AGAGCTTGTCTCTCTG-2	HN20	0.0
HN20_AGATTGCCAATGCCAT-2	HN20	0.0
HN20_AGATTGCTCAGTACGT-2	HN20	0.0
HN20_AGGGATGGTCAAACTC-2	HN20	0.0
HN20_AGGTCATAGACTCGGA-2	HN20	0.0
HN20_AGTAGTCAGCTAGTTC-2	HN20	0.0
HN20_AGTGTCACATGCAATC-2	HN20	0.0
HN20_ATCCGAATCATCGGAT-2	HN20	0.0
HN20_ATCCGAATCCGGGTGT-2	HN20	0.0
HN20_ATCGAGTGTTACAGAA-2	HN20	0.0
HN20_ATGAGGGGTATGGTTC-2	HN20	0.0
HN20_ATGCGATAGAATAGGG-2	HN20	0.0
HN20_ATTCTACTCTCACATT-2	HN20	0.0
HN20_ATTGGTGCAGTGGAGT-2	HN20	0.0
HN20_ATTTCTGTCCCTAATT-2	HN20	0.0
HN20_CAACCAAGTCTTCGTC-2	HN20	0.0
HN20_CACAAACGTATATGGA-2	HN20	0.0
HN20_CACATAGTCAGATAAG-2	HN20	0.0
HN20_CACCACTAGGCTAGCA-2	HN20	0.0
HN20_CACTCCACATACCATG-2	HN20	0.0
HN20_CAGAATCAGTGGCACA-2	HN20	0.0
HN20_CAGAATCGTCGCTTCT-2	HN20	0.0
HN20_CAGAGAGGTTCCAACA-2	HN20	0.0
HN20_CAGATCATCTACTATC-2	HN20	0.0
HN20_CAGCATAAGAGACTAT-2	HN20	0.0
HN20_CAGCATATCCTCAACC-2	HN20	0.0
HN20_CAGCCGAAGACAGACC-2	HN20	0.0
HN20_CAGCTAATCCTGCCAT-2	HN20	0.0
HN20_CAGTCCTGTTGGTTTG-2	HN20	0.0
HN20_CAGTCCTGTTTGCATG-2	HN20	0.0
HN20_CATCAAGCACAGGAGT-2	HN20	0.0
HN20_CATGACAGTTTACTCT-2	HN20	0.0
HN20_CATGCCTAGGAGTTTA-2	HN20	0.0
HN20_CATGGCGGTAAGTGGC-2	HN20	0.0
HN20_CATTATCCAGTTTACG-2	HN20	0.26386
HN20_CCACCTAAGTGCCAGA-2	HN20	0.0
HN20_CCACCTACAAAGCGGT-2	HN20	0.0
HN20_CCACCTACAACTGGCC-2	HN20	0.67879
HN20_CCACGGATCCGTAGTA-2	HN20	0.0
HN20_CCACGGATCTGTCTAT-2	HN20	0.0
HN20_CCACTACCAAAGCAAT-2	HN20	0.0
HN20_CCACTACGTAGAGGAA-2	HN20	0.0
HN20_CCATTCGTCATTCACT-2	HN20	0.40244
HN20_CCCATACTCCAAATGC-2	HN20	0.0
HN20_CCGGTAGCACATGGGA-2	HN20	0.0
HN20_CCGTTCAAGGAGCGTT-2	HN20	0.0
HN20_CCTACCAAGGCTAGCA-2	HN20	0.0
HN20_CCTAGCTGTATAAACG-2	HN20	0.0
HN20_CCTCTGAAGGGTGTTG-2	HN20	0.0
HN20_CCTCTGACAGACAAGC-2	HN20	0.0
HN20_CGACTTCTCACTTATC-2	HN20	0.0
HN20_CGAGAAGGTTGAACTC-2	HN20	0.0
HN20_CGAGAAGTCCGCTGTT-2	HN20	0.0
HN20_CGAGCCACAACACCTA-2	HN20	0.0
HN20_CGCCAAGCATCCCACT-2	HN20	0.0
HN20_CGGACGTTCAGGTTCA-2	HN20	0.0
HN20_CGGCTAGAGTTGAGAT-2	HN20	0.29791
HN20_CGGGTCACACACATGT-2	HN20	0.0
HN20_CGGTTAACATCCCACT-2	HN20	0.0
HN20_CGTAGGCCATGCCTAA-2	HN20	0.0
HN20_CGTAGGCGTACCGTTA-2	HN20	0.0
HN20_CGTAGGCGTAGAGCTG-2	HN20	0.0
HN20_CGTCACTTCGCCCTTA-2	HN20	0.0
HN20_CGTCAGGCAGAGCCAA-2	HN20	0.0
HN20_CGTCAGGTCATCTGTT-2	HN20	0.0
HN20_CGTGTCTAGTTACGGG-2	HN20	0.0
HN20_CGTGTCTTCAGTACGT-2	HN20	0.0
HN20_CGTGTCTTCGTGTAGT-2	HN20	0.0
HN20_CGTTAGACACATGACT-2	HN20	0.0
HN20_CGTTCTGGTAACGTTC-2	HN20	0.0
HN20_CTACGTCGTGGCTCCA-2	HN20	0.0
HN20_CTAGTGAGTCTCTCTG-2	HN20	0.0
HN20_CTCACACCATTATCTC-2	HN20	0.0
HN20_CTCAGAACAAACTGCT-2	HN20	0.0
HN20_CTCATTATCGAGCCCA-2	HN20	0.0
HN20_CTCGAAAGTTCCCTTG-2	HN20	0.0
HN20_CTCGAGGTCGTTACGA-2	HN20	0.0
HN20_CTCGGAGTCCCTTGCA-2	HN20	0.0
HN20_CTCGGGACATCCGCGA-2	HN20	0.0
HN20_CTCGGGATCCGAATGT-2	HN20	0.0
HN20_CTCTAATTCCTAGAAC-2	HN20	0.0
HN20_CTGATAGAGTACGCGA-2	HN20	0.0
HN20_CTGATCCTCCTGCCAT-2	HN20	0.0
HN20_CTGCTGTTCCGAACGC-2	HN20	0.0
HN20_CTGTGCTAGCTAGTTC-2	HN20	0.0
HN20_CTTAACTTCACTGGGC-2	HN20	0.0
HN20_CTTACCGCAACTGCTA-2	HN20	0.0
HN20_CTTACCGCACATGTGT-2	HN20	0.77936
HN20_CTTAGGAGTTGAGTTC-2	HN20	0.0
HN20_CTTAGGAGTTGTGGAG-2	HN20	0.0
HN20_CTTGGCTAGTGCGTGA-2	HN20	0.0
HN20_GAAATGACAGTGAGTG-2	HN20	0.0
HN20_GAAATGACATCATCCC-2	HN20	0.0
HN20_GAACATCTCTTATCTG-2	HN20	0.0
HN20_GACACGCCAGCTGTAT-2	HN20	0.0
HN20_GACACGCGTCTAGCGC-2	HN20	0.0
HN20_GACCAATCACCAGATT-2	HN20	0.0
HN20_GACCAATGTCTTGTCC-2	HN20	0.0
HN20_GACGGCTGTTATTCTC-2	HN20	0.41771
HN20_GACTGCGGTGAGGCTA-2	HN20	0.24806
HN20_GAGGTGACACGCCAGT-2	HN20	0.0
HN20_GAGGTGAGTAGATTAG-2	HN20	0.0
HN20_GATCGTAGTCTCTCTG-2	HN20	0.0
HN20_GATGAAAAGGGCACTA-2	HN20	0.25203
HN20_GATGCTATCAACACGT-2	HN20	0.0
HN20_GATTCAGAGTCAAGCG-2	HN20	0.0
HN20_GATTCAGCAACGCACC-2	HN20	0.0
HN20_GCCAAATTCCTCATTA-2	HN20	0.0
HN20_GCGCCAAAGTGCGATG-2	HN20	0.28852
HN20_GCGCCAATCGCGGATC-2	HN20	0.0
HN20_GCTCCTAGTTACTGAC-2	HN20	0.0
HN20_GCTCTGTCATGGAATA-2	HN20	0.0
HN20_GCTGCTTGTCCAGTAT-2	HN20	0.0
HN20_GCTGGGTAGACCTTTG-2	HN20	0.0
HN20_GCTTCCAAGAGTACAT-2	HN20	0.0
HN20_GCTTGAACAGCTCGAC-2	HN20	0.0
HN20_GCTTGAAGTAATCGTC-2	HN20	0.0
HN20_GGAACTTAGATGTGGC-2	HN20	0.0
HN20_GGAACTTTCAGCACAT-2	HN20	0.0
HN20_GGACAGACATTGGCGC-2	HN20	0.0
HN20_GGACGTCAGTAGGCCA-2	HN20	0.0
HN20_GGCGTGTTCCACGAAT-2	HN20	0.0
HN20_GGCTCGAGTATATCCG-2	HN20	0.0
HN20_GGGAATGGTTGTGGAG-2	HN20	0.0
HN20_GGGACCTAGAGACTTA-2	HN20	0.0
HN20_GTACGTATCAATCTCT-2	HN20	0.0
HN20_GTACGTATCACCTTAT-2	HN20	0.0
HN20_GTACGTATCTTGCATT-2	HN20	0.0
HN20_GTACTCCTCTCGATGA-2	HN20	0.0
HN20_GTATCTTCACGCGAAA-2	HN20	0.0
HN20_GTATTCTCACGAAACG-2	HN20	0.0
HN20_GTCACGGTCAACGCTA-2	HN20	0.0
HN20_GTCATTTGTAAGGGCT-2	HN20	0.0
HN20_GTGCATATCCTGTAGA-2	HN20	0.0
HN20_GTGCGGTCAGCTTAAC-2	HN20	0.0
HN20_GTGCGGTGTCAGAGGT-2	HN20	0.0
HN20_GTGCTTCCACAGTCGC-2	HN20	0.0
HN20_GTGTTAGGTTGCTCCT-2	HN20	0.0
HN20_GTTACAGCAGGTCTCG-2	HN20	0.0
HN20_GTTCTCGAGCTAACAA-2	HN20	0.39628
HN20_GTTTCTAAGTGAACGC-2	HN20	0.0
HN20_TAAGAGAGTGGCAAAC-2	HN20	0.0
HN20_TAAGCGTAGTACGTTC-2	HN20	0.0
HN20_TAAGCGTGTCGTGGCT-2	HN20	0.0
HN20_TACACGATCTAGAGTC-2	HN20	0.0
HN20_TACAGTGCATTGCGGC-2	HN20	0.0
HN20_TACCTATGTACCGTTA-2	HN20	0.0
HN20_TACCTATTCTTTACAC-2	HN20	0.0
HN20_TACCTTAGTAGCGCAA-2	HN20	0.0
HN20_TACGGGCCACAGCGTC-2	HN20	0.0
HN20_TACGGGCCAGTCGTGC-2	HN20	0.0
HN20_TACGGGCGTGACAAAT-2	HN20	0.0
HN20_TAGTTGGCATCTCGCT-2	HN20	0.0
HN20_TATCAGGAGACCTAGG-2	HN20	0.0
HN20_TATTACCAGACTAGGC-2	HN20	0.0
HN20_TCAGGTATCCCAGGTG-2	HN20	0.0
HN20_TCATTTGAGCACAGGT-2	HN20	0.0
HN20_TCATTTGTCCGAGCCA-2	HN20	0.42741
HN20_TCGTACCAGATATGGT-2	HN20	0.0
HN20_TCGTACCAGGATCGCA-2	HN20	0.0
HN20_TCGTAGAGTGTGAAAT-2	HN20	0.0
HN20_TCTATTGGTAGGGACT-2	HN20	0.0
HN20_TCTCATACACAAGTAA-2	HN20	0.0
HN20_TCTCTAAAGTACGTTC-2	HN20	0.0
HN20_TCTCTAACACGAAACG-2	HN20	0.0
HN20_TCTTCGGCAAACTGCT-2	HN20	0.0
HN20_TCTTCGGGTGACTACT-2	HN20	0.0
HN20_TCTTTCCGTTAAGACA-2	HN20	0.0
HN20_TCTTTCCGTTTAAGCC-2	HN20	0.0
HN20_TGAAAGAAGCTACCTA-2	HN20	0.0
HN20_TGACAACTCCGTCAAA-2	HN20	0.0
HN20_TGACTAGAGTGAATTG-2	HN20	0.0
HN20_TGACTTTTCACCACCT-2	HN20	0.38463
HN20_TGAGCATAGCGTAATA-2	HN20	0.0
HN20_TGAGGGACACGAAGCA-2	HN20	0.0
HN20_TGATTTCAGACGCACA-2	HN20	0.0
HN20_TGCCAAAAGAGTACCG-2	HN20	0.0
HN20_TGCGTGGGTGACCAAG-2	HN20	0.0
HN20_TGCGTGGGTGCCTGGT-2	HN20	0.0
HN20_TGGCGCAAGACAAGCC-2	HN20	0.0
HN20_TGGCTGGGTTCTGGTA-2	HN20	0.0
HN20_TGGTTAGAGCTTTGGT-2	HN20	0.0
HN20_TGTTCCGTCTTGAGGT-2	HN20	0.0
HN20_TTCGAAGCATGATCCA-2	HN20	0.0
HN20_TTCGAAGTCAGCAACT-2	HN20	0.0
HN20_TTCTCAAGTGGTCTCG-2	HN20	0.0
HN20_TTCTCAATCACAAACC-2	HN20	0.0
HN20_TTCTCCTCACCTATCC-2	HN20	0.0
HN20_TTGCCGTGTTTAAGCC-2	HN20	0.0
HN20_TTGCGTCAGGTGCTTT-2	HN20	0.0
HN20_TTGGAACCAGCTGTTA-2	HN20	0.0
HN20_TTGGAACTCCTGCCAT-2	HN20	0.0
HN20_TTGGCAATCGGACAAG-2	HN20	0.0
HN20_TTGGCAATCTGGTTCC-2	HN20	0.0
HN20_TTTATGCGTGAGTGAC-2	HN20	0.0
HN20_TTTATGCGTTAAGATG-2	HN20	0.0
HN20_TTTCCTCCAATGTAAG-2	HN20	0.0
HN20_TTTGTCATCGCGCCAA-2	HN20	0.0
HN21_AAACCTGAGCGACGTA-3	HN21	0.0
HN21_AAACCTGAGTCAAGGC-3	HN21	0.0
HN21_AAACCTGGTGCCTTGG-3	HN21	0.0
HN21_AAACGGGAGCCGTCGT-3	HN21	0.0
HN21_AAACGGGAGTCGATAA-3	HN21	0.0
HN21_AAACGGGCAGTAAGCG-3	HN21	0.0
HN21_AAACGGGCATCACAAC-3	HN21	0.0
HN21_AAACGGGGTCCTAGCG-3	HN21	0.0
HN21_AAACGGGTCGGATGTT-3	HN21	0.0
HN21_AAAGATGGTGATAAAC-3	HN21	0.0
HN21_AAAGCAACACGAAATA-3	HN21	0.0
HN21_AAAGCAATCAGAGGTG-3	HN21	0.0
HN21_AAAGCAATCAGCTTAG-3	HN21	0.0
HN21_AAAGCAATCCGCGTTT-3	HN21	0.0
HN21_AAAGCAATCCGTCATC-3	HN21	0.0
HN21_AAAGCAATCGGATGTT-3	HN21	0.0
HN21_AAAGCAATCGTTGACA-3	HN21	0.0
HN21_AAAGTAGAGAAGCCCA-3	HN21	0.0
HN21_AAAGTAGAGACGACGT-3	HN21	0.0
HN21_AAAGTAGAGGAGTTGC-3	HN21	0.0
HN21_AAAGTAGGTGTAAGTA-3	HN21	0.0
HN21_AAAGTAGTCCTTTACA-3	HN21	0.0
HN21_AAATGCCCAGACAAAT-3	HN21	0.0
HN21_AACACGTCAAAGTGCG-3	HN21	0.0
HN21_AACACGTCAATGTTGC-3	HN21	0.0
HN21_AACACGTCACAGGTTT-3	HN21	0.0
HN21_AACACGTGTAGCTTGT-3	HN21	0.0
HN21_AACACGTGTCACCCAG-3	HN21	0.0
HN21_AACACGTGTCTAGCCG-3	HN21	0.0
HN21_AACACGTGTTACGACT-3	HN21	0.0
HN21_AACACGTTCTCGATGA-3	HN21	0.0
HN21_AACCATGCATTGTGCA-3	HN21	0.0
HN21_AACCATGGTTCCACAA-3	HN21	0.0
HN21_AACCGCGAGAGTAAGG-3	HN21	0.0
HN21_AACCGCGAGCCAGAAC-3	HN21	0.0
HN21_AACCGCGAGGCAGTCA-3	HN21	0.0
HN21_AACCGCGGTCATGCAT-3	HN21	0.0
HN21_AACCGCGTCGCTAGCG-3	HN21	0.0
HN21_AACGTTGTCGACAGCC-3	HN21	0.0
HN21_AACTCAGAGAGTGACC-3	HN21	0.0
HN21_AACTCAGAGCTGTTCA-3	HN21	0.0
HN21_AACTCAGAGGGTTCCC-3	HN21	0.0
HN21_AACTCAGCATTGGTAC-3	HN21	0.0
HN21_AACTCAGTCTATGTGG-3	HN21	0.0
HN21_AACTCCCGTCTTGATG-3	HN21	0.0
HN21_AACTCCCGTGCTCTTC-3	HN21	0.0
HN21_AACTCCCGTTAAGATG-3	HN21	0.0
HN21_AACTCTTGTATAGTAG-3	HN21	0.0
HN21_AACTCTTTCCGCGTTT-3	HN21	0.0
HN21_AACTCTTTCTTCATGT-3	HN21	0.0
HN21_AACTCTTTCTTTCCTC-3	HN21	0.0
HN21_AACTGGTAGAAACCGC-3	HN21	0.0
HN21_AACTGGTGTGGCCCTA-3	HN21	0.0
HN21_AACTTTCAGGATCGCA-3	HN21	0.0
HN21_AACTTTCAGTGACATA-3	HN21	0.0
HN21_AACTTTCAGTGTACTC-3	HN21	0.0
HN21_AACTTTCCATCTCCCA-3	HN21	0.0
HN21_AACTTTCCATTAGCCA-3	HN21	0.0
HN21_AACTTTCGTTCGCGAC-3	HN21	0.0
HN21_AACTTTCTCCAAACTG-3	HN21	0.34939
HN21_AAGACCTGTTTACTCT-3	HN21	0.0
HN21_AAGCCGCCACAACTGT-3	HN21	0.0
HN21_AAGCCGCTCGCGATCG-3	HN21	0.0
HN21_AAGCCGCTCGTACCGG-3	HN21	0.0
HN21_AAGGAGCAGATCGATA-3	HN21	0.0
HN21_AAGGAGCCATTAGGCT-3	HN21	0.0
HN21_AAGGAGCGTAGAGCTG-3	HN21	0.0
HN21_AAGGAGCGTTCTGAAC-3	HN21	0.0
HN21_AAGGTTCTCCTCAATT-3	HN21	0.0
HN21_AAGGTTCTCTCCTATA-3	HN21	0.0
HN21_AAGTCTGAGTCCATAC-3	HN21	0.0
HN21_AATCCAGCAAGTAATG-3	HN21	0.0
HN21_AATCCAGCAAGTTGTC-3	HN21	0.0
HN21_AATCCAGGTTACGGAG-3	HN21	0.0
HN21_AATCGGTAGCGGATCA-3	HN21	0.0
HN21_AATCGGTTCGCTGATA-3	HN21	0.0
HN21_ACACCAAAGTTTAGGA-3	HN21	0.0
HN21_ACACCAACACGAGGTA-3	HN21	0.0
HN21_ACACCCTAGCACGCCT-3	HN21	0.0
HN21_ACACCCTAGCTCAACT-3	HN21	1.0307
HN21_ACACCCTAGTGATCGG-3	HN21	0.0
HN21_ACACCCTCATACGCTA-3	HN21	0.0
HN21_ACACCCTGTTAGAACA-3	HN21	0.0
HN21_ACACCCTTCCTATTCA-3	HN21	0.0
HN21_ACACCCTTCTGGGCCA-3	HN21	0.0
HN21_ACACCGGCAGTCCTTC-3	HN21	0.0
HN21_ACACTGAAGAGACTTA-3	HN21	0.0
HN21_ACACTGACAAGACACG-3	HN21	0.0
HN21_ACACTGACAATCCAAC-3	HN21	0.0
HN21_ACACTGACATTGGGCC-3	HN21	0.0
HN21_ACACTGAGTACATGTC-3	HN21	0.0
HN21_ACACTGAGTGTCAATC-3	HN21	0.0
HN21_ACAGCCGAGGTGACCA-3	HN21	0.52565
HN21_ACAGCCGAGTATTGGA-3	HN21	0.0
HN21_ACAGCCGCATAGAAAC-3	HN21	0.0
HN21_ACAGCCGCATGCCCGA-3	HN21	0.0
HN21_ACAGCCGGTAAGTTCC-3	HN21	0.0
HN21_ACAGCTAGTGATGTGG-3	HN21	0.0
HN21_ACAGCTATCGGAGGTA-3	HN21	0.52495
HN21_ACATACGAGCGGCTTC-3	HN21	0.0
HN21_ACATACGCAAGAAAGG-3	HN21	0.0
HN21_ACATACGCAGCTCGCA-3	HN21	0.0
HN21_ACATACGGTCCGAATT-3	HN21	0.0
HN21_ACATACGTCGTCCGTT-3	HN21	0.0
HN21_ACATCAGGTCATCCCT-3	HN21	0.0
HN21_ACATCAGTCCACGTTC-3	HN21	0.0
HN21_ACATCAGTCCTTAATC-3	HN21	0.83529
HN21_ACATCAGTCTGCAGTA-3	HN21	0.0
HN21_ACATGGTAGCTAAACA-3	HN21	0.0
HN21_ACCAGTAAGCTGCGAA-3	HN21	0.0
HN21_ACCAGTAAGGTGACCA-3	HN21	0.0
HN21_ACCAGTACAGCTCGCA-3	HN21	0.0
HN21_ACCAGTAGTCGAGATG-3	HN21	0.0
HN21_ACCAGTATCTAGAGTC-3	HN21	0.0
HN21_ACCCACTGTCCTAGCG-3	HN21	0.0
HN21_ACCCACTTCATGCAAC-3	HN21	0.0
HN21_ACCGTAACATCGATTG-3	HN21	0.0
HN21_ACCGTAAGTCTCTCGT-3	HN21	0.0
HN21_ACCGTAAGTGGGTCAA-3	HN21	0.0
HN21_ACCTTTAAGCAGATCG-3	HN21	0.0
HN21_ACCTTTATCCCATTTA-3	HN21	0.0
HN21_ACGAGCCCAAGTAATG-3	HN21	0.0
HN21_ACGAGCCTCAGCTCGG-3	HN21	0.0
HN21_ACGAGCCTCCAAGCCG-3	HN21	0.0
HN21_ACGAGGAGTCACCTAA-3	HN21	0.0
HN21_ACGAGGATCCAGAAGG-3	HN21	0.23418
HN21_ACGAGGATCCTGCAGG-3	HN21	0.0
HN21_ACGATACAGCCACGCT-3	HN21	0.0
HN21_ACGATACCAATAGCAA-3	HN21	0.0
HN21_ACGATACGTAAGGGCT-3	HN21	0.0
HN21_ACGATACTCAGTTGAC-3	HN21	0.0
HN21_ACGATGTAGTTTGCGT-3	HN21	0.0
HN21_ACGATGTCAAGTCTAC-3	HN21	0.0
HN21_ACGATGTCACCGGAAA-3	HN21	0.0
HN21_ACGATGTGTCAACATC-3	HN21	0.0
HN21_ACGATGTTCACTCTTA-3	HN21	0.0
HN21_ACGCAGCAGGTAGCCA-3	HN21	0.0
HN21_ACGCAGCTCAGCACAT-3	HN21	0.0
HN21_ACGCCAGCAGCTGTAT-3	HN21	0.0
HN21_ACGCCGAAGCGATGAC-3	HN21	0.0
HN21_ACGCCGACAACTGCGC-3	HN21	0.0
HN21_ACGCCGACAAGCCTAT-3	HN21	0.0
HN21_ACGCCGACAATGTTGC-3	HN21	0.0
HN21_ACGCCGAGTCCATCCT-3	HN21	0.0
HN21_ACGCCGAGTCGGCATC-3	HN21	0.0
HN21_ACGCCGAGTGAGGGAG-3	HN21	0.0
HN21_ACGCCGAGTTCTGGTA-3	HN21	0.0
HN21_ACGCCGATCACCATAG-3	HN21	0.0
HN21_ACGGAGAAGAGCCTAG-3	HN21	0.0
HN21_ACGGAGAAGATGCCTT-3	HN21	0.0
HN21_ACGGAGAAGCCAACAG-3	HN21	0.0
HN21_ACGGAGATCGCCTGTT-3	HN21	0.0
HN21_ACGGCCAAGTTGAGTA-3	HN21	0.0
HN21_ACGGCCACACAGGTTT-3	HN21	0.0
HN21_ACGGCCACATTCCTGC-3	HN21	0.0
HN21_ACGGCCAGTCGCATCG-3	HN21	0.0
HN21_ACGGCCAGTGAGTGAC-3	HN21	0.0
HN21_ACGGCCATCGTTTATC-3	HN21	0.0
HN21_ACGGGCTAGACTTTCG-3	HN21	0.0
HN21_ACGGGCTAGAGCCCAA-3	HN21	0.0
HN21_ACGGGCTAGTAGGTGC-3	HN21	0.0
HN21_ACGGGCTCACACCGAC-3	HN21	0.0
HN21_ACGGGTCGTCCGAATT-3	HN21	0.0
HN21_ACGGGTCTCGGATGTT-3	HN21	0.0
HN21_ACGTCAAAGTAATCCC-3	HN21	0.0
HN21_ACGTCAATCCCTTGCA-3	HN21	0.0
HN21_ACGTCAATCTGATACG-3	HN21	0.0
HN21_ACTATCTGTACATGTC-3	HN21	0.0
HN21_ACTATCTGTCTAGAGG-3	HN21	0.72118
HN21_ACTATCTTCCTTTCGG-3	HN21	0.0
HN21_ACTATCTTCTTTAGGG-3	HN21	0.0
HN21_ACTGAACAGACTTGAA-3	HN21	0.0
HN21_ACTGAACAGCCCAGCT-3	HN21	0.0
HN21_ACTGAACCACCAGGCT-3	HN21	0.0
HN21_ACTGAACCATCGGACC-3	HN21	0.0
HN21_ACTGAACCATGTAAGA-3	HN21	0.0
HN21_ACTGAACGTCGCGAAA-3	HN21	0.0
HN21_ACTGAACGTTCAGGCC-3	HN21	0.0
HN21_ACTGAACTCTAACGGT-3	HN21	0.0
HN21_ACTGAGTCAAGTACCT-3	HN21	0.0
HN21_ACTGAGTTCTCGGACG-3	HN21	0.0
HN21_ACTGATGAGTTCGCGC-3	HN21	0.0
HN21_ACTGATGTCACTCCTG-3	HN21	0.0
HN21_ACTGCTCAGCTCTCGG-3	HN21	0.0
HN21_ACTGCTCAGGACACCA-3	HN21	0.0
HN21_ACTGCTCTCTACCTGC-3	HN21	0.0
HN21_ACTGTCCAGGAGTTGC-3	HN21	0.0
HN21_ACTGTCCGTATCTGCA-3	HN21	0.0
HN21_ACTGTCCGTCGTGGCT-3	HN21	0.0
HN21_ACTTACTAGGACCACA-3	HN21	0.0
HN21_ACTTACTAGTGGGATC-3	HN21	0.0
HN21_ACTTACTCAGAGTGTG-3	HN21	0.0
HN21_ACTTACTTCACCAGGC-3	HN21	0.0
HN21_ACTTACTTCACCTTAT-3	HN21	0.0
HN21_ACTTACTTCCGCGCAA-3	HN21	0.0
HN21_ACTTACTTCTCGGACG-3	HN21	0.0
HN21_ACTTGTTAGACCTAGG-3	HN21	0.0
HN21_ACTTGTTGTGCAGGTA-3	HN21	0.0
HN21_ACTTGTTGTTCAGGCC-3	HN21	0.0
HN21_ACTTTCAAGAATTCCC-3	HN21	0.0
HN21_ACTTTCACACGGCCAT-3	HN21	0.0
HN21_ACTTTCAGTAGCGCTC-3	HN21	0.0
HN21_ACTTTCATCATACGGT-3	HN21	0.0
HN21_ACTTTCATCTTTACGT-3	HN21	0.0
HN21_AGAATAGAGCCTTGAT-3	HN21	0.0
HN21_AGAATAGTCTGTCAAG-3	HN21	0.0
HN21_AGACGTTTCGAGAGCA-3	HN21	0.0
HN21_AGAGCGAAGTACGATA-3	HN21	0.0
HN21_AGAGCGAAGTGAAGTT-3	HN21	0.0
HN21_AGAGCGACATCTATGG-3	HN21	0.0
HN21_AGAGCGAGTGTCTGAT-3	HN21	0.0
HN21_AGAGCGAGTGTGGTTT-3	HN21	0.0
HN21_AGAGCGATCGCCTGAG-3	HN21	0.0
HN21_AGAGCTTAGGTGGGTT-3	HN21	0.0
HN21_AGAGCTTCACCGGAAA-3	HN21	0.0
HN21_AGAGCTTGTAAGCACG-3	HN21	0.0
HN21_AGAGCTTGTGAGTATA-3	HN21	0.0
HN21_AGAGCTTTCAGCACAT-3	HN21	0.0
HN21_AGAGTGGAGTGGGCTA-3	HN21	0.0
HN21_AGAGTGGCACATCTTT-3	HN21	0.0
HN21_AGAGTGGCACCCATGG-3	HN21	0.0
HN21_AGAGTGGCACTTAAGC-3	HN21	0.0
HN21_AGAGTGGCAGCGTAAG-3	HN21	0.0
HN21_AGAGTGGTCCAGTAGT-3	HN21	0.0
HN21_AGAGTGGTCCATTCTA-3	HN21	0.0
HN21_AGATCTGGTCTAGTGT-3	HN21	0.0
HN21_AGATCTGGTGTGCCTG-3	HN21	0.0
HN21_AGATCTGTCCATGAGT-3	HN21	0.0
HN21_AGATTGCCATGGTTGT-3	HN21	0.0
HN21_AGATTGCTCCCATTTA-3	HN21	0.0
HN21_AGATTGCTCTTAGAGC-3	HN21	0.0
HN21_AGCATACAGTGGTAGC-3	HN21	0.0
HN21_AGCATACGTCCCGACA-3	HN21	0.0
HN21_AGCATACTCGCCGTGA-3	HN21	0.0
HN21_AGCATACTCTCTGTCG-3	HN21	0.0
HN21_AGCCTAAAGAAGGGTA-3	HN21	0.0
HN21_AGCCTAACAGAAGCAC-3	HN21	0.0
HN21_AGCCTAACAGCTCGAC-3	HN21	0.0
HN21_AGCCTAACATTACCTT-3	HN21	0.0
HN21_AGCCTAACATTACGAC-3	HN21	0.0
HN21_AGCCTAAGTACCGTTA-3	HN21	0.0
HN21_AGCCTAAGTCTCTTAT-3	HN21	0.0
HN21_AGCGGTCAGAACTCGG-3	HN21	0.0
HN21_AGCGTATAGTGTCCCG-3	HN21	0.0
HN21_AGCGTATGTATGGTTC-3	HN21	0.0
HN21_AGCGTCGAGATGCCTT-3	HN21	0.0
HN21_AGCTCCTGTCATCCCT-3	HN21	0.0
HN21_AGCTCCTGTTGTGGAG-3	HN21	0.0
HN21_AGCTCCTTCAACGGCC-3	HN21	0.0
HN21_AGCTCTCCACCTCGTT-3	HN21	0.0
HN21_AGCTCTCTCTCGCTTG-3	HN21	0.0
HN21_AGCTTGACACCCAGTG-3	HN21	0.0
HN21_AGCTTGATCAGATAAG-3	HN21	0.0
HN21_AGGCCACGTCTAAAGA-3	HN21	0.0
HN21_AGGCCACGTCTAGCCG-3	HN21	0.0
HN21_AGGCCGTTCACCCTCA-3	HN21	0.0
HN21_AGGGATGCACCATCCT-3	HN21	0.0
HN21_AGGGATGCACCGCTAG-3	HN21	0.0
HN21_AGGGATGTCTCTAGGA-3	HN21	0.0
HN21_AGGGTGAGTAAGAGAG-3	HN21	0.0
HN21_AGGGTGAGTTGCGCAC-3	HN21	0.0
HN21_AGGGTGATCCCAAGAT-3	HN21	0.0
HN21_AGGTCATCATAGGATA-3	HN21	0.63725
HN21_AGGTCATGTAAGAGGA-3	HN21	0.0
HN21_AGGTCATGTCTCTCGT-3	HN21	0.0
HN21_AGGTCATTCGATAGAA-3	HN21	0.0
HN21_AGGTCCGCATGGTCTA-3	HN21	0.0
HN21_AGGTCCGTCTTAACCT-3	HN21	0.0
HN21_AGTAGTCCACCGGAAA-3	HN21	0.0
HN21_AGTAGTCTCCTATGTT-3	HN21	0.0
HN21_AGTAGTCTCGCCTGAG-3	HN21	0.0
HN21_AGTCTTTCAGCAGTTT-3	HN21	0.0
HN21_AGTCTTTCATGGTCTA-3	HN21	0.0
HN21_AGTGAGGAGTCCGGTC-3	HN21	0.0
HN21_AGTGAGGTCAGTCCCT-3	HN21	0.0
HN21_AGTGAGGTCGGTTCGG-3	HN21	0.0
HN21_AGTGAGGTCTGGTTCC-3	HN21	0.0
HN21_AGTGGGAAGAAGGTTT-3	HN21	0.0
HN21_AGTGGGAAGGCAATTA-3	HN21	0.0
HN21_AGTGGGAGTTGGGACA-3	HN21	0.0
HN21_AGTGTCAAGTGTTAGA-3	HN21	0.0
HN21_AGTTGGTGTAGGGACT-3	HN21	0.0
HN21_ATAACGCAGGTTCCTA-3	HN21	0.0
HN21_ATAACGCCACCTCGGA-3	HN21	0.0
HN21_ATAAGAGAGGGTTTCT-3	HN21	0.0
HN21_ATAAGAGCACTTCTGC-3	HN21	0.0
HN21_ATAAGAGCATCGGAAG-3	HN21	0.0
HN21_ATAGACCAGTGGAGTC-3	HN21	0.0
HN21_ATAGACCGTATAATGG-3	HN21	0.0
HN21_ATAGACCGTCAGAGGT-3	HN21	0.0
HN21_ATCACGATCAAAGTAG-3	HN21	0.0
HN21_ATCACGATCGCCAAAT-3	HN21	0.0
HN21_ATCATCTAGCCCAACC-3	HN21	0.0
HN21_ATCATCTGTTCGTCTC-3	HN21	0.0
HN21_ATCATCTTCACGCATA-3	HN21	0.0
HN21_ATCATCTTCGCCATAA-3	HN21	0.0
HN21_ATCATGGAGACCTAGG-3	HN21	0.0
HN21_ATCATGGAGGATGGTC-3	HN21	0.0
HN21_ATCATGGTCGAGAACG-3	HN21	0.0
HN21_ATCCACCAGTACGCGA-3	HN21	0.0
HN21_ATCCGAAAGACAGGCT-3	HN21	0.0
HN21_ATCCGAAAGATCGGGT-3	HN21	0.0
HN21_ATCCGAAGTAACGCGA-3	HN21	0.0
HN21_ATCCGAAGTGTGAAAT-3	HN21	0.0
HN21_ATCGAGTCAGTAAGAT-3	HN21	0.0
HN21_ATCTACTCAATGTAAG-3	HN21	0.0
HN21_ATCTACTCATGTCGAT-3	HN21	0.0
HN21_ATCTACTGTGAAGGCT-3	HN21	0.0
HN21_ATCTACTGTGTGGCTC-3	HN21	0.0
HN21_ATCTGCCAGAAACGAG-3	HN21	0.0
HN21_ATCTGCCCAAGCCGCT-3	HN21	0.0
HN21_ATCTGCCCATCACCCT-3	HN21	0.0
HN21_ATGAGGGCAAATTGCC-3	HN21	0.0
HN21_ATGAGGGCACCGATAT-3	HN21	0.0
HN21_ATGAGGGCAGCCTTGG-3	HN21	0.0
HN21_ATGAGGGCATGCTAGT-3	HN21	0.0
HN21_ATGAGGGGTTTCCACC-3	HN21	0.0
HN21_ATGCGATAGCGCCTCA-3	HN21	0.0
HN21_ATGGGAGAGGCTCATT-3	HN21	0.0
HN21_ATGGGAGAGTGATCGG-3	HN21	0.0
HN21_ATGGGAGGTACCTACA-3	HN21	0.0
HN21_ATGGGAGGTCGGCATC-3	HN21	0.0
HN21_ATGGGAGTCGAGAACG-3	HN21	0.0
HN21_ATGGGAGTCGGTGTTA-3	HN21	0.0
HN21_ATGTGTGAGCAGACTG-3	HN21	0.0
HN21_ATGTGTGGTTTGACAC-3	HN21	0.0
HN21_ATTACTCAGGACATTA-3	HN21	0.0
HN21_ATTACTCAGTGTCTCA-3	HN21	0.0
HN21_ATTACTCCAGTAACGG-3	HN21	0.0
HN21_ATTATCCAGTCGTACT-3	HN21	0.0
HN21_ATTATCCCATCGATGT-3	HN21	0.0
HN21_ATTATCCCATGACGGA-3	HN21	0.0
HN21_ATTATCCGTTAAGGGC-3	HN21	0.0
HN21_ATTCTACCAAGTAATG-3	HN21	0.0
HN21_ATTGGACAGCGTGAAC-3	HN21	0.0
HN21_ATTGGACTCATTTGGG-3	HN21	0.0
HN21_ATTGGTGAGACCGGAT-3	HN21	0.0
HN21_ATTGGTGAGTTTCCTT-3	HN21	0.0
HN21_ATTTCTGAGAGTACAT-3	HN21	0.0
HN21_ATTTCTGCACAACTGT-3	HN21	0.38727
HN21_ATTTCTGCAGGATCGA-3	HN21	0.0
HN21_ATTTCTGCAGTAAGCG-3	HN21	0.0
HN21_ATTTCTGGTCGCTTTC-3	HN21	0.0
HN21_ATTTCTGGTGTGGTTT-3	HN21	0.0
HN21_ATTTCTGGTGTTTGGT-3	HN21	0.0
HN21_ATTTCTGTCCGCGGTA-3	HN21	0.0
HN21_CAACCTCAGTCAATAG-3	HN21	0.0
HN21_CAACCTCGTAGCTTGT-3	HN21	0.0
HN21_CAACTAGAGTCGCCGT-3	HN21	0.0
HN21_CAACTAGAGTGAACAT-3	HN21	0.0
HN21_CAACTAGGTTGGGACA-3	HN21	0.0
HN21_CAACTAGTCAACACTG-3	HN21	0.0
HN21_CAACTAGTCAGCTGGC-3	HN21	0.0
HN21_CAACTAGTCGAATCCA-3	HN21	0.0
HN21_CAAGAAAGTTCACGGC-3	HN21	0.0
HN21_CAAGAAATCCGCTGTT-3	HN21	0.0
HN21_CAAGATCAGATCACGG-3	HN21	0.0
HN21_CAAGATCAGGCTATCT-3	HN21	0.0
HN21_CAAGATCAGTCAATAG-3	HN21	0.0
HN21_CAAGATCAGTTACGGG-3	HN21	0.0
HN21_CAAGATCTCACATAGC-3	HN21	0.0
HN21_CAAGATCTCTTGCATT-3	HN21	0.0
HN21_CAAGGCCCACGTCTCT-3	HN21	0.0
HN21_CAAGGCCGTACCATCA-3	HN21	0.0
HN21_CAAGGCCGTCCGACGT-3	HN21	0.0
HN21_CAAGGCCGTGGTGTAG-3	HN21	0.0
HN21_CAAGGCCGTGTAACGG-3	HN21	0.0
HN21_CAAGTTGAGCGTCTAT-3	HN21	0.0
HN21_CAAGTTGAGTGCGATG-3	HN21	0.0
HN21_CAAGTTGCACGTCAGC-3	HN21	0.0
HN21_CAAGTTGTCTAACCGA-3	HN21	0.0
HN21_CACAAACAGCCACCTG-3	HN21	0.0
HN21_CACAAACCATCTACGA-3	HN21	0.0
HN21_CACAAACGTAGAGGAA-3	HN21	0.0
HN21_CACAAACGTTGCCTCT-3	HN21	0.0
HN21_CACACAACATGCCCGA-3	HN21	0.0
HN21_CACACAAGTTGGTAAA-3	HN21	0.0
HN21_CACACCTCAACGATCT-3	HN21	0.0
HN21_CACACCTTCAGGTTCA-3	HN21	0.0
HN21_CACACTCCATACCATG-3	HN21	0.0
HN21_CACACTCGTCTCGTTC-3	HN21	0.0
HN21_CACAGGCTCGTAGATC-3	HN21	0.0
HN21_CACAGGCTCTACCTGC-3	HN21	0.0
HN21_CACAGTAAGCAATCTC-3	HN21	0.0
HN21_CACAGTAAGGGCTTCC-3	HN21	0.0
HN21_CACAGTAAGTAAGTAC-3	HN21	0.0
HN21_CACAGTAAGTGAAGAG-3	HN21	0.0
HN21_CACAGTAGTTCCTCCA-3	HN21	0.0
HN21_CACAGTATCCTCCTAG-3	HN21	0.0
HN21_CACAGTATCGAATGCT-3	HN21	0.0
HN21_CACATAGAGTGTGGCA-3	HN21	0.0
HN21_CACATAGGTCGAGATG-3	HN21	0.0
HN21_CACATTTCAGGACCCT-3	HN21	0.0
HN21_CACATTTCAGTACACT-3	HN21	0.0
HN21_CACATTTGTAGCAAAT-3	HN21	0.0
HN21_CACCACTGTTAAAGTG-3	HN21	0.0
HN21_CACCACTTCCCGACTT-3	HN21	0.0
HN21_CACCACTTCGGTGTCG-3	HN21	0.0
HN21_CACCAGGAGAGTTGGC-3	HN21	0.0
HN21_CACCAGGCAACGATGG-3	HN21	0.0
HN21_CACCAGGGTCTCGTTC-3	HN21	0.0
HN21_CACCTTGAGTACGCCC-3	HN21	0.0
HN21_CACCTTGAGTCGTACT-3	HN21	0.0
HN21_CACCTTGAGTGAACAT-3	HN21	0.0
HN21_CACCTTGCACGACGAA-3	HN21	0.0
HN21_CACCTTGCACTAAGTC-3	HN21	0.0
HN21_CACCTTGGTACATCCA-3	HN21	0.0
HN21_CACCTTGGTACGCTGC-3	HN21	0.0
HN21_CACCTTGGTGCAGACA-3	HN21	0.0
HN21_CACCTTGGTTTACTCT-3	HN21	0.0
HN21_CACTCCACAAGTAGTA-3	HN21	0.0
HN21_CACTCCACAGTGAGTG-3	HN21	0.0
HN21_CACTCCAGTTGCCTCT-3	HN21	0.0
HN21_CACTCCATCAGATAAG-3	HN21	0.0
HN21_CACTCCATCTAACTCT-3	HN21	0.0
HN21_CAGAATCAGATGGCGT-3	HN21	0.0
HN21_CAGAATCCAACTGGCC-3	HN21	0.0
HN21_CAGAATCGTAAAGGAG-3	HN21	0.0
HN21_CAGAATCGTCGCGTGT-3	HN21	0.0
HN21_CAGAATCGTTGTGGCC-3	HN21	0.0
HN21_CAGAATCTCCCATTAT-3	HN21	0.0
HN21_CAGAATCTCCCATTTA-3	HN21	0.0
HN21_CAGAATCTCCTACAGA-3	HN21	0.0
HN21_CAGAGAGCATGCCACG-3	HN21	0.0
HN21_CAGAGAGTCAAAGTAG-3	HN21	0.0
HN21_CAGATCACACTGTCGG-3	HN21	0.0
HN21_CAGATCATCGAACTGT-3	HN21	0.0
HN21_CAGCAGCTCAGCGACC-3	HN21	0.0
HN21_CAGCAGCTCCGGCACA-3	HN21	0.0
HN21_CAGCATATCACAAACC-3	HN21	0.0
HN21_CAGCATATCACCGGGT-3	HN21	0.0
HN21_CAGCATATCGGACAAG-3	HN21	0.0
HN21_CAGCCGAGTTTACTCT-3	HN21	0.0
HN21_CAGCCGATCCGCAGTG-3	HN21	0.0
HN21_CAGCGACCAGTAAGCG-3	HN21	0.0
HN21_CAGCGACGTACATGTC-3	HN21	0.0
HN21_CAGCGACTCGACAGCC-3	HN21	0.0
HN21_CAGCTAATCATCGGAT-3	HN21	0.0
HN21_CAGCTGGCAGGCAGTA-3	HN21	0.0
HN21_CAGGTGCTCACTTACT-3	HN21	0.0
HN21_CAGGTGCTCGTCACGG-3	HN21	0.0
HN21_CAGTAACCAGCTCCGA-3	HN21	0.0
HN21_CAGTAACTCCTATTCA-3	HN21	0.0
HN21_CAGTAACTCGAATCCA-3	HN21	0.0
HN21_CAGTCCTGTAACGCGA-3	HN21	0.0
HN21_CATATGGAGCGAGAAA-3	HN21	0.0
HN21_CATATGGAGGGTGTTG-3	HN21	0.0
HN21_CATATGGGTCCAGTAT-3	HN21	0.0
HN21_CATATGGTCAGCTGGC-3	HN21	0.0
HN21_CATATGGTCTCCCTGA-3	HN21	0.0
HN21_CATATGGTCTGCCCTA-3	HN21	0.0
HN21_CATATTCCAATGGATA-3	HN21	0.0
HN21_CATATTCCACGAAACG-3	HN21	0.0
HN21_CATATTCGTAAACGCG-3	HN21	0.0
HN21_CATATTCGTCCAGTGC-3	HN21	0.0
HN21_CATCAAGCACGGCTAC-3	HN21	0.0
HN21_CATCAAGCATGCATGT-3	HN21	0.0
HN21_CATCAGATCCCTCTTT-3	HN21	0.0
HN21_CATCCACAGAGCTGGT-3	HN21	0.0
HN21_CATCCACGTCGGCTCA-3	HN21	0.0
HN21_CATCCACTCTGTACGA-3	HN21	0.0
HN21_CATCGAAAGAGGTTGC-3	HN21	0.97803
HN21_CATCGAATCGGAAACG-3	HN21	0.0
HN21_CATCGGGAGATAGCAT-3	HN21	0.0
HN21_CATCGGGCAGGTGCCT-3	HN21	0.0
HN21_CATCGGGCAGTGGGAT-3	HN21	0.0
HN21_CATGACAGTTGGTAAA-3	HN21	0.0
HN21_CATGACATCATTATCC-3	HN21	0.0
HN21_CATGACATCCGCATCT-3	HN21	0.0
HN21_CATGACATCGCTAGCG-3	HN21	0.83345
HN21_CATGACATCTCTAAGG-3	HN21	0.0
HN21_CATGACATCTTCATGT-3	HN21	0.0
HN21_CATGCCTTCCGAATGT-3	HN21	0.0
HN21_CATGCCTTCTTCAACT-3	HN21	0.0
HN21_CATGGCGGTTAAGATG-3	HN21	0.0
HN21_CATGGCGTCAGGTTCA-3	HN21	0.0
HN21_CATTATCAGCTAACAA-3	HN21	0.0
HN21_CATTATCAGGAATGGA-3	HN21	0.0
HN21_CATTATCAGTGGTAGC-3	HN21	0.0
HN21_CATTATCCATGACGGA-3	HN21	0.0
HN21_CATTATCGTTATGTGC-3	HN21	0.0
HN21_CATTCGCCAAGTCTAC-3	HN21	0.0
HN21_CATTCGCCATCGACGC-3	HN21	0.0
HN21_CATTCGCGTAAATACG-3	HN21	0.0
HN21_CCAATCCAGCTCAACT-3	HN21	0.0
HN21_CCAATCCCACATCTTT-3	HN21	0.0
HN21_CCAATCCCACGGATAG-3	HN21	0.0
HN21_CCAATCCCATGTAAGA-3	HN21	0.0
HN21_CCACCTACAAGGCTCC-3	HN21	0.0
HN21_CCACCTACAGTACACT-3	HN21	0.0
HN21_CCACCTATCCGTTGCT-3	HN21	0.0
HN21_CCACGGAAGGAACTGC-3	HN21	0.0
HN21_CCACGGACAAGAAAGG-3	HN21	0.0
HN21_CCACGGAGTTCGCGAC-3	HN21	0.0
HN21_CCACGGATCCGAGCCA-3	HN21	0.0
HN21_CCACTACAGAATAGGG-3	HN21	0.0
HN21_CCACTACCAGCTGCAC-3	HN21	0.0
HN21_CCACTACTCACAATGC-3	HN21	0.0
HN21_CCACTACTCTCGGACG-3	HN21	0.0
HN21_CCAGCGAAGAGTACCG-3	HN21	0.0
HN21_CCAGCGAGTATATGGA-3	HN21	0.695
HN21_CCATGTCCAATGAATG-3	HN21	0.0
HN21_CCATGTCCATGACGGA-3	HN21	0.0
HN21_CCATGTCGTCGGCACT-3	HN21	0.0
HN21_CCATGTCTCAAACCGT-3	HN21	0.0
HN21_CCATTCGAGAGGTAGA-3	HN21	0.0
HN21_CCATTCGAGGCGTACA-3	HN21	0.0
HN21_CCATTCGAGTGACATA-3	HN21	0.0
HN21_CCATTCGCAAGAGGCT-3	HN21	0.0
HN21_CCATTCGCACAGCGTC-3	HN21	0.0
HN21_CCCAATCCAGTTCCCT-3	HN21	0.0
HN21_CCCAGTTCAGACACTT-3	HN21	0.0
HN21_CCCAGTTGTATATCCG-3	HN21	0.0
HN21_CCCAGTTGTCCAACTA-3	HN21	0.0
HN21_CCCAGTTGTTGAGGTG-3	HN21	0.0
HN21_CCCATACAGGTCGGAT-3	HN21	0.0
HN21_CCCATACAGTAGTGCG-3	HN21	0.0
HN21_CCCATACGTAAGTAGT-3	HN21	0.0
HN21_CCCTCCTCAGCTGCTG-3	HN21	0.0
HN21_CCCTCCTTCTGATACG-3	HN21	0.0
HN21_CCGGGATAGCCACGCT-3	HN21	0.0
HN21_CCGGGATGTTGTTTGG-3	HN21	0.0
HN21_CCGGGATTCCAAGTAC-3	HN21	0.0
HN21_CCGGTAGAGGACACCA-3	HN21	0.0
HN21_CCGGTAGAGTTGCAGG-3	HN21	0.0
HN21_CCGGTAGCACTACAGT-3	HN21	0.0
HN21_CCGGTAGCATATACGC-3	HN21	0.0
HN21_CCGGTAGCATCGATTG-3	HN21	0.0
HN21_CCGGTAGCATGCAATC-3	HN21	0.0
HN21_CCGGTAGGTAAGGATT-3	HN21	0.0
HN21_CCGTACTAGGACAGCT-3	HN21	0.0
HN21_CCGTACTAGGCCGAAT-3	HN21	0.0
HN21_CCGTACTGTTCCGTCT-3	HN21	0.0
HN21_CCGTACTTCGTAGATC-3	HN21	0.0
HN21_CCGTGGACAATGGACG-3	HN21	0.0
HN21_CCGTGGATCACCCTCA-3	HN21	0.0
HN21_CCGTTCAAGGAGTACC-3	HN21	0.0
HN21_CCGTTCAAGTACTTGC-3	HN21	0.0
HN21_CCGTTCACAAGTAGTA-3	HN21	0.0
HN21_CCGTTCAGTGGAAAGA-3	HN21	1.0793
HN21_CCTAAAGAGACAGGCT-3	HN21	0.0
HN21_CCTAAAGAGATGAGAG-3	HN21	0.0
HN21_CCTAAAGAGCACGCCT-3	HN21	0.0
HN21_CCTAAAGAGCGTGAAC-3	HN21	0.0
HN21_CCTAAAGAGGTTCCTA-3	HN21	0.0
HN21_CCTAAAGCAAGAGGCT-3	HN21	0.0
HN21_CCTAAAGCAGTAAGAT-3	HN21	0.0
HN21_CCTAAAGTCCAAACTG-3	HN21	0.0
HN21_CCTAAAGTCTGCTGTC-3	HN21	0.0
HN21_CCTACACGTTAAGACA-3	HN21	1.3357
HN21_CCTACCAAGACAATAC-3	HN21	0.0
HN21_CCTACCAAGTCATGCT-3	HN21	0.0
HN21_CCTACCACAACACCTA-3	HN21	0.0
HN21_CCTACCACACAGACAG-3	HN21	0.0
HN21_CCTAGCTAGACAAAGG-3	HN21	0.0
HN21_CCTAGCTAGACGACGT-3	HN21	0.0
HN21_CCTAGCTAGAGTACAT-3	HN21	0.0
HN21_CCTAGCTAGGAGTAGA-3	HN21	0.0
HN21_CCTAGCTAGTCAAGCG-3	HN21	0.0
HN21_CCTAGCTAGTTACGGG-3	HN21	0.0
HN21_CCTAGCTGTGTAACGG-3	HN21	0.0
HN21_CCTAGCTTCACCATAG-3	HN21	0.0
HN21_CCTATTACACCGCTAG-3	HN21	0.0
HN21_CCTATTACACGGTTTA-3	HN21	0.0
HN21_CCTCAGTAGTTCGCAT-3	HN21	0.0
HN21_CCTCAGTCAGCTATTG-3	HN21	0.0
HN21_CCTCTGAAGGCTCATT-3	HN21	0.0
HN21_CCTCTGACATAGTAAG-3	HN21	0.0
HN21_CCTCTGAGTCAGAAGC-3	HN21	0.0
HN21_CCTTACGTCCACGTTC-3	HN21	0.0
HN21_CCTTACGTCCGCATAA-3	HN21	0.0
HN21_CCTTCCCAGATGAGAG-3	HN21	0.0
HN21_CCTTCCCCACAGACAG-3	HN21	0.0
HN21_CCTTCCCGTCTAGAGG-3	HN21	0.0
HN21_CCTTCCCGTTCGTGAT-3	HN21	0.0
HN21_CCTTCCCTCGAGAGCA-3	HN21	0.0
HN21_CCTTCGAGTCTTTCAT-3	HN21	0.0
HN21_CCTTCGATCCTTGACC-3	HN21	0.0
HN21_CCTTTCTGTACGCTGC-3	HN21	0.0
HN21_CCTTTCTGTGCAACTT-3	HN21	0.0
HN21_CCTTTCTTCAGAGACG-3	HN21	0.0
HN21_CGAACATGTACCGAGA-3	HN21	0.0
HN21_CGAACATGTGAAAGAG-3	HN21	0.0
HN21_CGAATGTAGACCTTTG-3	HN21	0.0
HN21_CGACCTTAGACACGAC-3	HN21	0.0
HN21_CGACCTTCATGCAATC-3	HN21	0.0
HN21_CGACTTCCAATGGACG-3	HN21	0.0
HN21_CGAGAAGAGGCAGGTT-3	HN21	0.0
HN21_CGAGAAGAGGTGCACA-3	HN21	0.0
HN21_CGAGAAGCAGACAAGC-3	HN21	0.0
HN21_CGAGAAGGTGGGTCAA-3	HN21	0.0
HN21_CGAGAAGTCTTCAACT-3	HN21	0.0
HN21_CGAGCACGTATCACCA-3	HN21	0.0
HN21_CGAGCCACAATGAATG-3	HN21	0.0
HN21_CGAGCCAGTGGTCTCG-3	HN21	0.0
HN21_CGATCGGAGATGTGTA-3	HN21	0.0
HN21_CGATCGGCAAGCGATG-3	HN21	0.0
HN21_CGATCGGCAATGACCT-3	HN21	0.0
HN21_CGATCGGCAGACTCGC-3	HN21	0.0
HN21_CGATCGGCAGCGAACA-3	HN21	0.0
HN21_CGATCGGCATTCGACA-3	HN21	0.0
HN21_CGATGGCAGGGCATGT-3	HN21	0.0
HN21_CGATGGCCAGTATCTG-3	HN21	0.0
HN21_CGATGGCGTATAAACG-3	HN21	0.0
HN21_CGATGGCGTGAGGGAG-3	HN21	0.0
HN21_CGATGGCTCGGAAATA-3	HN21	0.0
HN21_CGATGGCTCGTAGATC-3	HN21	0.0
HN21_CGATGGCTCTACCTGC-3	HN21	0.0
HN21_CGATGTAAGAGCCTAG-3	HN21	0.0
HN21_CGATGTAAGTAGCGGT-3	HN21	0.0
HN21_CGATGTAGTGCAGGTA-3	HN21	0.0
HN21_CGATGTAGTTGCGTTA-3	HN21	0.0
HN21_CGATTGAAGAAGGCCT-3	HN21	0.0
HN21_CGATTGAAGACGCACA-3	HN21	0.0
HN21_CGATTGAGTGCGATAG-3	HN21	0.0
HN21_CGCCAAGAGGACAGAA-3	HN21	0.0
HN21_CGCCAAGCAGACTCGC-3	HN21	0.0
HN21_CGCCAAGCAGTAAGAT-3	HN21	0.76171
HN21_CGCCAAGGTCAGGACA-3	HN21	0.0
HN21_CGCCAAGGTCGGGTCT-3	HN21	0.0
HN21_CGCGGTACACGCATCG-3	HN21	0.0
HN21_CGCGGTAGTTCAGGCC-3	HN21	0.0
HN21_CGCGGTATCCGAAGAG-3	HN21	0.0
HN21_CGCGGTATCCGCATAA-3	HN21	0.0
HN21_CGCGTTTCAGAGCCAA-3	HN21	0.0
HN21_CGCGTTTCAGCATGAG-3	HN21	0.0
HN21_CGCGTTTGTTGTACAC-3	HN21	0.0
HN21_CGCGTTTTCTGCCCTA-3	HN21	0.0
HN21_CGCTATCAGTAGTGCG-3	HN21	0.0
HN21_CGCTATCGTGATGTGG-3	HN21	0.0
HN21_CGCTATCGTTACGACT-3	HN21	0.0
HN21_CGCTATCTCAGAAATG-3	HN21	0.0
HN21_CGCTGGAAGCAACGGT-3	HN21	0.0
HN21_CGCTGGAAGCCCAGCT-3	HN21	0.0
HN21_CGCTGGAAGGGCTTGA-3	HN21	0.0
HN21_CGCTGGAGTTGAGGTG-3	HN21	0.0
HN21_CGCTTCAAGCGTTTAC-3	HN21	0.0
HN21_CGCTTCAAGGTACTCT-3	HN21	0.0
HN21_CGCTTCACACCAGGCT-3	HN21	0.0
HN21_CGCTTCACATTTCACT-3	HN21	0.0
HN21_CGCTTCATCCTGTACC-3	HN21	0.0
HN21_CGCTTCATCGCCTGTT-3	HN21	0.0
HN21_CGGACACTCGGTCTAA-3	HN21	0.0
HN21_CGGACGTAGGACAGAA-3	HN21	0.0
HN21_CGGACGTCACGGTGTC-3	HN21	0.0
HN21_CGGACGTGTAAAGGAG-3	HN21	0.0
HN21_CGGACGTGTGTTAAGA-3	HN21	0.0
HN21_CGGACGTTCATCACCC-3	HN21	0.0
HN21_CGGACTGAGAAACGAG-3	HN21	0.0
HN21_CGGACTGTCAATCACG-3	HN21	0.0
HN21_CGGAGCTAGGTGATTA-3	HN21	0.0
HN21_CGGAGCTCAAAGTGCG-3	HN21	0.0
HN21_CGGAGCTCAAGCGAGT-3	HN21	0.0
HN21_CGGAGCTCAGTTCATG-3	HN21	0.0
HN21_CGGAGCTGTATTCTCT-3	HN21	0.0
HN21_CGGAGCTGTGCCTGCA-3	HN21	0.0
HN21_CGGAGCTTCGAATGCT-3	HN21	0.0
HN21_CGGAGTCCACTAAGTC-3	HN21	0.0
HN21_CGGAGTCCATCGGAAG-3	HN21	0.0
HN21_CGGAGTCGTACCGCTG-3	HN21	0.0
HN21_CGGAGTCGTCAACATC-3	HN21	0.0
HN21_CGGAGTCGTCTGCCAG-3	HN21	0.0
HN21_CGGAGTCGTTGAGGTG-3	HN21	0.0
HN21_CGGAGTCTCGCAAGCC-3	HN21	0.0
HN21_CGGCTAGAGCGTCTAT-3	HN21	0.0
HN21_CGGCTAGCAATCCAAC-3	HN21	0.0
HN21_CGGCTAGCACGGTAGA-3	HN21	0.0
HN21_CGGCTAGCACTTACGA-3	HN21	0.0
HN21_CGGCTAGCAGCCTTTC-3	HN21	0.0
HN21_CGGCTAGCATGACATC-3	HN21	0.0
HN21_CGGCTAGGTAAAGGAG-3	HN21	0.0
HN21_CGGCTAGTCTGCTTGC-3	HN21	0.0
HN21_CGGGTCACATCGTCGG-3	HN21	0.0
HN21_CGGGTCATCCAAATGC-3	HN21	0.0
HN21_CGGTTAAAGATAGTCA-3	HN21	0.0
HN21_CGGTTAAAGTAGGTGC-3	HN21	0.0
HN21_CGGTTAAGTAGCACGA-3	HN21	0.0
HN21_CGGTTAAGTGAGCGAT-3	HN21	0.0
HN21_CGGTTAAGTTCAACCA-3	HN21	0.0
HN21_CGGTTAAGTTCGGCAC-3	HN21	0.0
HN21_CGTAGCGGTCAATGTC-3	HN21	0.0
HN21_CGTAGCGGTGAAGGCT-3	HN21	0.0
HN21_CGTAGCGTCTGATTCT-3	HN21	0.0
HN21_CGTAGGCAGCTGGAAC-3	HN21	0.0
HN21_CGTAGGCAGGCTAGAC-3	HN21	0.0
HN21_CGTAGGCCAGCCAATT-3	HN21	0.0
HN21_CGTAGGCTCCAATGGT-3	HN21	0.0
HN21_CGTAGGCTCTCTAAGG-3	HN21	0.0
HN21_CGTAGGCTCTTGTATC-3	HN21	0.0
HN21_CGTCACTAGAAACGAG-3	HN21	0.0
HN21_CGTCACTAGCGTGAGT-3	HN21	0.0
HN21_CGTCACTGTCCCGACA-3	HN21	0.0
HN21_CGTCACTGTCTGGAGA-3	HN21	0.0
HN21_CGTCACTTCCTAAGTG-3	HN21	0.0
HN21_CGTCAGGAGCCAGAAC-3	HN21	0.0
HN21_CGTCAGGCATTGTGCA-3	HN21	0.0
HN21_CGTCAGGTCATTCACT-3	HN21	0.0
HN21_CGTCAGGTCCACGAAT-3	HN21	0.0
HN21_CGTCAGGTCCATGAAC-3	HN21	0.0
HN21_CGTCCATAGGACCACA-3	HN21	0.0
HN21_CGTCCATCAAGCCGTC-3	HN21	0.0
HN21_CGTCCATCACTGTGTA-3	HN21	0.0
HN21_CGTCTACAGATCTGAA-3	HN21	0.0
HN21_CGTCTACAGGGCTCTC-3	HN21	0.0
HN21_CGTCTACAGTGGTCCC-3	HN21	0.0
HN21_CGTCTACCAAAGCAAT-3	HN21	0.0
HN21_CGTCTACCACGTCTCT-3	HN21	0.0
HN21_CGTCTACCAGACACTT-3	HN21	0.0
HN21_CGTCTACGTGACTCAT-3	HN21	0.0
HN21_CGTGAGCAGTAATCCC-3	HN21	0.0
HN21_CGTGAGCGTCCTAGCG-3	HN21	0.0
HN21_CGTGAGCGTGCACCAC-3	HN21	0.0
HN21_CGTGTAAAGATATACG-3	HN21	0.0
HN21_CGTGTAACAATAAGCA-3	HN21	0.0
HN21_CGTGTAACAGAAGCAC-3	HN21	0.0
HN21_CGTGTAACATATGCTG-3	HN21	0.0
HN21_CGTGTCTCAGCTGGCT-3	HN21	0.0
HN21_CGTGTCTTCACCGTAA-3	HN21	0.0
HN21_CGTGTCTTCGTCCAGG-3	HN21	0.0
HN21_CGTTAGAAGAACTGTA-3	HN21	0.0
HN21_CGTTAGACACACCGAC-3	HN21	0.0
HN21_CGTTAGACATGGGAAC-3	HN21	0.0
HN21_CGTTCTGCATAGACTC-3	HN21	0.0
HN21_CGTTCTGCATGAACCT-3	HN21	0.0
HN21_CGTTCTGCATGCAACT-3	HN21	0.0
HN21_CGTTCTGCATGGTCAT-3	HN21	0.0
HN21_CGTTCTGCATTGGGCC-3	HN21	0.0
HN21_CGTTCTGGTACGCACC-3	HN21	0.0
HN21_CGTTCTGGTTAAGACA-3	HN21	0.0
HN21_CGTTGGGCAAGGTTCT-3	HN21	0.0
HN21_CTAACTTAGTAGCCGA-3	HN21	0.0
HN21_CTAACTTCACCCATTC-3	HN21	0.0
HN21_CTAACTTCACGAAACG-3	HN21	0.0
HN21_CTAACTTGTGTGGTTT-3	HN21	0.0
HN21_CTAACTTTCATCTGTT-3	HN21	0.0
HN21_CTAACTTTCCCTGACT-3	HN21	0.0
HN21_CTAAGACAGGCAATTA-3	HN21	0.0
HN21_CTAATGGAGAACTCGG-3	HN21	0.0
HN21_CTAATGGCATGGATGG-3	HN21	0.0
HN21_CTAATGGGTATATGGA-3	HN21	0.0
HN21_CTAATGGGTTGAACTC-3	HN21	0.0
HN21_CTAATGGTCGCACTCT-3	HN21	0.0
HN21_CTACACCCATCTCGCT-3	HN21	0.0
HN21_CTACACCTCAGTTCGA-3	HN21	0.0
HN21_CTACACCTCGTGGACC-3	HN21	0.0
HN21_CTACATTAGGTGCACA-3	HN21	0.0
HN21_CTACATTCAACAACCT-3	HN21	0.0
HN21_CTACATTTCCGCAGTG-3	HN21	0.0
HN21_CTACATTTCGGAAATA-3	HN21	0.0
HN21_CTACATTTCTCAAGTG-3	HN21	0.0
HN21_CTACCCAAGCACCGTC-3	HN21	0.0
HN21_CTACGTCCAAGACGTG-3	HN21	0.0
HN21_CTACGTCCAATCGGTT-3	HN21	0.0
HN21_CTACGTCCAGACAAGC-3	HN21	0.0
HN21_CTACGTCTCCCTCTTT-3	HN21	0.0
HN21_CTACGTCTCGAGGTAG-3	HN21	0.0
HN21_CTAGAGTGTAGCGCAA-3	HN21	0.0
HN21_CTAGAGTTCACATGCA-3	HN21	0.0
HN21_CTAGAGTTCATCGCTC-3	HN21	0.0
HN21_CTAGCCTAGGCATGTG-3	HN21	0.0
HN21_CTAGCCTCAACAACCT-3	HN21	0.0
HN21_CTAGCCTCATTTCACT-3	HN21	0.0
HN21_CTAGTGAAGCCCTAAT-3	HN21	0.0
HN21_CTAGTGACAAATACAG-3	HN21	0.0
HN21_CTAGTGACAGTTCCCT-3	HN21	0.0
HN21_CTAGTGAGTCTTCAAG-3	HN21	0.0
HN21_CTAGTGAGTTGTTTGG-3	HN21	0.0
HN21_CTAGTGATCGACCAGC-3	HN21	0.0
HN21_CTCACACAGATGTAAC-3	HN21	0.0
HN21_CTCACACCAGATGGGT-3	HN21	0.0
HN21_CTCACACTCAACCATG-3	HN21	0.0
HN21_CTCAGAACAGTGACAG-3	HN21	0.0
HN21_CTCATTAAGTGCCATT-3	HN21	0.0
HN21_CTCATTACATCACGAT-3	HN21	0.0
HN21_CTCCTAGAGTCCGTAT-3	HN21	0.0
HN21_CTCCTAGCACCAGGTC-3	HN21	0.0
HN21_CTCCTAGTCAGGTTCA-3	HN21	0.0
HN21_CTCCTAGTCATCGGAT-3	HN21	0.0
HN21_CTCGAAAAGATAGCAT-3	HN21	0.0
HN21_CTCGAAAGTCGACTGC-3	HN21	0.0
HN21_CTCGAAATCGCCAGCA-3	HN21	0.0
HN21_CTCGAGGGTTCTCATT-3	HN21	0.0
HN21_CTCGAGGTCTGTCAAG-3	HN21	0.0
HN21_CTCGGAGAGGCACATG-3	HN21	0.0
HN21_CTCGGAGCATAAAGGT-3	HN21	0.0
HN21_CTCGGAGCATTCCTGC-3	HN21	0.0
HN21_CTCGGGAGTTCTGGTA-3	HN21	0.0
HN21_CTCGGGATCGTGGTCG-3	HN21	0.0
HN21_CTCGGGATCTTGCATT-3	HN21	0.0
HN21_CTCGTACCAAGTTGTC-3	HN21	0.0
HN21_CTCGTACGTCGCATCG-3	HN21	0.0
HN21_CTCGTACGTGAGCGAT-3	HN21	0.0
HN21_CTCGTACGTTTGTGTG-3	HN21	0.0
HN21_CTCGTACTCGATGAGG-3	HN21	0.0
HN21_CTCGTCAAGAAGGACA-3	HN21	0.0
HN21_CTCGTCACAACTTGAC-3	HN21	0.0
HN21_CTCGTCATCAGCTGGC-3	HN21	0.0
HN21_CTCTAATAGACTTTCG-3	HN21	0.0
HN21_CTCTAATCAGCGAACA-3	HN21	0.0
HN21_CTCTAATGTCTCTCTG-3	HN21	0.0
HN21_CTCTACGCAAACAACA-3	HN21	0.0
HN21_CTCTACGGTCACTGGC-3	HN21	0.0
HN21_CTCTACGTCTGCTTGC-3	HN21	0.0
HN21_CTCTACGTCTGTACGA-3	HN21	0.0
HN21_CTCTGGTCATTAGGCT-3	HN21	0.0
HN21_CTCTGGTGTCTAGTGT-3	HN21	0.0
HN21_CTGAAACAGACAAAGG-3	HN21	0.0
HN21_CTGAAACAGACAGACC-3	HN21	0.0
HN21_CTGAAACCAGTAAGAT-3	HN21	0.0
HN21_CTGAAACCATCGGAAG-3	HN21	0.0
HN21_CTGAAGTGTTAGATGA-3	HN21	0.0
HN21_CTGATAGCAATACGCT-3	HN21	0.0
HN21_CTGATCCAGGACAGCT-3	HN21	0.0
HN21_CTGATCCGTACAGACG-3	HN21	0.0
HN21_CTGATCCGTGATGTCT-3	HN21	0.0
HN21_CTGATCCTCTTACCTA-3	HN21	0.0
HN21_CTGCGGAAGCCTTGAT-3	HN21	0.0
HN21_CTGCGGACACTACAGT-3	HN21	0.0
HN21_CTGCGGACAGGTTTCA-3	HN21	0.0
HN21_CTGCGGAGTTTAGCTG-3	HN21	0.0
HN21_CTGCGGATCAGGCGAA-3	HN21	0.0
HN21_CTGCGGATCCAGTATG-3	HN21	0.0
HN21_CTGCTGTGTGCCTTGG-3	HN21	0.0
HN21_CTGCTGTGTTCCACGG-3	HN21	0.0
HN21_CTGGTCTCACGGCTAC-3	HN21	0.0
HN21_CTGGTCTCAGCGTTCG-3	HN21	0.0
HN21_CTGGTCTCATAGACTC-3	HN21	0.0
HN21_CTGGTCTGTGAGGGTT-3	HN21	0.0
HN21_CTGGTCTTCCCGGATG-3	HN21	0.0
HN21_CTGGTCTTCTATCCTA-3	HN21	0.0
HN21_CTGTGCTAGGGAACGG-3	HN21	0.0
HN21_CTGTTTAAGGGTGTTG-3	HN21	0.0
HN21_CTGTTTAGTAACGCGA-3	HN21	0.0
HN21_CTGTTTAGTCGTGGCT-3	HN21	0.0
HN21_CTTAACTAGAACAACT-3	HN21	0.0
HN21_CTTAACTCATTCGACA-3	HN21	0.0
HN21_CTTAACTGTCGACTGC-3	HN21	0.0
HN21_CTTACCGCACCGATAT-3	HN21	0.0
HN21_CTTACCGCATTTCAGG-3	HN21	0.0
HN21_CTTACCGGTCAGGACA-3	HN21	0.0
HN21_CTTACCGGTGAGTATA-3	HN21	0.0
HN21_CTTACCGTCCACTGGG-3	HN21	0.47878
HN21_CTTAGGAAGCGACGTA-3	HN21	0.51907
HN21_CTTAGGAGTAGAAAGG-3	HN21	0.0
HN21_CTTAGGAGTGTGAATA-3	HN21	0.0
HN21_CTTAGGATCACTCTTA-3	HN21	0.0
HN21_CTTAGGATCGGTGTCG-3	HN21	0.0
HN21_CTTCTCTAGGAATCGC-3	HN21	0.0
HN21_CTTCTCTCAATACGCT-3	HN21	0.0
HN21_CTTCTCTCAGCTGCTG-3	HN21	0.0
HN21_CTTGGCTAGAACTGTA-3	HN21	0.0
HN21_CTTGGCTAGGCTAGGT-3	HN21	0.0
HN21_CTTGGCTCATAAGACA-3	HN21	0.0
HN21_CTTTGCGTCAGGCGAA-3	HN21	0.0
HN21_CTTTGCGTCGCATGAT-3	HN21	0.0
HN21_GAAACTCCACGCGAAA-3	HN21	0.0
HN21_GAAACTCGTAAAGGAG-3	HN21	0.0
HN21_GAAACTCGTTGAGTTC-3	HN21	0.0
HN21_GAAACTCTCATTATCC-3	HN21	0.0
HN21_GAAACTCTCCAGTATG-3	HN21	0.0
HN21_GAAACTCTCGACCAGC-3	HN21	0.0
HN21_GAAATGAAGGGTCTCC-3	HN21	0.0
HN21_GAAATGACAAGCGTAG-3	HN21	0.0
HN21_GAAATGATCGCAAGCC-3	HN21	0.0
HN21_GAACATCAGGACAGCT-3	HN21	0.0
HN21_GAACATCAGTGTGAAT-3	HN21	0.0
HN21_GAACATCCAGCTTAAC-3	HN21	0.0
HN21_GAACATCGTGAAAGAG-3	HN21	0.0
HN21_GAACATCGTGTGCCTG-3	HN21	0.0
HN21_GAACATCTCTTGGGTA-3	HN21	0.0
HN21_GAACCTACAACTGCTA-3	HN21	0.0
HN21_GAACCTACAATCTACG-3	HN21	0.0
HN21_GAACCTAGTCAGGACA-3	HN21	0.0
HN21_GAACCTAGTTAGAACA-3	HN21	0.0
HN21_GAACCTATCCTGTACC-3	HN21	0.0
HN21_GAACCTATCTGTACGA-3	HN21	0.0
HN21_GAACGGAAGCCACCTG-3	HN21	0.0
HN21_GAACGGACATCCGCGA-3	HN21	0.0
HN21_GAACGGAGTCTCTCGT-3	HN21	0.0
HN21_GAACGGATCTCGAGTA-3	HN21	0.0
HN21_GAAGCAGAGGCATGTG-3	HN21	0.0
HN21_GAAGCAGAGTAGTGCG-3	HN21	0.0
HN21_GAAGCAGCAGCTGCAC-3	HN21	0.0
HN21_GAAGCAGGTTTGTGTG-3	HN21	0.0
HN21_GAATAAGAGGGAACGG-3	HN21	0.0
HN21_GAATAAGGTTTGTTTC-3	HN21	0.0
HN21_GAATAAGTCACATGCA-3	HN21	0.0
HN21_GAATAAGTCCAAGTAC-3	HN21	0.0
HN21_GAATAAGTCGCAAGCC-3	HN21	0.0
HN21_GAATGAAGTCCGTTAA-3	HN21	0.0
HN21_GAATGAATCATAACCG-3	HN21	0.0
HN21_GACACGCCATCCGCGA-3	HN21	0.0
HN21_GACACGCGTTATCACG-3	HN21	0.0
HN21_GACAGAGAGACTTGAA-3	HN21	0.0
HN21_GACAGAGAGGGTGTTG-3	HN21	0.0
HN21_GACAGAGCACGAAAGC-3	HN21	0.0
HN21_GACAGAGCATCACGAT-3	HN21	0.0
HN21_GACAGAGGTGGTTTCA-3	HN21	0.0
HN21_GACAGAGTCGTCACGG-3	HN21	0.0
HN21_GACCAATGTCTCCCTA-3	HN21	0.0
HN21_GACCAATTCGAATGCT-3	HN21	0.0
HN21_GACCAATTCGCTAGCG-3	HN21	0.0
HN21_GACCTGGAGAATTGTG-3	HN21	0.0
HN21_GACCTGGCAGTAAGAT-3	HN21	0.0
HN21_GACCTGGGTCGCATAT-3	HN21	0.0
HN21_GACCTGGGTTACGGAG-3	HN21	0.0
HN21_GACGCGTAGACGCTTT-3	HN21	0.0
HN21_GACGGCTAGGGCTTGA-3	HN21	0.0
HN21_GACGGCTCAACGATGG-3	HN21	0.0
HN21_GACGGCTCATGCGCAC-3	HN21	0.0
HN21_GACGGCTCATTCGACA-3	HN21	0.0
HN21_GACGGCTGTCGCTTCT-3	HN21	0.0
HN21_GACGGCTTCTGTCAAG-3	HN21	0.0
HN21_GACGTGCAGAAAGTGG-3	HN21	0.0
HN21_GACGTGCCAAGTCATC-3	HN21	0.0
HN21_GACGTGCCACCAGTTA-3	HN21	0.0
HN21_GACGTGCCATCGATTG-3	HN21	0.0
HN21_GACGTGCTCCCAACGG-3	HN21	0.0
HN21_GACGTGCTCGGCGGTT-3	HN21	0.0
HN21_GACGTTAAGCCCAATT-3	HN21	0.0
HN21_GACGTTAAGTCTCGGC-3	HN21	0.0
HN21_GACGTTAGTAGTACCT-3	HN21	0.0
HN21_GACTAACAGCACGCCT-3	HN21	0.0
HN21_GACTAACGTCCAACTA-3	HN21	0.0
HN21_GACTAACTCAACGGGA-3	HN21	0.0
HN21_GACTAACTCATATCGG-3	HN21	0.0
HN21_GACTACAAGCTGCGAA-3	HN21	0.0
HN21_GACTACAGTGCGGTAA-3	HN21	0.0
HN21_GACTGCGAGAAACCTA-3	HN21	0.0
HN21_GACTGCGAGCCGCCTA-3	HN21	0.0
HN21_GACTGCGAGCTGCAAG-3	HN21	0.0
HN21_GACTGCGCAACTTGAC-3	HN21	0.0
HN21_GACTGCGCAAGGACAC-3	HN21	0.0
HN21_GACTGCGCATCCGGGT-3	HN21	0.0
HN21_GACTGCGCATGCCTAA-3	HN21	0.0
HN21_GAGCAGAAGAGCTGGT-3	HN21	1.3095
HN21_GAGCAGAAGAGGTTAT-3	HN21	0.0
HN21_GAGCAGAAGGAGTCTG-3	HN21	0.0
HN21_GAGCAGAAGGTAAACT-3	HN21	0.0
HN21_GAGCAGAAGTTAACGA-3	HN21	0.0
HN21_GAGCAGACAAAGAATC-3	HN21	0.0
HN21_GAGCAGAGTGAGTATA-3	HN21	0.0
HN21_GAGCAGAGTGCCTGTG-3	HN21	0.0
HN21_GAGGTGAAGCTCCTCT-3	HN21	0.0
HN21_GAGGTGACATCGACGC-3	HN21	0.0
HN21_GAGGTGAGTCCGAAGA-3	HN21	0.0
HN21_GAGTCCGAGACCCACC-3	HN21	0.0
HN21_GAGTCCGGTCCGCTGA-3	HN21	0.0
HN21_GAGTCCGTCGAGAACG-3	HN21	0.0
HN21_GAGTCCGTCTCAAGTG-3	HN21	0.0
HN21_GATCAGTCAAGCCGTC-3	HN21	0.0
HN21_GATCAGTCACCCATTC-3	HN21	0.0
HN21_GATCAGTCAGATGGGT-3	HN21	0.0
HN21_GATCAGTGTCCATGAT-3	HN21	0.0
HN21_GATCGATGTTGTACAC-3	HN21	0.0
HN21_GATCGCGCATATGGTC-3	HN21	0.0
HN21_GATCGCGGTAGCGTAG-3	HN21	0.0
HN21_GATCGCGGTCATATGC-3	HN21	0.0
HN21_GATCGCGGTTCCAACA-3	HN21	0.0
HN21_GATCGCGGTTGGTAAA-3	HN21	0.0
HN21_GATCGTAAGTGGGATC-3	HN21	0.0
HN21_GATCGTACATTCTTAC-3	HN21	0.0
HN21_GATCGTAGTTTGTTGG-3	HN21	0.0
HN21_GATCGTATCCGCGCAA-3	HN21	0.0
HN21_GATCGTATCGGTTCGG-3	HN21	0.0
HN21_GATCTAGAGCCACCTG-3	HN21	0.0
HN21_GATCTAGAGGCAAAGA-3	HN21	0.0
HN21_GATCTAGCACATTTCT-3	HN21	0.0
HN21_GATCTAGCACTAAGTC-3	HN21	0.0
HN21_GATCTAGGTGCACTTA-3	HN21	0.0
HN21_GATCTAGTCAAGATCC-3	HN21	0.0
HN21_GATGAAACAAAGCAAT-3	HN21	0.0
HN21_GATGAAACACAAGTAA-3	HN21	0.0
HN21_GATGAAACATGTTGAC-3	HN21	0.0
HN21_GATGAAAGTATATCCG-3	HN21	0.0
HN21_GATGAAATCTCAAGTG-3	HN21	0.0
HN21_GATGAGGCAGCATACT-3	HN21	0.0
HN21_GATGAGGCATGGTTGT-3	HN21	0.0
HN21_GATGAGGGTATTCTCT-3	HN21	0.0
HN21_GATGAGGGTTGGTGGA-3	HN21	0.0
HN21_GATGCTAAGACCCACC-3	HN21	0.0
HN21_GATGCTACAGCTATTG-3	HN21	0.0
HN21_GATTCAGAGATCCCGC-3	HN21	0.0
HN21_GATTCAGAGCCTATGT-3	HN21	0.0
HN21_GATTCAGAGCGGATCA-3	HN21	0.0
HN21_GATTCAGTCCATGCTC-3	HN21	0.0
HN21_GCAAACTAGGGTTTCT-3	HN21	0.0
HN21_GCAAACTTCAGGCGAA-3	HN21	0.0
HN21_GCAATCAAGCCACGTC-3	HN21	0.0
HN21_GCAATCAAGGCATTGG-3	HN21	0.0
HN21_GCAATCAAGGTGTGGT-3	HN21	0.0
HN21_GCAATCACAATAAGCA-3	HN21	0.0
HN21_GCAATCACATAAGACA-3	HN21	0.0
HN21_GCAATCACATCACGTA-3	HN21	0.0
HN21_GCAATCAGTCACTTCC-3	HN21	0.0
HN21_GCAATCAGTTTACTCT-3	HN21	0.0
HN21_GCAATCATCCGTAGGC-3	HN21	0.0
HN21_GCAATCATCGACCAGC-3	HN21	0.0
HN21_GCACATAAGAAGCCCA-3	HN21	0.0
HN21_GCACATACAGCCACCA-3	HN21	0.0
HN21_GCACATATCAGGCAAG-3	HN21	0.0
HN21_GCACTCTTCATAAAGG-3	HN21	0.0
HN21_GCAGCCAAGCGCTTAT-3	HN21	0.0
HN21_GCAGCCACATGGAATA-3	HN21	0.0
HN21_GCAGCCAGTCGATTGT-3	HN21	0.0
HN21_GCAGCCATCCTTCAAT-3	HN21	0.0
HN21_GCAGTTAGTCCGAAGA-3	HN21	0.0
HN21_GCAGTTATCCTAGTGA-3	HN21	0.0
HN21_GCAGTTATCTGCTTGC-3	HN21	1.0078
HN21_GCATACACAAGCTGAG-3	HN21	0.0
HN21_GCATACAGTAAGCACG-3	HN21	0.0
HN21_GCATACAGTACATGTC-3	HN21	0.0
HN21_GCATACAGTCAGATAA-3	HN21	0.0
HN21_GCATACATCAGTTAGC-3	HN21	0.0
HN21_GCATACATCCAAAGTC-3	HN21	0.0
HN21_GCATGATCATGTCGAT-3	HN21	0.0
HN21_GCATGATTCACCATAG-3	HN21	0.0
HN21_GCATGATTCGCTTGTC-3	HN21	0.0
HN21_GCATGATTCGTGGGAA-3	HN21	0.0
HN21_GCATGCGCAGTATGCT-3	HN21	0.0
HN21_GCATGCGCATCACGAT-3	HN21	0.0
HN21_GCATGCGGTGATAAGT-3	HN21	0.0
HN21_GCATGCGTCCGTTGCT-3	HN21	0.0
HN21_GCATGTAAGAGGTTAT-3	HN21	0.0
HN21_GCATGTAGTAGAAAGG-3	HN21	0.0
HN21_GCATGTATCAAGGCTT-3	HN21	0.0
HN21_GCCAAATTCCGTTGCT-3	HN21	0.0
HN21_GCCTCTAAGGAATGGA-3	HN21	0.0
HN21_GCCTCTACACGGATAG-3	HN21	0.67543
HN21_GCCTCTACATCGGAAG-3	HN21	0.0
HN21_GCCTCTACATGCGCAC-3	HN21	0.0
HN21_GCCTCTAGTCGCGTGT-3	HN21	0.0
HN21_GCCTCTAGTCGGATCC-3	HN21	0.0
HN21_GCCTCTAGTCTCTTTA-3	HN21	0.0
HN21_GCCTCTATCCTAGGGC-3	HN21	0.0
HN21_GCCTCTATCTCGCATC-3	HN21	0.0
HN21_GCGACCACAGCCTGTG-3	HN21	0.0
HN21_GCGACCACAGGGCATA-3	HN21	0.0
HN21_GCGAGAAAGACAATAC-3	HN21	0.0
HN21_GCGAGAAGTACCATCA-3	HN21	0.0
HN21_GCGAGAAGTCACTGGC-3	HN21	0.0
HN21_GCGCAACAGGCGACAT-3	HN21	0.0
HN21_GCGCAACAGTGGGTTG-3	HN21	0.0
HN21_GCGCAACGTGCATCTA-3	HN21	0.0
HN21_GCGCAACGTTTGACTG-3	HN21	0.0
HN21_GCGCAACTCGCCTGTT-3	HN21	0.0
HN21_GCGCAGTCAGGGATTG-3	HN21	0.0
HN21_GCGCAGTCATCCTTGC-3	HN21	0.0
HN21_GCGCAGTCATTCTTAC-3	HN21	0.0
HN21_GCGCAGTGTCCTAGCG-3	HN21	0.0
HN21_GCGCAGTGTGCACGAA-3	HN21	0.0
HN21_GCGCAGTGTTAAGTAG-3	HN21	0.0
HN21_GCGCAGTTCACAATGC-3	HN21	0.0
HN21_GCGCAGTTCCGGGTGT-3	HN21	0.0
HN21_GCGCCAAAGCCTTGAT-3	HN21	0.0
HN21_GCGCCAAGTCTCTTTA-3	HN21	0.0
HN21_GCGCCAAGTGACTCAT-3	HN21	0.0
HN21_GCGCCAATCAAGATCC-3	HN21	0.0
HN21_GCGCCAATCCACGACG-3	HN21	0.0
HN21_GCGCGATAGAAACGAG-3	HN21	0.0
HN21_GCGCGATCACCAGCAC-3	HN21	0.0
HN21_GCGCGATGTTACGACT-3	HN21	0.0
HN21_GCGCGATTCGCACTCT-3	HN21	0.0
HN21_GCGCGATTCTGCGACG-3	HN21	0.0
HN21_GCGGGTTGTCGGGTCT-3	HN21	0.0
HN21_GCGGGTTGTGGCGAAT-3	HN21	0.0
HN21_GCGGGTTGTTCCACGG-3	HN21	0.0
HN21_GCTCCTAAGCGTGTCC-3	HN21	0.1929
HN21_GCTCCTAAGTTCGCGC-3	HN21	0.0
HN21_GCTCCTAGTAGCGTCC-3	HN21	0.0
HN21_GCTCCTAGTGAGGCTA-3	HN21	0.0
HN21_GCTCCTATCGTCACGG-3	HN21	0.0
HN21_GCTCTGTCACCATGTA-3	HN21	0.0
HN21_GCTCTGTGTCACCTAA-3	HN21	0.0
HN21_GCTCTGTGTGTGACGA-3	HN21	0.0
HN21_GCTGCAGAGCCAGTTT-3	HN21	0.0
HN21_GCTGCAGCAAGCCTAT-3	HN21	0.0
HN21_GCTGCAGCACTGTTAG-3	HN21	0.0
HN21_GCTGCAGGTCTCCATC-3	HN21	0.0
HN21_GCTGCAGTCGCATGAT-3	HN21	0.0
HN21_GCTGCGAAGTCTCAAC-3	HN21	0.0
HN21_GCTGCGACATGTTGAC-3	HN21	1.2845
HN21_GCTGCTTAGCTCCTTC-3	HN21	0.0
HN21_GCTGCTTCAGTAAGAT-3	HN21	0.0
HN21_GCTGCTTTCAGTTTGG-3	HN21	0.0
HN21_GCTGGGTCAAGCTGTT-3	HN21	0.0
HN21_GCTGGGTGTAAACCTC-3	HN21	0.0
HN21_GCTGGGTGTACCGCTG-3	HN21	0.0
HN21_GCTTCCAAGCTGCCCA-3	HN21	0.0
HN21_GCTTCCATCAACACTG-3	HN21	0.0
HN21_GCTTCCATCACCTTAT-3	HN21	0.0
HN21_GCTTCCATCCATTCTA-3	HN21	0.0
HN21_GCTTCCATCTCGGACG-3	HN21	0.0
HN21_GCTTCCATCTTATCTG-3	HN21	0.0
HN21_GCTTGAAAGAAAGTGG-3	HN21	0.0
HN21_GCTTGAACAAGCCATT-3	HN21	0.0
HN21_GCTTGAACAGCCAATT-3	HN21	0.0
HN21_GCTTGAACATTCTTAC-3	HN21	0.0
HN21_GCTTGAACATTGTGCA-3	HN21	0.0
HN21_GCTTGAAGTACATGTC-3	HN21	0.0
HN21_GCTTGAAGTCACCCAG-3	HN21	0.0
HN21_GCTTGAAGTTCGTGAT-3	HN21	0.0
HN21_GGAAAGCAGAAGCCCA-3	HN21	0.0
HN21_GGAAAGCAGGTAGCTG-3	HN21	0.0
HN21_GGAAAGCCAGGTGCCT-3	HN21	0.0
HN21_GGAAAGCGTAGCGTGA-3	HN21	0.0
HN21_GGAAAGCTCAACACAC-3	HN21	0.0
HN21_GGAAAGCTCACAATGC-3	HN21	0.0
HN21_GGAAAGCTCCAGTAGT-3	HN21	0.0
HN21_GGAAAGCTCTTGAGAC-3	HN21	0.0
HN21_GGAACTTAGCTACCGC-3	HN21	0.0
HN21_GGAACTTAGGCCCTCA-3	HN21	0.0
HN21_GGAACTTAGGCGTACA-3	HN21	0.0
HN21_GGAACTTAGGTACTCT-3	HN21	0.0
HN21_GGAACTTGTGCCTGCA-3	HN21	0.0
HN21_GGAACTTTCACAAACC-3	HN21	0.0
HN21_GGAACTTTCTTCTGGC-3	HN21	0.0
HN21_GGAATAAAGGTGCTTT-3	HN21	0.0
HN21_GGAATAACAGGACCCT-3	HN21	0.0
HN21_GGAATAAGTCCGTCAG-3	HN21	0.0
HN21_GGAATAAGTCGCCATG-3	HN21	0.0
HN21_GGAATAATCCGAACGC-3	HN21	0.0
HN21_GGACAAGAGTGGTAGC-3	HN21	0.0
HN21_GGACAAGCAAGTAGTA-3	HN21	0.0
HN21_GGACAAGTCACCAGGC-3	HN21	0.0
HN21_GGACAAGTCGAATGGG-3	HN21	0.0
HN21_GGACAGACAGACAGGT-3	HN21	0.0
HN21_GGACAGACATGAGCGA-3	HN21	0.0
HN21_GGACAGATCACTGGGC-3	HN21	0.0
HN21_GGACATTCACTGAAGG-3	HN21	0.0
HN21_GGACATTGTGGTCTCG-3	HN21	0.0
HN21_GGACATTGTTGAACTC-3	HN21	0.0
HN21_GGACGTCAGATCGGGT-3	HN21	0.0
HN21_GGACGTCAGGAACTGC-3	HN21	0.0
HN21_GGACGTCGTATTCTCT-3	HN21	0.0
HN21_GGACGTCTCTCAAACG-3	HN21	0.0
HN21_GGAGCAACAGGAACGT-3	HN21	0.0
HN21_GGAGCAAGTGTTGGGA-3	HN21	0.0
HN21_GGAGCAATCCCTAATT-3	HN21	0.0
HN21_GGAGCAATCGCTGATA-3	HN21	0.0
HN21_GGATGTTCATCGATTG-3	HN21	0.0
HN21_GGATGTTGTCAAAGCG-3	HN21	0.0
HN21_GGATTACAGCATCATC-3	HN21	0.0
HN21_GGATTACAGTGGAGAA-3	HN21	0.0
HN21_GGATTACGTAGAAAGG-3	HN21	0.0
HN21_GGATTACGTGTTGGGA-3	HN21	0.0
HN21_GGATTACTCCCTTGCA-3	HN21	0.0
HN21_GGATTACTCGACAGCC-3	HN21	0.0
HN21_GGCCGATCAATTGCTG-3	HN21	0.0
HN21_GGCCGATCACAGATTC-3	HN21	0.0
HN21_GGCCGATGTAGCTTGT-3	HN21	0.0
HN21_GGCCGATGTCGGCACT-3	HN21	0.0
HN21_GGCCGATGTGTGCGTC-3	HN21	0.0
HN21_GGCGACTAGGCACATG-3	HN21	0.0
HN21_GGCGACTCAGCCTGTG-3	HN21	0.0
HN21_GGCGACTGTGTGACGA-3	HN21	0.0
HN21_GGCGTGTAGGATGGAA-3	HN21	0.0
HN21_GGCGTGTGTGCTAGCC-3	HN21	0.0
HN21_GGCGTGTGTTATCGGT-3	HN21	0.0
HN21_GGCTCGACACGAAGCA-3	HN21	0.0
HN21_GGCTCGAGTATAGGGC-3	HN21	0.0
HN21_GGCTCGAGTTCGGCAC-3	HN21	0.0
HN21_GGCTGGTAGATGAGAG-3	HN21	0.0
HN21_GGCTGGTAGGTTCCTA-3	HN21	0.0
HN21_GGCTGGTCAGCATACT-3	HN21	0.0
HN21_GGCTGGTGTTATGCGT-3	HN21	0.0
HN21_GGCTGGTTCTGACCTC-3	HN21	0.0
HN21_GGCTGGTTCTGCGTAA-3	HN21	0.0
HN21_GGGAATGCACTTACGA-3	HN21	0.0
HN21_GGGAATGCACTTCTGC-3	HN21	0.0
HN21_GGGAATGGTGGTACAG-3	HN21	0.0
HN21_GGGAATGTCTCTTGAT-3	HN21	0.0
HN21_GGGAGATCACTGTGTA-3	HN21	0.0
HN21_GGGAGATCAGCTGTAT-3	HN21	0.0
HN21_GGGAGATGTTCAGACT-3	HN21	0.0
HN21_GGGAGATTCTGGTGTA-3	HN21	0.0
HN21_GGGATGAAGGTCGGAT-3	HN21	0.0
HN21_GGGATGACAGGTCCAC-3	HN21	0.0
HN21_GGGATGAGTCCGTTAA-3	HN21	0.0
HN21_GGGATGATCTGCGGCA-3	HN21	0.0
HN21_GGGCACTGTAGGGACT-3	HN21	0.0
HN21_GGGCACTTCCACGCAG-3	HN21	0.0
HN21_GGGCACTTCTCGATGA-3	HN21	0.0
HN21_GGGCATCAGGGCACTA-3	HN21	0.0
HN21_GGGCATCTCATATCGG-3	HN21	0.0
HN21_GGGTCTGCAGTATGCT-3	HN21	0.0
HN21_GGGTCTGTCCTTTACA-3	HN21	0.0
HN21_GGGTTGCAGACAGGCT-3	HN21	0.0
HN21_GGGTTGCAGCCCAATT-3	HN21	0.0
HN21_GGGTTGCGTGTGTGCC-3	HN21	0.0
HN21_GGGTTGCTCGAATGCT-3	HN21	0.0
HN21_GGTATTGAGATCGATA-3	HN21	0.0
HN21_GGTATTGAGTCCCACG-3	HN21	0.0
HN21_GGTATTGCAGACGTAG-3	HN21	0.0
HN21_GGTGAAGGTACGAAAT-3	HN21	0.0
HN21_GGTGAAGGTTGTCTTT-3	HN21	0.0
HN21_GGTGAAGTCGCCATAA-3	HN21	0.0
HN21_GGTGCGTAGAGTGAGA-3	HN21	0.0
HN21_GGTGCGTAGTCCGTAT-3	HN21	0.0
HN21_GGTGCGTAGTGCCATT-3	HN21	0.0
HN21_GGTGCGTCAGACACTT-3	HN21	0.0
HN21_GGTGCGTGTATAAACG-3	HN21	0.0
HN21_GGTGCGTGTCGACTAT-3	HN21	0.0
HN21_GGTGCGTGTGGTACAG-3	HN21	0.0
HN21_GGTGTTAAGGTGCACA-3	HN21	0.0
HN21_GGTGTTACAGACGCAA-3	HN21	0.0
HN21_GGTGTTAGTGCCTGTG-3	HN21	0.0
HN21_GTAACGTCACGCTTTC-3	HN21	0.0
HN21_GTAACGTTCACTATTC-3	HN21	0.0
HN21_GTAACTGAGACTGTAA-3	HN21	0.0
HN21_GTAACTGAGATACACA-3	HN21	0.0
HN21_GTAACTGAGGCAAAGA-3	HN21	0.0
HN21_GTAACTGGTTACGACT-3	HN21	0.0
HN21_GTACGTAAGATGTAAC-3	HN21	0.0
HN21_GTACGTAAGTCAATAG-3	HN21	0.0
HN21_GTACGTACAAAGCAAT-3	HN21	0.0
HN21_GTACGTACACTATCTT-3	HN21	0.0
HN21_GTACGTACAGTACACT-3	HN21	0.0
HN21_GTACGTACAGTATCTG-3	HN21	0.0
HN21_GTACGTACATACGCCG-3	HN21	0.0
HN21_GTACGTATCGGCCGAT-3	HN21	0.0
HN21_GTACGTATCGTGGTCG-3	HN21	0.0
HN21_GTACTTTAGCCTATGT-3	HN21	0.0
HN21_GTACTTTAGGTAGCTG-3	HN21	0.0
HN21_GTACTTTAGTGATCGG-3	HN21	0.0
HN21_GTACTTTGTCTGGTCG-3	HN21	0.0
HN21_GTAGGCCCACGGCTAC-3	HN21	0.0
HN21_GTAGGCCCATCATCCC-3	HN21	0.0
HN21_GTAGGCCGTGTGACCC-3	HN21	0.0
HN21_GTAGGCCTCGCATGGC-3	HN21	1.3542
HN21_GTAGTCAAGAGACGAA-3	HN21	0.0
HN21_GTATCTTCACTAAGTC-3	HN21	0.0
HN21_GTATCTTGTGATAAAC-3	HN21	0.0
HN21_GTATTCTAGGCAGTCA-3	HN21	0.0
HN21_GTATTCTCAATGCCAT-3	HN21	0.0
HN21_GTATTCTCATGAACCT-3	HN21	0.0
HN21_GTATTCTGTTCCACAA-3	HN21	0.0
HN21_GTCAAGTAGCGTTCCG-3	HN21	0.0
HN21_GTCAAGTAGGGATGGG-3	HN21	0.0
HN21_GTCAAGTAGTGGGTTG-3	HN21	0.0
HN21_GTCAAGTCAATAGCGG-3	HN21	0.0
HN21_GTCAAGTCAGTCTTCC-3	HN21	0.0
HN21_GTCAAGTCATCGACGC-3	HN21	0.0
HN21_GTCAAGTTCGAATGCT-3	HN21	0.0
HN21_GTCACAAAGCCACCTG-3	HN21	0.0
HN21_GTCACAATCCGTAGGC-3	HN21	0.0
HN21_GTCACAATCTCTGCTG-3	HN21	0.0
HN21_GTCACGGGTAGAAAGG-3	HN21	0.0
HN21_GTCACGGGTTAAAGTG-3	HN21	0.0
HN21_GTCATTTAGTCCAGGA-3	HN21	0.0
HN21_GTCATTTGTTATCACG-3	HN21	0.0
HN21_GTCATTTTCGGAGGTA-3	HN21	0.0
HN21_GTCCTCACAATGGACG-3	HN21	0.0
HN21_GTCCTCAGTGAGCGAT-3	HN21	0.0
HN21_GTCCTCATCTGCGACG-3	HN21	0.0
HN21_GTCGGGTCAAAGCAAT-3	HN21	0.0
HN21_GTCGGGTCAAGCGTAG-3	HN21	0.0
HN21_GTCGGGTCATCTACGA-3	HN21	0.0
HN21_GTCGGGTGTAAATGTG-3	HN21	0.0
HN21_GTCGGGTGTGTTGAGG-3	HN21	0.0
HN21_GTCGGGTGTTGTTTGG-3	HN21	0.0
HN21_GTCGGGTTCGTAGGAG-3	HN21	0.77743
HN21_GTCGTAAAGGATCGCA-3	HN21	0.0
HN21_GTCGTAAAGGATGGAA-3	HN21	0.0
HN21_GTCGTAACAACTGCTA-3	HN21	0.0
HN21_GTCGTAACAAGAGTCG-3	HN21	0.0
HN21_GTCGTAACACACCGAC-3	HN21	0.0
HN21_GTCGTAAGTCATATGC-3	HN21	0.0
HN21_GTCGTAATCATTTGGG-3	HN21	0.0
HN21_GTCGTAATCCTTGACC-3	HN21	0.0
HN21_GTCTCGTCACTTGGAT-3	HN21	0.0
HN21_GTCTCGTCAGATCGGA-3	HN21	0.0
HN21_GTCTTCGAGCAGACTG-3	HN21	0.0
HN21_GTCTTCGGTGAGTATA-3	HN21	0.0
HN21_GTCTTCGTCTCGTTTA-3	HN21	0.0
HN21_GTGAAGGAGGGCATGT-3	HN21	0.0
HN21_GTGAAGGAGTCATCCA-3	HN21	0.0
HN21_GTGAAGGGTCGCTTTC-3	HN21	0.0
HN21_GTGAAGGGTTATCGGT-3	HN21	0.0
HN21_GTGAAGGGTTGACGTT-3	HN21	0.0
HN21_GTGCAGCCATTTCACT-3	HN21	0.0
HN21_GTGCATAAGCTAGCCC-3	HN21	0.0
HN21_GTGCATAAGTCCTCCT-3	HN21	0.0
HN21_GTGCATAGTAACGTTC-3	HN21	0.0
HN21_GTGCGGTAGATATACG-3	HN21	0.0
HN21_GTGCTTCAGAGCCCAA-3	HN21	0.0
HN21_GTGCTTCAGGCTAGCA-3	HN21	0.0
HN21_GTGCTTCGTAAGGATT-3	HN21	0.0
HN21_GTGCTTCTCGAATGGG-3	HN21	0.0
HN21_GTGGGTCCAGCTGTTA-3	HN21	0.0
HN21_GTGGGTCTCCGTTGTC-3	HN21	0.0
HN21_GTGGGTCTCGCCTGTT-3	HN21	0.0
HN21_GTGTGCGAGACAGGCT-3	HN21	0.0
HN21_GTGTGCGCAGGGAGAG-3	HN21	0.0
HN21_GTGTTAGGTGATAAGT-3	HN21	0.0
HN21_GTGTTAGGTGCGAAAC-3	HN21	0.0
HN21_GTGTTAGTCAAACGGG-3	HN21	0.0
HN21_GTTAAGCAGTCGAGTG-3	HN21	0.0
HN21_GTTAAGCCAAGTCATC-3	HN21	0.0
HN21_GTTAAGCGTGCGAAAC-3	HN21	0.0
HN21_GTTAAGCTCCATTCTA-3	HN21	0.0
HN21_GTTAAGCTCCTGCTTG-3	HN21	0.0
HN21_GTTACAGAGAACAATC-3	HN21	0.0
HN21_GTTACAGAGGGATCTG-3	HN21	0.0
HN21_GTTACAGCAAGTTCTG-3	HN21	0.0
HN21_GTTACAGGTTACCGAT-3	HN21	0.0
HN21_GTTACAGGTTGTCTTT-3	HN21	0.0
HN21_GTTACAGTCACCATAG-3	HN21	0.0
HN21_GTTCATTGTGGTAACG-3	HN21	0.0
HN21_GTTCATTTCGCAAACT-3	HN21	0.0
HN21_GTTCATTTCGCCAGCA-3	HN21	0.0
HN21_GTTCGGGAGAACAACT-3	HN21	0.0
HN21_GTTCGGGAGCTAGTGG-3	HN21	0.0
HN21_GTTCGGGGTTCACGGC-3	HN21	0.0
HN21_GTTCGGGGTTCTGTTT-3	HN21	0.0
HN21_GTTCGGGTCGTCCAGG-3	HN21	0.0
HN21_GTTCGGGTCTAACGGT-3	HN21	0.0
HN21_GTTCTCGAGATAGTCA-3	HN21	0.0
HN21_GTTCTCGAGGGATCTG-3	HN21	0.0
HN21_GTTCTCGCATCCCACT-3	HN21	0.0
HN21_GTTCTCGGTCGTTGTA-3	HN21	0.0
HN21_GTTTCTAGTAAACCTC-3	HN21	0.0
HN21_GTTTCTATCACGGTTA-3	HN21	0.0
HN21_TAAACCGAGTGGCACA-3	HN21	0.0
HN21_TAAACCGCACATTAGC-3	HN21	0.0
HN21_TAAACCGCATGTCCTC-3	HN21	0.0
HN21_TAAACCGGTAAGTAGT-3	HN21	0.0
HN21_TAAACCGGTCCCTTGT-3	HN21	0.0
HN21_TAAACCGGTTAAGATG-3	HN21	0.0
HN21_TAAACCGTCCACGTGG-3	HN21	0.0
HN21_TAAGAGAAGCGGCTTC-3	HN21	0.0
HN21_TAAGAGATCCATGAGT-3	HN21	0.0
HN21_TAAGCGTGTAGAAAGG-3	HN21	0.0
HN21_TAAGCGTTCACTTATC-3	HN21	0.0
HN21_TAAGCGTTCCGTTGTC-3	HN21	0.0
HN21_TAAGCGTTCGGCGCTA-3	HN21	0.0
HN21_TAAGTGCTCAAACGGG-3	HN21	0.0
HN21_TAAGTGCTCAGCTCTC-3	HN21	0.0
HN21_TACACGACATATACCG-3	HN21	0.0
HN21_TACAGTGCACGACTCG-3	HN21	0.0
HN21_TACAGTGGTTAGAACA-3	HN21	0.0
HN21_TACCTATAGTACGTAA-3	HN21	0.0
HN21_TACCTATCAGTCACTA-3	HN21	0.0
HN21_TACCTATGTATAAACG-3	HN21	0.0
HN21_TACCTATGTCCAAGTT-3	HN21	0.0
HN21_TACCTATTCAAACGGG-3	HN21	0.0
HN21_TACCTTAAGTCAAGCG-3	HN21	0.0
HN21_TACCTTAGTAGCTAAA-3	HN21	0.0
HN21_TACCTTATCGCAGGCT-3	HN21	0.0
HN21_TACGGATAGTACGCCC-3	HN21	0.0
HN21_TACGGATGTCCAGTGC-3	HN21	0.0
HN21_TACGGATTCCTCCTAG-3	HN21	0.0
HN21_TACGGATTCGTACGGC-3	HN21	0.0
HN21_TACGGGCGTCCAAGTT-3	HN21	0.0
HN21_TACGGGCTCACAAACC-3	HN21	0.0
HN21_TACGGTAAGCAGACTG-3	HN21	0.0
HN21_TACGGTAAGCCACGCT-3	HN21	0.0
HN21_TACGGTAAGGGCTCTC-3	HN21	0.0
HN21_TACTCATAGACAATAC-3	HN21	0.0
HN21_TACTCATCAAGCCGTC-3	HN21	0.0
HN21_TACTCATTCAGGCGAA-3	HN21	0.0
HN21_TACTCATTCGCGGATC-3	HN21	0.0
HN21_TACTCATTCTCGTTTA-3	HN21	0.0
HN21_TACTCGCAGCGATATA-3	HN21	0.0
HN21_TACTCGCCAGATGAGC-3	HN21	0.0
HN21_TACTTACGTCCATGAT-3	HN21	0.0
HN21_TACTTACGTGCCTGTG-3	HN21	0.0
HN21_TACTTACTCCCAGGTG-3	HN21	0.0
HN21_TACTTGTCAGCATGAG-3	HN21	0.0
HN21_TACTTGTTCCAATGGT-3	HN21	0.0
HN21_TACTTGTTCTTGTACT-3	HN21	0.0
HN21_TAGACCAAGACAAAGG-3	HN21	0.0
HN21_TAGACCAAGGTTACCT-3	HN21	0.0
HN21_TAGACCACAATCTACG-3	HN21	0.0
HN21_TAGACCATCAAACGGG-3	HN21	0.0
HN21_TAGACCATCCAAATGC-3	HN21	0.0
HN21_TAGAGCTAGGTCATCT-3	HN21	0.0
HN21_TAGAGCTCAAGCTGGA-3	HN21	0.0
HN21_TAGAGCTCATGCATGT-3	HN21	0.0
HN21_TAGAGCTGTAATTGGA-3	HN21	0.0
HN21_TAGAGCTGTCGGGTCT-3	HN21	0.0
HN21_TAGAGCTGTGCACCAC-3	HN21	0.0
HN21_TAGAGCTTCGATAGAA-3	HN21	0.0
HN21_TAGCCGGCAAGTCATC-3	HN21	0.0
HN21_TAGCCGGCACATCCGG-3	HN21	0.0
HN21_TAGCCGGGTTAAGAAC-3	HN21	0.0
HN21_TAGCCGGTCATCGCTC-3	HN21	0.0
HN21_TAGCCGGTCTTCAACT-3	HN21	0.0
HN21_TAGGCATAGACACTAA-3	HN21	0.0
HN21_TAGGCATGTACCCAAT-3	HN21	0.0
HN21_TAGGCATGTCATCGGC-3	HN21	0.0
HN21_TAGTGGTAGTTCGCAT-3	HN21	0.0
HN21_TAGTGGTCATGGATGG-3	HN21	0.0
HN21_TAGTGGTGTCACCTAA-3	HN21	0.0
HN21_TAGTGGTTCGTATCAG-3	HN21	0.0
HN21_TAGTGGTTCGTTTGCC-3	HN21	0.0
HN21_TATCAGGGTACCGTTA-3	HN21	0.0
HN21_TATCAGGGTGTTAAGA-3	HN21	0.0
HN21_TATCAGGTCACAATGC-3	HN21	0.0
HN21_TATCTCACAACACCCG-3	HN21	0.0
HN21_TATCTCACATTTGCCC-3	HN21	0.0
HN21_TATCTCATCAGCTGGC-3	HN21	0.0
HN21_TATCTCATCCAATGGT-3	HN21	0.0
HN21_TATCTCATCGCCTGAG-3	HN21	0.0
HN21_TATGCCCCACATTCGA-3	HN21	0.0
HN21_TATGCCCCATCTCGCT-3	HN21	0.0
HN21_TATGCCCTCCCTCTTT-3	HN21	0.0
HN21_TATGCCCTCGGAGCAA-3	HN21	0.0
HN21_TATTACCCAACACCTA-3	HN21	0.0
HN21_TATTACCCAGTGAGTG-3	HN21	0.0
HN21_TCAACGAAGATGTTAG-3	HN21	0.0
HN21_TCAACGACACAAGTAA-3	HN21	0.0
HN21_TCAACGAGTCCGAACC-3	HN21	0.0
HN21_TCAACGATCCGCAGTG-3	HN21	0.0
HN21_TCACAAGAGATCGGGT-3	HN21	0.0
HN21_TCACAAGCACCACCAG-3	HN21	0.0
HN21_TCACGAATCACTGGGC-3	HN21	0.0
HN21_TCACGAATCGGCGCTA-3	HN21	0.0
HN21_TCAGATGAGTTTGCGT-3	HN21	0.0
HN21_TCAGATGGTCATTAGC-3	HN21	0.0
HN21_TCAGATGGTGGCTCCA-3	HN21	0.0
HN21_TCAGATGTCAAACCAC-3	HN21	0.0
HN21_TCAGATGTCGTTTGCC-3	HN21	0.0
HN21_TCAGCAACAGCGTCCA-3	HN21	0.0
HN21_TCAGCAATCAGGCCCA-3	HN21	0.0
HN21_TCAGCAATCTACGAGT-3	HN21	0.0
HN21_TCAGCTCCACCTATCC-3	HN21	0.0
HN21_TCAGCTCCACGAAAGC-3	HN21	0.0
HN21_TCAGCTCGTTCGTCTC-3	HN21	0.0
HN21_TCAGGATGTCGACTGC-3	HN21	0.0
HN21_TCAGGATGTTCGCGAC-3	HN21	0.0
HN21_TCAGGATTCGTACGGC-3	HN21	0.0
HN21_TCAGGTAAGAGGGCTT-3	HN21	0.0
HN21_TCAGGTATCACAAACC-3	HN21	0.0
HN21_TCAGGTATCCTTGACC-3	HN21	0.0
HN21_TCATTACAGGATTCGG-3	HN21	0.0
HN21_TCATTACGTGTATGGG-3	HN21	0.0
HN21_TCATTACGTTCGCGAC-3	HN21	0.0
HN21_TCATTACTCCTCTAGC-3	HN21	0.0
HN21_TCATTACTCTCTTATG-3	HN21	0.0
HN21_TCATTTGAGCATCATC-3	HN21	0.0
HN21_TCATTTGAGTAAGTAC-3	HN21	0.0
HN21_TCATTTGCACGAGGTA-3	HN21	0.0
HN21_TCATTTGTCAACCATG-3	HN21	0.0
HN21_TCATTTGTCTGCCAGG-3	HN21	0.0
HN21_TCCACACAGAAACCGC-3	HN21	0.0
HN21_TCCACACGTGCCTTGG-3	HN21	0.0
HN21_TCCACACTCAACCAAC-3	HN21	0.0
HN21_TCCCGATAGCACCGCT-3	HN21	0.0
HN21_TCCCGATAGGAATCGC-3	HN21	0.0
HN21_TCCCGATCAGGATCGA-3	HN21	0.0
HN21_TCGAGGCCACGAAATA-3	HN21	0.40739
HN21_TCGAGGCTCGGACAAG-3	HN21	0.0
HN21_TCGAGGCTCTGCTGCT-3	HN21	0.0
HN21_TCGCGAGGTAGCTTGT-3	HN21	0.0
HN21_TCGCGAGTCACCACCT-3	HN21	0.0
HN21_TCGCGTTAGGCGACAT-3	HN21	0.0
HN21_TCGCGTTTCAGTGCAT-3	HN21	0.0
HN21_TCGGGACAGAGCAATT-3	HN21	0.0
HN21_TCGGGACAGATCTGCT-3	HN21	0.0
HN21_TCGGGACAGGATCGCA-3	HN21	0.0
HN21_TCGGGACTCAGAGCTT-3	HN21	0.0
HN21_TCGGGACTCCGTCAAA-3	HN21	0.0
HN21_TCGGTAAAGACTAAGT-3	HN21	0.0
HN21_TCGGTAAAGATCCGAG-3	HN21	0.0
[truncated: 4,936 more rows]
