# Supplementary material for: PD‐L1 on Tumor‐Derived Extracellular Vesicles Induces CD8+ T Cell Terminal Exhaustion and Mediates Anti‐PD‐1 Resistance in Head and Neck Squamous Cell Carcinoma
Source: Adv Sci (Weinh). 2025 Nov 5;13(4):e16348. doi: 10.1002/advs.202516348 (PMC12822461; doi:10.1002/advs.202516348)
Supplement: Supplementary file 6 — Supplemental Table 6 [file ADVS-13-e16348-s012.xls]

## Sheet: CD274-2
CellName	Cluster	orig.ident	GENE@CD274
HN27_ATGTGTGAGAGGGATA-5	B	HN27	1.6831
HN30_TGGTTAGGTCTACCTC-6	B	HN30	0.89863
HN60_AACTTTCCACGTAAGG-10	B	HN60	1.9794
HN2_GCTGCAGAGTGAAGTT-1	Mast cell	HN2	1.0848
HN26_CAGCAGCGTGTCGCTG-4	Mast cell	HN26	1.7315
HN26_CAGGTGCGTAGAGGAA-4	Mast cell	HN26	0.98208
HN26_TGAGAGGAGGTCATCT-4	Mast cell	HN26	1.0977
HN33_CCACCTATCTTAACCT-7	Mast cell	HN33	2.0107
HN35_CCCAATCCACATCTTT-8	Mast cell	HN35	0.75139
HN35_CTACATTGTGAAGGCT-8	Mast cell	HN35	1.822
HN35_CTCTGGTAGATAGGAG-8	Mast cell	HN35	1.8862
HN35_GCTGGGTAGAGGTTAT-8	Mast cell	HN35	1.3457
HN35_GGAACTTGTTGCGTTA-8	Mast cell	HN35	1.28
HN35_TCAATCTTCTTCTGGC-8	Mast cell	HN35	1.1758
HN35_TGTCCCACACCGAATT-8	Mast cell	HN35	0.83863
HN20_AAACCTGGTGTAATGA-2	Endothelia	HN20	0.48565
HN20_ATTCTACAGGCATGGT-2	Endothelia	HN20	0.76792
HN20_CCAGCGACAAGTACCT-2	Endothelia	HN20	1.3874
HN20_GACTGCGTCGTTACGA-2	Endothelia	HN20	1.3267
HN21_ACGGGTCAGAGCCTAG-3	Endothelia	HN21	2.2022
HN21_CGCCAAGTCAGTACGT-3	Endothelia	HN21	1.8831
HN21_GTGCAGCGTACCAGTT-3	Endothelia	HN21	1.5058
HN21_TGGTTCCAGGGATGGG-3	Endothelia	HN21	2.2994
HN35_GAACATCAGTGGTCCC-8	Endothelia	HN35	0.81639
HN42_AAGGCAGAGTCTCCTC-9	Endothelia	HN42	1.9561
HN42_ACACCAACAGCTTAAC-9	Endothelia	HN42	2.004
HN42_ATCCACCAGCGATGAC-9	Endothelia	HN42	1.0604
HN42_GTCAAGTAGTTAAGTG-9	Endothelia	HN42	0.89562
HN42_TACTTGTCATCTATGG-9	Endothelia	HN42	1.0022
HN42_TAGGCATGTCTTTCAT-9	Endothelia	HN42	1.0486
HN42_TGATTTCCACACCGCA-9	Endothelia	HN42	1.1626
HN42_TGCACCTCACTGTTAG-9	Endothelia	HN42	1.7612
HN42_TGTGGTAAGTAAGTAC-9	Endothelia	HN42	0.66161
HN60_AGCGGTCAGGATCGCA-10	Endothelia	HN60	1.3401
HN60_AGCTCCTGTGTATGGG-10	Endothelia	HN60	1.011
HN60_GCATGCGCATTCCTGC-10	Endothelia	HN60	1.1386
HN60_GTCGGGTTCGTCCGTT-10	Endothelia	HN60	1.3457
HN60_TATGCCCAGCACCGTC-10	Endothelia	HN60	1.2408
HN61_AGCTCTCAGACGCACA-11	Endothelia	HN61	1.8766
HN61_CCATTCGGTTGTGGCC-11	Endothelia	HN61	2.3067
HN71_ACACCCTAGGCCCTCA-13	Endothelia	HN71	0.88831
HN71_AGGCCGTCAAGCCGTC-13	Endothelia	HN71	1.9724
HN71_CGGACGTAGGCGTACA-13	Endothelia	HN71	2.1536
HN71_TACAGTGAGTAATCCC-13	Endothelia	HN71	1.6385
HN71_TCACAAGGTACAGACG-13	Endothelia	HN71	1.4811
HN71_TCCCGATTCTTGCAAG-13	Endothelia	HN71	1.2444
HN71_TCGAGGCGTTACGACT-13	Endothelia	HN71	2.208
HN71_TCGGTAACATTGTGCA-13	Endothelia	HN71	2.1066
HN71_TCTGAGACATCCGGGT-13	Endothelia	HN71	1.1485
HN20_ATCATCTCACCAGATT-2	Fibroblast	HN20	0.8322
HN26_TTTACTGCATGAACCT-4	Fibroblast	HN26	0.42411
HN30_CACATAGGTTCGGCAC-6	Fibroblast	HN30	0.7576
HN30_GGGAATGTCTTGTACT-6	Fibroblast	HN30	0.87448
HN35_CCTCTGACATTCGACA-8	Fibroblast	HN35	0.33318
HN35_CGTAGCGCAGACGTAG-8	Fibroblast	HN35	0.63366
HN42_AAAGATGAGCCTATGT-9	Fibroblast	HN42	0.95531
HN42_ACATACGGTGCACTTA-9	Fibroblast	HN42	0.60021
HN42_AGGTCATCAGGAACGT-9	Fibroblast	HN42	0.52841
HN42_GGAATAAAGCGTCTAT-9	Fibroblast	HN42	0.71499
HN42_GGCAATTTCTGCCCTA-9	Fibroblast	HN42	0.48892
HN42_GTCGGGTGTTGAACTC-9	Fibroblast	HN42	0.54112
HN42_TGCGCAGTCAGCCTAA-9	Fibroblast	HN42	0.67003
HN60_CACAAACTCAACACCA-10	Fibroblast	HN60	1.0207
HN60_GACACGCTCCGCATAA-10	Fibroblast	HN60	1.3087
HN60_GTTCATTGTTGTGGAG-10	Fibroblast	HN60	0.78665
HN60_TCATTTGGTTGGACCC-10	Fibroblast	HN60	0.68583
HN2_AAAGATGTCTAGCACA-1	Tumor	HN2	0.33231
HN2_CGAGAAGAGCTAGTCT-1	Tumor	HN2	0.98491
HN2_CTTTGCGCATACGCCG-1	Tumor	HN2	0.32497
HN2_GATGAGGAGGGCATGT-1	Tumor	HN2	0.73952
HN2_GCAATCAGTTCCGGCA-1	Tumor	HN2	1.0957
HN2_GCGCAGTAGCTACCTA-1	Tumor	HN2	0.55918
HN2_GGGCATCGTTCCTCCA-1	Tumor	HN2	0.51923
HN2_GTGCATAAGCAATCTC-1	Tumor	HN2	0.3742
HN2_TACGGTATCAAAGTAG-1	Tumor	HN2	0.82085
HN2_TGCGGGTTCATTATCC-1	Tumor	HN2	0.41904
HN20_AAGTCTGAGTAAGTAC-2	Tumor	HN20	0.43431
HN20_CATTATCCAGTTTACG-2	Tumor	HN20	0.26386
HN20_CCACCTACAACTGGCC-2	Tumor	HN20	0.67879
HN20_CCATTCGTCATTCACT-2	Tumor	HN20	0.40244
HN20_CGGCTAGAGTTGAGAT-2	Tumor	HN20	0.29791
HN20_CTTACCGCACATGTGT-2	Tumor	HN20	0.77936
HN20_GACGGCTGTTATTCTC-2	Tumor	HN20	0.41771
HN20_GACTGCGGTGAGGCTA-2	Tumor	HN20	0.24806
HN20_GATGAAAAGGGCACTA-2	Tumor	HN20	0.25203
HN20_GCGCCAAAGTGCGATG-2	Tumor	HN20	0.28852
HN20_GTTCTCGAGCTAACAA-2	Tumor	HN20	0.39628
HN20_TCATTTGTCCGAGCCA-2	Tumor	HN20	0.42741
HN20_TGACTTTTCACCACCT-2	Tumor	HN20	0.38463
HN21_AACTTTCTCCAAACTG-3	Tumor	HN21	0.34939
HN21_ACACCCTAGCTCAACT-3	Tumor	HN21	1.0307
HN21_ACAGCCGAGGTGACCA-3	Tumor	HN21	0.52565
HN21_ACAGCTATCGGAGGTA-3	Tumor	HN21	0.52495
HN21_ACATCAGTCCTTAATC-3	Tumor	HN21	0.83529
HN21_ACGAGGATCCAGAAGG-3	Tumor	HN21	0.23418
HN21_ACTATCTGTCTAGAGG-3	Tumor	HN21	0.72118
HN21_AGGTCATCATAGGATA-3	Tumor	HN21	0.63725
HN21_ATTTCTGCACAACTGT-3	Tumor	HN21	0.38727
HN21_CATCGAAAGAGGTTGC-3	Tumor	HN21	0.97803
HN21_CATGACATCGCTAGCG-3	Tumor	HN21	0.83345
HN21_CCAGCGAGTATATGGA-3	Tumor	HN21	0.695
HN21_CCGTTCAGTGGAAAGA-3	Tumor	HN21	1.0793
HN21_CCTACACGTTAAGACA-3	Tumor	HN21	1.3357
HN21_CGCCAAGCAGTAAGAT-3	Tumor	HN21	0.76171
HN21_CTTACCGTCCACTGGG-3	Tumor	HN21	0.47878
HN21_CTTAGGAAGCGACGTA-3	Tumor	HN21	0.51907
HN21_GAGCAGAAGAGCTGGT-3	Tumor	HN21	1.3095
HN21_GCAGTTATCTGCTTGC-3	Tumor	HN21	1.0078
HN21_GCCTCTACACGGATAG-3	Tumor	HN21	0.67543
HN21_GCTCCTAAGCGTGTCC-3	Tumor	HN21	0.1929
HN21_GCTGCGACATGTTGAC-3	Tumor	HN21	1.2845
HN21_GTAGGCCTCGCATGGC-3	Tumor	HN21	1.3542
HN21_GTCGGGTTCGTAGGAG-3	Tumor	HN21	0.77743
HN21_TCGAGGCCACGAAATA-3	Tumor	HN21	0.40739
HN21_TGAAAGAGTACAGTTC-3	Tumor	HN21	0.77416
HN21_TGACTTTCAGGAATGC-3	Tumor	HN21	0.89536
HN21_TGTATTCGTCTCATCC-3	Tumor	HN21	0.67714
HN21_TTGAACGGTAGCGATG-3	Tumor	HN21	0.91366
HN21_TTGTAGGTCTTTAGTC-3	Tumor	HN21	1.0883
HN21_TTTGTCACATGCAATC-3	Tumor	HN21	1.1963
HN26_AAAGCAAAGAAACCTA-4	Tumor	HN26	0.21855
HN26_AACTGGTAGTGAACAT-4	Tumor	HN26	0.38095
HN26_ACGCCGAAGAAGATTC-4	Tumor	HN26	0.18065
HN26_ACGGGCTCACGTCTCT-4	Tumor	HN26	0.56891
HN26_CATCAGACAGTCAGCC-4	Tumor	HN26	0.12017
HN26_CATTATCAGCCGATTT-4	Tumor	HN26	0.30919
HN26_CTCGTCACACGGCGTT-4	Tumor	HN26	0.41983
HN26_CTCGTCAGTAAACCTC-4	Tumor	HN26	0.32509
HN26_GATCGCGAGTATCGAA-4	Tumor	HN26	0.32031
HN26_TAAGTGCCACATGTGT-4	Tumor	HN26	0.16282
HN26_TACTCGCAGGTGGGTT-4	Tumor	HN26	0.49571
HN26_TATGCCCGTCATGCCG-4	Tumor	HN26	0.22568
HN26_TCAATCTGTTATGCGT-4	Tumor	HN26	1.6753
HN26_TCAGGTACAAAGTGCG-4	Tumor	HN26	0.26087
HN26_TCGGGACCACTGAAGG-4	Tumor	HN26	1.3518
HN26_TGCGTGGAGTCCATAC-4	Tumor	HN26	0.27452
HN26_TGGTTCCAGTGTACTC-4	Tumor	HN26	0.19146
HN26_TTTACTGGTAGGACAC-4	Tumor	HN26	0.11018
HN26_TTTGCGCGTTACGACT-4	Tumor	HN26	0.45041
HN27_ATCTACTAGCGATGAC-5	Tumor	HN27	0.1874
HN30_CAACCTCTCATAGCAC-6	Tumor	HN30	0.71783
HN30_CGTCAGGCAGCTGTAT-6	Tumor	HN30	1.6558
HN30_CTGCCTAGTCTCCACT-6	Tumor	HN30	0.43714
HN30_CTTCTCTCACTTACGA-6	Tumor	HN30	0.75974
HN30_TCAATCTGTGTCGCTG-6	Tumor	HN30	0.1415
HN33_AAACCTGAGGCTACGA-7	Tumor	HN33	1.2054
HN33_ACACTGAAGCGTCTAT-7	Tumor	HN33	1.8215
HN33_AGAGTGGTCTTCTGGC-7	Tumor	HN33	1.1259
HN33_AGTGGGATCTCGCATC-7	Tumor	HN33	0.98281
HN33_CAGCAGCTCGTTGACA-7	Tumor	HN33	1.3426
HN33_CTAAGACAGTCTCCTC-7	Tumor	HN33	1.1049
HN33_CTAGAGTGTCACACGC-7	Tumor	HN33	1.5622
HN33_GATGAAAAGAAACCGC-7	Tumor	HN33	1.987
HN33_GCGCCAATCTCGTTTA-7	Tumor	HN33	1.3912
HN33_GGTGTTAAGACCACGA-7	Tumor	HN33	1.3468
HN33_GTCAAGTGTTACGACT-7	Tumor	HN33	1.1986
HN33_GTCCTCAGTTTGTGTG-7	Tumor	HN33	0.49164
HN33_TAGACCACACGGCGTT-7	Tumor	HN33	1.2522
HN33_TCAGGATCATACCATG-7	Tumor	HN33	1.3312
HN33_TGACTAGCAAGGACTG-7	Tumor	HN33	1.2123
HN35_AAACGGGAGCACACAG-8	Tumor	HN35	0.33778
HN35_AACACGTAGAGTAATC-8	Tumor	HN35	0.32395
HN35_AACTGGTGTTCGGCAC-8	Tumor	HN35	0.3043
HN35_ACACCCTGTGCAGTAG-8	Tumor	HN35	0.11816
HN35_ACATGGTTCGGCTTGG-8	Tumor	HN35	0.28089
HN35_ACCAGTAAGACAATAC-8	Tumor	HN35	0.45865
HN35_ACCGTAAAGGTGTGGT-8	Tumor	HN35	2.1025
HN35_ACGGGTCGTGCTTCTC-8	Tumor	HN35	0.36757
HN35_ACTGAACCAGCGTAAG-8	Tumor	HN35	0.37812
HN35_ATTACTCTCGCGCCAA-8	Tumor	HN35	0.52771
HN35_CAAGATCAGCACCGTC-8	Tumor	HN35	0.24589
HN35_CATTCGCCACAGGTTT-8	Tumor	HN35	1.2975
HN35_CCAATCCTCTGGTATG-8	Tumor	HN35	0.27187
HN35_CCTACCACAAAGTGCG-8	Tumor	HN35	0.41598
HN35_CGGACGTTCAGTACGT-8	Tumor	HN35	0.90877
HN35_CGGGTCACACAAGTAA-8	Tumor	HN35	0.19599
HN35_CGTTCTGGTGACGCCT-8	Tumor	HN35	0.25603
HN35_CGTTGGGCACCGCTAG-8	Tumor	HN35	0.27695
HN35_CGTTGGGTCGCTGATA-8	Tumor	HN35	0.38182
HN35_CTACCCACACTTAACG-8	Tumor	HN35	0.55306
HN35_CTCAGAAGTAGCTTGT-8	Tumor	HN35	0.19906
HN35_CTGATAGCAAGTCTAC-8	Tumor	HN35	0.22774
HN35_CTGCCTACATCATCCC-8	Tumor	HN35	0.40889
HN35_CTGTGCTAGGAACTGC-8	Tumor	HN35	1.3867
HN35_CTTCTCTAGCGTTTAC-8	Tumor	HN35	0.38554
HN35_GAATAAGGTGCGAAAC-8	Tumor	HN35	0.84277
HN35_GAGTCCGTCGGAAATA-8	Tumor	HN35	0.8803
HN35_GATCTAGAGCTACCTA-8	Tumor	HN35	0.38063
HN35_GATTCAGTCACAACGT-8	Tumor	HN35	0.38228
HN35_GCAGCCAAGTCAATAG-8	Tumor	HN35	0.36084
HN35_GCTGCTTAGAAGATTC-8	Tumor	HN35	0.66501
HN35_GGGACCTCAATGGACG-8	Tumor	HN35	0.42485
HN35_GGGCACTTCGTAGGAG-8	Tumor	HN35	0.46909
HN35_GGGCATCGTCATGCCG-8	Tumor	HN35	0.34988
HN35_GGGTTGCGTATCGCAT-8	Tumor	HN35	0.16512
HN35_GTGAAGGCAGCTGTAT-8	Tumor	HN35	0.23608
HN35_TACAGTGCACTAAGTC-8	Tumor	HN35	0.77758
HN35_TAGACCATCTGTCAAG-8	Tumor	HN35	0.74628
HN35_TCAGCAACACAAGACG-8	Tumor	HN35	1.3305
HN35_TCGTAGAAGCTTTGGT-8	Tumor	HN35	0.81707
HN35_TGACTAGTCTTAGCCC-8	Tumor	HN35	0.40796
HN35_TGAGCATGTTGATTGC-8	Tumor	HN35	0.77551
HN35_TGGTTAGAGTACATGA-8	Tumor	HN35	0.24212
HN35_TGTTCCGAGTGGAGTC-8	Tumor	HN35	0.60114
HN42_AAACCTGAGAAGGTTT-9	Tumor	HN42	0.75598
HN42_ACACCCTTCATGTCCC-9	Tumor	HN42	0.66098
HN42_ACCGTAACATCGTCGG-9	Tumor	HN42	0.29417
HN42_ACGCCGAGTAAGTGTA-9	Tumor	HN42	0.46378
HN42_ACTGTCCGTGACAAAT-9	Tumor	HN42	1.5449
HN42_ACTTACTCAGTTCATG-9	Tumor	HN42	0.86474
HN42_AGAGTGGTCTCGCATC-9	Tumor	HN42	0.56888
HN42_ATGAGGGGTGCCTTGG-9	Tumor	HN42	1.2674
HN42_ATTGGACGTCATTAGC-9	Tumor	HN42	0.55494
HN42_CAAGGCCAGTCCGTAT-9	Tumor	HN42	0.90297
HN42_CACAAACTCCTGCTTG-9	Tumor	HN42	0.56309
HN42_CAGCTAAAGCGAAGGG-9	Tumor	HN42	0.57044
HN42_CCTTCCCCAAAGCGGT-9	Tumor	HN42	1.4957
HN42_CGAGCCAAGAATTGTG-9	Tumor	HN42	1.2212
HN42_CGTCAGGGTCCGAATT-9	Tumor	HN42	0.63628
HN42_CGTCTACTCTGGTATG-9	Tumor	HN42	0.6165
HN42_CGTTAGAGTCCAGTAT-9	Tumor	HN42	0.846
HN42_CGTTCTGAGGTGCTAG-9	Tumor	HN42	1.0978
HN42_CTGTGCTAGTTCCACA-9	Tumor	HN42	0.32676
HN42_CTTGGCTAGAGCCTAG-9	Tumor	HN42	0.46313
HN42_GACTAACTCAGGCGAA-9	Tumor	HN42	1.5703
HN42_GAGCAGAAGATGCCTT-9	Tumor	HN42	0.79803
HN42_GTATCTTCACGGTAGA-9	Tumor	HN42	0.66129
HN42_GTCACAATCGAATGCT-9	Tumor	HN42	0.73205
HN42_GTGCATAGTGGAAAGA-9	Tumor	HN42	0.89872
HN42_GTGCGGTAGGTCGGAT-9	Tumor	HN42	0.44566
HN42_TACCTATTCAGCTGGC-9	Tumor	HN42	1.4996
HN42_TGAGCATAGGATGGTC-9	Tumor	HN42	1.2655
HN42_TGAGGGATCCGAATGT-9	Tumor	HN42	0.60667
HN42_TTTGGTTGTCCGCTGA-9	Tumor	HN42	0.81463
HN60_AAGTCTGTCCTGTACC-10	Tumor	HN60	1.8048
HN60_ACGGAGAGTCCGTCAG-10	Tumor	HN60	1.0347
HN60_AGCATACCAGATAATG-10	Tumor	HN60	1.0263
HN60_CACCACTTCCTATTCA-10	Tumor	HN60	0.6926
HN60_CCACCTAGTCATGCAT-10	Tumor	HN60	0.38704
HN60_CGATGGCAGACGCAAC-10	Tumor	HN60	0.48412
HN60_CTTACCGTCTCTAGGA-10	Tumor	HN60	1.1756
HN60_GAAATGACATGTCCTC-10	Tumor	HN60	0.21194
HN60_GACACGCCAGGTCCAC-10	Tumor	HN60	1.3263
HN60_GCTCTGTCAATGGACG-10	Tumor	HN60	0.76866
HN60_GGGTCTGTCTCCCTGA-10	Tumor	HN60	0.42177
HN60_TAGTGGTTCATATCGG-10	Tumor	HN60	0.44998
HN60_TCAGGTAGTCTACCTC-10	Tumor	HN60	1.0762
HN7_ACGGGTCGTTCTGGTA-12	Tumor	HN7	1.0926
HN7_ATCATGGTCGTTTATC-12	Tumor	HN7	0.39854
HN7_GACAGAGTCCCGGATG-12	Tumor	HN7	0.77315
HN7_GGATTACAGGGTCTCC-12	Tumor	HN7	0.74523
HN8_CAGCGACGTCTACCTC-14	Tumor	HN8	0.48512
HN8_GACTACATCCTCAACC-14	Tumor	HN8	0.88179
HN8_TTCTCAAAGACTACAA-14	Tumor	HN8	1.77
HN2_AAAGATGGTGCAGACA-1	Monocyte-Macrophage	HN2	0.57503
HN2_AAATGCCGTCTCGTTC-1	Monocyte-Macrophage	HN2	1.0606
HN2_AACACGTGTAGAAAGG-1	Monocyte-Macrophage	HN2	0.51734
HN2_AACGTTGCATCGGGTC-1	Monocyte-Macrophage	HN2	0.45844
HN2_AACTTTCCAGTGGAGT-1	Monocyte-Macrophage	HN2	0.28852
HN2_AAGTCTGAGACTTTCG-1	Monocyte-Macrophage	HN2	0.3802
HN2_AAGTCTGTCAATCACG-1	Monocyte-Macrophage	HN2	1.0179
HN2_AATCGGTAGTTAGCGG-1	Monocyte-Macrophage	HN2	0.35836
HN2_ACAGCCGAGACTAGAT-1	Monocyte-Macrophage	HN2	0.51863
HN2_ACAGCTATCAGGCAAG-1	Monocyte-Macrophage	HN2	0.28346
HN2_ACTATCTGTTCAACCA-1	Monocyte-Macrophage	HN2	0.33335
HN2_ACTATCTTCAGCACAT-1	Monocyte-Macrophage	HN2	0.34457
HN2_ACTGTCCCACCAGTTA-1	Monocyte-Macrophage	HN2	0.77586
HN2_AGAATAGGTTTCGCTC-1	Monocyte-Macrophage	HN2	0.38313
HN2_AGACGTTCAGTTCATG-1	Monocyte-Macrophage	HN2	0.34412
HN2_AGACGTTTCAATACCG-1	Monocyte-Macrophage	HN2	0.41276
HN2_AGAGTGGCACGACGAA-1	Monocyte-Macrophage	HN2	0.31344
HN2_AGATCTGTCCTTTCTC-1	Monocyte-Macrophage	HN2	0.5438
HN2_AGCATACCAGGAATGC-1	Monocyte-Macrophage	HN2	0.7316
HN2_AGCCTAAGTCTTGATG-1	Monocyte-Macrophage	HN2	0.31423
HN2_AGCTCCTAGAATTCCC-1	Monocyte-Macrophage	HN2	0.74024
HN2_AGCTCTCCACCGCTAG-1	Monocyte-Macrophage	HN2	0.52543
HN2_AGGCCACAGGTGATAT-1	Monocyte-Macrophage	HN2	0.46223
HN2_AGGCCGTGTCTCCCTA-1	Monocyte-Macrophage	HN2	0.64689
HN2_AGTTGGTAGTTAACGA-1	Monocyte-Macrophage	HN2	0.33362
HN2_AGTTGGTCATCCTTGC-1	Monocyte-Macrophage	HN2	0.48882
HN2_AGTTGGTCATCGATGT-1	Monocyte-Macrophage	HN2	0.46382
HN2_AGTTGGTTCCAGATCA-1	Monocyte-Macrophage	HN2	0.27662
HN2_ATCACGAGTAAACGCG-1	Monocyte-Macrophage	HN2	0.79243
HN2_ATCCGAAAGACCTAGG-1	Monocyte-Macrophage	HN2	0.75577
HN2_ATCTACTAGATGAGAG-1	Monocyte-Macrophage	HN2	0.37088
HN2_ATCTACTGTTCAGTAC-1	Monocyte-Macrophage	HN2	0.83651
HN2_ATGTGTGCACCAGTTA-1	Monocyte-Macrophage	HN2	0.37782
HN2_ATTCTACAGAAACGAG-1	Monocyte-Macrophage	HN2	0.31679
HN2_CACAGGCCAGGACGTA-1	Monocyte-Macrophage	HN2	0.65169
HN2_CACAGGCCATCCTAGA-1	Monocyte-Macrophage	HN2	1.0058
HN2_CAGCCGATCCCACTTG-1	Monocyte-Macrophage	HN2	0.51472
HN2_CATCAGAAGTAATCCC-1	Monocyte-Macrophage	HN2	0.19558
HN2_CATCAGATCCGTCAAA-1	Monocyte-Macrophage	HN2	0.6375
HN2_CATGGCGTCACCGTAA-1	Monocyte-Macrophage	HN2	0.92115
HN2_CCAATCCAGGAGCGAG-1	Monocyte-Macrophage	HN2	0.77303
HN2_CCAATCCGTTCCGTCT-1	Monocyte-Macrophage	HN2	0.41888
HN2_CCACGGAAGGAGCGTT-1	Monocyte-Macrophage	HN2	1.3243
HN2_CCACTACAGCGCTCCA-1	Monocyte-Macrophage	HN2	0.37841
HN2_CCACTACCATTGCGGC-1	Monocyte-Macrophage	HN2	0.44922
HN2_CCCTCCTCATCGTCGG-1	Monocyte-Macrophage	HN2	0.51235
HN2_CCGTGGACATCACCCT-1	Monocyte-Macrophage	HN2	0.30444
HN2_CCTAGCTGTCAAGCGA-1	Monocyte-Macrophage	HN2	0.29151
HN2_CGGGTCACAATAGCAA-1	Monocyte-Macrophage	HN2	0.51275
HN2_CGGGTCACACGGACAA-1	Monocyte-Macrophage	HN2	0.62129
HN2_CGTCACTCAGTCGATT-1	Monocyte-Macrophage	HN2	0.3525
HN2_CGTCACTCAGTGGAGT-1	Monocyte-Macrophage	HN2	0.41422
HN2_CTAGTGATCATTGCCC-1	Monocyte-Macrophage	HN2	0.69727
HN2_CTCAGAAAGAGAGCTC-1	Monocyte-Macrophage	HN2	0.77134
HN2_CTCAGAATCGCCCTTA-1	Monocyte-Macrophage	HN2	0.73647
HN2_CTCGTCAAGGCTAGGT-1	Monocyte-Macrophage	HN2	0.61733
HN2_CTGATCCAGATGTTAG-1	Monocyte-Macrophage	HN2	0.62345
HN2_CTGATCCTCGTCTGCT-1	Monocyte-Macrophage	HN2	0.51072
HN2_CTGGTCTAGTTGTAGA-1	Monocyte-Macrophage	HN2	0.97747
HN2_CTTAGGATCACGATGT-1	Monocyte-Macrophage	HN2	0.46966
HN2_CTTGGCTTCAGCTTAG-1	Monocyte-Macrophage	HN2	0.24466
HN2_GAAACTCTCATGTCTT-1	Monocyte-Macrophage	HN2	0.46653
HN2_GAAATGATCATAACCG-1	Monocyte-Macrophage	HN2	1.1953
HN2_GAAGCAGTCTGCGACG-1	Monocyte-Macrophage	HN2	0.31591
HN2_GACACGCGTGCTTCTC-1	Monocyte-Macrophage	HN2	1.8519
HN2_GACACGCTCCCTTGTG-1	Monocyte-Macrophage	HN2	0.40587
HN2_GACCTGGGTCATTAGC-1	Monocyte-Macrophage	HN2	1.0579
HN2_GACGCGTAGAGCTGGT-1	Monocyte-Macrophage	HN2	0.45968
HN2_GACGGCTGTTAAGAAC-1	Monocyte-Macrophage	HN2	0.62615
HN2_GCAGTTATCACTTACT-1	Monocyte-Macrophage	HN2	0.2394
HN2_GCGCAACGTACAAGTA-1	Monocyte-Macrophage	HN2	0.36336
HN2_GCGCGATGTGAGTATA-1	Monocyte-Macrophage	HN2	0.42722
HN2_GCTGGGTTCTGCAGTA-1	Monocyte-Macrophage	HN2	1.6256
HN2_GCTTCCAGTCGGCATC-1	Monocyte-Macrophage	HN2	1.0641
HN2_GCTTGAACACGCTTTC-1	Monocyte-Macrophage	HN2	0.44499
HN2_GGATGTTTCGTCCGTT-1	Monocyte-Macrophage	HN2	0.64175
HN2_GGCTGGTAGAATAGGG-1	Monocyte-Macrophage	HN2	0.31209
HN2_GTAACTGTCGGAAATA-1	Monocyte-Macrophage	HN2	0.41922
HN2_GTACTTTCAATACGCT-1	Monocyte-Macrophage	HN2	0.38812
HN2_GTACTTTTCGGATGTT-1	Monocyte-Macrophage	HN2	0.69976
HN2_GTATCTTCAGATTGCT-1	Monocyte-Macrophage	HN2	1.5836
HN2_GTCACGGCAATAGCGG-1	Monocyte-Macrophage	HN2	0.41553
HN2_GTCCTCATCAATAAGG-1	Monocyte-Macrophage	HN2	0.37016
HN2_GTCTTCGCACGGTAAG-1	Monocyte-Macrophage	HN2	0.35931
HN2_GTGAAGGCAGTCGATT-1	Monocyte-Macrophage	HN2	0.5067
HN2_GTGCAGCAGTACGTTC-1	Monocyte-Macrophage	HN2	0.80528
HN2_GTTCTCGGTCATCGGC-1	Monocyte-Macrophage	HN2	0.59205
HN2_GTTTCTACACAAGCCC-1	Monocyte-Macrophage	HN2	0.79005
HN2_TAAGAGATCACGGTTA-1	Monocyte-Macrophage	HN2	0.70407
HN2_TACCTTAAGGGATCTG-1	Monocyte-Macrophage	HN2	0.48042
HN2_TACTTACAGACAAAGG-1	Monocyte-Macrophage	HN2	0.77669
HN2_TACTTACCATTTGCTT-1	Monocyte-Macrophage	HN2	0.56001
HN2_TAGACCAAGAAGGTTT-1	Monocyte-Macrophage	HN2	0.30786
HN2_TAGAGCTCAGCTGTAT-1	Monocyte-Macrophage	HN2	0.26196
HN2_TAGTTGGCACATCTTT-1	Monocyte-Macrophage	HN2	0.40973
HN2_TAGTTGGCACCAGCAC-1	Monocyte-Macrophage	HN2	0.53926
HN2_TCCACACAGATGTAAC-1	Monocyte-Macrophage	HN2	0.51208
HN2_TCGCGTTCAGTCACTA-1	Monocyte-Macrophage	HN2	0.56506
HN2_TCGCGTTGTGAAAGAG-1	Monocyte-Macrophage	HN2	1.2522
HN2_TCTGAGAAGAGCCCAA-1	Monocyte-Macrophage	HN2	0.73616
HN2_TGACAACAGCGTCTAT-1	Monocyte-Macrophage	HN2	0.44507
HN2_TGACAACTCTTAGCCC-1	Monocyte-Macrophage	HN2	1.4705
HN2_TGACTAGAGTGCTGCC-1	Monocyte-Macrophage	HN2	0.42085
HN2_TGAGAGGAGGTGATTA-1	Monocyte-Macrophage	HN2	0.26947
HN2_TGAGCATTCCGCAGTG-1	Monocyte-Macrophage	HN2	0.37603
HN2_TGAGCCGAGGGTATCG-1	Monocyte-Macrophage	HN2	0.35094
HN2_TGAGCCGTCTCGGACG-1	Monocyte-Macrophage	HN2	0.3193
HN2_TGGACGCTCTTCGAGA-1	Monocyte-Macrophage	HN2	0.32328
HN2_TGGGAAGAGGGTTTCT-1	Monocyte-Macrophage	HN2	0.47292
HN2_TGTGTTTCATGCCTAA-1	Monocyte-Macrophage	HN2	0.49926
HN2_TGTTCCGAGCAAATCA-1	Monocyte-Macrophage	HN2	0.25971
HN2_TTCTCCTCATACCATG-1	Monocyte-Macrophage	HN2	0.58322
HN2_TTCTTAGGTTAGGGTG-1	Monocyte-Macrophage	HN2	0.54211
HN2_TTTGGTTCATCCCACT-1	Monocyte-Macrophage	HN2	0.60655
HN2_TTTGGTTCATGCCTAA-1	Monocyte-Macrophage	HN2	0.21859
HN20_ACGAGGATCTGGGCCA-2	Monocyte-Macrophage	HN20	1.3893
HN20_ACGATACCACACCGCA-2	Monocyte-Macrophage	HN20	1.8603
HN20_AGAGCTTCATCTATGG-2	Monocyte-Macrophage	HN20	1.0513
HN20_GGGAGATCACTTCTGC-2	Monocyte-Macrophage	HN20	1.3411
HN20_TACGGTACACGAAGCA-2	Monocyte-Macrophage	HN20	1.9608
HN20_TGTGTTTAGCACAGGT-2	Monocyte-Macrophage	HN20	0.68194
HN21_CAGGTGCTCAAGGCTT-3	Monocyte-Macrophage	HN21	1.4697
HN21_GTCCTCAGTAGGACAC-3	Monocyte-Macrophage	HN21	0.57667
HN21_TACTTACGTTCCGGCA-3	Monocyte-Macrophage	HN21	1.0222
HN21_TGACTTTTCATCATTC-3	Monocyte-Macrophage	HN21	0.57742
HN26_AACTCTTAGTGTTAGA-4	Monocyte-Macrophage	HN26	0.44039
HN26_AAGGAGCCAAGCGTAG-4	Monocyte-Macrophage	HN26	0.6803
HN26_ACACCAATCCAAAGTC-4	Monocyte-Macrophage	HN26	0.88781
HN26_ACACCGGCACAAGACG-4	Monocyte-Macrophage	HN26	0.53212
HN26_ACATCAGTCGGTCCGA-4	Monocyte-Macrophage	HN26	0.6332
HN26_ACGATGTCACGAAACG-4	Monocyte-Macrophage	HN26	0.3515
HN26_ACGTCAATCGCCAGCA-4	Monocyte-Macrophage	HN26	0.81332
HN26_ACTATCTTCCTCAACC-4	Monocyte-Macrophage	HN26	0.4133
HN26_AGAGCTTGTGAAATCA-4	Monocyte-Macrophage	HN26	0.91178
HN26_AGCAGCCTCAAACCAC-4	Monocyte-Macrophage	HN26	0.6406
HN26_AGGCCACTCAGGTTCA-4	Monocyte-Macrophage	HN26	0.61911
HN26_AGTAGTCAGCCACGTC-4	Monocyte-Macrophage	HN26	0.47321
HN26_CAACTAGCATCGACGC-4	Monocyte-Macrophage	HN26	0.72053
HN26_CACAAACCACGGCCAT-4	Monocyte-Macrophage	HN26	0.3639
HN26_CAGAGAGAGAGGTTAT-4	Monocyte-Macrophage	HN26	0.95325
HN26_CAGCGACTCAGTTCGA-4	Monocyte-Macrophage	HN26	0.75929
HN26_CAGTCCTGTAACGCGA-4	Monocyte-Macrophage	HN26	0.65921
HN26_CCATTCGTCCGCTGTT-4	Monocyte-Macrophage	HN26	1.0122
HN26_CCTCAGTAGCCAGTAG-4	Monocyte-Macrophage	HN26	0.66494
HN26_CGATCGGAGGCCCTCA-4	Monocyte-Macrophage	HN26	0.82652
HN26_CGATGGCGTTCCTCCA-4	Monocyte-Macrophage	HN26	1.3457
HN26_CGGACTGGTCTCGTTC-4	Monocyte-Macrophage	HN26	0.98998
HN26_CGGAGTCCACTTAACG-4	Monocyte-Macrophage	HN26	1.0864
HN26_CGTAGCGTCATTATCC-4	Monocyte-Macrophage	HN26	0.7341
HN26_CTAACTTGTTCGGCAC-4	Monocyte-Macrophage	HN26	1.599
HN26_CTCGAGGAGTTTAGGA-4	Monocyte-Macrophage	HN26	0.68917
HN26_CTCGTCAGTTAGAACA-4	Monocyte-Macrophage	HN26	0.5733
HN26_CTGATAGGTGTTCTTT-4	Monocyte-Macrophage	HN26	0.60144
HN26_CTGGTCTTCTTAGCCC-4	Monocyte-Macrophage	HN26	1.0279
HN26_GAACGGACACCAACCG-4	Monocyte-Macrophage	HN26	0.35456
HN26_GAATGAAAGTACATGA-4	Monocyte-Macrophage	HN26	0.41425
HN26_GACCTGGGTCAACATC-4	Monocyte-Macrophage	HN26	0.63295
HN26_GACCTGGTCCACTCCA-4	Monocyte-Macrophage	HN26	0.50594
HN26_GACTAACCATCGGTTA-4	Monocyte-Macrophage	HN26	0.58961
HN26_GAGCAGATCTTCATGT-4	Monocyte-Macrophage	HN26	0.935
HN26_GATCTAGAGAGAACAG-4	Monocyte-Macrophage	HN26	1.6935
HN26_GATGAAAGTGTTCTTT-4	Monocyte-Macrophage	HN26	0.57893
HN26_GCGCGATTCATGCATG-4	Monocyte-Macrophage	HN26	0.41618
HN26_GGGAGATGTCTTCGTC-4	Monocyte-Macrophage	HN26	0.44517
HN26_GTATCTTCATCTACGA-4	Monocyte-Macrophage	HN26	0.72555
HN26_GTCATTTCAGACGCAA-4	Monocyte-Macrophage	HN26	0.35778
HN26_GTGAAGGTCCAGAAGG-4	Monocyte-Macrophage	HN26	1.9984
HN26_TACTTACTCGTAGGTT-4	Monocyte-Macrophage	HN26	0.42397
HN26_TACTTGTCAATGCCAT-4	Monocyte-Macrophage	HN26	0.69237
HN26_TATGCCCGTCCGAATT-4	Monocyte-Macrophage	HN26	0.41256
HN26_TCAGATGCACCTGGTG-4	Monocyte-Macrophage	HN26	1.3781
HN26_TCTTCGGGTCCAGTTA-4	Monocyte-Macrophage	HN26	0.47397
HN26_TGAGCCGGTCATCGGC-4	Monocyte-Macrophage	HN26	0.53439
HN26_TGCTGCTTCAGTTTGG-4	Monocyte-Macrophage	HN26	1.0072
HN27_ACTGATGGTAGCTTGT-5	Monocyte-Macrophage	HN27	0.46829
HN27_AGAATAGTCGTAGGTT-5	Monocyte-Macrophage	HN27	0.63076
HN27_ATTTCTGTCTGAGTGT-5	Monocyte-Macrophage	HN27	0.46479
HN27_CACCTTGCAATCAGAA-5	Monocyte-Macrophage	HN27	0.61859
HN27_CTCGTCATCCTCCTAG-5	Monocyte-Macrophage	HN27	1.2536
HN27_GCAATCAAGTTCGCAT-5	Monocyte-Macrophage	HN27	0.67764
HN27_GCGCCAACAATAGCGG-5	Monocyte-Macrophage	HN27	0.71451
HN27_GCTCTGTAGTGGGATC-5	Monocyte-Macrophage	HN27	0.56423
HN27_GCTCTGTTCAAGATCC-5	Monocyte-Macrophage	HN27	0.65661
HN27_GCTTCCACATGCAATC-5	Monocyte-Macrophage	HN27	0.83059
HN27_TACACGAGTACAGTGG-5	Monocyte-Macrophage	HN27	0.62433
HN27_TACCTTATCACATGCA-5	Monocyte-Macrophage	HN27	0.42508
HN30_ACACCCTAGCTCCTTC-6	Monocyte-Macrophage	HN30	0.91788
HN30_CAGGTGCCAATGGAAT-6	Monocyte-Macrophage	HN30	2.0743
HN30_CATATGGGTAGAGTGC-6	Monocyte-Macrophage	HN30	1.2503
HN30_CATGCCTAGGGTCTCC-6	Monocyte-Macrophage	HN30	1.3472
HN30_CCGTTCACACTAAGTC-6	Monocyte-Macrophage	HN30	2.3817
HN30_CGTGAGCTCCCTTGTG-6	Monocyte-Macrophage	HN30	2.9742
HN30_CTTAACTGTACGAAAT-6	Monocyte-Macrophage	HN30	1.5365
HN30_GATGAAAGTGTGAAAT-6	Monocyte-Macrophage	HN30	1.3514
HN30_GCGCAACAGGCAATTA-6	Monocyte-Macrophage	HN30	1.1655
HN30_GGCCGATGTGACAAAT-6	Monocyte-Macrophage	HN30	0.32533
HN30_GGGTTGCCACGAAAGC-6	Monocyte-Macrophage	HN30	1.3091
HN30_GGTATTGAGACTACAA-6	Monocyte-Macrophage	HN30	0.95848
HN30_TACTCGCTCTCTGCTG-6	Monocyte-Macrophage	HN30	1.0329
HN30_TACTTGTTCACAACGT-6	Monocyte-Macrophage	HN30	0.24391
HN30_TAGTTGGTCCGAACGC-6	Monocyte-Macrophage	HN30	2.0761
HN30_TCGAGGCTCATGCATG-6	Monocyte-Macrophage	HN30	1.1067
HN30_TGAGAGGCAAAGGAAG-6	Monocyte-Macrophage	HN30	0.58559
HN33_AAGACCTAGGCCCTTG-7	Monocyte-Macrophage	HN33	2.139
HN33_ACGAGGACAAGGGTCA-7	Monocyte-Macrophage	HN33	0.85367
HN33_AGAATAGGTCATATGC-7	Monocyte-Macrophage	HN33	0.73356
HN33_AGAGTGGTCCGCGCAA-7	Monocyte-Macrophage	HN33	0.39356
HN33_ATGAGGGCAAGGACTG-7	Monocyte-Macrophage	HN33	1.0981
HN33_ATTCTACAGCCTCGTG-7	Monocyte-Macrophage	HN33	0.51835
HN33_CACCAGGGTGATAAGT-7	Monocyte-Macrophage	HN33	1.2652
HN33_CAGTCCTCAGCGAACA-7	Monocyte-Macrophage	HN33	0.43467
HN33_CCGTACTGTAAGTGGC-7	Monocyte-Macrophage	HN33	0.51464
HN33_CCTTACGAGACCACGA-7	Monocyte-Macrophage	HN33	1.324
HN33_CTAACTTAGGTGATTA-7	Monocyte-Macrophage	HN33	1.0544
HN33_CTCCTAGTCCAACCAA-7	Monocyte-Macrophage	HN33	1.7505
HN33_CTCGAGGCAAATACAG-7	Monocyte-Macrophage	HN33	0.40694
HN33_CTCGTACAGCTGTCTA-7	Monocyte-Macrophage	HN33	0.78244
HN33_CTTTGCGCACTCAGGC-7	Monocyte-Macrophage	HN33	0.85414
HN33_GCGCAACGTGTGGCTC-7	Monocyte-Macrophage	HN33	0.62961
HN33_GCGGGTTTCGGTCTAA-7	Monocyte-Macrophage	HN33	0.5518
HN33_GGACAGAAGCCACGTC-7	Monocyte-Macrophage	HN33	1.0257
HN33_GGCAATTTCATCATTC-7	Monocyte-Macrophage	HN33	0.41583
HN33_GTATCTTCAGCTGTTA-7	Monocyte-Macrophage	HN33	1.1601
HN33_GTCTTCGCAATGAAAC-7	Monocyte-Macrophage	HN33	0.96026
HN33_TAAACCGCATCGACGC-7	Monocyte-Macrophage	HN33	1.3975
HN33_TACACGACACGTTGGC-7	Monocyte-Macrophage	HN33	1.2542
HN33_TACAGTGTCATGTGGT-7	Monocyte-Macrophage	HN33	1.0865
HN33_TACTCGCAGGCCGAAT-7	Monocyte-Macrophage	HN33	0.61812
HN33_TAGCCGGGTCGAATCT-7	Monocyte-Macrophage	HN33	0.38366
HN33_TATCAGGGTACCTACA-7	Monocyte-Macrophage	HN33	0.66161
HN33_TATCAGGTCTTGTCAT-7	Monocyte-Macrophage	HN33	0.87857
HN33_TCGTACCTCGGAGCAA-7	Monocyte-Macrophage	HN33	0.95325
HN33_TCTGAGATCATTTGGG-7	Monocyte-Macrophage	HN33	0.87587
HN33_TGAGCATCAAAGCAAT-7	Monocyte-Macrophage	HN33	0.78083
HN33_TGAGCCGAGGTGTGGT-7	Monocyte-Macrophage	HN33	0.38664
HN33_TGGTTAGGTACAGTGG-7	Monocyte-Macrophage	HN33	1.1008
HN33_TGTATTCCACAACTGT-7	Monocyte-Macrophage	HN33	0.67631
HN33_TTAGGCAAGGGCACTA-7	Monocyte-Macrophage	HN33	0.86881
HN33_TTAGTTCCACTTGGAT-7	Monocyte-Macrophage	HN33	1.062
HN33_TTTGTCATCAGCAACT-7	Monocyte-Macrophage	HN33	0.83341
HN35_AAGCCGCGTGTCTGAT-8	Monocyte-Macrophage	HN35	0.93408
HN35_AATCCAGTCTCAAGTG-8	Monocyte-Macrophage	HN35	0.364
HN35_ACTTGTTCACGGCCAT-8	Monocyte-Macrophage	HN35	0.81428
HN35_ACTTGTTTCACCGGGT-8	Monocyte-Macrophage	HN35	0.30165
HN35_AGAGCGATCATCTGCC-8	Monocyte-Macrophage	HN35	0.9216
HN35_AGCATACGTATCGCAT-8	Monocyte-Macrophage	HN35	0.41583
HN35_AGTGAGGGTAGCCTCG-8	Monocyte-Macrophage	HN35	1.4596
HN35_ATCTGCCAGGTAGCCA-8	Monocyte-Macrophage	HN35	0.35334
HN35_CAACTAGGTTACAGAA-8	Monocyte-Macrophage	HN35	0.4367
HN35_CACAAACCAAAGTCAA-8	Monocyte-Macrophage	HN35	1.184
HN35_CACAGTAAGGTTACCT-8	Monocyte-Macrophage	HN35	0.7786
HN35_CACCTTGTCTCTGTCG-8	Monocyte-Macrophage	HN35	0.67915
HN35_CAGCCGAGTTCCAACA-8	Monocyte-Macrophage	HN35	0.83677
HN35_CAGCCGATCCTGTACC-8	Monocyte-Macrophage	HN35	0.49318
HN35_CCACTACAGGCTCTTA-8	Monocyte-Macrophage	HN35	0.77429
HN35_CCGGTAGTCCCATTAT-8	Monocyte-Macrophage	HN35	0.39721
HN35_CCGTACTAGTCAATAG-8	Monocyte-Macrophage	HN35	0.73576
HN35_CGACTTCAGTAATCCC-8	Monocyte-Macrophage	HN35	0.79876
HN35_CGGAGCTAGATGTCGG-8	Monocyte-Macrophage	HN35	1.0871
HN35_CGGAGTCTCCTATGTT-8	Monocyte-Macrophage	HN35	0.72064
HN35_CGTAGGCTCATGGTCA-8	Monocyte-Macrophage	HN35	1.0682
HN35_CTAACTTTCAGAGCTT-8	Monocyte-Macrophage	HN35	1.2217
HN35_CTCCTAGAGGGCTTGA-8	Monocyte-Macrophage	HN35	0.24807
HN35_CTCCTAGCAAGGGTCA-8	Monocyte-Macrophage	HN35	0.87726
HN35_CTCGAGGCATTAGCCA-8	Monocyte-Macrophage	HN35	0.78999
HN35_CTCGAGGGTCCGTTAA-8	Monocyte-Macrophage	HN35	0.79803
HN35_CTCGGAGTCTACCTGC-8	Monocyte-Macrophage	HN35	1.0006
HN35_CTGAAGTTCAAGCCTA-8	Monocyte-Macrophage	HN35	0.49941
HN35_CTGGTCTCATGCCACG-8	Monocyte-Macrophage	HN35	0.36247
HN35_CTTAGGATCATTATCC-8	Monocyte-Macrophage	HN35	0.94835
HN35_CTTCTCTTCATCGATG-8	Monocyte-Macrophage	HN35	0.32391
HN35_GAACCTATCCGAGCCA-8	Monocyte-Macrophage	HN35	1.281
HN35_GACAGAGCAATACGCT-8	Monocyte-Macrophage	HN35	1.0995
HN35_GACAGAGTCAGGCAAG-8	Monocyte-Macrophage	HN35	0.53262
HN35_GACGCGTCACAAGTAA-8	Monocyte-Macrophage	HN35	0.84585
HN35_GAGCAGATCAGCTCTC-8	Monocyte-Macrophage	HN35	0.43982
HN35_GATCAGTCATGTAAGA-8	Monocyte-Macrophage	HN35	0.99597
HN35_GATGCTAGTACTCAAC-8	Monocyte-Macrophage	HN35	0.81627
HN35_GCAGCCAAGTAGCCGA-8	Monocyte-Macrophage	HN35	1.209
HN35_GCCAAATGTGCGAAAC-8	Monocyte-Macrophage	HN35	1.2541
HN35_GGACGTCGTTTGACAC-8	Monocyte-Macrophage	HN35	0.34425
HN35_GGGAATGGTTCAGCGC-8	Monocyte-Macrophage	HN35	0.54694
HN35_GGGCACTAGGCTCATT-8	Monocyte-Macrophage	HN35	0.22482
HN35_GGGCATCAGCTAACTC-8	Monocyte-Macrophage	HN35	0.34935
HN35_GGGTCTGTCTCCAGGG-8	Monocyte-Macrophage	HN35	0.2296
HN35_GGGTTGCAGGCCCTCA-8	Monocyte-Macrophage	HN35	0.58978
HN35_GTCAAGTAGAACTGTA-8	Monocyte-Macrophage	HN35	0.37434
HN35_GTCTCGTAGGCATTGG-8	Monocyte-Macrophage	HN35	0.56758
HN35_GTGGGTCGTTGCTCCT-8	Monocyte-Macrophage	HN35	0.50885
HN35_TAAGTGCCACATCCGG-8	Monocyte-Macrophage	HN35	0.26911
HN35_TACCTTAAGGCACATG-8	Monocyte-Macrophage	HN35	0.56363
HN35_TAGAGCTGTCATACTG-8	Monocyte-Macrophage	HN35	0.3879
HN35_TAGTGGTAGCTGCCCA-8	Monocyte-Macrophage	HN35	0.74727
HN35_TATCAGGAGATGTTAG-8	Monocyte-Macrophage	HN35	0.41563
HN35_TATCTCACACTTCTGC-8	Monocyte-Macrophage	HN35	0.70294
HN35_TCAATCTGTGGACGAT-8	Monocyte-Macrophage	HN35	0.77879
HN35_TCGAGGCCATGGGAAC-8	Monocyte-Macrophage	HN35	1.3839
HN35_TCGCGTTGTTTACTCT-8	Monocyte-Macrophage	HN35	1.4501
HN35_TCGGTAAGTACCGTAT-8	Monocyte-Macrophage	HN35	0.68073
HN35_TGACGGCCATATGGTC-8	Monocyte-Macrophage	HN35	0.45244
HN35_TGCACCTTCCCTCTTT-8	Monocyte-Macrophage	HN35	0.43085
HN35_TGTCCCAGTTCGGCAC-8	Monocyte-Macrophage	HN35	0.68607
HN35_TGTTCCGCATCGATTG-8	Monocyte-Macrophage	HN35	0.78881
HN35_TGTTCCGTCACATGCA-8	Monocyte-Macrophage	HN35	0.62125
HN35_TTAACTCTCTATGTGG-8	Monocyte-Macrophage	HN35	0.66674
HN35_TTATGCTCAGTGAGTG-8	Monocyte-Macrophage	HN35	0.55444
HN42_AAACCTGTCTCGCATC-9	Monocyte-Macrophage	HN42	1.3113
HN42_AATCCAGGTGGTCTCG-9	Monocyte-Macrophage	HN42	0.78652
HN42_ACGCCAGTCCGCGGTA-9	Monocyte-Macrophage	HN42	0.6169
HN42_ACTATCTAGATGTCGG-9	Monocyte-Macrophage	HN42	1.2698
HN42_AGATTGCAGTTAGGTA-9	Monocyte-Macrophage	HN42	1.1994
HN42_AGGGTGACATTGAGCT-9	Monocyte-Macrophage	HN42	0.83551
HN42_ATCATGGAGCATGGCA-9	Monocyte-Macrophage	HN42	0.63349
HN42_ATGAGGGAGGTGTGGT-9	Monocyte-Macrophage	HN42	1.3835
HN42_ATTACTCAGGGATGGG-9	Monocyte-Macrophage	HN42	1.1545
HN42_CAACCTCCAAGACGTG-9	Monocyte-Macrophage	HN42	1.0665
HN42_CAAGGCCAGGTGCAAC-9	Monocyte-Macrophage	HN42	0.6388
HN42_CAGCAGCTCGAATCCA-9	Monocyte-Macrophage	HN42	1.7078
HN42_CAGCATAGTCGACTGC-9	Monocyte-Macrophage	HN42	0.91259
HN42_CAGCGACTCGTCCGTT-9	Monocyte-Macrophage	HN42	0.77542
HN42_CCGGTAGTCAAGATCC-9	Monocyte-Macrophage	HN42	0.60376
HN42_CCTCTGACAACACCTA-9	Monocyte-Macrophage	HN42	0.59616
HN42_CGATCGGGTCGACTAT-9	Monocyte-Macrophage	HN42	0.62814
HN42_CGATGTAGTACTCAAC-9	Monocyte-Macrophage	HN42	2.0704
HN42_CGCTGGATCCCTAATT-9	Monocyte-Macrophage	HN42	1.28
HN42_CGGAGTCAGACACTAA-9	Monocyte-Macrophage	HN42	1.3682
HN42_CGGCTAGGTCCTGCTT-9	Monocyte-Macrophage	HN42	1.7407
HN42_CGGGTCAGTGCCTTGG-9	Monocyte-Macrophage	HN42	0.84268
HN42_CGTCCATTCCTTAATC-9	Monocyte-Macrophage	HN42	0.9465
HN42_CGTCCATTCTTGCCGT-9	Monocyte-Macrophage	HN42	1.0927
HN42_CGTGTAATCAACCAAC-9	Monocyte-Macrophage	HN42	0.84532
HN42_CTACCCACACTGCCAG-9	Monocyte-Macrophage	HN42	0.59502
HN42_CTGGTCTTCTTTCCTC-9	Monocyte-Macrophage	HN42	1.3277
HN42_CTGTGCTGTCACAAGG-9	Monocyte-Macrophage	HN42	1.0184
HN42_CTGTTTACAACTGGCC-9	Monocyte-Macrophage	HN42	0.88705
HN42_GAAGCAGTCTGCTGCT-9	Monocyte-Macrophage	HN42	1.3523
HN42_GATCTAGTCACCCGAG-9	Monocyte-Macrophage	HN42	1.7785
HN42_GCAGTTAGTAGCGCAA-9	Monocyte-Macrophage	HN42	1.5299
HN42_GCCTCTATCCGAATGT-9	Monocyte-Macrophage	HN42	1.5516
HN42_GCGCGATAGTTAACGA-9	Monocyte-Macrophage	HN42	0.59169
HN42_GCTTGAAGTTTGGCGC-9	Monocyte-Macrophage	HN42	1.3255
HN42_GGACAAGGTGTGCCTG-9	Monocyte-Macrophage	HN42	1.2025
HN42_GGACAGAAGGCAAAGA-9	Monocyte-Macrophage	HN42	1.0949
HN42_GGCCGATCATGAAGTA-9	Monocyte-Macrophage	HN42	1.2619
HN42_GGGTCTGCATACGCTA-9	Monocyte-Macrophage	HN42	0.96216
HN42_GGGTTGCGTCTCATCC-9	Monocyte-Macrophage	HN42	0.8408
HN42_GTCATTTTCAGTTGAC-9	Monocyte-Macrophage	HN42	0.83499
HN42_GTCGTAACACGTTGGC-9	Monocyte-Macrophage	HN42	1.7258
HN42_GTGAAGGTCTGCCCTA-9	Monocyte-Macrophage	HN42	1.0116
HN42_GTGCAGCAGTACTTGC-9	Monocyte-Macrophage	HN42	0.8502
HN42_GTGCAGCGTTAAGGGC-9	Monocyte-Macrophage	HN42	1.0369
HN42_GTGTTAGGTTCCTCCA-9	Monocyte-Macrophage	HN42	1.246
HN42_TCATTTGGTTGTCGCG-9	Monocyte-Macrophage	HN42	1.707
HN42_TCTATTGGTCTGCCAG-9	Monocyte-Macrophage	HN42	0.80052
HN42_TGAAAGATCTATCCTA-9	Monocyte-Macrophage	HN42	1.5362
HN42_TGACAACAGAATTCCC-9	Monocyte-Macrophage	HN42	1.3038
HN42_TGACTTTAGTGGTCCC-9	Monocyte-Macrophage	HN42	1.6292
HN42_TGCCAAACAGATAATG-9	Monocyte-Macrophage	HN42	0.94356
HN42_TGGCTGGAGGTCATCT-9	Monocyte-Macrophage	HN42	0.50828
HN42_TTAGTTCCAAGCTGTT-9	Monocyte-Macrophage	HN42	1.4909
HN42_TTTCCTCCATTGGCGC-9	Monocyte-Macrophage	HN42	0.53152
HN42_TTTGCGCCATTGAGCT-9	Monocyte-Macrophage	HN42	0.51013
HN60_AAGACCTTCAACACTG-10	Monocyte-Macrophage	HN60	1.169
HN60_ACGGCCAAGTCCATAC-10	Monocyte-Macrophage	HN60	1.3972
HN60_ACGGGCTAGTTTAGGA-10	Monocyte-Macrophage	HN60	0.7498
HN60_ACTGAACCACACTGCG-10	Monocyte-Macrophage	HN60	1.354
HN60_ATAGACCGTAAGGATT-10	Monocyte-Macrophage	HN60	0.48245
HN60_ATGCGATCATGCTAGT-10	Monocyte-Macrophage	HN60	0.77278
HN60_CAAGATCAGACGCACA-10	Monocyte-Macrophage	HN60	0.89034
HN60_CACCAGGTCGGCGCTA-10	Monocyte-Macrophage	HN60	0.68184
HN60_CATCGGGTCGTTGCCT-10	Monocyte-Macrophage	HN60	0.78154
HN60_CCTACCAGTATATCCG-10	Monocyte-Macrophage	HN60	1.0124
HN60_CCTTTCTAGTGTGGCA-10	Monocyte-Macrophage	HN60	0.99544
HN60_CGTTCTGGTCGCGAAA-10	Monocyte-Macrophage	HN60	2.1429
HN60_CTAGCCTAGTACTTGC-10	Monocyte-Macrophage	HN60	0.86801
HN60_GACGCGTTCCTAAGTG-10	Monocyte-Macrophage	HN60	0.65867
HN60_GACGGCTTCGCCTGAG-10	Monocyte-Macrophage	HN60	2.0462
HN60_GCTGCGAAGCTGGAAC-10	Monocyte-Macrophage	HN60	1.2361
HN60_GCTGGGTTCCAGTATG-10	Monocyte-Macrophage	HN60	1.9247
HN60_TACTTGTTCCTTCAAT-10	Monocyte-Macrophage	HN60	1.0865
HN60_TTGCGTCTCTGCTGTC-10	Monocyte-Macrophage	HN60	0.88221
HN60_TTTGGTTCAACACCTA-10	Monocyte-Macrophage	HN60	0.91161
HN71_ACATGGTGTCTAACGT-13	Monocyte-Macrophage	HN71	0.76742
HN71_AGAGCGAAGCCGCCTA-13	Monocyte-Macrophage	HN71	1.9457
HN71_GCATGATAGCAACGGT-13	Monocyte-Macrophage	HN71	1.1784
HN71_GGCGACTCACTAAGTC-13	Monocyte-Macrophage	HN71	1.4273
HN2_CAGCCGACACACCGCA-1	DC	HN2	0.81925
HN2_CCGTGGAGTGCTGTAT-1	DC	HN2	0.59862
HN2_CGAGCCATCGCTGATA-1	DC	HN2	0.6195
HN2_CGCGGTAAGGGAAACA-1	DC	HN2	0.78431
HN2_CGCTTCAAGCTCAACT-1	DC	HN2	0.47223
HN2_CTCACACAGGGTTTCT-1	DC	HN2	0.68363
HN2_GCCAAATAGTCTCAAC-1	DC	HN2	1.7273
HN2_GGGACCTCACCGTTGG-1	DC	HN2	0.77492
HN2_GGGCATCTCCACGTGG-1	DC	HN2	1.2976
HN20_AACGTTGAGACCACGA-2	DC	HN20	2.0104
HN20_ACAGCCGTCCTGCAGG-2	DC	HN20	1.7907
HN20_AGCTCCTAGTGTACCT-2	DC	HN20	0.88949
HN20_CAACTAGAGTCCCACG-2	DC	HN20	1.7328
HN20_CAGTCCTCATCTACGA-2	DC	HN20	1.3085
HN20_GGCTGGTTCCGAGCCA-2	DC	HN20	0.84753
HN20_TCTTTCCTCACCATAG-2	DC	HN20	0.89434
HN26_AAATGCCTCCCAAGTA-4	DC	HN26	0.71676
HN26_AACACGTTCTGCTGTC-4	DC	HN26	0.80968
HN26_ACACCGGGTCGCTTCT-4	DC	HN26	0.93184
HN26_ACCCACTTCCTATGTT-4	DC	HN26	0.45775
HN26_ACGATGTTCTCCAACC-4	DC	HN26	0.86669
HN26_ACGGAGAAGAGTAAGG-4	DC	HN26	1.6742
HN26_ACTGAGTTCGACCAGC-4	DC	HN26	0.89898
HN26_AGTGGGAAGAATTCCC-4	DC	HN26	0.52212
HN26_ATCCGAAAGTCATCCA-4	DC	HN26	0.49115
HN26_CAGCTGGGTATCAGTC-4	DC	HN26	1.1571
HN26_CAGTAACCAATGAATG-4	DC	HN26	0.66398
HN26_CAGTAACCACATGGGA-4	DC	HN26	0.56921
HN26_CAGTCCTAGACGCACA-4	DC	HN26	1.7369
HN26_CCTAAAGAGCCCAGCT-4	DC	HN26	0.58017
HN26_CCTTCGATCCAAGTAC-4	DC	HN26	1.3326
HN26_CCTTTCTGTCACCTAA-4	DC	HN26	0.66288
HN26_CGTTCTGTCAACACCA-4	DC	HN26	1.4786
HN26_CGTTGGGTCGGACAAG-4	DC	HN26	0.45837
HN26_CTAACTTAGCTGAACG-4	DC	HN26	0.95841
HN26_CTAATGGGTACCAGTT-4	DC	HN26	0.76934
HN26_CTGCGGACAAAGTGCG-4	DC	HN26	0.54274
HN26_GACACGCGTTCTGGTA-4	DC	HN26	1.2867
HN26_GACAGAGCAAACAACA-4	DC	HN26	0.67415
HN26_GCACATACATCTGGTA-4	DC	HN26	0.79223
HN26_GCCAAATGTGCCTGTG-4	DC	HN26	0.62953
HN26_GGGTTGCGTGGACGAT-4	DC	HN26	0.75923
HN26_GTCGGGTCAAGAGTCG-4	DC	HN26	1.0832
HN26_TACTTGTTCTCGATGA-4	DC	HN26	0.55988
HN26_TAGTGGTAGACACTAA-4	DC	HN26	1.6838
HN26_TGACTTTGTCACAAGG-4	DC	HN26	0.93193
HN26_TGCTACCCACATGTGT-4	DC	HN26	0.86873
HN26_TGGCGCACAAGAGGCT-4	DC	HN26	0.58135
HN26_TGGTTAGTCCGCATCT-4	DC	HN26	0.71332
HN26_TTCTCCTTCAGGCAAG-4	DC	HN26	0.68794
HN26_TTGACTTGTCTTCGTC-4	DC	HN26	0.53175
HN26_TTGGAACAGATGTTAG-4	DC	HN26	0.62998
HN30_GGGATGAGTAAACCTC-6	DC	HN30	1.6471
HN30_GTTCATTGTAAATGAC-6	DC	HN30	0.72787
HN33_CCTAAAGGTTGGTGGA-7	DC	HN33	0.96562
HN33_CTCAGAAAGTTACCCA-7	DC	HN33	1.3527
HN35_AACCATGTCTAGAGTC-8	DC	HN35	1.124
HN35_AAGTCTGCACTTACGA-8	DC	HN35	1.2746
HN35_ACACCGGCAAGACACG-8	DC	HN35	0.48374
HN35_ACATACGGTCCGTCAG-8	DC	HN35	0.94534
HN35_AGCATACAGTGTACCT-8	DC	HN35	0.57408
HN35_CAGAATCGTCTCTTAT-8	DC	HN35	1.2206
HN35_CATGGCGCAATAAGCA-8	DC	HN35	0.69753
HN35_CGAGAAGTCCTAAGTG-8	DC	HN35	1.0069
HN35_CGATGGCAGGGCATGT-8	DC	HN35	0.47321
HN35_CTAATGGAGTCCAGGA-8	DC	HN35	0.55252
HN35_CTAGTGAGTCATGCCG-8	DC	HN35	0.77917
HN35_CTGCCTATCCTCAACC-8	DC	HN35	0.83662
HN35_GACCTGGTCATTATCC-8	DC	HN35	0.48987
HN35_GATCAGTTCATCGGAT-8	DC	HN35	0.85577
HN35_GATCGTAGTTGTCTTT-8	DC	HN35	0.69829
HN35_GCACTCTCAGGAATGC-8	DC	HN35	1.0172
HN35_GCAGTTAAGATGCCTT-8	DC	HN35	1.0605
HN35_GCCTCTATCATCTGTT-8	DC	HN35	0.75204
HN35_GCGCGATGTACAGCAG-8	DC	HN35	0.84814
HN35_GTTCATTCAGATGAGC-8	DC	HN35	0.6465
HN35_TCGCGAGTCGCGATCG-8	DC	HN35	0.65195
HN35_TGGGAAGCAGACAAAT-8	DC	HN35	1.0281
HN35_TGGTTAGAGACAGACC-8	DC	HN35	0.41851
HN42_AATCCAGCATGGTCTA-9	DC	HN42	0.73548
HN42_CAGTCCTGTAAACGCG-9	DC	HN42	0.96587
HN42_CGGGTCACAATGCCAT-9	DC	HN42	1.0762
HN42_GTCGGGTGTTTGTGTG-9	DC	HN42	1.1811
HN42_TACTCATAGATCTGCT-9	DC	HN42	0.96547
HN42_TCTCATAGTTACGACT-9	DC	HN42	0.95887
HN42_TGACTTTTCTCACATT-9	DC	HN42	0.70511
HN42_TGTGTTTAGTACGACG-9	DC	HN42	1.0498
HN60_AAACGGGAGTACCGGA-10	DC	HN60	0.62141
HN60_ACAGCTATCTTTACAC-10	DC	HN60	1.169
HN60_ACTTTCATCCGCGGTA-10	DC	HN60	0.62745
HN60_CAACCTCGTCCGACGT-10	DC	HN60	1.626
HN60_CGTCCATGTTGATTCG-10	DC	HN60	0.55249
HN60_CGTTCTGGTTGCCTCT-10	DC	HN60	1.3444
HN60_CTAACTTTCCCGGATG-10	DC	HN60	1.1741
HN60_CTCGGGAAGTTGAGAT-10	DC	HN60	1.0998
HN60_GACCAATCATCTGGTA-10	DC	HN60	0.95957
HN60_GATCGTACATCCCACT-10	DC	HN60	0.77758
HN60_GATGAGGCAATGTTGC-10	DC	HN60	0.76379
HN60_GCGAGAAGTATCACCA-10	DC	HN60	0.86753
HN60_GTGCTTCGTCTAAAGA-10	DC	HN60	0.60017
HN60_TAAGAGATCTCCTATA-10	DC	HN60	0.74839
HN60_TCGTAGAAGTCTCCTC-10	DC	HN60	1.1458
HN60_TTAACTCTCGTAGATC-10	DC	HN60	0.80201
HN60_TTGAACGAGATGCCTT-10	DC	HN60	0.64823
HN2_ACATCAGAGGATGCGT-1	CD8	HN2	1.612
HN2_ACGTCAACATATGAGA-1	CD8	HN2	1.5625
HN2_ATCATCTTCTCCAACC-1	CD8	HN2	1.6273
HN2_ATGTGTGTCACAGTAC-1	CD8	HN2	2.2898
HN2_CACCACTGTTATGTGC-1	CD8	HN2	1.9762
HN2_CAGCTAATCTCTGAGA-1	CD8	HN2	1.6379
HN2_CATCAAGCACCGAAAG-1	CD8	HN2	1.5679
HN2_GCCAAATTCTACTATC-1	CD8	HN2	1.4741
HN2_GCGCGATGTTGCCTCT-1	CD8	HN2	2.6073
HN2_GCGGGTTGTCGAAAGC-1	CD8	HN2	1.8989
HN2_GTTCATTCACACGCTG-1	CD8	HN2	1.9023
HN2_TGAGGGAGTACCGAGA-1	CD8	HN2	1.663
HN2_TTCTCCTAGCTGTCTA-1	CD8	HN2	1.6143
HN2_TTCTCCTCACTTGGAT-1	CD8	HN2	1.4803
HN20_CCACCTACACAGACAG-2	CD8	HN20	1.8836
HN21_ACTATCTTCTAACTCT-3	CD8	HN21	1.5849
HN21_CCGTTCAAGGCCGAAT-3	CD8	HN21	1.0775
HN21_CCTACCACAGCTTCGG-3	CD8	HN21	0.64058
HN21_CGCTTCAAGTAGGTGC-3	CD8	HN21	1.6859
HN21_GAGTCCGTCACATGCA-3	CD8	HN21	1.6483
HN21_TACCTTAAGGGTTTCT-3	CD8	HN21	1.573
HN21_TCGGTAAAGTCGTTTG-3	CD8	HN21	1.7501
HN26_CAACTAGCAACTGGCC-4	CD8	HN26	1.1885
HN26_CGATGGCTCTGCTGTC-4	CD8	HN26	0.79642
HN26_GACTAACAGAGCTGGT-4	CD8	HN26	1.4971
HN26_GACTGCGAGACACTAA-4	CD8	HN26	2.1734
HN27_CCACGGATCCACTGGG-5	CD8	HN27	1.4329
HN27_TAGTGGTCATTTCAGG-5	CD8	HN27	1.9762
HN30_AACCATGAGCGATTCT-6	CD8	HN30	1.2878
HN30_ACAGCCGCATCACAAC-6	CD8	HN30	0.79582
HN30_ACGAGCCGTCTAGTGT-6	CD8	HN30	1.758
HN30_ACGCCGATCAACACTG-6	CD8	HN30	0.87562
HN30_ACTTTCAGTTACCGAT-6	CD8	HN30	1.5104
HN30_ATGGGAGCAAGTCTAC-6	CD8	HN30	1.7365
HN30_ATTACTCTCTTCAACT-6	CD8	HN30	1.4452
HN30_CAACCTCTCTCGTTTA-6	CD8	HN30	1.0599
HN30_CACCACTCAACTGGCC-6	CD8	HN30	1.3401
HN30_CAGTAACTCCAGAGGA-6	CD8	HN30	0.99051
HN30_CATATTCAGTGTTAGA-6	CD8	HN30	1.4499
HN30_CATCGGGGTAGAAAGG-6	CD8	HN30	1.1735
HN30_CCTCAGTGTCAACTGT-6	CD8	HN30	1.3805
HN30_CGATGGCCAATGTAAG-6	CD8	HN30	2.0203
HN30_CGCCAAGCAGCATACT-6	CD8	HN30	1.0447
HN30_CGGCTAGGTCTCTCTG-6	CD8	HN30	2.5359
HN30_CGTAGGCGTACCGTTA-6	CD8	HN30	0.65921
HN30_CGTTGGGTCTACCAGA-6	CD8	HN30	1.4012
HN30_CTCGGGATCAATCTCT-6	CD8	HN30	1.558
HN30_CTTACCGGTGCCTGGT-6	CD8	HN30	0.71329
HN30_CTTGGCTTCGTAGGAG-6	CD8	HN30	1.6469
HN30_GACGTTAGTTCCACTC-6	CD8	HN30	1.584
HN30_GAGGTGAGTACTCGCG-6	CD8	HN30	0.80391
HN30_GCATACAGTTCGTTGA-6	CD8	HN30	0.90524
HN30_GCCAAATAGTCAAGGC-6	CD8	HN30	1.4395
HN30_GGATTACGTGTTTGTG-6	CD8	HN30	1.0506
HN30_GGCGTGTTCTCGCATC-6	CD8	HN30	1.5996
HN30_GGGCATCGTCGCCATG-6	CD8	HN30	1.6449
HN30_GTGAAGGCAGTATCTG-6	CD8	HN30	1.0532
HN30_TACACGACAATAGCAA-6	CD8	HN30	1.6101
HN30_TACCTATAGTGCGATG-6	CD8	HN30	1.5924
HN30_TATTACCAGGAACTGC-6	CD8	HN30	1.3651
HN30_TCCCGATCATATGAGA-6	CD8	HN30	0.58261
HN30_TCTCATAGTTCAGGCC-6	CD8	HN30	1.5924
HN30_TGTATTCGTGTTTGTG-6	CD8	HN30	1.0948
HN30_TGTATTCGTTTGTTGG-6	CD8	HN30	1.1735
HN30_TTCTCCTTCACCATAG-6	CD8	HN30	1.3234
HN30_TTCTCCTTCGTCACGG-6	CD8	HN30	1.4145
HN30_TTGCGTCTCCATGCTC-6	CD8	HN30	1.5908
HN33_GAATAAGTCTTCTGGC-7	CD8	HN33	1.8682
HN35_AAAGCAACATCGGAAG-8	CD8	HN35	1.3081
HN35_ATCATGGGTCCTAGCG-8	CD8	HN35	0.74792
HN35_ATGCGATCATCCTAGA-8	CD8	HN35	1.7972
HN35_CAGAGAGTCTGATTCT-8	CD8	HN35	2.0761
HN35_CATATTCCACGAAAGC-8	CD8	HN35	0.41746
HN35_CCCTCCTAGCGTAATA-8	CD8	HN35	0.91491
HN35_CCTCAGTCATGGAATA-8	CD8	HN35	1.5446
HN35_CGGAGTCTCGGACAAG-8	CD8	HN35	1.2319
HN35_CTACACCAGTTGAGAT-8	CD8	HN35	1.2326
HN35_GGACAGAAGATGTGGC-8	CD8	HN35	1.6473
HN35_GGGTCTGCACGTGAGA-8	CD8	HN35	1.4728
HN35_GGGTTGCGTGTTAAGA-8	CD8	HN35	1.6345
HN35_GTAGGCCGTGCACCAC-8	CD8	HN35	1.6385
HN35_TAAACCGGTGTGCGTC-8	CD8	HN35	1.7947
HN35_TCGCGTTAGGATGGAA-8	CD8	HN35	1.5022
HN35_TCTTTCCGTTCTCATT-8	CD8	HN35	0.88196
HN35_TGGTTAGGTCCCTTGT-8	CD8	HN35	0.93221
HN35_TGGTTCCAGCACACAG-8	CD8	HN35	0.66261
HN35_TTAGTTCGTTGACGTT-8	CD8	HN35	1.3424
HN35_TTCGGTCCATAAAGGT-8	CD8	HN35	1.5099
HN42_ATCATGGTCTGGGCCA-9	CD8	HN42	2.0847
HN42_CGGACGTTCGCAAACT-9	CD8	HN42	1.5232
HN42_GTGAAGGAGAAGAAGC-9	CD8	HN42	1.7485
HN42_TGCTACCTCAGTACGT-9	CD8	HN42	1.932
HN60_ATAGACCGTGACGGTA-10	CD8	HN60	0.62941
HN60_CTGAAGTTCGGTGTTA-10	CD8	HN60	1.6669
HN61_ACGAGCCCAGCCTTGG-11	CD8	HN61	2.0749
HN61_AGAGCTTTCCTGTAGA-11	CD8	HN61	1.9265
HN61_ATAACGCAGGATGCGT-11	CD8	HN61	1.9239
HN61_ATCTGCCCAAGACACG-11	CD8	HN61	1.6892
HN61_CAGAGAGCACCCAGTG-11	CD8	HN61	0.87931
HN61_CATTCGCGTAGAGGAA-11	CD8	HN61	1.4494
HN61_CCTAGCTTCCACGACG-11	CD8	HN61	1.5673
HN61_CGACTTCTCGAGGTAG-11	CD8	HN61	1.8194
HN61_CGATTGAGTAAGGGAA-11	CD8	HN61	0.63805
HN61_TCCCGATGTCAGAATA-11	CD8	HN61	1.7556
HN61_TGCCAAAGTCACCTAA-11	CD8	HN61	2.1423
HN61_TGCGCAGGTTGTGGAG-11	CD8	HN61	1.8581
HN61_TGGTTCCAGGCAATTA-11	CD8	HN61	1.7145
HN61_TTCGAAGCACCAGGTC-11	CD8	HN61	1.6436
HN71_ATGTGTGCATTCCTCG-13	CD8	HN71	1.3114
HN71_CACATTTTCCTCAATT-13	CD8	HN71	1.6718
HN71_CATATTCGTCGCGTGT-13	CD8	HN71	1.5498
HN71_GGGTCTGTCGCCATAA-13	CD8	HN71	1.65
HN71_TACAGTGAGATGTGGC-13	CD8	HN71	1.5348
HN71_TATCAGGTCTAAGCCA-13	CD8	HN71	1.6412
HN71_TCACAAGCAACCGCCA-13	CD8	HN71	1.6483
HN71_TCATTTGTCGTGGTCG-13	CD8	HN71	0.92252
HN71_TCTATTGTCTGCCCTA-13	CD8	HN71	1.7082
HN71_TGACTAGGTATTCGTG-13	CD8	HN71	1.9832
HN71_TTTCCTCTCCACTCCA-13	CD8	HN71	1.0074
HN2_ACCAGTAGTTGTCTTT-1	CD4	HN2	1.1134
HN2_CAAGTTGTCATGTGGT-1	CD4	HN2	1.1604
HN2_CAGCTGGAGTCCCACG-1	CD4	HN2	2.0921
HN2_CGAATGTTCTGTCTCG-1	CD4	HN2	1.7254
HN2_CTAGAGTCACAGCGTC-1	Treg	HN2	1.9703
HN2_GTACTTTGTTCAGTAC-1	CD4	HN2	1.2077
HN2_TCGTAGACAGCGAACA-1	Treg	HN2	1.5271
HN2_TGCTGCTGTTGAGGTG-1	Treg	HN2	1.4869
HN2_TGGCTGGAGCCTTGAT-1	CD4	HN2	2.1509
HN2_TGGCTGGAGGGTATCG-1	CD4	HN2	1.2547
HN2_TTCCCAGTCAAACCAC-1	CD4	HN2	1.5745
HN2_TTTGGTTCAAGAGGCT-1	Treg	HN2	1.6126
HN20_TACTCATCACTTGGAT-2	Treg	HN20	1.3535
HN20_TATTACCAGGGAAACA-2	Treg	HN20	1.9962
HN20_TCACGAAAGATGTCGG-2	CD4	HN20	1.613
HN20_TGTCCCAAGGAGTTGC-2	Treg	HN20	1.5837
HN26_AACGTTGCATGACGGA-4	Treg	HN26	1.4579
HN26_ACTGATGTCCACGTTC-4	Treg	HN26	1.33
HN26_AGAGCTTGTGCGCTTG-4	Treg	HN26	1.65
HN26_AGGGTGACAGTATCTG-4	Treg	HN26	1.4925
HN26_CACAAACGTTCGGGCT-4	Treg	HN26	1.7089
HN26_CCTCTGATCGATGAGG-4	Treg	HN26	2.2181
HN26_CGAATGTGTAAGGATT-4	Treg	HN26	1.0003
HN26_GGACATTCAGCTGCTG-4	CD4	HN26	1.5112
HN26_GGGAGATTCCGAATGT-4	CD4	HN26	1.2
HN26_GTGTGCGAGTCGAGTG-4	Treg	HN26	2.5798
HN26_TTCTCCTCACAGACAG-4	CD4	HN26	1.5886
HN27_CCAATCCAGCCAGGAT-5	CD4	HN27	1.1728
HN27_CCAATCCCACTTACGA-5	CD4	HN27	1.0046
HN27_CTCTACGAGAGGACGG-5	CD4	HN27	1.5294
HN27_GACACGCGTCCGAATT-5	CD4	HN27	1.2324
HN30_AGGGTGATCAGGCAAG-6	CD4	HN30	1.4856
HN30_CACATAGGTTGCGTTA-6	CD4	HN30	1.3118
HN30_GACTGCGTCACAAACC-6	Treg	HN30	1.1486
HN30_GACTGCGTCTTAGAGC-6	CD4	HN30	1.4811
HN30_GATCGTAGTGGCTCCA-6	CD4	HN30	1.5
HN30_GGCAATTTCGAACGGA-6	CD4	HN30	1.9042
HN30_GTGTTAGTCTGAGGGA-6	Treg	HN30	1.4607
HN30_TAGTTGGAGTAAGTAC-6	CD4	HN30	0.66247
HN30_TTAGGCACAAGCCGTC-6	Treg	HN30	1.0998
HN35_ACGGGCTAGTGATCGG-8	CD4	HN35	1.028
HN35_ACTGTCCGTCGGATCC-8	Treg	HN35	1.9257
HN35_AGTCTTTAGTTAAGTG-8	Treg	HN35	1.5014
HN35_CATATGGCAATGGACG-8	CD4	HN35	1.026
HN35_CATGCCTCATCGATTG-8	CD4	HN35	1.8387
HN35_CATTCGCCATGCATGT-8	Treg	HN35	1.6613
HN35_CTCGAGGTCGAGCCCA-8	Treg	HN35	1.6527
HN35_CTGTTTAAGAAACCAT-8	CD4	HN35	1.1493
HN35_GACGTTAGTTTGCATG-8	Treg	HN35	2.137
HN35_GATTCAGCACGTTGGC-8	CD4	HN35	1.4297
HN35_GCCAAATAGACCACGA-8	CD4	HN35	1.6005
HN35_GCTTCCACACCAGATT-8	CD4	HN35	0.53748
HN35_TCGGTAAAGTGGGATC-8	Treg	HN35	1.3241
HN42_ACACCGGTCAGATAAG-9	Treg	HN42	1.0949
HN42_CACACCTCACGCATCG-9	CD4	HN42	1.5736
HN42_CAGATCACAATACGCT-9	CD4	HN42	1.8798
HN42_CAGATCATCGAGAACG-9	CD4	HN42	1.914
HN42_CCATGTCAGCCAGAAC-9	CD4	HN42	1.7497
HN42_CCTACCACATTAACCG-9	Treg	HN42	1.662
HN42_CCTTACGCAAAGTGCG-9	CD4	HN42	1.7794
HN42_CTGCCTAGTGGTACAG-9	CD4	HN42	1.3336
HN42_CTGGTCTTCGCGGATC-9	CD4	HN42	1.2857
HN42_CTGTGCTCAGATCCAT-9	CD4	HN42	1.5874
HN42_GCTTCCATCAGGATCT-9	CD4	HN42	1.9452
HN42_GGCAATTGTGACTACT-9	CD4	HN42	1.8413
HN42_TGGTTAGTCGTTGACA-9	Treg	HN42	1.9457
HN42_TTTACTGAGTATGACA-9	Treg	HN42	1.5843
HN60_AGCTTGATCCTAGTGA-10	CD4	HN60	1.7876
HN60_TCAGCTCGTATGCTTG-10	CD4	HN60	2.2539
HN61_ACACCCTCAGCTTAAC-11	CD4	HN61	1.7724
HN61_CACACTCTCTTGAGAC-11	CD4	HN61	0.77917
HN61_CACAGGCAGCCAGAAC-11	Treg	HN61	2.7915
HN61_CGGCTAGTCCGAACGC-11	CD4	HN61	1.2855
HN61_GTATTCTAGCAGACTG-11	CD4	HN61	1.6497
HN61_GTGTTAGCACAGAGGT-11	Treg	HN61	2.0146
HN61_TGCACCTCATATGAGA-11	CD4	HN61	2.47
HN61_TGCGGGTGTCCGCTGA-11	CD4	HN61	1.1442
HN61_TGTGGTACACACCGCA-11	CD4	HN61	1.4901
HN71_AATCGGTGTTAAGAAC-13	CD4	HN71	1.6739
HN71_CACCTTGCATACTACG-13	CD4	HN71	1.0813
