# Supplementary material for: PD‐L1 on Tumor‐Derived Extracellular Vesicles Induces CD8+ T Cell Terminal Exhaustion and Mediates Anti‐PD‐1 Resistance in Head and Neck Squamous Cell Carcinoma
Source: Adv Sci (Weinh). 2025 Nov 5;13(4):e16348. doi: 10.1002/advs.202516348 (PMC12822461; doi:10.1002/advs.202516348)
Supplement: Supplementary file 7 — Supplemental Table 7 [file ADVS-13-e16348-s005.xls]

Gene	p_val	avg_log2FC	pct.1	pct.2	p_val_adj	up_down
TRBV27	1.40255997923566e-146	-2.90991256724036	0.009	0.4	3.6780732895476e-142	downregulated
TRAV13-1	2.93854562449519e-106	-2.35216341740062	0.022	0.4	7.70604204567619e-102	downregulated
ALB	3.93049550733024e-98	-1.73768974223685	0.024	0.4	1.03073314184228e-93	downregulated
PTGDR	1.62743997156003e-94	-1.63853280319559	0.022	0.375	4.26779858141903e-90	downregulated
RPS26	2.19865714262218e-89	2.28458803153788	0.996	0.812	5.7657584908124e-85	upregulated
CD160	1.65977103617374e-75	-1.69358867084296	0.049	0.444	4.35258356526202e-71	downregulated
GZMB	7.84071453715018e-72	3.20582407875888	0.932	0.269	2.05614898022226e-67	upregulated
APOC3	2.65656124612019e-55	-0.984658138535845	0.012	0.212	6.9665662118256e-51	downregulated
TRGV10	5.4139091437814e-54	-1.89050450461793	0.062	0.406	1.41974353386523e-49	downregulated
RPS4Y1	3.0770870380783e-51	-1.39608085386978	0.28	0.85	8.06935304865655e-47	downregulated
TRGV2	1.13547001531712e-46	-1.16035858469925	0.027	0.262	2.97765656816763e-42	downregulated
SERPINA1	2.51488169882348e-46	-0.989619569729254	0.013	0.2	6.59502576699469e-42	downregulated
CYP2E1	8.11809699117249e-45	-0.720637412710939	0.003	0.125	2.12888975496507e-40	downregulated
FCRL6	5.6529630169735e-44	-1.11362557817324	0.03	0.269	1.48243302157113e-39	downregulated
CXCL13	2.657730336943e-41	3.61634704965596	0.646	0.044	6.96963203559933e-37	upregulated
MATK	5.88017626916976e-40	-0.978475604373755	0.032	0.262	1.54201742482708e-35	downregulated
MTRNR2L12	1.29090751723761e-39	-1.03698133941561	0.97	1	3.38527587320391e-35	downregulated
GAPDH	5.9764502856592e-39	1.20992822137551	0.995	0.981	1.56726432291127e-34	upregulated
AOAH	1.96617060848466e-38	-1.27119975239183	0.08	0.388	5.15608580369016e-34	downregulated
CD8A	2.00944822357236e-38	1.36964976281687	0.919	0.631	5.26957702149615e-34	upregulated
RPL3	8.22064378441607e-36	-0.845049116225358	0.962	0.994	2.15578162602527e-31	downregulated
PLEK	1.30360324267837e-35	-1.43439206234468	0.143	0.494	3.41856914359975e-31	downregulated
EEF1A1	1.38573562598147e-35	-0.60260544744927	0.998	1	3.63395310557381e-31	downregulated
FGR	2.46824203366925e-35	-0.922036836088745	0.021	0.2	6.47271790909423e-31	downregulated
HOPX	4.32021293609315e-34	-1.25666068101025	0.154	0.537	1.13293264036107e-29	downregulated
SH3BGRL3	1.80460316956688e-32	0.811476729350548	0.998	0.944	4.73239135187218e-28	upregulated
CD7	2.26556859197662e-32	1.19059719872486	0.955	0.812	5.94122707559949e-28	upregulated
DUSP4	7.58197649206084e-32	2.0855632646611	0.553	0.038	1.98829751527803e-27	upregulated
CD82	1.46848696420479e-31	1.8332254378096	0.612	0.1	3.85096021493064e-27	upregulated
IL32	5.23558925762832e-31	-0.882163045281337	0.932	0.975	1.37298092692045e-26	downregulated
CD300A	5.31730059777512e-31	-0.880416402279714	0.021	0.188	1.39440890876055e-26	downregulated
RPL26	6.06956689813917e-31	-0.938673370081978	0.843	0.931	1.59168322336802e-26	downregulated
ITM2C	9.81936161475432e-31	2.08513112781177	0.592	0.094	2.57502938985317e-26	upregulated
CD2	1.04069096422069e-30	1.16345327556616	0.893	0.537	2.72910798457233e-26	upregulated
ACP5	3.00496916387839e-30	1.66332675724253	0.714	0.256	7.88023113535468e-26	upregulated
ENTPD1	5.2630029518753e-30	2.00007858521115	0.513	0.019	1.38016989409978e-25	upregulated
RPS8	5.28847997332894e-30	-0.696918469802577	0.971	0.988	1.38685098820578e-25	downregulated
RPS18	1.33765621677708e-29	-0.616771926263675	0.997	0.994	3.50786966287621e-25	downregulated
LINC01871	5.41096914917686e-29	1.87732185506749	0.61	0.125	1.41897254968014e-24	upregulated
HAVCR2	8.79961907546405e-29	1.7508799308925	0.56	0.069	2.30761210634969e-24	upregulated
PDCD1	1.0904430343564e-28	1.49343599977093	0.66	0.15	2.85957781329623e-24	upregulated
CD27	3.49864232071799e-28	1.79755916406712	0.719	0.344	9.17483962185085e-24	upregulated
TIGIT	4.1065860171139e-27	1.41087649627326	0.777	0.325	1.07691111712795e-22	upregulated
TRDC	5.74821971775427e-27	-1.52863550929122	0.027	0.194	1.50741313878388e-22	downregulated
ITGAE	1.97164866024452e-26	1.61443053591904	0.581	0.119	5.17045144662522e-22	upregulated
GCSAM	9.63282534131963e-26	-0.693376489114183	0.012	0.131	2.52611211750766e-21	downregulated
APOA2	1.04355670747438e-25	-0.595610280777397	0.006	0.1	2.73662310968081e-21	downregulated
LAG3	6.39164583956322e-25	1.49972118167682	0.745	0.388	1.67614520496706e-20	upregulated
CD3D	4.46165454072434e-24	0.787990236757581	0.982	0.906	1.17002428675955e-19	upregulated
SH2D2A	7.52238232420792e-24	1.39574410752687	0.692	0.312	1.97266954070029e-19	upregulated
KLRG1	1.50044052970326e-23	-1.21674718748695	0.054	0.256	3.93475524509383e-19	downregulated
PDLIM1	2.46816354872753e-23	-0.716774276047882	0.026	0.175	6.47251209018309e-19	downregulated
XCL2	4.16121454056482e-23	-0.418058730786745	0.078	0.319	1.09123690111772e-18	downregulated
SIRPG	9.89786007812783e-23	1.23780769796567	0.708	0.294	2.59561482688824e-18	upregulated
CTLA4	2.14947888827964e-22	1.68602603083645	0.423	0.019	5.63679343662453e-18	upregulated
TRDV1	2.22208467742484e-22	-2.15223274741771	0.023	0.162	5.82719485807889e-18	downregulated
COTL1	2.98792934232909e-22	1.5504055886077	0.501	0.094	7.83554590732382e-18	upregulated
DNPH1	3.03875945164179e-22	1.47378512237237	0.537	0.125	7.96884278598543e-18	upregulated
RGS1	3.11803424877364e-22	1.16270705549942	0.842	0.544	8.176733013984e-18	upregulated
XCL1	3.36193890734501e-22	-1.08940687272248	0.077	0.3	8.81634859062156e-18	downregulated
RPL13	1.88997418165161e-21	-0.47371152916971	0.999	1	4.95626829396319e-17	downregulated
MTRNR2L8	2.54438675046115e-21	1.3344734063859	0.998	1	6.67239981440931e-17	upregulated
TNFAIP3	3.0840136513517e-21	1.45833466303495	0.606	0.212	8.08751739930471e-17	upregulated
TSC22D3	7.19380201002007e-21	1.13718836871566	0.819	0.519	1.88650263910766e-16	upregulated
TRAV21	7.47444467481986e-21	3.16644852653311	0.39	0.013	1.96009837152476e-16	upregulated
PTPRC	2.77462717865771e-20	-0.853296100578078	0.806	0.956	7.27618231331198e-16	downregulated
HLA-E	1.10479199281204e-19	-0.681576487113777	0.957	0.981	2.89720652195029e-15	downregulated
TRBV7-6	1.30199144792633e-19	1.86044329087767	0.445	0.05	3.41434237304201e-15	upregulated
GPR25	2.55731206406622e-19	1.60336381581585	0.367	0.006	6.70629515680726e-15	upregulated
JUN	4.28405382250217e-19	1.30285450099778	0.721	0.394	1.12345027441297e-14	upregulated
APOC1	5.66449904261293e-19	-0.567485067004888	0.016	0.125	1.48545822893482e-14	downregulated
ADRB2	8.86490026222431e-19	-0.659185502643187	0.027	0.162	2.3247314447657e-14	downregulated
RARRES3	1.34003044062958e-18	-0.787012300164059	0.796	0.912	3.51409582750701e-14	downregulated
TRBV7-9	1.34838588796159e-18	1.69305315559402	0.37	0.013	3.53600715259047e-14	upregulated
GNLY	1.44308084471423e-18	2.52313431167427	0.609	0.262	3.78433520717859e-14	upregulated
PSTPIP2	1.61380747844829e-18	-0.487472610180352	0.01	0.1	4.23204873148281e-14	downregulated
LAPTM5	1.90573747944527e-18	0.821255629520146	0.876	0.669	4.99760596609727e-14	upregulated
GALNT2	2.16735899632559e-18	1.54422466868009	0.407	0.05	5.68368223196423e-14	upregulated
KLRD1	3.18485155460033e-18	-0.952114862177721	0.425	0.706	8.3519547167839e-14	downregulated
HLA-C	3.95876841870989e-18	-0.391773593758335	0.994	1	1.03814743012248e-13	downregulated
HERPUD1	7.99331027163836e-18	1.18862669126966	0.618	0.262	2.09616568563444e-13	upregulated
MTRNR2L1	9.43608116966657e-18	-1.18844676597726	0.29	0.556	2.47451792593336e-13	downregulated
NDFIP2	9.5662909007862e-18	1.32041586332951	0.353	0.013	2.50866412582217e-13	upregulated
GZMM	1.05648326057328e-17	-1.02634757626113	0.307	0.588	2.77052170252736e-13	downregulated
IRF1	1.09814373299833e-17	-1.3377029494016	0.394	0.637	2.87977212541482e-13	downregulated
APOA1	1.79354432428201e-17	-0.520323774242845	0.014	0.112	4.70339063599715e-13	downregulated
CST7	7.03730884850902e-17	-0.591679361646385	0.882	0.969	1.84546387243301e-12	downregulated
RPL18A	7.53030068969566e-17	-0.36017205437374	0.996	0.988	1.97474605286579e-12	downregulated
AHNAK	7.56887752048348e-17	-1.12487457938106	0.188	0.431	1.98486244097159e-12	downregulated
SPOCK2	8.70449604243289e-17	1.12438911235676	0.545	0.169	2.2826670421676e-12	upregulated
MYL12A	2.20829959855806e-16	-0.60726761813967	0.938	0.988	5.79104486725865e-12	downregulated
RPS27A	4.10715987642877e-16	-0.429114648074106	0.995	0.994	1.07706160599468e-11	downregulated
RPS5	4.77862230642404e-16	-0.487238122839848	0.974	0.981	1.25314591363664e-11	downregulated
NCR3	5.20434223137856e-16	-0.92297806021378	0.048	0.2	1.36478670675671e-11	downregulated
LINC00861	5.97088166578687e-16	-1.07093431921477	0.07	0.244	1.56580400803595e-11	downregulated
RPS12	8.45948951255934e-16	-0.3542787125058	0.997	0.994	2.21841652977356e-11	downregulated
TPI1	2.19038935606789e-15	0.922845790363959	0.856	0.65	5.74407704735243e-11	upregulated
GZMA	2.21334040859203e-15	1.09014781349386	0.958	0.95	5.80426388749173e-11	upregulated
ALOX5AP	6.38149149489415e-15	0.831291835238172	0.883	0.731	1.67348232962104e-10	upregulated
CCL4L2	6.72854619542412e-15	1.56125912156218	0.661	0.306	1.76449395428802e-10	upregulated
KCNA3	7.62016285016064e-15	-0.669397975720119	0.021	0.125	1.99831150582613e-10	downregulated
LDHA	8.17831584661752e-15	0.894578506446338	0.787	0.544	2.14468154761698e-10	upregulated
STAT1	9.37287592086617e-15	-1.21241029610523	0.283	0.512	2.45794298148794e-10	downregulated
TNFRSF9	1.02472906771005e-14	1.44648387391662	0.427	0.106	2.68724950716283e-10	upregulated
LAYN	1.04496037482754e-14	1.27527344074336	0.284	0	2.74030408694774e-10	upregulated
BATF	1.13264253228874e-14	1.12818212876498	0.514	0.194	2.97024177667398e-10	upregulated
SRGN	1.17330869495528e-14	0.707203848142338	0.936	0.856	3.07688472165073e-10	upregulated
FTL	1.77046581466883e-14	-0.448312496218703	0.957	0.981	4.64286955238753e-10	downregulated
PSME2	1.81141468107628e-14	-0.618814423848723	0.771	0.869	4.75025385965443e-10	downregulated
PDE4D	1.98907776112467e-14	1.18407431957541	0.316	0.025	5.21615752077334e-10	upregulated
HCST	2.14374642532828e-14	-0.516240615311399	0.942	0.981	5.62176062578088e-10	downregulated
LGALS3	3.00977393096785e-14	1.29127647201305	0.401	0.094	7.89283115657008e-10	upregulated
TRAV8-3	3.12726001595731e-14	-0.999340364722175	0.024	0.131	8.20092666584644e-10	downregulated
TRGC1	3.80361659211465e-14	-0.586262391956627	0.018	0.112	9.97460415116147e-10	downregulated
SAMSN1	4.18867171321119e-14	1.11828639366418	0.5	0.188	1.0984372700725e-09	upregulated
ICAM2	4.23224516854099e-14	-0.753135058378286	0.037	0.162	1.10986397299819e-09	downregulated
RPL28	5.37156595632429e-14	-0.294339111830573	1	1	1.40863945638648e-09	downregulated
SLAMF7	6.20125152842599e-14	-0.866387538870758	0.081	0.25	1.62621620081443e-09	downregulated
STK17B	6.76013012075931e-14	1.00082035906229	0.591	0.275	1.77277652286792e-09	upregulated
MIF	7.90787389990849e-14	0.860498405427677	0.833	0.619	2.073760851512e-09	upregulated
ZBED2	8.35985421871719e-14	1.47156952648162	0.268	0	2.1922881703164e-09	upregulated
NPC2	1.79666888590958e-13	-0.698337225408441	0.055	0.2	4.71158448640929e-09	downregulated
PITPNC1	2.81471949504747e-13	-0.831288572857696	0.084	0.25	7.38132040381248e-09	downregulated
RNF125	7.79864814853726e-13	-0.768561935480658	0.071	0.225	2.04511749047241e-08	downregulated
CYTOR	8.22774868728011e-13	0.860588448704184	0.652	0.35	2.15764481575234e-08	upregulated
RORA	1.69358381896785e-12	-0.821494493096468	0.107	0.281	4.44125420686128e-08	downregulated
RPL30	1.83946393550299e-12	-0.281000027432058	0.999	1	4.82381022446303e-08	downregulated
PDCD4	2.27234069516521e-12	-0.870230184576644	0.262	0.475	5.95898623900124e-08	downregulated
GIMAP7	2.36650724344195e-12	-0.743022552295552	0.54	0.731	6.20592859520218e-08	downregulated
EEF1B2	2.66775300590957e-12	-0.560504703810974	0.808	0.912	6.99591548269727e-08	downregulated
FKBP1A	3.21366609441395e-12	0.826800263116696	0.625	0.306	8.42751796599115e-08	upregulated
H2AFZ	3.66839583345761e-12	0.855222278289258	0.657	0.362	9.62000123365924e-08	upregulated
LY9	4.82083119486557e-12	-0.666202061412146	0.074	0.225	1.26421477254155e-07	downregulated
RPS6	6.84324343785122e-12	-0.517792874370824	0.964	0.994	1.7945721591421e-07	downregulated
CD3E	8.00725332296907e-12	0.443099058705815	0.987	0.956	2.09982211141541e-07	upregulated
CD48	8.23969857025066e-12	-0.826257345043078	0.327	0.525	2.16077855306253e-07	downregulated
USP28	8.58060288750159e-12	-0.666379969492409	0.049	0.175	2.25017730121842e-07	downregulated
TRGC2	1.10170088724308e-11	-0.616370226262429	0.048	0.175	2.88910040670626e-07	downregulated
CREM	1.25794182032995e-11	1.07464021478546	0.267	0.025	3.29882662963327e-07	upregulated
AC243829.4	1.66578600624059e-11	1.06830135832675	0.312	0.062	4.36835722276533e-07	upregulated
SARDH	2.08671317862693e-11	1.02154242519615	0.226	0	5.47219663963126e-07	upregulated
CRIP1	2.15595286666118e-11	0.853420424229348	0.521	0.219	5.65377079753228e-07	upregulated
PTGER2	2.20035413389042e-11	-0.508597555075806	0.029	0.131	5.77020868071424e-07	downregulated
PHLDA1	2.22357451544432e-11	1.08131654047453	0.296	0.044	5.83110180930118e-07	upregulated
RAB3GAP1	2.27090143127201e-11	0.989952930962611	0.237	0.006	5.95521191336771e-07	upregulated
RPS3	2.47694203787055e-11	-0.326783695073606	0.999	1	6.49553280011172e-07	downregulated
CD200R1	2.59878419335862e-11	1.15253129939315	0.328	0.075	6.81505166866363e-07	upregulated
SIT1	2.74106190346724e-11	0.838422966358358	0.558	0.262	7.18816073565249e-07	upregulated
KIR2DL4	3.25486534453085e-11	1.33785774730332	0.243	0.013	8.5355588794977e-07	upregulated
TAGLN2	3.52338949550436e-11	-0.760390219389208	0.458	0.644	9.23973661301064e-07	downregulated
PRKACB	4.1389553056403e-11	-0.787029935514019	0.147	0.325	1.08539963935111e-06	downregulated
ERAP2	4.96322698231279e-11	-0.86187490646637	0.092	0.244	1.30155664384171e-06	downregulated
RHOB	6.08340899035644e-11	1.0481732601566	0.259	0.025	1.59531317363107e-06	upregulated
CARS	6.1213996867287e-11	1.05600862628999	0.327	0.075	1.60527585384773e-06	upregulated
LDLRAD4	6.25845232128865e-11	0.957303980039287	0.269	0.031	1.64121653673474e-06	upregulated
PPP2R2B	6.72030680428672e-11	-0.727179779135188	0.106	0.269	1.76233325635615e-06	downregulated
SYNGR2	8.71072800263264e-11	0.750180844355433	0.629	0.344	2.28430131141038e-06	upregulated
CORO1A	8.85802773178848e-11	-0.458284267481444	0.885	0.956	2.32292919238421e-06	downregulated
PGAM1	9.37958421873572e-11	0.749418019113776	0.653	0.406	2.45970216552126e-06	upregulated
SLA2	9.71429294395399e-11	0.957945135590123	0.423	0.156	2.54747618162249e-06	upregulated
RPS10	1.34044828418215e-10	-0.580768616365326	0.055	0.181	3.51519158043927e-06	downregulated
DGKD	1.37468599599674e-10	-0.554366120460814	0.022	0.106	3.60497655590186e-06	downregulated
GSTK1	1.40298139338747e-10	-0.634298433559751	0.559	0.706	3.67917840601931e-06	downregulated
SUSD3	1.52009998770842e-10	0.926148029109943	0.21	0	3.98631020776657e-06	upregulated
IFNGR1	1.98128886164402e-10	-0.852178497011682	0.065	0.194	5.19573191077529e-06	downregulated
SCAMP2	2.18971608851288e-10	0.794609736260977	0.472	0.2	5.74231147051619e-06	upregulated
TRBC1	2.21680737615326e-10	0.802569327635567	0.683	0.419	5.81335566322431e-06	upregulated
RPL19	2.48384716752107e-10	-0.271640657903582	1	0.994	6.51364081210725e-06	downregulated
TRAV13-2	2.61400417074066e-10	2.40581454102712	0.223	0.013	6.8549645373503e-06	upregulated
BTG1	2.89115444721309e-10	0.640639406413335	0.891	0.781	7.5817634223716e-06	upregulated
FABP5	2.98690928644861e-10	1.00281762780715	0.496	0.238	7.83287091278283e-06	upregulated
SNAP47	3.97432848384554e-10	0.973736534560003	0.289	0.056	1.04222790160365e-05	upregulated
TRBV7-4	4.23974985376089e-10	1.0972225818686	0.201	0	1.11183200165026e-05	upregulated
ACTG1	4.45975545820047e-10	-0.373582239194052	0.987	0.994	1.16952627135849e-05	downregulated
TRAV19	5.09974899817718e-10	-1.36222751716101	0.026	0.112	1.33735817728198e-05	downregulated
SAMD3	5.96712375691486e-10	-0.765602499971169	0.129	0.294	1.56481853401335e-05	downregulated
SERTAD1	1.01675989176932e-09	0.875421024329141	0.319	0.081	2.66635114017586e-05	upregulated
PARK7	1.39958491495469e-09	0.616710404979458	0.808	0.613	3.67027148097717e-05	upregulated
SLA	1.51474471213081e-09	0.856977091304231	0.49	0.238	3.97226653309183e-05	upregulated
RPL32	1.66456020486344e-09	-0.274785997440254	0.999	0.994	4.36514268123388e-05	downregulated
RPL29	1.73132835954979e-09	-0.301959308016024	0.995	1	4.54023549008337e-05	downregulated
CD52	1.75514610284115e-09	0.854576588109953	0.641	0.425	4.60269514009063e-05	upregulated
MBP	1.95580986912148e-09	-0.706287681846444	0.253	0.444	5.12891580078417e-05	downregulated
RPS14	2.23949522354806e-09	-0.317173151953524	0.986	0.981	5.87285227423243e-05	downregulated
TRBV9	2.45882233637128e-09	2.08088362274535	0.22	0.019	6.44801569490004e-05	upregulated
PLPP1	2.52570586868388e-09	0.925867681116894	0.292	0.069	6.6234110700366e-05	upregulated
UQCR11	2.60530952234608e-09	-0.58492124774708	0.553	0.694	6.83216369140036e-05	downregulated
ANXA1	3.01373955274804e-09	-0.686955635027532	0.164	0.344	7.90323060312647e-05	downregulated
PAG1	3.44289493806499e-09	0.815330459575762	0.299	0.075	9.02864768558162e-05	upregulated
TNFSF14	3.63925541076789e-09	-0.57851607034807	0.079	0.212	9.54358338919772e-05	downregulated
RPLP1	3.67790939060543e-09	0.260516752872284	1	0.994	9.64494958592369e-05	upregulated
ROMO1	3.85383701773426e-09	0.747313779687871	0.499	0.238	0.000101063021953063	upregulated
RUNX3	4.54778896899485e-09	0.799333249404879	0.417	0.169	0.000119261217922921	upregulated
TSPAN14	4.92118781892839e-09	0.774137526197532	0.349	0.106	0.000129053229363578	upregulated
RAB27A	4.99760153866968e-09	0.663193940670975	0.529	0.262	0.000131057102750074	upregulated
NPDC1	5.0598877167066e-09	0.752176270942697	0.205	0.013	0.000132690495482914	upregulated
GBP5	5.14284001402249e-09	-1.00526231828637	0.448	0.581	0.000134865836527726	downregulated
MAL	6.43410586640855e-09	0.987243898373892	0.189	0.006	0.000168727992240698	upregulated
SOX4	6.50992080300165e-09	1.07143800720325	0.178	0	0.000170716163137915	upregulated
ABRACL	6.72435316659734e-09	0.669317005937009	0.633	0.369	0.000176339437440849	upregulated
TYROBP	6.90903759421665e-09	-0.730814587650001	0.025	0.106	0.000181182601870738	downregulated
HLA-A	6.99710292537714e-09	-0.320505848068152	0.985	1	0.00018349202711509	downregulated
DAZAP2	7.53473834706405e-09	0.63166383985166	0.717	0.481	0.000197590978413408	upregulated
YWHAQ	8.44568677249842e-09	0.72214478331727	0.62	0.381	0.000221479689921998	upregulated
CIB1	8.89454000973481e-09	0.695308205078201	0.68	0.462	0.000233250417215286	upregulated
GIMAP4	9.18057764064929e-09	-0.521236922848904	0.562	0.738	0.000240751468048387	downregulated
SOD1	1.1174757236165e-08	0.642461453344237	0.763	0.613	0.000293046833761191	upregulated
GALM	1.14168748788441e-08	0.8145498587636	0.303	0.088	0.000299396126822809	upregulated
PFN1	1.27146931400273e-08	-0.315407464430137	0.99	0.994	0.000333430112904075	downregulated
LINC02195	1.30858534181961e-08	1.06015752058817	0.202	0.019	0.000343163420038775	upregulated
PLEKHF1	1.54298115273376e-08	-0.649016398165801	0.233	0.406	0.000404631377492901	downregulated
ATP5F1B	1.5757335038763e-08	-0.562326756496836	0.564	0.713	0.000413220354056521	downregulated
UQCRQ	1.58103053223532e-08	0.626769584771839	0.555	0.275	0.000414609446773391	upregulated
XRN1	1.748808602972e-08	-0.69829809938198	0.172	0.331	0.000458607568043377	downregulated
TC2N	1.89839207603023e-08	-0.622509359274239	0.086	0.219	0.000497834338018166	downregulated
LCP1	2.1462549046811e-08	-0.689294554036543	0.631	0.725	0.000562833886203571	downregulated
SLC7A5	2.36603143674091e-08	0.763552949029957	0.246	0.05	0.000620468083970936	upregulated
PTMA	2.48143171428026e-08	0.300372699726635	0.998	0.988	0.000650730652752854	upregulated
LYAR	2.67357520576199e-08	-0.607712013390176	0.093	0.225	0.000701118361959024	downregulated
GBP1	2.67911563835594e-08	-0.761112844635071	0.138	0.288	0.000702571285002463	downregulated
BNIP3	2.94744934663245e-08	-0.525519426550566	0.03	0.112	0.000772939116660894	downregulated
SNX9	2.99806652095652e-08	0.798423480699536	0.164	0	0.000786212964455639	upregulated
IFI27L2	4.22100477357453e-08	0.640514096621919	0.542	0.306	0.00110691629182218	upregulated
HNRNPLL	4.48059349210235e-08	0.795512137341197	0.32	0.112	0.00117499083736892	upregulated
PRF1	5.06681951737843e-08	0.578342813942846	0.886	0.794	0.00132872275023732	upregulated
ACAA2	5.27296450120592e-08	-0.54106130269521	0.057	0.162	0.00138278221079624	downregulated
SEM1	5.27537939064177e-08	0.596134183216018	0.629	0.375	0.0013834154914019	upregulated
AGTRAP	5.27960563711409e-08	-0.68853533109412	0.185	0.344	0.0013845237822768	downregulated
TRAV29DV5	5.31194099129102e-08	0.701805953019592	0.205	0.025	0.00139300340555616	upregulated
GIMAP6	6.15500284457358e-08	-0.70704393598581	0.209	0.362	0.00161408794596097	downregulated
S100A11	6.76775441663654e-08	0.462456632965864	0.67	0.394	0.00177477591821877	upregulated
RPL12	7.08925910157322e-08	0.363088452685079	0.991	0.963	0.00185908730679656	upregulated
STOM	7.55643936629763e-08	-0.757201212201965	0.256	0.419	0.00198160065941789	downregulated
TNFRSF18	8.12825908906127e-08	1.08014367992121	0.194	0.025	0.00213155466351543	upregulated
NDUFS5	8.26614629151711e-08	0.560176538885736	0.719	0.5	0.00216771420348745	upregulated
PDE3B	8.57653865759179e-08	0.730777227691558	0.187	0.019	0.00224911149756687	upregulated
RPS16	9.07835178447645e-08	-0.412754856165987	0.795	0.869	0.0023807069719611	downregulated
ARHGAP18	9.25500514592051e-08	-0.56752954690159	0.081	0.2	0.0024270325494662	downregulated
MIR155HG	9.50100071316893e-08	1.11152740385402	0.295	0.1	0.00249154242702142	upregulated
ATP5ME	9.85075908463563e-08	0.665826499343044	0.49	0.262	0.00258326306235485	upregulated
CLECL1	9.92718623800596e-08	0.738635043892358	0.153	0	0.00260330531905468	upregulated
TRGV5	1.37679116309307e-07	-1.02381776607447	0.029	0.106	0.00361049714609527	downregulated
SAMHD1	1.40581001452198e-07	-0.700378854238893	0.194	0.344	0.00368659618208244	downregulated
C12orf57	1.50807983400681e-07	0.546267146510563	0.799	0.613	0.00395478855669946	upregulated
PLSCR1	1.68143723843918e-07	0.779016397458087	0.295	0.1	0.00440940101408291	upregulated
CD8B	1.75104382745238e-07	0.487443363665824	0.775	0.569	0.00459193733311112	upregulated
CCND2	1.79133890864509e-07	0.749778882460652	0.442	0.225	0.00469760715403088	upregulated
TNIP3	1.81794469338958e-07	0.69033235561975	0.285	0.088	0.00476737816394482	upregulated
PGK1	1.95301763839833e-07	0.640831080672699	0.728	0.575	0.00512159345493578	upregulated
DUSP16	1.97662536039547e-07	0.709319072124812	0.147	0	0.00518350234510109	upregulated
PSME1	2.12711371447484e-07	-0.387601566975239	0.898	0.925	0.00557814300483882	downregulated
RGS2	2.13248406039726e-07	0.673365721698418	0.33	0.119	0.00559222619998579	upregulated
RPS3A	2.23481336555278e-07	-0.309240499871823	0.987	0.994	0.00586057456982562	downregulated
TMUB1	2.27602139255289e-07	0.636862848186638	0.316	0.106	0.00596863849983069	upregulated
PSMB10	2.28930885345816e-07	-0.526881154807603	0.593	0.7	0.00600348353730868	downregulated
CTSB	2.41263076173091e-07	0.730795444330374	0.281	0.088	0.00632688290956314	upregulated
TXNIP	2.50352139063029e-07	-0.731930054079748	0.368	0.519	0.00656523449478887	downregulated
PTPN7	2.6826605776074e-07	0.680727492082667	0.418	0.206	0.00703500909871764	upregulated
CALM1	2.75127841321219e-07	-0.382709810631872	0.903	0.931	0.00721495251080766	downregulated
ANAPC16	2.8814857411013e-07	0.563809370920184	0.673	0.45	0.00755640820746406	upregulated
COX7C	2.92430857818365e-07	0.406588231384373	0.882	0.738	0.0076687068154288	upregulated
TRGV7	3.1566523197861e-07	-0.442789587515267	0.03	0.106	0.00827800504340706	downregulated
EEF2	3.23928997428286e-07	-0.469561398424888	0.745	0.806	0.00849471402855938	downregulated
MGAT4A	3.57316860036455e-07	0.747617564547776	0.236	0.062	0.009370277337596	upregulated
NDUFA3	3.74146107087425e-07	0.560067696211344	0.6	0.381	0.00981160751226063	upregulated
IFITM2	3.79905646995604e-07	0.493932686774249	0.844	0.625	0.00996264568681272	upregulated
MIR4435-2HG	3.82975640857799e-07	0.686892628331156	0.368	0.162	0.0100431532058549	upregulated
PSMB9	4.18223209335841e-07	-0.402418124426388	0.885	0.912	0.0109674854416231	downregulated
GSTP1	4.25994465337619e-07	-0.536260158599869	0.651	0.731	0.0111712788590137	downregulated
MYL6B	4.28799767380686e-07	0.607566737301649	0.163	0.013	0.0112448450997911	upregulated
MYO7A	4.40614528776994e-07	0.696383446513565	0.152	0.006	0.0115546754026479	upregulated
BTG3	4.49501973860674e-07	0.670960496754727	0.27	0.081	0.0117877397625223	upregulated
PRDM1	4.66352118245859e-07	0.722750348466992	0.377	0.162	0.0122296179488794	upregulated
AFAP1L2	5.24075893863835e-07	0.681613838518285	0.192	0.031	0.0137433662406852	upregulated
PSENEN	5.24628457784134e-07	-0.557184223938708	0.063	0.162	0.0137578566769311	downregulated
CBLB	5.68697556953162e-07	0.616901927444626	0.496	0.275	0.0149135247335397	upregulated
ITM2B	6.05750415688496e-07	-0.393757962703189	0.854	0.869	0.0158851989010151	downregulated
SELPLG	6.32909930483032e-07	0.69446501176979	0.442	0.238	0.016597430016987	upregulated
CD74	6.32948857299167e-07	-0.32112804524033	0.975	0.994	0.0165984508338134	downregulated
RCAN3	6.42051693076824e-07	0.648549717785482	0.148	0.006	0.0168371635992466	upregulated
RPS24	6.79766237009122e-07	0.262039141129135	1	0.988	0.0178261897993272	upregulated
ARL3	7.23595198286011e-07	0.659127015276657	0.227	0.056	0.0189755604798524	upregulated
ARPC5L	7.41000527355586e-07	-0.55553323225687	0.515	0.619	0.0194319978293729	downregulated
LIMD2	7.75515194434494e-07	0.460186536659997	0.814	0.656	0.0203371104588502	upregulated
AQR	7.93585445854629e-07	-0.446815802947031	0.045	0.131	0.0208109847320918	downregulated
NDFIP1	7.94883691872659e-07	0.613781502706266	0.359	0.15	0.0208450299356686	upregulated
PPP1R15A	8.24821521538757e-07	0.659394077997005	0.455	0.231	0.0216301195808324	upregulated
PTPRE	8.74252876275448e-07	-0.621698284442775	0.087	0.2	0.0229264074274473	downregulated
TRAV4	8.96000511487011e-07	1.32384777065704	0.182	0.031	0.0234967174132354	upregulated
PIK3R1	9.52448960202819e-07	-0.603299238293181	0.19	0.331	0.0249770215323587	downregulated
ZFP36	9.86573441641879e-07	-0.546700721738631	0.727	0.825	0.0258719019336166	downregulated
LEPROTL1	9.88916954326755e-07	0.622641968818909	0.521	0.3	0.0259333582102648	upregulated
FURIN	9.90570225110732e-07	0.719154787928441	0.154	0.013	0.0259767135833038	upregulated
PCED1B	9.91206040270386e-07	0.476823312990274	0.332	0.125	0.0259933872000506	upregulated
RGS10	1.02163763843376e-06	0.594965193536537	0.534	0.312	0.0267914254302869	upregulated
SLC27A2	1.06460366273828e-06	0.60305718151091	0.143	0.006	0.0279181664516486	upregulated
IFI6	1.06544028461302e-06	0.885080775086144	0.328	0.144	0.0279401060236917	upregulated
TNFRSF1B	1.13806754081256e-06	0.706354737634344	0.393	0.188	0.0298446831902685	upregulated
HMOX1	1.23631055044291e-06	0.703973092598951	0.164	0.019	0.0324210078748149	upregulated
COX17	1.24245557421225e-06	0.557762210209306	0.445	0.225	0.0325821549781421	upregulated
CDC37	1.38327464913688e-06	-0.501511450553007	0.529	0.644	0.0362749943989656	downregulated
MTHFD2	1.45486051623605e-06	0.664090431363436	0.299	0.112	0.0381522621777742	upregulated
FUT8	1.48413576450794e-06	0.645763097627392	0.203	0.044	0.0389199762884564	upregulated
SYAP1	1.56424214969245e-06	0.618268485901106	0.192	0.038	0.0410206861335349	upregulated
FXYD5	1.5823926658754e-06	-0.349336106910852	0.734	0.825	0.0414966652699165	downregulated
MAPK1	1.64716658802346e-06	-0.580959970817374	0.078	0.181	0.0431952966043272	downregulated
NEAT1	1.69144515169663e-06	0.695055269997401	0.418	0.225	0.0443564576580925	upregulated
ACTR3	1.70282596446372e-06	-0.48978550079444	0.566	0.669	0.0446549080920967	downregulated
ANXA2	1.78207237890452e-06	-0.580803231614276	0.412	0.544	0.0467330660643922	downregulated
LINC01943	1.86132830788917e-06	0.689792317438331	0.148	0.013	0.0488114735460855	upregulated
AKAP5	1.98978521286683e-06	0.589646702373262	0.125	0	0.0521801274222198	upregulated
NUDT21	2.15844064961809e-06	0.614537389395958	0.336	0.144	0.0566029475955847	upregulated
SOCS1	2.21198913280739e-06	0.677553521461421	0.196	0.044	0.058007203018741	upregulated
FERMT3	2.3435037033337e-06	-0.607418496660668	0.295	0.431	0.0614560411162228	downregulated
ITGAL	2.37969735479233e-06	-0.628892277260384	0.21	0.344	0.0624051834320741	downregulated
CD99	2.38115995663876e-06	-0.364045593641821	0.866	0.9	0.0624435387028948	downregulated
HMGN2	2.49429725003505e-06	0.569441719079402	0.697	0.5	0.0654104510849191	upregulated
GNB2	2.62608919586925e-06	0.558496714093476	0.273	0.094	0.0688665630724752	upregulated
XBP1	2.64798313239955e-06	-0.564213332517347	0.205	0.35	0.0694407096640457	downregulated
YEATS4	2.66771480928279e-06	0.599899786316927	0.146	0.013	0.0699581531586319	upregulated
PRDX6	2.71991634690813e-06	0.57521747792846	0.532	0.306	0.0713270862813188	upregulated
OXNAD1	2.75017864942973e-06	0.627148618851363	0.389	0.194	0.0721206849026452	upregulated
HLA-F	2.77902469261293e-06	-0.562727969508293	0.433	0.556	0.0728771435390816	downregulated
FBXO34	3.04821817836048e-06	-0.423416872055712	0.037	0.112	0.0799364735093252	downregulated
RANBP1	3.17998835820486e-06	0.630895224437168	0.414	0.219	0.0833920147055641	upregulated
PDE4DIP	3.34829533983628e-06	0.571946984397191	0.187	0.038	0.0878056969918666	upregulated
LIMS1	3.3925461362072e-06	0.635382342717316	0.229	0.069	0.0889661298758975	upregulated
NUCB2	3.60979156227553e-06	-0.662055169903525	0.165	0.288	0.0946631739291135	downregulated
PPP1R16B	3.62939425505904e-06	0.643482539609867	0.236	0.075	0.0951772349446684	upregulated
PARP1	3.74451327814359e-06	-0.670359655510714	0.25	0.375	0.0981961162060375	downregulated
SRGAP3	3.88763237338686e-06	0.593298224389969	0.141	0.013	0.101949271359697	upregulated
ITGB2	3.94780976690244e-06	-0.394355142407741	0.61	0.725	0.10352736332725	downregulated
TNFAIP8	4.35771940877888e-06	-0.592269362916535	0.232	0.369	0.114276833775817	downregulated
NBDY	4.3894176114171e-06	0.586294808605176	0.314	0.131	0.115108087441802	upregulated
TRBC2	4.3904180530035e-06	-0.433462616536543	0.738	0.8	0.115134323021964	downregulated
KDM5B	4.79962590044212e-06	0.579397455317654	0.152	0.019	0.125865389613194	upregulated
SYTL1	5.16294688828382e-06	-0.488342585416939	0.141	0.269	0.135393119198355	downregulated
ADGRG1	5.29415534140028e-06	0.471359179524588	0.271	0.1	0.138833929672881	upregulated
MT1F	5.30561828502484e-06	0.608145266371488	0.317	0.144	0.139134533906491	upregulated
NELL2	5.56169611717076e-06	0.601368279975816	0.15	0.019	0.145849918976686	upregulated
NDUFB3	5.72883577058371e-06	0.533571210652121	0.437	0.231	0.150232989247787	upregulated
DGUOK	5.85996605806204e-06	0.551742413771798	0.4	0.2	0.153671749906619	upregulated
RPL21	6.24115389685414e-06	-0.473145161172316	0.599	0.7	0.163668019791103	downregulated
TGIF1	6.32353931508502e-06	0.5908968398312	0.226	0.069	0.16582849499879	upregulated
RUNX2	6.33283952566178e-06	0.540282488521964	0.138	0.013	0.166072383720955	upregulated
RPL35	6.57482454009835e-06	-0.29955735845708	0.957	0.938	0.172418198739539	downregulated
SYT11	6.91785954529299e-06	0.560254395791214	0.188	0.044	0.181413948715763	upregulated
WIPF3	7.05289472552767e-06	0.572150983426505	0.113	0	0.184955111282238	upregulated
EML4	7.13680320797616e-06	-0.677776274034451	0.256	0.381	0.187155527325967	downregulated
RPL22L1	7.24641744833235e-06	0.550842768146477	0.464	0.269	0.190030051165068	upregulated
LINC02446	7.69682471691499e-06	-0.439713967486487	0.259	0.431	0.201841531376379	downregulated
ZNRF1	7.73893321885299e-06	0.542542639505308	0.112	0	0.202945784731201	upregulated
IGFLR1	7.76121755073069e-06	0.624835150080087	0.21	0.062	0.203530169050362	upregulated
CD70	7.76949375929241e-06	0.663780408416299	0.26	0.094	0.203747204343684	upregulated
TES	7.93402581913725e-06	-0.5226023582632	0.111	0.219	0.208061893081055	downregulated
CSF1	7.98084208819838e-06	0.656593813349938	0.312	0.138	0.209289602920914	upregulated
APOBEC3C	8.51302188960651e-06	0.601048302431129	0.409	0.231	0.223245486033041	upregulated
ICAM1	8.76085762211554e-06	-0.385085954610569	0.032	0.1	0.229744730282358	downregulated
SCAND1	8.8892448519516e-06	0.510475513896427	0.473	0.269	0.233111556997579	upregulated
ICOS	9.259844697949e-06	0.592301919278126	0.165	0.031	0.242830167359015	upregulated
APMAP	9.2903499848329e-06	-0.630432364377329	0.321	0.444	0.243630138002258	downregulated
CORO1B	9.90946550244218e-06	0.624686744309198	0.27	0.106	0.259865823336044	upregulated
TSPYL2	1.02676293978228e-05	0.586654303215276	0.174	0.038	0.269258313328506	upregulated
MAST4	1.0699488990658e-05	0.529104215317319	0.109	0	0.280583399291014	upregulated
H2AFX	1.10011217155296e-05	0.543942981470897	0.154	0.025	0.288493415868049	upregulated
CPNE7	1.32408773789379e-05	0.565669428222323	0.14	0.019	0.347228768385268	upregulated
CAPG	1.32455816052092e-05	0.769622337002455	0.191	0.056	0.347352132015006	upregulated
TTC39C	1.32956609739644e-05	0.558049647421059	0.18	0.044	0.348665413381242	upregulated
PTMS	1.36547809881183e-05	0.492906692629077	0.35	0.169	0.358082976632414	upregulated
GPR174	1.37124820035369e-05	-0.60419515776631	0.254	0.375	0.359596128060751	downregulated
RNF145	1.46190333904995e-05	0.543814289744152	0.159	0.031	0.383369531632458	upregulated
MYADM	1.50891753578154e-05	-0.461713015564678	0.051	0.131	0.395698534583351	downregulated
CARD16	1.53353422505616e-05	0.509913365382847	0.5	0.306	0.402154015178728	upregulated
PPP1CA	1.58188923588341e-05	-0.415594471520175	0.667	0.738	0.414834633218065	downregulated
CNN2	1.64353159740817e-05	0.52777819500227	0.737	0.606	0.430999726104319	upregulated
PDLIM2	1.64481104873727e-05	-0.533355909562419	0.243	0.369	0.431335249420861	downregulated
TRIM21	1.65374628516792e-05	-0.428694635419437	0.093	0.194	0.433678425822435	downregulated
SKAP1	1.71058584834675e-05	-0.512236206655295	0.451	0.55	0.448584032870452	downregulated
EIF3K	1.75762436269753e-05	-0.366569183094059	0.742	0.806	0.460919412873799	downregulated
CYTIP	1.85799290586131e-05	0.562596332589817	0.604	0.431	0.48724005963307	upregulated
ATRX	1.88188267077418e-05	-0.593738388689391	0.263	0.388	0.49350491158382	downregulated
RGCC	1.9062022282064e-05	0.768642117194015	0.146	0.025	0.499882472324847	upregulated
TESPA1	1.91308864809469e-05	0.597796802077801	0.154	0.031	0.501688367076351	upregulated
LYST	1.92043659239053e-05	0.573285623964723	0.415	0.238	0.503615291988493	upregulated
SYNRG	1.92978308983529e-05	-0.568197510227799	0.291	0.412	0.506066317478406	downregulated
B3GNT2	1.99567765404568e-05	0.536710822101544	0.268	0.106	0.523346507996938	upregulated
S100A2	2.03623569778981e-05	0.618678086868572	0.103	0	0.5339824493884	upregulated
PYURF	2.08852930816487e-05	0.4292025376984	0.44	0.231	0.547695925773156	upregulated
BHLHE40	2.10661491854897e-05	0.480564422884501	0.293	0.125	0.552438696240281	upregulated
ARF5	2.22735939466108e-05	0.452215771846522	0.616	0.419	0.584102727655921	upregulated
ASB2	2.23806591697168e-05	0.515120368726869	0.199	0.056	0.586910406066653	upregulated
TMEM243	2.24523092880602e-05	0.566035760683671	0.301	0.138	0.588789358770091	upregulated
EMP3	2.32534620018382e-05	-0.475852323891052	0.486	0.588	0.609798787536206	downregulated
PDIA3	2.3542689603864e-05	-0.471393380681416	0.512	0.619	0.617383492171728	downregulated
GALT	2.38011593960434e-05	-0.448566178994333	0.045	0.119	0.624161604001843	downregulated
SMIM27	2.44037263154208e-05	0.464893297676456	0.159	0.031	0.639963318895596	upregulated
TNFSF10	2.4484621985651e-05	0.418624609793759	0.344	0.169	0.642084726951712	upregulated
CD96	2.48688232257596e-05	0.493680645482278	0.563	0.369	0.65216002027232	upregulated
TNFSF4	2.50631124948621e-05	0.612867125994128	0.143	0.025	0.657255062065264	upregulated
MYO1G	2.50831690515663e-05	-0.455072784751605	0.194	0.319	0.657781025208276	downregulated
MYL12B	2.52333637050736e-05	-0.360009534570781	0.819	0.831	0.661719729801851	downregulated
MPV17	2.77286699009073e-05	0.509398131238977	0.182	0.05	0.727156639481393	upregulated
CD38	2.82988621687752e-05	0.578090027150427	0.294	0.138	0.742109361513961	upregulated
NDUFS8	2.85502211520749e-05	0.472530131424046	0.479	0.269	0.748700999492012	upregulated
STAT3	2.86490906477961e-05	0.562016006341609	0.473	0.294	0.751293753147804	upregulated
CPT1A	2.87377402171339e-05	-0.455077109721711	0.05	0.125	0.75361849945412	downregulated
ZNF580	2.91390260467766e-05	0.542608547843705	0.14	0.025	0.764141819050669	upregulated
PTTG1	2.9236247372632e-05	0.535063019264753	0.341	0.169	0.766691351099901	upregulated
STK10	2.92998952938973e-05	-0.497751592908149	0.178	0.294	0.768360454187163	downregulated
MTPN	2.99040656714579e-05	-0.513993785799303	0.173	0.288	0.784204218168312	downregulated
DCXR	3.05892857727234e-05	0.510515633587472	0.433	0.231	0.8021734301039	upregulated
EVL	3.23182025352761e-05	0.327428350216792	0.877	0.769	0.847512543285079	upregulated
NSA2	3.23272193667951e-05	0.499429590365321	0.41	0.225	0.847749000674835	upregulated
TRIR	3.26048965212328e-05	0.388816092688594	0.606	0.394	0.85503080637281	upregulated
ADD3	3.38371241280824e-05	-0.562717540286601	0.098	0.194	0.887344743134833	downregulated
PRDX5	3.56347712107033e-05	0.492169244525784	0.6	0.425	0.934486240229483	upregulated
CDKN2C	3.68207835787781e-05	0.514653914279438	0.109	0.006	0.965588228569876	upregulated
COX6A1	3.9276091997052e-05	-0.33006537475164	0.704	0.781	1	downregulated
NAP1L4	4.02534204492866e-05	0.492460596338048	0.382	0.2	1	upregulated
ZFAND5	4.15707534234512e-05	0.458309506444712	0.2	0.062	1	upregulated
TIAM1	4.2459014563776e-05	0.473537415508957	0.108	0.006	1	upregulated
MT2A	4.37604137438147e-05	0.751512586848893	0.713	0.581	1	upregulated
CLIC1	4.46985809316974e-05	-0.274930986500509	0.933	0.9	1	downregulated
RGL4	4.63949155219726e-05	-0.48263294799605	0.219	0.338	1	downregulated
ATP6V0B	4.67920358286097e-05	0.478423714471536	0.433	0.25	1	upregulated
CD247	4.73008500955499e-05	0.486937228216843	0.643	0.456	1	upregulated
UBE2A	4.73590361442829e-05	0.528125032458807	0.314	0.15	1	upregulated
TLN1	4.85922993997935e-05	-0.607545321043757	0.29	0.394	1	downregulated
YPEL2	4.90532209065068e-05	0.48823167557763	0.117	0.013	1	upregulated
PPT1	5.14889462564347e-05	0.535552054697755	0.197	0.069	1	upregulated
DTHD1	5.1522330385775e-05	0.45800125464141	0.15	0.031	1	upregulated
TOR2A	5.19429999871228e-05	-0.465337428297542	0.072	0.156	1	downregulated
LPIN2	5.27580524954801e-05	-0.549093185537621	0.104	0.2	1	downregulated
INPP5F	5.45789092919182e-05	0.446484437874991	0.117	0.013	1	upregulated
LRRC28	6.02794791969204e-05	0.74401733050702	0.161	0.044	1	upregulated
ABCG1	6.30753398077492e-05	0.532830662167419	0.144	0.031	1	upregulated
TRG-AS1	6.43377256340097e-05	-0.509497659833654	0.178	0.294	1	downregulated
NUTM2B-AS1	6.45338591040427e-05	0.46917663773984	0.165	0.044	1	upregulated
CHCHD10	6.80493972540675e-05	0.485493042594426	0.272	0.119	1	upregulated
GSTM4	6.85828102505741e-05	0.471455879610847	0.134	0.025	1	upregulated
GTF2H5	7.29206374035073e-05	0.43203854205266	0.184	0.056	1	upregulated
TAP1	7.7473712296149e-05	-0.597718129799394	0.564	0.625	1	downregulated
TESC	7.77539605871738e-05	-0.493276970011698	0.106	0.2	1	downregulated
SELENOM	8.15556044459012e-05	0.485570686622807	0.22	0.081	1	upregulated
UTRN	8.23578902816211e-05	-0.510762695482347	0.156	0.262	1	downregulated
VCAM1	8.3875074344991e-05	0.484532698265177	0.17	0.05	1	upregulated
MAPRE2	8.43836094751632e-05	0.451466647637181	0.277	0.125	1	upregulated
ANKRD28	8.67109765820432e-05	0.551011988404311	0.132	0.025	1	upregulated
JADE2	8.6829655789744e-05	-0.387975592218176	0.053	0.125	1	downregulated
MTCH1	8.72381833823446e-05	0.46786738334763	0.268	0.119	1	upregulated
HLA-DQA1	8.81851055504479e-05	0.483321190065466	0.287	0.138	1	upregulated
ANXA5	8.9271879374569e-05	0.369769336081507	0.554	0.362	1	upregulated
RAP1GDS1	8.92845279827632e-05	-0.447748946736385	0.087	0.175	1	downregulated
DDX3Y	9.47932746946417e-05	-0.357371439810756	0.049	0.119	1	downregulated
LTB	9.61402073905757e-05	-0.699720671215323	0.207	0.331	1	downregulated
ITCH	9.95932103656228e-05	-0.461192580691541	0.071	0.15	1	downregulated
TMEM170A	0.000100195305193512	-0.439399971194152	0.096	0.188	1	downregulated
KDELR1	0.00010097256610728	0.48634189325148	0.377	0.219	1	upregulated
CARHSP1	0.000102413074546284	0.497408421343389	0.375	0.212	1	upregulated
APOBEC3H	0.000103935270282527	0.549075011943912	0.203	0.075	1	upregulated
DNAJB6	0.000105079166127295	0.411025194602016	0.404	0.219	1	upregulated
HSBP1	0.000105283091798267	0.441619410559495	0.311	0.15	1	upregulated
CENPK	0.000105721443462277	0.462932504336787	0.13	0.025	1	upregulated
HSPA5	0.000109946536413515	-0.378594292986558	0.434	0.55	1	downregulated
CFLAR	0.000111281616942949	0.433178745319323	0.446	0.262	1	upregulated
RNF19A	0.000113544047995072	0.583075394756774	0.344	0.188	1	upregulated
GEM	0.000116865719201503	0.5869400304269	0.107	0.013	1	upregulated
ZNFX1	0.000117309642113086	-0.591348496419294	0.129	0.225	1	downregulated
SUPT3H	0.000117796963282751	0.484348577969358	0.268	0.125	1	upregulated
SLC3A2	0.00011924422726236	0.507656524306896	0.382	0.219	1	upregulated
NBN	0.000121839550516941	-0.43870665851466	0.089	0.175	1	downregulated
ST6GAL1	0.000122648103069396	-0.398369516822913	0.038	0.1	1	downregulated
DDX39A	0.000122862359923507	-0.492373542814414	0.188	0.294	1	downregulated
CCL3L1	0.000126976272207978	0.607725877852265	0.214	0.081	1	upregulated
RPL15	0.000131147942206802	0.251854643124929	0.979	0.95	1	upregulated
ADAM8	0.000131186603943083	-0.546032818921104	0.172	0.275	1	downregulated
PTPN6	0.000131677261792101	-0.34259335910629	0.548	0.656	1	downregulated
RPA3	0.000131935585515865	0.482141302566535	0.323	0.169	1	upregulated
CYSTM1	0.000137018748445455	0.441867318232572	0.128	0.025	1	upregulated
CHRM3-AS2	0.000141958724143362	0.49600513153289	0.107	0.013	1	upregulated
UBE2E1	0.000145954950875694	-0.349593722680949	0.046	0.112	1	downregulated
GPR137B	0.000150464973706732	0.447628029148945	0.117	0.019	1	upregulated
MT1E	0.000151096198037698	0.50168773320675	0.173	0.056	1	upregulated
GOLIM4	0.00015287057482328	0.445654827518192	0.116	0.019	1	upregulated
POMC	0.000156700011246679	0.493767395817439	0.161	0.05	1	upregulated
IL16	0.000157413402398375	-0.507712862931962	0.385	0.481	1	downregulated
SGMS1	0.000158912979232029	0.474791176451939	0.135	0.031	1	upregulated
SNHG8	0.00016244966590061	0.436009675980827	0.295	0.144	1	upregulated
PHPT1	0.000165028549342621	0.444261166906419	0.379	0.212	1	upregulated
KLRB1	0.000166294060441735	0.616815780917667	0.363	0.206	1	upregulated
FYN	0.000168174904234609	0.426148050762018	0.58	0.394	1	upregulated
CISH	0.000168737874930342	-0.448645957949521	0.154	0.262	1	downregulated
SLC7A6	0.000169920924442009	0.428915569094324	0.116	0.019	1	upregulated
RALY	0.000171051401998452	0.356543711270741	0.496	0.306	1	upregulated
DRAP1	0.000174898047244456	0.411152155994009	0.742	0.619	1	upregulated
TRAT1	0.000187117616206393	0.496684374150611	0.297	0.15	1	upregulated
BCL2L1	0.000189102985788556	-0.441206622465925	0.119	0.212	1	downregulated
PLP2	0.000189351385304256	0.367418308848134	0.427	0.25	1	upregulated
PGGT1B	0.00019112353562285	-0.35759142379295	0.039	0.1	1	downregulated
CYBC1	0.000193905559381334	0.428519768119378	0.416	0.25	1	upregulated
GABARAP	0.000194530981556177	0.360666415649338	0.722	0.569	1	upregulated
CLDND1	0.000195189779402816	0.452771697496269	0.203	0.075	1	upregulated
ORMDL3	0.0001960332318737	0.430770981706053	0.219	0.088	1	upregulated
PLEC	0.000200428088080071	0.486117437146435	0.134	0.031	1	upregulated
CEBPZOS	0.000204839866201598	0.44540784090296	0.151	0.044	1	upregulated
ZFP36L1	0.000207435401290038	-0.31983104768319	0.6	0.688	1	downregulated
LGALS1	0.00021738432970494	0.695869069188526	0.363	0.219	1	upregulated
PHTF2	0.000220227763469589	0.42829513142703	0.134	0.031	1	upregulated
USP18	0.000221450050471801	0.44846348772809	0.102	0.013	1	upregulated
NFYC	0.000222474920902193	0.435503523595355	0.161	0.05	1	upregulated
RNF213	0.000230647447133081	-0.464448937939225	0.559	0.613	1	downregulated
IK	0.000237262232942285	0.394155323613067	0.335	0.175	1	upregulated
SURF4	0.000240407072433325	0.44486113099388	0.437	0.275	1	upregulated
RHBDD2	0.000240471520749327	0.498133503468932	0.23	0.1	1	upregulated
STIM2	0.000240813445939689	-0.367259863537393	0.052	0.119	1	downregulated
COX7A2	0.000242120212672135	0.331017031157675	0.763	0.613	1	upregulated
FCMR	0.000246214498604428	-0.705408533968027	0.178	0.275	1	downregulated
IAH1	0.000246838335201169	0.35324619271988	0.318	0.169	1	upregulated
KDM5A	0.000251202417144485	-0.531648511078265	0.17	0.269	1	downregulated
ATP5MC1	0.00025758213951447	0.423315070641062	0.326	0.175	1	upregulated
MRPS26	0.000258942798810886	0.433671102995642	0.196	0.075	1	upregulated
GLUD1	0.000261344488173831	0.394736886086535	0.22	0.094	1	upregulated
PDCD6	0.000279796974064223	0.410213260094363	0.431	0.262	1	upregulated
ABI3	0.000279826011382299	0.501328181151072	0.526	0.381	1	upregulated
SYTL3	0.000288315981586412	0.354186354302369	0.483	0.306	1	upregulated
ECH1	0.000293657557171434	-0.421038910902862	0.061	0.131	1	downregulated
ISG15	0.000297753753935633	0.664678992641405	0.497	0.35	1	upregulated
DDX5	0.000298182105796968	-0.384099149776032	0.778	0.806	1	downregulated
MCL1	0.000299457051560284	0.445147749720905	0.455	0.294	1	upregulated
IFITM3	0.000302943007396288	-0.488195744034785	0.107	0.194	1	downregulated
STMP1	0.000314575623016454	0.410202289085124	0.392	0.231	1	upregulated
NDUFA12	0.00031615730447678	0.32694481803289	0.485	0.312	1	upregulated
SASH3	0.000321084916053724	-0.454029769141914	0.438	0.519	1	downregulated
TRMT112	0.000323207818386743	0.339621003589542	0.699	0.519	1	upregulated
TBCA	0.000329903859197874	0.375084635826657	0.467	0.294	1	upregulated
PON2	0.00033698047548332	0.412416309856568	0.108	0.019	1	upregulated
CLINT1	0.000340318696561612	-0.447012277123902	0.079	0.156	1	downregulated
RALA	0.000341449985674305	0.454696596472158	0.273	0.131	1	upregulated
GNL1	0.000347270452115804	0.426288533245573	0.137	0.038	1	upregulated
SLC25A5	0.00035761890493462	0.37615499409073	0.65	0.456	1	upregulated
ALDOA	0.000365020992437732	0.409782942916608	0.521	0.344	1	upregulated
RHOH	0.000366651453188633	0.354155031865747	0.511	0.344	1	upregulated
APBB1IP	0.000366927537959903	-0.481996716210163	0.374	0.475	1	downregulated
REEP5	0.000372451492567913	0.39446441976721	0.576	0.406	1	upregulated
TMEM14A	0.000373865424334714	0.397825061229881	0.232	0.106	1	upregulated
SNU13	0.000378428664131206	0.344492437964989	0.567	0.388	1	upregulated
FAM96A	0.000381070046529986	0.454665855780132	0.276	0.15	1	upregulated
RNF219	0.000381251007481148	-0.353720806191169	0.049	0.112	1	downregulated
POLR1C	0.000383976016241481	-0.429417512258054	0.046	0.106	1	downregulated
CD69	0.000388501364630854	-0.449680646307958	0.769	0.787	1	downregulated
PILRB	0.000388968996873149	-0.472795892932553	0.067	0.138	1	downregulated
PAPOLA	0.000394833228586349	0.398805865507376	0.313	0.169	1	upregulated
TPM3	0.000395928840639028	-0.398941260641855	0.675	0.719	1	downregulated
CISD2	0.000401023642249448	0.419899179488921	0.233	0.106	1	upregulated
NRBP1	0.000401225510500323	0.359147498952813	0.336	0.181	1	upregulated
ENO2	0.000402774447665629	0.379257319082713	0.118	0.025	1	upregulated
DNAJC15	0.000403985312893372	0.405406380795596	0.31	0.162	1	upregulated
CD151	0.00042055626390551	0.457157919300297	0.179	0.069	1	upregulated
LBR	0.000430157589012767	-0.488561804031747	0.22	0.319	1	downregulated
SPRY1	0.000430197493417397	0.529744359313646	0.161	0.056	1	upregulated
NUDCD2	0.000439626508246332	0.382534773607795	0.2	0.081	1	upregulated
TSC22D1	0.000444159284346719	0.473861142013639	0.116	0.025	1	upregulated
EIF1AY	0.000453312817152248	-0.375844442763107	0.066	0.138	1	downregulated
CLEC2B	0.000455556593321391	0.415728497264763	0.706	0.588	1	upregulated
UBA52	0.000462021976202841	-0.277605305045928	0.856	0.9	1	downregulated
PRR5L	0.000462621387874949	0.364697068875771	0.147	0.044	1	upregulated
KMT2A	0.000468599810927685	-0.588568172964265	0.175	0.262	1	downregulated
TOB1	0.000483675465134809	0.384500328435804	0.164	0.056	1	upregulated
SNX20	0.000486165463171696	0.416443444736957	0.152	0.05	1	upregulated
AK2	0.000490217894783982	0.345390764622756	0.217	0.094	1	upregulated
IL21R	0.000497260173598276	0.31250176838788	0.172	0.062	1	upregulated
QSOX1	0.000498818828442291	0.427060780856569	0.133	0.038	1	upregulated
NDUFA4	0.000498965362609611	0.324374664177646	0.776	0.625	1	upregulated
ATM	0.000505357248008464	-0.422998700985134	0.129	0.219	1	downregulated
ILK	0.000520216310224669	-0.501115402206021	0.215	0.312	1	downregulated
RBL2	0.000540943783331879	-0.558129727524749	0.215	0.306	1	downregulated
ZDHHC24	0.000541994337762693	0.33160376438374	0.181	0.069	1	upregulated
ARHGAP17	0.000542250698185756	-0.363632321237976	0.067	0.138	1	downregulated
SYPL1	0.000560860379760022	-0.374539436766013	0.06	0.125	1	downregulated
NDUFA11	0.000569505589081204	-0.429483992503165	0.101	0.181	1	downregulated
STK25	0.000588884693384186	0.388992482327376	0.141	0.044	1	upregulated
ELF1	0.00059644294869049	-0.417707530744609	0.393	0.481	1	downregulated
NHP2	0.000597255364301021	0.366616144913806	0.315	0.175	1	upregulated
CHD9	0.000603646804578719	-0.457605947991235	0.091	0.169	1	downregulated
CD55	0.000615853501774106	0.295768029025201	0.115	0.025	1	upregulated
TRA2B	0.000615936204432151	0.272152543151975	0.341	0.188	1	upregulated
BLOC1S1	0.000617710818814768	-0.423031666394236	0.227	0.325	1	downregulated
AHR	0.000639093096856703	0.397562247440679	0.121	0.031	1	upregulated
EIF4EBP1	0.000659917839481286	0.409954220511347	0.14	0.044	1	upregulated
C4orf48	0.000674720676662682	0.389923936619228	0.388	0.231	1	upregulated
DYNLL1	0.000688117696693426	0.395151887328496	0.637	0.5	1	upregulated
AC103702.2	0.000689799056610428	-0.427212307545946	0.043	0.1	1	downregulated
YWHAB	0.000691240760070822	-0.284873441231068	0.793	0.819	1	downregulated
VPS36	0.000692975868652173	-0.493260221159788	0.165	0.25	1	downregulated
LAGE3	0.000693669861864059	0.387817243379572	0.234	0.112	1	upregulated
CCND3	0.000693686584942781	-0.393188078652409	0.402	0.494	1	downregulated
OAS1	0.000702830787405765	0.403577538215595	0.203	0.088	1	upregulated
LINC00623	0.000720580851218196	-0.376478640999148	0.1	0.181	1	downregulated
LRP10	0.000729769843343687	0.348412955502066	0.249	0.119	1	upregulated
GABARAPL1	0.000730535224512583	0.404788941331078	0.242	0.119	1	upregulated
CHI3L2	0.000731048984177158	0.663498744580218	0.205	0.094	1	upregulated
PMAIP1	0.000742460496197771	0.354771872208813	0.11	0.025	1	upregulated
GTF3C6	0.000746945712478228	0.291226343569817	0.289	0.15	1	upregulated
YBX1	0.000762477510043732	0.28640442119335	0.618	0.444	1	upregulated
PARP8	0.000763588769315293	-0.524550091549041	0.232	0.325	1	downregulated
DYNLRB1	0.00077698966948977	0.345524842895867	0.553	0.381	1	upregulated
ID2	0.000794935889321696	0.317179866269175	0.465	0.3	1	upregulated
RNF44	0.000819256033932503	-0.441947677814851	0.104	0.181	1	downregulated
PDCL3	0.000819508390839363	0.389167260232357	0.172	0.069	1	upregulated
CDC42SE2	0.000821866494724481	0.407960282399142	0.315	0.181	1	upregulated
RHOA	0.000840149058811337	0.263519596806384	0.911	0.844	1	upregulated
NDUFS6	0.000840473689618647	0.377393949800131	0.444	0.281	1	upregulated
AIMP1	0.000895249682796272	0.336009602738568	0.23	0.106	1	upregulated
GATA3	0.0008989116465962	0.444876615531213	0.252	0.131	1	upregulated
APOL6	0.000902067773936501	-0.503264832206969	0.15	0.231	1	downregulated
JPX	0.000919228886315521	0.384587067890392	0.126	0.038	1	upregulated
MYCBP2	0.000926263693772522	-0.502766877644652	0.196	0.281	1	downregulated
XPNPEP1	0.000940536040777036	-0.430344259191512	0.07	0.138	1	downregulated
DLGAP1-AS1	0.000964146160752404	0.376020865688498	0.108	0.025	1	upregulated
MGAT1	0.000993606083913664	0.432023139272422	0.36	0.225	1	upregulated
IL4R	0.00100466572054861	0.268066146403021	0.109	0.025	1	upregulated
AIF1	0.00100803615759827	0.366694655356927	0.116	0.031	1	upregulated
LITAF	0.00102601055580096	0.491421003856516	0.579	0.431	1	upregulated
NOL8	0.0010356851758219	-0.374277497759986	0.08	0.15	1	downregulated
NEPRO	0.00103670561060422	0.364191619776591	0.154	0.056	1	upregulated
CSRNP1	0.00104552901102836	0.387751336856706	0.143	0.05	1	upregulated
SLFN5	0.00105688652234244	-0.479471253822976	0.237	0.331	1	downregulated
SEPT6	0.00106584178576501	-0.359400208940195	0.355	0.45	1	downregulated
NINJ2	0.00107784933045405	0.459076901556789	0.183	0.081	1	upregulated
BCAS4	0.00109019414259459	0.375586233912592	0.256	0.131	1	upregulated
TMEM126A	0.00111735398269895	0.318149084939473	0.155	0.056	1	upregulated
PRPF8	0.00111837100697567	-0.38597484156778	0.196	0.288	1	downregulated
ABLIM1	0.00111947211150421	0.409388236471829	0.195	0.088	1	upregulated
GOLGB1	0.00111958519645811	-0.412204785518461	0.114	0.194	1	downregulated
ATP5MPL	0.00113632342358324	0.344664525747448	0.494	0.312	1	upregulated
TRRAP	0.00114538039088879	-0.384820634793002	0.058	0.119	1	downregulated
ZNF706	0.00116068963500483	0.313041271884005	0.468	0.306	1	upregulated
NKG7	0.00117548494883513	0.33556227048723	0.992	0.981	1	upregulated
SETD3	0.00119755936886323	-0.352805041459642	0.076	0.144	1	downregulated
LPIN1	0.00119983053238218	-0.432415551568688	0.147	0.231	1	downregulated
GRINA	0.00120719528487159	0.351908797843598	0.18	0.075	1	upregulated
CLPTM1	0.00122700882216144	0.341976504348558	0.133	0.044	1	upregulated
EIF4G2	0.00123877816748207	-0.457797719034184	0.434	0.506	1	downregulated
SLC9A3R1	0.0012533711534223	-0.321963658794983	0.506	0.575	1	downregulated
TGFB1	0.00126797936003429	-0.392647674540228	0.104	0.181	1	downregulated
TFIP11	0.00126931109513368	-0.386434099165395	0.076	0.144	1	downregulated
SMARCB1	0.00127994549166391	0.306475488812882	0.226	0.106	1	upregulated
PCNP	0.00130117576227489	0.392986396509222	0.218	0.106	1	upregulated
EZR	0.0013107081826636	0.333570780112677	0.471	0.325	1	upregulated
ARMT1	0.00131778340433185	-0.317813181331512	0.049	0.106	1	downregulated
CD226	0.00134752526375399	0.311057308880885	0.104	0.025	1	upregulated
CDKN1B	0.00138283890725252	0.436393824361152	0.337	0.206	1	upregulated
GTPBP8	0.00138972010857856	0.500083283066197	0.185	0.081	1	upregulated
UBE2V2	0.00139715418090468	0.389645571639519	0.217	0.106	1	upregulated
MICAL2	0.0014324441097798	0.297676407527627	0.115	0.031	1	upregulated
TOMM5	0.00145469933579324	0.358381387370648	0.328	0.194	1	upregulated
EIF4E2	0.00145680479738607	0.357225335355606	0.228	0.112	1	upregulated
ZCRB1	0.00145868124334578	0.345732293681853	0.219	0.106	1	upregulated
SURF6	0.00146579833739085	-0.357184245774851	0.049	0.106	1	downregulated
MAP2K3	0.00147945657115491	0.376107224526318	0.26	0.138	1	upregulated
CDIPT	0.00148534926283783	0.369039490928242	0.131	0.044	1	upregulated
EIF4E	0.00152430593797974	0.35805924457284	0.233	0.119	1	upregulated
HNRNPA2B1	0.0015441156168256	-0.264504309928177	0.802	0.85	1	downregulated
AHI1	0.0015626632876257	0.376938746313701	0.102	0.025	1	upregulated
POMP	0.00156701757734635	0.357107080485143	0.57	0.412	1	upregulated
CTBP1	0.00157146808965989	-0.353498176693384	0.086	0.156	1	downregulated
TBC1D4	0.00161284342594608	0.281014634938923	0.104	0.025	1	upregulated
HSPD1	0.00162320652774143	0.400143792011417	0.313	0.188	1	upregulated
MAP4K5	0.00164185868233723	-0.389395937996185	0.055	0.112	1	downregulated
DDX3X	0.0016460111793405	0.367562415641426	0.274	0.15	1	upregulated
AC020916.1	0.00164639281608892	0.402321215586816	0.121	0.038	1	upregulated
NDUFA1	0.00165322185987581	0.332066118984664	0.628	0.45	1	upregulated
PRNP	0.00166665964861112	0.429901255501771	0.175	0.075	1	upregulated
DNMT1	0.00169662526770061	-0.443745925453662	0.191	0.275	1	downregulated
NDUFB4	0.00173437145344015	0.343365810568409	0.568	0.412	1	upregulated
LIPA	0.00175502106747972	-0.364714917405709	0.088	0.156	1	downregulated
TFPT	0.00176250027850279	0.359255742081485	0.184	0.081	1	upregulated
NAMPT	0.0017718889236264	0.358359178458899	0.191	0.088	1	upregulated
MAP1LC3A	0.00184404702266662	0.396094611973737	0.127	0.044	1	upregulated
U2SURP	0.00187721705729958	-0.463356588171703	0.217	0.3	1	downregulated
TMEM9	0.00187812697902752	0.383415652805238	0.148	0.056	1	upregulated
SPG21	0.00189626823996286	0.349227627763515	0.186	0.081	1	upregulated
ZNHIT1	0.00191447140130388	0.315813279852514	0.357	0.219	1	upregulated
BIN2	0.00196163453318688	-0.489883573989048	0.274	0.356	1	downregulated
HDAC1	0.00196689191408961	-0.38865847593907	0.197	0.281	1	downregulated
TYMP	0.00196853483793412	0.449947235206993	0.302	0.181	1	upregulated
WDSUB1	0.00199711256829597	-0.435370360242635	0.064	0.125	1	downregulated
PTPRN2	0.00201140254499846	0.320531819362086	0.119	0.038	1	upregulated
UBE2E3	0.00201338339657691	0.259644554994868	0.229	0.112	1	upregulated
TMED3	0.00205542503289822	0.354023336613452	0.155	0.062	1	upregulated
EML2	0.00206101219101678	0.339774385274691	0.138	0.05	1	upregulated
SUMO3	0.00207809860003265	0.359851691611359	0.276	0.156	1	upregulated
TMEM106C	0.0020979693221927	0.374872973087614	0.162	0.069	1	upregulated
SNRPF	0.00212282290018629	0.330971474109067	0.381	0.231	1	upregulated
CKS2	0.00212408571502516	0.365205082658155	0.269	0.15	1	upregulated
YIF1A	0.00213333285811991	0.357109050390172	0.246	0.131	1	upregulated
HSPB1	0.00213472384929787	0.46332693099835	0.494	0.35	1	upregulated
G3BP1	0.00214247029643172	-0.519725345934421	0.2	0.281	1	downregulated
ARL6IP5	0.00215555756780143	-0.280933783077002	0.657	0.688	1	downregulated
PPP1CC	0.00218574140950228	0.305985895180536	0.382	0.244	1	upregulated
ARIH2	0.00219469638472763	0.327965915047004	0.237	0.125	1	upregulated
LAP3	0.00220522189855837	0.389440237800207	0.241	0.131	1	upregulated
CALM3	0.00224578996392964	0.392280472511419	0.661	0.531	1	upregulated
PPP1R2	0.00226667803009999	0.379436284819332	0.482	0.344	1	upregulated
SNRK	0.00227944587419356	-0.301480104049139	0.055	0.112	1	downregulated
TRPV2	0.00230049972093942	-0.55448899382744	0.132	0.206	1	downregulated
NOTCH1	0.0023581493607569	0.345819339128131	0.107	0.031	1	upregulated
UCP2	0.00236935380080782	0.353446852302103	0.554	0.4	1	upregulated
ASH1L	0.0023802218258643	-0.470713911777006	0.11	0.181	1	downregulated
MRPL33	0.00240052605632036	0.296069853481788	0.339	0.2	1	upregulated
OPTN	0.00242712769894514	-0.42128677992071	0.325	0.4	1	downregulated
MRPL16	0.00243754827345274	-0.411544190267469	0.157	0.238	1	downregulated
GGA2	0.00243879031169355	0.361104584873603	0.162	0.069	1	upregulated
DEF6	0.00244170512588854	0.3541975059321	0.378	0.244	1	upregulated
ARID5B	0.00245030712147942	0.44410528450657	0.252	0.138	1	upregulated
EPS8L2	0.00249068556243934	0.337318857576391	0.145	0.056	1	upregulated
COX8A	0.00249335372071506	0.288772623117514	0.703	0.594	1	upregulated
MRPS36	0.00250467023262742	0.283164387811505	0.298	0.169	1	upregulated
TMEM14C	0.00253012985860175	0.323989258602385	0.235	0.125	1	upregulated
RAB37	0.00253203621566872	-0.391521437353262	0.085	0.15	1	downregulated
CD244	0.00253401368039209	-0.452170156884908	0.153	0.231	1	downregulated
PGM1	0.00253610409220512	-0.426452206511577	0.105	0.175	1	downregulated
ANKRD44	0.00258328463787799	-0.445736078107735	0.223	0.3	1	downregulated
C9orf78	0.00259266610634405	-0.462851454938511	0.34	0.412	1	downregulated
SNRNP70	0.00263888768265131	0.401446752449572	0.196	0.1	1	upregulated
TOX	0.00266454023189009	0.322701460572077	0.36	0.231	1	upregulated
TMBIM1	0.00272025420786969	0.293532709729122	0.192	0.088	1	upregulated
SUB1	0.00273789173941853	0.259584065715402	0.862	0.75	1	upregulated
ARHGAP45	0.00273825285508812	-0.387054213998712	0.181	0.262	1	downregulated
RCSD1	0.00274918823807765	-0.405918692183642	0.183	0.262	1	downregulated
NDUFB1	0.00277268984874031	0.315216622274078	0.345	0.212	1	upregulated
SLC16A7	0.00285386187678645	-0.390750648183913	0.066	0.125	1	downregulated
MT1X	0.00288189889118716	0.41000804958174	0.323	0.194	1	upregulated
EIF4B	0.00290580672018026	-0.379656957799558	0.34	0.419	1	downregulated
BCL2A1	0.0029174248447193	-0.312803157598753	0.069	0.131	1	downregulated
GPX4	0.00292260430877839	0.277023413235863	0.574	0.419	1	upregulated
SYNE2	0.00292903897776078	0.355537836895259	0.334	0.206	1	upregulated
SDF4	0.00293271741259788	0.31059718668664	0.317	0.188	1	upregulated
CNBP	0.0029346501363284	0.278218954997008	0.758	0.631	1	upregulated
MED1	0.0029386062723941	-0.316322608088618	0.061	0.119	1	downregulated
TSTD1	0.00294904272711862	0.270252162376511	0.416	0.269	1	upregulated
HERPUD2	0.00295495105709945	0.315716046690193	0.251	0.138	1	upregulated
C22orf39	0.00297051636483904	0.370185319200639	0.174	0.081	1	upregulated
CAT	0.00297385176984772	-0.351369811945589	0.135	0.212	1	downregulated
SLC1A5	0.00300734861199105	0.322286501581627	0.143	0.056	1	upregulated
SCCPDH	0.00305104578807042	0.296129882734569	0.142	0.056	1	upregulated
GNG5	0.00307352519987055	0.315805277576056	0.716	0.613	1	upregulated
PTP4A1	0.00308206478607921	0.270071351679705	0.142	0.056	1	upregulated
PSMC1	0.00312188996572783	0.319909668783957	0.22	0.112	1	upregulated
PPP6R2	0.00313756735239491	0.25993593588277	0.116	0.038	1	upregulated
PTPA	0.00315369636317559	0.350029416175096	0.13	0.05	1	upregulated
GATAD2A	0.0031707829736239	-0.36682751276521	0.053	0.106	1	downregulated
PET100	0.00317441903643279	0.31904368704272	0.428	0.288	1	upregulated
CUTA	0.00324044098148974	0.269641254104547	0.497	0.344	1	upregulated
PECAM1	0.00326865608036227	0.2870366606649	0.132	0.05	1	upregulated
NCKAP1L	0.00331421341847465	-0.427522024840196	0.167	0.244	1	downregulated
AP1G1	0.00333843335583326	-0.337045744391641	0.071	0.131	1	downregulated
TAGAP	0.00334084875013468	-0.397966232854573	0.301	0.388	1	downregulated
GNG2	0.00336430519753402	0.284747963977768	0.443	0.3	1	upregulated
ANXA6	0.00337668771138192	-0.327645013636035	0.446	0.531	1	downregulated
LSM1	0.00339163761679858	0.322601478879458	0.173	0.081	1	upregulated
HSD17B11	0.00339420124032185	-0.396540718800331	0.157	0.231	1	downregulated
TMEM219	0.00345754792418388	0.292249999153852	0.366	0.225	1	upregulated
STAT4	0.00349147534807358	-0.437925466160702	0.159	0.231	1	downregulated
HSPA1B	0.00349497065609726	0.748635942028923	0.134	0.056	1	upregulated
RRP1B	0.00350089363509545	-0.331738012743117	0.076	0.138	1	downregulated
TUT4	0.00352857576716412	-0.485524781360069	0.122	0.194	1	downregulated
NCOA1	0.00353514106058318	-0.365676855117499	0.076	0.138	1	downregulated
PDCD2	0.00358139401725806	0.308955211351268	0.167	0.075	1	upregulated
C9orf16	0.00358517285602817	0.314673679792821	0.647	0.512	1	upregulated
CLTB	0.00361362707201065	0.286365188534199	0.183	0.088	1	upregulated
CWC25	0.00363456754605795	-0.39696306979986	0.101	0.169	1	downregulated
ECE1	0.0036476460227711	0.347214563371754	0.13	0.05	1	upregulated
CASP4	0.00373243150697891	-0.383789463885458	0.355	0.419	1	downregulated
SRSF2	0.00376420330532399	0.353363548927989	0.455	0.312	1	upregulated
SNX6	0.00376607218341161	-0.375717136253287	0.283	0.356	1	downregulated
EXOSC9	0.00378843885099593	0.308608519328656	0.145	0.062	1	upregulated
EMC8	0.0038226254980518	0.290203621860969	0.121	0.044	1	upregulated
BTG2	0.00386368803215307	-0.507529255029024	0.241	0.319	1	downregulated
DDA1	0.00386610117495031	0.304585407931022	0.2	0.1	1	upregulated
SLIRP	0.0038793615460614	0.282991234136925	0.244	0.131	1	upregulated
KDELR2	0.00392523646671068	0.389987619634912	0.391	0.269	1	upregulated
ETS1	0.00398201153117018	0.332719798626992	0.33	0.2	1	upregulated
DDX17	0.00410908182985649	-0.439731675095378	0.362	0.419	1	downregulated
DDOST	0.00413270045670091	-0.39087073076351	0.36	0.431	1	downregulated
LYPLA1	0.00413742147045204	0.359085379268911	0.203	0.106	1	upregulated
RAB11B	0.0041714648511832	0.309343773339973	0.377	0.244	1	upregulated
GPR171	0.00422023127524779	0.298653196871898	0.165	0.075	1	upregulated
TFB1M	0.00424449628807484	-0.33354467608213	0.067	0.125	1	downregulated
AKIRIN1	0.00424458165205023	0.323728865717865	0.213	0.112	1	upregulated
ARHGAP30	0.00427109840365832	-0.417035708640435	0.241	0.319	1	downregulated
RALGDS	0.00427342157875435	0.282378974444295	0.119	0.044	1	upregulated
APOBEC3G	0.0042837414255843	0.323297184359545	0.682	0.588	1	upregulated
ATP6V0E2	0.00428997142775933	0.303894951355989	0.291	0.175	1	upregulated
KATNA1	0.00430421477646279	-0.332358903087845	0.063	0.119	1	downregulated
LSM2	0.00430639542020512	0.299483237445243	0.479	0.331	1	upregulated
HM13	0.00432837997075695	0.314053184918576	0.329	0.206	1	upregulated
CTSD	0.00439431052860525	0.370106863820317	0.168	0.081	1	upregulated
ADGRE5	0.00440369709262533	-0.522569700937634	0.432	0.494	1	downregulated
IMP3	0.00440905941897811	-0.362977112487508	0.306	0.381	1	downregulated
LAMP1	0.0044486987421273	0.322724936628892	0.206	0.106	1	upregulated
RHNO1	0.00445692929500897	0.271310378799312	0.154	0.069	1	upregulated
MX1	0.00448609034099571	0.348222148297256	0.307	0.188	1	upregulated
PLEKHA2	0.00448969356913361	0.273804633271436	0.147	0.062	1	upregulated
ARFGAP3	0.00450568327541118	-0.443338731998328	0.122	0.188	1	downregulated
ADA	0.00454617659529836	-0.35035318683717	0.084	0.144	1	downregulated
NAPA	0.00461254923915125	0.286110607768014	0.322	0.2	1	upregulated
TAF7	0.00461762836736685	0.330920993069902	0.339	0.212	1	upregulated
CCNB1IP1	0.00462058661809963	0.286149380910867	0.129	0.05	1	upregulated
NAB1	0.00470917051942163	0.276047017331583	0.101	0.031	1	upregulated
RSF1	0.00474561415821222	-0.427091474294532	0.232	0.306	1	downregulated
CAMTA1	0.00474804611225033	0.313742009016931	0.211	0.112	1	upregulated
UBL3	0.00480775825518608	0.295075548115404	0.109	0.038	1	upregulated
RASSF5	0.00481056062135891	0.324699715144483	0.377	0.25	1	upregulated
ACBD5	0.0050129851758346	-0.316607454748065	0.063	0.119	1	downregulated
SLAIN2	0.00503282484490112	-0.351424796966609	0.073	0.131	1	downregulated
TMEM14B	0.00504587814984202	0.364392849939407	0.431	0.3	1	upregulated
COX5A	0.00506949550100799	0.302266913197645	0.683	0.531	1	upregulated
ID3	0.00510687704076117	0.43381098176287	0.114	0.044	1	upregulated
GBP4	0.00513210671506104	-0.486149222563365	0.138	0.206	1	downregulated
LYRM1	0.00516607867230792	0.259706571041261	0.12	0.044	1	upregulated
WDR54	0.00521074296572894	0.301618265786868	0.153	0.069	1	upregulated
PLPP5	0.0052342843623668	0.273872686689647	0.136	0.056	1	upregulated
LY6E	0.00530247617019871	0.316134245046656	0.803	0.688	1	upregulated
NUDT2	0.00532007124233546	0.271186418064218	0.109	0.038	1	upregulated
SH2D3C	0.00532461301952124	-0.384322362911287	0.07	0.125	1	downregulated
B3GAT3	0.00532892207987214	0.323501936399145	0.193	0.1	1	upregulated
AP002387.2	0.00533095825068569	-0.284827343419696	0.054	0.106	1	downregulated
JTB	0.00535689453931179	0.291023744626683	0.469	0.331	1	upregulated
INPP4B	0.00537547668307524	-0.476155062334829	0.197	0.269	1	downregulated
CCDC85B	0.00542243562960373	0.302631980780578	0.498	0.362	1	upregulated
ZBTB38	0.00544446573547023	-0.440311326733583	0.214	0.288	1	downregulated
BRMS1	0.00546344108557444	0.286146866633971	0.169	0.081	1	upregulated
CLPP	0.00549636984307277	0.322227824815659	0.345	0.225	1	upregulated
NMRK1	0.00550750152866312	0.275425254309707	0.155	0.069	1	upregulated
SLF1	0.00551501869403915	0.363227916684694	0.206	0.112	1	upregulated
PIM3	0.00554155823042871	0.309612915269931	0.107	0.038	1	upregulated
U2AF2	0.00564614867213156	-0.324680280487122	0.136	0.206	1	downregulated
TUBA1B	0.00566032188510035	-0.383338920255152	0.32	0.388	1	downregulated
ZMAT5	0.00566140319541818	0.270189567635425	0.136	0.056	1	upregulated
PCBD1	0.00567078858291289	0.259816734483864	0.188	0.094	1	upregulated
GADD45B	0.00576582728262305	-0.620552530523233	0.187	0.262	1	downregulated
YPEL5	0.00589955948460521	0.264156827214584	0.303	0.181	1	upregulated
LSM4	0.00593806836404285	0.27592590948076	0.23	0.125	1	upregulated
STUB1	0.00595641318585554	0.296553175922883	0.16	0.075	1	upregulated
MOB3A	0.00597020131611815	-0.303728596925337	0.134	0.206	1	downregulated
C7orf50	0.0060156268396534	0.297040714517917	0.259	0.15	1	upregulated
RPS6KA1	0.00602248784223863	-0.352393783169623	0.153	0.225	1	downregulated
DNAJB11	0.00605365429330104	0.310494616302668	0.184	0.094	1	upregulated
GTF2I	0.00607856581107418	-0.36531557995912	0.177	0.25	1	downregulated
SNRPG	0.0061145301708487	0.256218160457482	0.57	0.412	1	upregulated
NDUFC1	0.00618234805666552	0.302046324072291	0.419	0.281	1	upregulated
LARS	0.00640139479925088	-0.348579569935921	0.099	0.162	1	downregulated
ING4	0.00642192915010536	0.282545671524805	0.123	0.05	1	upregulated
ATP5MF	0.00642915426348526	0.271462229113387	0.668	0.494	1	upregulated
BRD2	0.00645796952455925	-0.365165451629657	0.362	0.425	1	downregulated
FKBP11	0.00646495766130034	-0.392299424709071	0.234	0.312	1	downregulated
PIGP	0.00648746936756458	0.316592305294018	0.104	0.038	1	upregulated
RHOG	0.00649155690998452	-0.302549419979033	0.446	0.5	1	downregulated
HIST1H4C	0.00653155170446045	-0.428563272957038	0.416	0.475	1	downregulated
SLC16A3	0.00661300188022181	0.260687650641251	0.134	0.056	1	upregulated
SETX	0.00664271419185706	-0.495636899959956	0.165	0.231	1	downregulated
PPP3CC	0.00673583374761624	-0.393967870629815	0.213	0.281	1	downregulated
SSU72	0.00680716049950008	0.307673655629421	0.291	0.181	1	upregulated
PLA2G16	0.00681913909478079	0.271639751616267	0.344	0.219	1	upregulated
DNAJC4	0.00686116229516361	0.350224800589569	0.257	0.156	1	upregulated
MRPL10	0.00701648884048419	0.353797239194046	0.216	0.125	1	upregulated
VIM	0.00705085328096617	0.306954878585409	0.849	0.787	1	upregulated
R3HDM1	0.00746636161021284	0.256596465799398	0.132	0.056	1	upregulated
NSUN2	0.00754293109552584	-0.370845274783332	0.067	0.119	1	downregulated
KIAA1551	0.00763285278485006	-0.328860747804302	0.459	0.519	1	downregulated
CXCR3	0.00763670447069566	0.270932321569715	0.377	0.256	1	upregulated
CASP1	0.00770704921350928	-0.343469095632402	0.276	0.344	1	downregulated
EPB41L4A-AS1	0.00773140370928847	0.299374535666794	0.129	0.056	1	upregulated
SLC2A8	0.00773632281684889	0.28271377937495	0.112	0.044	1	upregulated
ASB8	0.00776694196638783	-0.403152393640012	0.101	0.162	1	downregulated
TMEM131L	0.00780109499137106	-0.296914813503271	0.052	0.1	1	downregulated
LSM8	0.00793541207234629	0.308468761557288	0.45	0.331	1	upregulated
ATP5IF1	0.00795900856904158	0.324806067701073	0.624	0.506	1	upregulated
C1QBP	0.0079604085166648	-0.330114971239335	0.285	0.35	1	downregulated
MIIP	0.00811204952237109	0.313992979433685	0.136	0.062	1	upregulated
TBC1D20	0.00812763910174757	0.289788758754987	0.102	0.038	1	upregulated
DUSP1	0.00815194674964721	0.420956934097673	0.717	0.6	1	upregulated
ITPR1	0.00815687832150332	0.27498636578706	0.14	0.062	1	upregulated
SLC39A1	0.00822529311125541	0.257321073168807	0.131	0.056	1	upregulated
CD6	0.00824405567368002	0.331857406799389	0.325	0.212	1	upregulated
VTI1B	0.0083268354859861	0.274725099927839	0.201	0.106	1	upregulated
AGL	0.0084108730917067	-0.284181964455601	0.057	0.106	1	downregulated
GINM1	0.008454643461431	0.277670710818992	0.121	0.05	1	upregulated
SEC14L1	0.00855970459297857	0.253759960711668	0.13	0.056	1	upregulated
NDUFA6	0.00866275742952215	0.327866797871864	0.528	0.394	1	upregulated
ELF2	0.00867615571063978	-0.33702945810567	0.096	0.156	1	downregulated
PYHIN1	0.0087076867314534	-0.385990041328364	0.202	0.269	1	downregulated
TNFRSF25	0.00886973183639773	0.277073341358962	0.103	0.038	1	upregulated
CD53	0.00888570601853371	-0.292584294602266	0.609	0.6	1	downregulated
TMEM107	0.00898258517130648	0.302460304891108	0.136	0.062	1	upregulated
CLEC2D	0.00899362391625131	0.320396907874293	0.408	0.281	1	upregulated
EIF4EBP2	0.00899506163279614	-0.363924893926096	0.113	0.175	1	downregulated
SVBP	0.00902921156586308	0.273280912734764	0.13	0.056	1	upregulated
VSIR	0.00909110989246315	-0.290971878430739	0.159	0.231	1	downregulated
SMCHD1	0.00918129948944343	-0.340624742445548	0.286	0.356	1	downregulated
POLDIP3	0.00925874588313612	0.250683077504689	0.121	0.05	1	upregulated
ITGB2-AS1	0.0093141753276122	-0.288875819185781	0.071	0.125	1	downregulated
RIPOR2	0.00933076353255967	-0.40854062402591	0.088	0.144	1	downregulated
EIF5B	0.00934509156524393	0.270304864940963	0.188	0.1	1	upregulated
PCIF1	0.00952888922705621	0.30855754553834	0.17	0.088	1	upregulated
LINC00649	0.00954040878575041	0.272418151155308	0.112	0.044	1	upregulated
CHIC2	0.00955744792678791	0.297332850246153	0.274	0.169	1	upregulated
PIK3R5	0.00968862436509143	-0.278596376441901	0.053	0.1	1	downregulated
TAPBP	0.00976735424955521	-0.389271563648534	0.423	0.462	1	downregulated
MYH9	0.00979927591988745	-0.410215774705151	0.533	0.556	1	downregulated
DPM2	0.00979939671426135	0.291690199029502	0.177	0.094	1	upregulated
HDAC7	0.00980277037367092	0.306469560715807	0.135	0.062	1	upregulated
NPRL2	0.00980772262214321	-0.336685274298693	0.121	0.181	1	downregulated
GSS	0.00983476523417881	0.278013332819001	0.126	0.056	1	upregulated
SERPINB9	0.00986267772655349	0.315223225663298	0.169	0.088	1	upregulated
PTPRA	0.00986763789017717	0.276045443548962	0.101	0.038	1	upregulated
SMDT1	0.00987244445325322	-0.418303896449545	0.342	0.4	1	downregulated
WAS	0.00991858010888013	-0.330794212295771	0.412	0.481	1	downregulated
RAP1A	0.010140667040672	0.291988718281294	0.364	0.244	1	upregulated
SMIM10L1	0.0101419563170367	0.291088935754763	0.188	0.1	1	upregulated
TNF	0.0102156680093988	0.328280359391606	0.152	0.075	1	upregulated
PSMC6	0.0103077527029055	-0.340249585492717	0.157	0.225	1	downregulated
H2AFV	0.0103721008377816	0.268452054624876	0.309	0.2	1	upregulated
HCFC1	0.0103845374651116	-0.327850502253171	0.073	0.125	1	downregulated
KMT2C	0.010460847308645	-0.385372013903595	0.109	0.169	1	downregulated
SRRT	0.0104672587927031	0.376509732244883	0.281	0.181	1	upregulated
ARRDC1	0.0105217274457847	0.267485467750554	0.201	0.112	1	upregulated
FGFR1OP2	0.0105833491969538	-0.401662826149149	0.288	0.356	1	downregulated
SNX3	0.010612618076801	0.287278002626686	0.271	0.169	1	upregulated
CNOT8	0.0107015135125895	0.276196552197837	0.194	0.106	1	upregulated
EVI2A	0.010800119275049	0.363889956889973	0.172	0.094	1	upregulated
LAMTOR5	0.010831370134083	0.302371551635058	0.406	0.288	1	upregulated
JAK1	0.0108558578243625	-0.374873003930468	0.542	0.569	1	downregulated
HIF1A	0.0108995675112227	0.303538049146329	0.27	0.169	1	upregulated
IPO7	0.0109061899580903	-0.280863394229701	0.063	0.112	1	downregulated
TOR3A	0.0109251076428161	0.277337257160339	0.144	0.069	1	upregulated
COX20	0.0109283667573292	0.282966868147706	0.174	0.094	1	upregulated
SP140	0.0109737719900548	0.261774136768089	0.259	0.156	1	upregulated
BOD1L1	0.0109862678893868	-0.451857417773796	0.079	0.131	1	downregulated
MINOS1	0.0110804222200207	-0.286691653452563	0.118	0.181	1	downregulated
PSMD14	0.0110977836338919	0.257179499408692	0.182	0.1	1	upregulated
CXCR4	0.0115286998143444	-0.376967148201015	0.558	0.581	1	downregulated
FAM104A	0.0115389344294714	0.261779597612456	0.219	0.125	1	upregulated
ATOX1	0.0116032537929959	0.26811454971101	0.176	0.094	1	upregulated
CD44	0.0116232241605065	0.31015308508418	0.519	0.394	1	upregulated
PRDX3	0.0116502112537823	0.273036193284116	0.326	0.212	1	upregulated
NSD3	0.0116504966192979	0.324042823152923	0.247	0.156	1	upregulated
ARID5A	0.0116961605749671	0.330482851060775	0.277	0.181	1	upregulated
THUMPD1	0.0118001418697492	-0.307632940959116	0.11	0.169	1	downregulated
TFDP2	0.0118459495496429	-0.359605235127267	0.07	0.119	1	downregulated
GSDMD	0.0119691503497655	-0.32540866549352	0.228	0.294	1	downregulated
GCNT1	0.0120056906357387	0.258134929259575	0.153	0.075	1	upregulated
CRYZ	0.0120700625953566	-0.307514098361029	0.064	0.112	1	downregulated
DCTD	0.0120936914772628	0.268532137789602	0.177	0.094	1	upregulated
GOLGA2	0.0121066333681056	-0.320918664641851	0.073	0.125	1	downregulated
ARHGAP25	0.0121547189577554	-0.389809833261676	0.16	0.219	1	downregulated
TIMM17B	0.0122917893767412	0.269635227694397	0.328	0.219	1	upregulated
LPXN	0.0125221352866436	-0.309484769614472	0.285	0.344	1	downregulated
CAP1	0.0125782592679373	-0.312460711545292	0.576	0.606	1	downregulated
ATXN1	0.0125827457086008	0.2750767755123	0.166	0.088	1	upregulated
UXT	0.0126634745031769	-0.308846218745268	0.406	0.456	1	downregulated
PKM	0.0127507229625771	0.279879794092298	0.688	0.569	1	upregulated
REXO2	0.0127571492729596	0.291137090472282	0.139	0.069	1	upregulated
TBX21	0.0127746178774184	-0.310252349593399	0.059	0.106	1	downregulated
UBLCP1	0.0130187750755164	-0.39057152234982	0.138	0.2	1	downregulated
UBR1	0.0130260395183226	-0.277630940109508	0.06	0.106	1	downregulated
G6PD	0.0130992036154538	-0.332454542114469	0.172	0.238	1	downregulated
HELZ	0.0131070645965881	-0.500235098642755	0.134	0.194	1	downregulated
ITM2A	0.0131101979282892	0.279878989048505	0.674	0.562	1	upregulated
UQCC2	0.0134487404092909	0.253888688144418	0.215	0.125	1	upregulated
AC026979.2	0.0134566528552509	0.295198162941128	0.116	0.05	1	upregulated
ISCU	0.0136034950441829	0.25174813836469	0.52	0.381	1	upregulated
MRFAP1	0.0137286909215942	0.281506503943514	0.226	0.138	1	upregulated
RGS14	0.0138059995602042	-0.414777104076959	0.146	0.206	1	downregulated
LSM5	0.013854627081252	0.266562565455546	0.234	0.144	1	upregulated
IRF7	0.01387461938015	0.30351463083993	0.339	0.231	1	upregulated
KLF10	0.0140293746364691	-0.419036196514495	0.066	0.112	1	downregulated
ATP6V0C	0.0140550330298196	0.273592441441358	0.515	0.388	1	upregulated
MYO1F	0.0142319310274061	-0.264068185845941	0.149	0.219	1	downregulated
LNPEP	0.014292229305829	-0.366840873692997	0.259	0.319	1	downregulated
SH2D1A	0.0143081705120078	-0.369444202662364	0.335	0.388	1	downregulated
ATRAID	0.0143776402938441	0.337153311126923	0.327	0.225	1	upregulated
HSPH1	0.0144624552065147	0.296674238425117	0.165	0.088	1	upregulated
SVIP	0.0145568052227829	0.278673056780614	0.113	0.05	1	upregulated
PAIP2	0.0147680644828282	0.297918014571784	0.504	0.381	1	upregulated
ATP6V1F	0.0150460547818023	0.266888137181368	0.475	0.35	1	upregulated
RABAC1	0.0150480623731423	-0.442926228779379	0.211	0.275	1	downregulated
STK16	0.0151134590738952	0.265967367692631	0.139	0.069	1	upregulated
KIF2A	0.0151341346328567	-0.397084588092392	0.205	0.269	1	downregulated
NKTR	0.0152176799357412	-0.388192281806796	0.15	0.212	1	downregulated
VMA21	0.0152372725539838	0.254369032220388	0.171	0.094	1	upregulated
PCMT1	0.0152373360824524	-0.324299736159017	0.214	0.281	1	downregulated
CHMP1B	0.0154413425016623	-0.532135547833262	0.062	0.106	1	downregulated
ABCF3	0.0156252720440724	-0.259987217897504	0.065	0.112	1	downregulated
PRRC2B	0.0158258991004905	-0.396713186760685	0.152	0.212	1	downregulated
RHOT2	0.0159310874871421	-0.31253274529759	0.116	0.175	1	downregulated
DHRS7	0.0160945957487707	-0.336231224049523	0.433	0.481	1	downregulated
ADAM10	0.0161585854599974	0.256804441678451	0.139	0.069	1	upregulated
TNFRSF1A	0.0162555651149495	-0.43515740194615	0.154	0.212	1	downregulated
SET	0.0166687840435446	-0.435139398309784	0.282	0.344	1	downregulated
CITED2	0.0167206610216003	0.318986277956281	0.305	0.206	1	upregulated
GZMH	0.016732758553839	0.272210311053545	0.853	0.794	1	upregulated
EIF2A	0.016742857132274	0.270992550241449	0.17	0.094	1	upregulated
NDUFS1	0.016817878443459	-0.309138261720591	0.066	0.112	1	downregulated
SPON2	0.0169252188476999	-0.336842883509077	0.056	0.1	1	downregulated
TMED10	0.0169682349683026	0.25728460564059	0.385	0.262	1	upregulated
HIST1H2AC	0.0170558639380935	0.286975083290948	0.11	0.05	1	upregulated
AP3S1	0.0172482723034411	0.289893796491637	0.285	0.188	1	upregulated
MRPL36	0.0172555434170346	0.286417359623388	0.255	0.162	1	upregulated
NLRC5	0.017414776668622	-0.275905356119054	0.15	0.212	1	downregulated
TRAC	0.0179478474608196	0.278173758800724	0.65	0.537	1	upregulated
PRMT1	0.0180861630730708	-0.468886664845577	0.24	0.294	1	downregulated
SPSB3	0.0182810346567073	-0.346978540468285	0.293	0.356	1	downregulated
CD46	0.0184085617483399	-0.392790085401142	0.172	0.231	1	downregulated
EIF6	0.0184394147286385	-0.29736483931341	0.268	0.331	1	downregulated
INPP5K	0.0185407278704418	-0.330842962382115	0.13	0.188	1	downregulated
PTPRCAP	0.0186679340934606	0.258587920661189	0.118	0.056	1	upregulated
CDK6	0.0187117244344752	-0.413239499980552	0.175	0.231	1	downregulated
SRPK1	0.0187741288107122	-0.37280815508099	0.11	0.162	1	downregulated
NOLC1	0.0187812242995047	-0.295305872786644	0.098	0.15	1	downregulated
IGSF8	0.0188113134435956	-0.359469902195715	0.143	0.2	1	downregulated
PRDX2	0.0188773473051103	0.267493489926004	0.384	0.269	1	upregulated
SNAPC5	0.0189921553373307	0.254845977870197	0.144	0.075	1	upregulated
CCPG1	0.0189950937127239	0.263413293671032	0.137	0.069	1	upregulated
GABPB1	0.0190905582718554	0.279327545595969	0.109	0.05	1	upregulated
BTN3A3	0.0191440608389285	-0.312310807225388	0.104	0.156	1	downregulated
HNRNPDL	0.0192550093888358	0.271913115790248	0.633	0.537	1	upregulated
ARL6IP6	0.0194581380656883	-0.334596438152904	0.177	0.238	1	downregulated
SMC4	0.0194663511189434	0.265423327591012	0.145	0.075	1	upregulated
ZZEF1	0.0194672604153348	-0.338717038931113	0.062	0.106	1	downregulated
ERN1	0.0198708755439555	-0.283958167444298	0.066	0.112	1	downregulated
DTX3	0.0200138987357818	0.259690628277937	0.109	0.05	1	upregulated
MRPS6	0.0200235314917949	0.287723035285872	0.377	0.269	1	upregulated
CCR1	0.020278564693285	-0.333589660796748	0.085	0.138	1	downregulated
ARID1A	0.0210465294038573	-0.324148562477576	0.098	0.15	1	downregulated
IFI44	0.0210866806002068	0.283162049216193	0.133	0.069	1	upregulated
RAB9A	0.0211123051284084	-0.394657847060102	0.11	0.162	1	downregulated
NCK1	0.0211503616606734	-0.368691872477955	0.128	0.188	1	downregulated
JUNB	0.0218648734193108	-0.406272744738331	0.746	0.744	1	downregulated
LPCAT4	0.0218751013511523	0.271722058841161	0.18	0.106	1	upregulated
EIF3L	0.0222523327926803	-0.349428726330492	0.357	0.406	1	downregulated
RBM25	0.0222697762256239	-0.343165375134092	0.311	0.369	1	downregulated
SF3B2	0.0223032249227409	-0.350493765526923	0.438	0.456	1	downregulated
PRDX1	0.0223350844207745	0.263530451954242	0.504	0.388	1	upregulated
COG2	0.0223478902267553	-0.339729294226715	0.058	0.1	1	downregulated
MORC3	0.022522259296556	-0.309741451246999	0.102	0.156	1	downregulated
RB1CC1	0.0226250020257329	-0.396359433725338	0.109	0.162	1	downregulated
XIAP	0.0226982775881775	-0.486339500715416	0.089	0.138	1	downregulated
PPM1M	0.0227285336007062	0.270480455243798	0.166	0.094	1	upregulated
MRPL18	0.0227590439392208	-0.394542004737208	0.18	0.231	1	downregulated
FAM102A	0.0229222314482229	-0.339159562693937	0.072	0.119	1	downregulated
LIMA1	0.0233526116952168	-0.309315123607984	0.068	0.112	1	downregulated
NUP50	0.023354147084105	-0.383197533054432	0.095	0.144	1	downregulated
SRPRA	0.0234323457076069	-0.380019732471513	0.207	0.262	1	downregulated
ZMPSTE24	0.023747604042939	-0.347167673387924	0.064	0.106	1	downregulated
C20orf27	0.0242283430723682	-0.286565562166972	0.098	0.15	1	downregulated
ARHGAP4	0.0245534246790362	-0.265126507297638	0.188	0.25	1	downregulated
TRAF1	0.0250559977520082	0.300197638277805	0.169	0.1	1	upregulated
ARPC5	0.0250904922042652	0.254236450215599	0.518	0.4	1	upregulated
TRAF3IP3	0.0256624764145685	-0.39848447163288	0.402	0.438	1	downregulated
ANKRD10	0.0256793444668846	0.251394975779882	0.219	0.138	1	upregulated
ZNF24	0.0258033991458552	-0.335383376390018	0.181	0.238	1	downregulated
CMC1	0.025885162617385	-0.458599370744614	0.321	0.375	1	downregulated
PIM1	0.0260141510461749	-0.404737626617424	0.263	0.319	1	downregulated
IER2	0.0260876310417726	-0.280311078676717	0.511	0.556	1	downregulated
HPRT1	0.0261502649668225	0.256779809469884	0.226	0.144	1	upregulated
CCNL1	0.0265320196175686	-0.273052138769774	0.286	0.35	1	downregulated
TUT7	0.0267388402372113	-0.301977076156116	0.089	0.138	1	downregulated
EXOC4	0.0269300829053602	-0.256152223496413	0.058	0.1	1	downregulated
CYFIP2	0.0277180105034439	-0.308627411995994	0.223	0.281	1	downregulated
CHST12	0.0279422284229763	0.293357379692058	0.549	0.438	1	upregulated
NME3	0.0281597538998527	0.258850824291076	0.207	0.131	1	upregulated
HBP1	0.0281862921093544	-0.294783408339865	0.099	0.15	1	downregulated
TCTN3	0.0282247960706234	-0.336321572093279	0.069	0.112	1	downregulated
IRF2BP2	0.0284700115847788	-0.270772996363566	0.069	0.112	1	downregulated
B4GALT1	0.0287624579971822	0.250278870693977	0.138	0.075	1	upregulated
FAM160B1	0.0288292083631486	0.252190718154437	0.104	0.05	1	upregulated
TAPBPL	0.0289317308285012	-0.323454982256725	0.09	0.138	1	downregulated
NFE2L2	0.0291154355989558	-0.27570675162648	0.111	0.162	1	downregulated
SPTLC2	0.0297023617449873	-0.255386992292843	0.07	0.112	1	downregulated
KIDINS220	0.0301286748336605	-0.314447876432743	0.065	0.106	1	downregulated
ILF3	0.0302691676352723	-0.314910930405915	0.259	0.312	1	downregulated
SMAD2	0.0304998991577923	-0.308509902043429	0.075	0.119	1	downregulated
TTC1	0.0306290204853257	0.260717871110596	0.196	0.125	1	upregulated
ARGLU1	0.0310043505718254	-0.31859527358889	0.296	0.35	1	downregulated
MGST3	0.0310176191352416	-0.336080644275029	0.338	0.388	1	downregulated
ZNF22	0.0312193275041704	-0.3075123453693	0.171	0.225	1	downregulated
ZFR	0.031481602224786	-0.39031427354168	0.147	0.2	1	downregulated
CXCR6	0.0316915835834099	-0.366466286601144	0.494	0.525	1	downregulated
XPO1	0.031743872613169	-0.38247086650997	0.102	0.15	1	downregulated
NPEPPS	0.031853178803434	-0.318335306580692	0.131	0.181	1	downregulated
VPS13C	0.0319567353335029	-0.397981047798649	0.174	0.225	1	downregulated
S100A4	0.0320835823713243	0.33293192810177	0.857	0.831	1	upregulated
GEMIN7	0.0321947947664798	-0.321589713846339	0.076	0.119	1	downregulated
MAT2B	0.032550997644199	-0.32850517548847	0.407	0.444	1	downregulated
SIGIRR	0.0325618334014692	-0.277192613954706	0.259	0.312	1	downregulated
GNAI3	0.0328731410180449	-0.300857503957473	0.169	0.225	1	downregulated
USP1	0.0332397553074833	-0.270781003496581	0.118	0.169	1	downregulated
BIRC3	0.0345275031541682	0.341875315938517	0.17	0.106	1	upregulated
ACTR1A	0.0346452811903407	0.253835437227483	0.221	0.144	1	upregulated
RPN1	0.0350975359020879	-0.286383863360491	0.316	0.369	1	downregulated
ACTR10	0.0355133516236544	-0.287243053531268	0.124	0.175	1	downregulated
FAM13B	0.0355314412974807	-0.396922219732867	0.094	0.138	1	downregulated
RRP7A	0.0359436825537454	-0.368401761541069	0.168	0.219	1	downregulated
ATG3	0.0361780811931369	-0.333757192286744	0.192	0.244	1	downregulated
ZFAS1	0.0362142177544354	0.258301537292404	0.473	0.375	1	upregulated
BAG6	0.0364942544196244	-0.251501474939327	0.107	0.156	1	downregulated
KDM2A	0.0365033627006747	-0.258464483178767	0.097	0.144	1	downregulated
TCERG1	0.0373905830685855	-0.266093539057786	0.113	0.162	1	downregulated
PPP2CA	0.0374644351291075	-0.302812164661132	0.152	0.206	1	downregulated
TCF25	0.0375096892173854	-0.32206083309378	0.32	0.362	1	downregulated
PRKCB	0.0379938370624799	-0.295676821124593	0.071	0.112	1	downregulated
HMGB2	0.0388138088418012	0.256158486259711	0.371	0.275	1	upregulated
KLRC1	0.0390558319803349	0.422454716478758	0.14	0.081	1	upregulated
MRPL39	0.0391391694120416	-0.27100754184037	0.099	0.144	1	downregulated
DTX3L	0.0396197646332511	-0.331494378112157	0.137	0.188	1	downregulated
MCTP2	0.0399704809381639	-0.308459832013489	0.066	0.106	1	downregulated
FBXO9	0.0405193808166062	-0.281775203782803	0.082	0.125	1	downregulated
SELENOF	0.0407950284414723	-0.270700033729865	0.389	0.431	1	downregulated
DSTN	0.0409150486842585	-0.307444082174194	0.151	0.2	1	downregulated
SPTAN1	0.0409468107544599	-0.251044547533709	0.264	0.319	1	downregulated
DGCR6L	0.0431110271878562	-0.270781702360175	0.193	0.244	1	downregulated
XRCC5	0.0445764286134771	-0.352507930668011	0.392	0.412	1	downregulated
PRRC2C	0.0454948154576322	-0.430631627660815	0.494	0.488	1	downregulated
SF3B1	0.0457397244547999	-0.30920641866647	0.34	0.381	1	downregulated
SAMD9L	0.0462067290828871	-0.423505590598484	0.195	0.244	1	downregulated
SLC2A3	0.0467752174904116	-0.406392985725251	0.244	0.3	1	downregulated
NR4A2	0.0477589286732194	-0.418259222023386	0.318	0.362	1	downregulated
DDX6	0.0477989598765512	-0.367215249967324	0.217	0.262	1	downregulated
DCTN3	0.0478130231753847	-0.283755082165808	0.348	0.388	1	downregulated
