# Supplementary material for: PD‐L1 on Tumor‐Derived Extracellular Vesicles Induces CD8+ T Cell Terminal Exhaustion and Mediates Anti‐PD‐1 Resistance in Head and Neck Squamous Cell Carcinoma
Source: Adv Sci (Weinh). 2025 Nov 5;13(4):e16348. doi: 10.1002/advs.202516348 (PMC12822461; doi:10.1002/advs.202516348)
Supplement: Supplementary file 8 — Supplemental Table 8 [file ADVS-13-e16348-s009.xls]

## Sheet: Sheet1
gene_id	gene_name	EntrezID	transcript_id	GO	KEGG	KO_ENTRY	EC	Description	trans_type	DO	Reactome	FPKM.EV_KO1	FPKM.EV_KO2	FPKM.EV_KO_Lin	FPKM.EV_KO_Long	FPKM.EV_KO_Wu	FPKM.EV_KO_Yang	FPKM.EV1	FPKM.EV2	FPKM.EV_Lin	FPKM.EV_Long	FPKM.EV_Wu	FPKM.EV_Yang	fc	log2(fc)	pval	qval	regulation	significant
ENSG00000234857	HNRNPUL2-BSCL2	47640	ENST00000403734	NA	NA	NA	NA	HNRNPUL2-BSCL2 readthrough (NMD candidate) [Source:HGNC Symbol;Acc:HGNC:49189]	nonsense_mediated_decay	NA	NA	4.95429	0	6.46915	5.84397	0.135157	0	0	0	0	0	0	4.66447	23805.8	14.539	1.26339e-06	0.0336061	up	yes
ENSG00000143977	SNRPG	144415;144423;144421;144418;144420;144419;144417;144416;144422	ENST00000272348;ENST00000488400;ENST00000454893;ENST00000438261;ENST00000413456;ENST00000449935;ENST00000482975;ENST00000429728;ENST00000480370	GO:0000245(spliceosomal complex assembly);GO:0000387(spliceosomal snRNP assembly);GO:0000398(mRNA splicing, via spliceosome);GO:0003723(RNA binding);GO:0005515(protein binding);GO:0005634(nucleus);GO:0005654(nucleoplasm);GO:0005681(spliceosomal complex);GO:0005682(U5 snRNP);GO:0005683(U7 snRNP);GO:0005684(U2-type spliceosomal complex);GO:0005685(U1 snRNP);GO:0005686(U2 snRNP);GO:0005687(U4 snRNP)…	03040(Spliceosome);03040(Spliceosome)	NA	NA	small nuclear ribonucleoprotein polypeptide G [Source:HGNC Symbol;Acc:HGNC:11163]	protein_coding;retained_intron;protein_coding_CDS_not_defined	DOID:9261(nasopharynx_carcinoma)	R-HSA-111437(Cleavage of the 3'-end of the Histone Pre-mRNA);R-HSA-111438(Recruitment of U7 snRNP:ZFP100 complex to the Histone Pre-mRNA);R-HSA-191763(snRNP:Snurportin complex formation);R-HSA-191784(snRNA Cap hypermethylation);R-HSA-191786(snRNP complex assembly);R-HSA-191790(Loading and methylation of Sm proteins onto SMN Complexes);R-HSA-191830(snRNP nuclear import and release);R-HSA-75079(For…	120.297	122.547	129.971	84.8109	86.9024	105.278	100.521	111.331	105.5	68.4492	74.1981	81.3312	1.25167	0.323851	1.34389e-06	0.0336061	up	no
ENSG00000143184	XCL1	25897	ENST00000367818	GO:0001916(positive regulation of T cell mediated cytotoxicity);GO:0002548(monocyte chemotaxis);GO:0002690(positive regulation of leukocyte chemotaxis);GO:0002725(negative regulation of T cell cytokine production);GO:0002726(positive regulation of T cell cytokine production);GO:0002826(negative regulation of T-helper 1 type immune response);GO:0005125(cytokine activity);GO:0005515(protein binding…	04060(Cytokine-cytokine receptor interaction);04061(Viral protein interaction with cytokine and cytokine receptor);04062(Chemokine signaling pathway)	NA	NA	X-C motif chemokine ligand 1 [Source:HGNC Symbol;Acc:HGNC:10645]	protein_coding	DOID:12132(granulomatosis_with_polyangiitis);DOID:1580(diffuse_scleroderma);DOID:2986(IgA_glomerulonephritis);DOID:418(systemic_scleroderma);DOID:4780(anti-basement_membrane_glomerulonephritis);DOID:614(lymphopenia);DOID:7148(rheumatoid_arthritis);DOID:848(arthritis);DOID:9415(allergic_asthma)	R-HSA-373339(Receptor CXC1 binds to the ligands lymphotactin and cytokine SCM-1 beta);R-HSA-379048(Liganded Gq/11-activating GPCRs act as GEFs for Gq/11);R-HSA-749448(Liganded Gq-activating GPCRs bind inactive heterotrimeric Gq);R-HSA-749452(The Ligand:GPCR:Gq complex dissociates)	319.476	403.44	164.949	239.186	210.219	184.571	203.465	329.483	138.852	195.969	193.215	150.811	1.29417	0.372025	2.8866e-06	0.0481225	up	no
ENSG00000140564	FURIN	91773;91775;91774;91772;91778;91779;91776;91771	ENST00000680053;ENST00000681804;ENST00000618099;ENST00000610579;ENST00000558794;ENST00000560018;ENST00000680687;ENST00000268171	GO:0000139(Golgi membrane);GO:0001825(blastocyst formation);GO:0002020(protease binding);GO:0002862(negative regulation of inflammatory response to antigenic stimulus);GO:0004175(endopeptidase activity);GO:0004252(serine-type endopeptidase activity);GO:0004867(serine-type endopeptidase inhibitor activity);GO:0005515(protein binding);GO:0005576(extracellular region);GO:0005768(endosome);GO:0005783…	03250(Viral life cycle - HIV-1);03250(Viral life cycle - HIV-1)	K01349	EC:3.4.21.75	furin, paired basic amino acid cleaving enzyme [Source:HGNC Symbol;Acc:HGNC:8568]	protein_coding;nonsense_mediated_decay;retained_intron	DOID:10763(hypertension);DOID:11260(rabies);DOID:11934(head_and_neck_cancer);DOID:12306(vitiligo);DOID:12894(Sjogren's_syndrome);DOID:1485(cystic_fibrosis);DOID:1542(head_and_neck_carcinoma);DOID:162(cancer);DOID:1749(squamous_cell_carcinoma);DOID:178(vascular_disease);DOID:1883(hepatitis_C);DOID:2237(hepatitis);DOID:225(syndrome);DOID:2349(arteriosclerosis);DOID:2394(ovarian_cancer);DOID:3070(hi…	R-HSA-1181152(Cleavage of NODAL proprotein);R-HSA-159728(Furin cleaves pro-prothrombin to prothrombin);R-HSA-159733(Furin cleaves pro-factor X to factor X);R-HSA-159771(Furin cleaves pro-protein C to protein C);R-HSA-159773(Furin cleaves pro-protein S to protein S);R-HSA-159796(Furin cleaves pro-factor IX to factor IX);R-HSA-159868(Furin cleaves pro-factor VII to factor VII);R-HSA-1602466(Activat…	48.6873	56.7266	16.6866	28.6385	16.9926	19.2136	46.3066	63.0171	6.05582	10.8555	8.11165	6.64536	1.94381	0.958887	7.30822e-06	0.0656361	up	no
ENSG00000267645	ENSG00000267645	230631	ENST00000476151	NA	NA	NA	NA	novel protein, POLR2J2-UPK3BL readthrough	nonsense_mediated_decay	NA	NA	0	0	0	2.24072	12.0837	0	9.64803	8.8824	5.84686	0	14.3501	4.82417	0.00024944	-11.969	1.02921e-05	0.0656361	down	yes
ENSG00000117643	MAN1C1	12719;12726;12723;12722;12724;12725;12720	ENST00000374332;ENST00000487493;ENST00000374329;ENST00000473891;ENST00000496532;ENST00000475314;ENST00000263979	GO:0000139(Golgi membrane);GO:0004571(mannosyl-oligosaccharide 1,2-alpha-mannosidase activity);GO:0005509(calcium ion binding);GO:0005515(protein binding);GO:0005783(endoplasmic reticulum);GO:0005794(Golgi apparatus);GO:0005975(carbohydrate metabolic process);GO:0006486(protein glycosylation);GO:0006487(protein N-linked glycosylation);GO:0008152(metabolic process);GO:0009100(glycoprotein metaboli…	00510(N-Glycan biosynthesis);00513(Various types of N-glycan biosynthesis);04141(Protein processing in endoplasmic reticulum);04141(Protein processing in endoplasmic reticulum)	K01230	EC:3.2.1.113	mannosidase alpha class 1C member 1 [Source:HGNC Symbol;Acc:HGNC:19080]	protein_coding;protein_coding_CDS_not_defined	NA	R-HSA-8847544(The COG complex and CUX1 and GOLGA5 dimers contribute to intra-Golgi vesicle tethering);R-HSA-8847635(Formation of cis-SNARE complex and membrane fusion in intra-Golgi retrograde traffic);R-HSA-964737(Progressive trimming of alpha-1,2-linked mannose residues from Man9GlcNAc2 to produce Man5GlcNAc2);R-HSA-964825(Progressive trimming of alpha-1,2-linked mannose residues from Man8GlcNA…	6.77896	2.19123	4.51523	2.68381	9.8553	4.26459	6.54043	2.21306	1.28645	1.02895	5.18534	1.46178	2.00889	1.0064	1.02988e-05	0.0656361	up	yes
ENSG00000152990	ADGRA3	189980;189986;189981;189991;189990;189984;189979;189983;189989;189985	ENST00000334304;ENST00000502482;ENST00000499527;ENST00000506346;ENST00000514749;ENST00000506155;ENST00000511051;ENST00000504617;ENST00000513385;ENST00000508133	GO:0004888(transmembrane signaling receptor activity);GO:0004930(G protein-coupled receptor activity);GO:0005515(protein binding);GO:0005886(plasma membrane);GO:0007165(signal transduction);GO:0007166(cell surface receptor signaling pathway);GO:0007186(G protein-coupled receptor signaling pathway);GO:0009897(external side of plasma membrane);GO:0016020(membrane);GO:0016020(membrane)	NA	NA	NA	adhesion G protein-coupled receptor A3 [Source:HGNC Symbol;Acc:HGNC:13839]	protein_coding;retained_intron;protein_coding_CDS_not_defined;nonsense_mediated_decay	NA	NA	1.35168	0.984366	0.811118	0.624063	0.876829	0.5462	0.994602	0.769407	0.376863	0.359632	0.244365	0.265869	1.94007	0.956105	1.13201e-05	0.0656361	up	no
ENSG00000277957	SENP3-EIF4A1	106460	ENST00000614237	GO:0005730(nucleolus);GO:0006508(proteolysis);GO:0008234(cysteine-type peptidase activity)	NA	NA	NA	SENP3-EIF4A1 readthrough (NMD candidate) [Source:HGNC Symbol;Acc:HGNC:49182]	nonsense_mediated_decay	NA	NA	166.259	144.35	104.707	103.993	174.475	114.861	73.9682	69.2716	109.254	62.8084	78.2845	100.797	1.69989	0.765444	1.16151e-05	0.0656361	up	no
ENSG00000187653	TMSB4XP8	193567	ENST00000402089	NA	NA	NA	NA	TMSB4X pseudogene 8 [Source:HGNC Symbol;Acc:HGNC:11885]	processed_pseudogene	NA	NA	145.949	111.468	265.65	289.142	230.807	247.555	107.337	82.7512	237.351	209.352	173.925	200.273	1.34163	0.423991	1.30478e-05	0.0656361	up	no
ENSG00000175063	UBE2C	161677;161679;161681;161680;161676;161674;161675;161678	ENST00000356455;ENST00000352551;ENST00000496085;ENST00000372568;ENST00000335046;ENST00000405520;ENST00000617055;ENST00000243893	GO:0000151(ubiquitin ligase complex);GO:0000166(nucleotide binding);GO:0000209(protein polyubiquitination);GO:0004842(ubiquitin-protein transferase activity);GO:0005515(protein binding);GO:0005524(ATP binding);GO:0005634(nucleus);GO:0005654(nucleoplasm);GO:0005680(anaphase-promoting complex);GO:0005829(cytosol);GO:0005886(plasma membrane);GO:0006511(ubiquitin-dependent protein catabolic process);…	04120(Ubiquitin mediated proteolysis);04120(Ubiquitin mediated proteolysis)	K06688	EC:2.3.2.23	ubiquitin conjugating enzyme E2 C [Source:HGNC Symbol;Acc:HGNC:15937]	protein_coding;protein_coding_CDS_not_defined	DOID:162(cancer);DOID:3908(lung_non-small_cell_carcinoma);DOID:3963(thyroid_gland_carcinoma);DOID:684(hepatocellular_carcinoma)	R-HSA-141423(Binding of the MCC complex to the APC/C complex);R-HSA-174057(Multiubiquitination of APC/C-associated Cdh1);R-HSA-174058(Degradation of multiubiquitinated Cdh1);R-HSA-174070(Association of Cdh1 with the APC/C);R-HSA-174079(Phosphorylation of Cdh1 by Cyclin A:Cdk2);R-HSA-174088(Association of cell cycle proteins with the APC/C:Cdh1 complex);R-HSA-174104(Ubiquitination of Cyclin A by A…	76.8092	68.9271	102.209	48.0327	31.1301	73.9717	58.3996	62.25	84.4427	33.2356	23.4292	63.8608	1.30383	0.382756	1.32856e-05	0.0656361	up	no
ENSG00000124208	PEDS1-UBE2V1	162121	ENST00000341698	GO:0005515(protein binding);GO:0005654(nucleoplasm);GO:0006631(fatty acid metabolic process);GO:0016020(membrane)	00565(Ether lipid metabolism)	K20656	EC:1.14.19.77	PEDS1-UBE2V1 readthrough [Source:HGNC Symbol;Acc:HGNC:33521]	protein_coding	NA	NA	0	0	0	0	0	5.29676	0	9.13624	0	6.84551	0	0	0.000109923	-13.1512	1.48454e-05	0.0656361	down	yes
ENSG00000278195	SSTR3	170194;170195	ENST00000610913;ENST00000617123	GO:0004930(G protein-coupled receptor activity);GO:0004994(somatostatin receptor activity);GO:0005102(signaling receptor binding);GO:0005515(protein binding);GO:0005886(plasma membrane);GO:0005929(cilium);GO:0007165(signal transduction);GO:0007186(G protein-coupled receptor signaling pathway);GO:0007187(G protein-coupled receptor signaling pathway, coupled to cyclic nucleotide second messenger);G…	04080(Neuroactive ligand-receptor interaction);04935(Growth hormone synthesis, secretion and action);04935(Growth hormone synthesis, secretion and action)	NA	NA	somatostatin receptor 3 [Source:HGNC Symbol;Acc:HGNC:11332]	protein_coding	DOID:14330(Parkinson's_disease);DOID:162(cancer);DOID:3717(gastric_adenocarcinoma)	R-HSA-374758(Somatostatin receptors bind somatostatin and cortistatin);R-HSA-380073(Liganded Gi-activating GPCR acts as a GEF for Gi);R-HSA-5624126(ARL6:GTP and the BBSome bind ciliary cargo);R-HSA-5624127(ARL6:GTP and the BBSome target cargo to the primary cilium);R-HSA-749454(The Ligand:GPCR:Gi complex dissociates);R-HSA-749456(Liganded Gi-activating GPCRs bind inactive heterotrimeric G-protein…	4.69986	0.142112	0.481231	0.200726	0.56529	0.748212	6.4851	0.593995	0.65759	0.365623	1.17538	1.60888	0.528208	-0.920823	1.57486e-05	0.0656361	down	no
ENSG00000161835	TAMALIN	61342;61346;61348;61349;61343;61347;61344	ENST00000293662;ENST00000550809;ENST00000552508;ENST00000548505;ENST00000552963;ENST00000547749;ENST00000552049	GO:0005515(protein binding);GO:0005737(cytoplasm);GO:0005886(plasma membrane);GO:0007165(signal transduction);GO:0014069(postsynaptic density);GO:0016020(membrane);GO:0030165(PDZ domain binding);GO:0031267(small GTPase binding);GO:0042802(identical protein binding);GO:0045202(synapse);GO:0045211(postsynaptic membrane);GO:0048471(perinuclear region of cytoplasm);GO:0098685(Schaffer collateral - CA…	NA	NA	NA	trafficking regulator and scaffold protein tamalin [Source:HGNC Symbol;Acc:HGNC:18707]	protein_coding;retained_intron;protein_coding_CDS_not_defined	NA	NA	2.881	1.88306	1.27097	1.21327	1.24714	1.31778	1.7303	2.62191	0.227737	0.0881688	0.427698	0.092239	3.879	1.95568	2.19945e-05	0.0846164	up	yes
ENSG00000143185	XCL2	25895	ENST00000367819	GO:0002548(monocyte chemotaxis);GO:0005125(cytokine activity);GO:0005515(protein binding);GO:0005576(extracellular region);GO:0005615(extracellular space);GO:0006935(chemotaxis);GO:0006954(inflammatory response);GO:0006955(immune response);GO:0007165(signal transduction);GO:0007186(G protein-coupled receptor signaling pathway);GO:0008009(chemokine activity);GO:0008015(blood circulation);GO:001082…	04060(Cytokine-cytokine receptor interaction);04061(Viral protein interaction with cytokine and cytokine receptor);04062(Chemokine signaling pathway)	NA	NA	X-C motif chemokine ligand 2 [Source:HGNC Symbol;Acc:HGNC:10646]	protein_coding	DOID:4780(anti-basement_membrane_glomerulonephritis);DOID:8398(osteoarthritis)	R-HSA-373339(Receptor CXC1 binds to the ligands lymphotactin and cytokine SCM-1 beta);R-HSA-379048(Liganded Gq/11-activating GPCRs act as GEFs for Gq/11);R-HSA-749448(Liganded Gq-activating GPCRs bind inactive heterotrimeric Gq);R-HSA-749452(The Ligand:GPCR:Gq complex dissociates)	603.665	364.516	131.251	316.294	403.41	268.607	350.979	302.155	110.386	254.237	354.291	232.006	1.313	0.392869	2.59165e-05	0.0925829	up	no
ENSG00000171302	CANT1	117974;117980;117975;117972;117983;117985;117978;117981;117977;117979;117976;117973;117987;117982	ENST00000302345;ENST00000590370;ENST00000592228;ENST00000392446;ENST00000591811;ENST00000592887;ENST00000588611;ENST00000586916;ENST00000588096;ENST00000588075;ENST00000591773;ENST00000620915;ENST00000591732;ENST00000592033	GO:0004382(GDP phosphatase activity);GO:0005509(calcium ion binding);GO:0005515(protein binding);GO:0005576(extracellular region);GO:0005783(endoplasmic reticulum);GO:0005789(endoplasmic reticulum membrane);GO:0005794(Golgi apparatus);GO:0005886(plasma membrane);GO:0016020(membrane);GO:0016787(hydrolase activity);GO:0017110(nucleoside diphosphate phosphatase activity);GO:0030166(proteoglycan bios…	00230(Purine metabolism);00240(Pyrimidine metabolism);00240(Pyrimidine metabolism)	K12304	EC:3.6.1.6	calcium activated nucleotidase 1 [Source:HGNC Symbol;Acc:HGNC:19721]	protein_coding;nonsense_mediated_decay;protein_coding_CDS_not_defined;retained_intron	DOID:0060462(Desbuquois_dysplasia);DOID:0070302(multiple_epiphyseal_dysplasia_7)	R-HSA-6798745(Exocytosis of tertiary granule lumen proteins);R-HSA-6798749(Exocytosis of specific granule lumen proteins);R-HSA-6800434(Exocytosis of ficolin-rich granule lumen proteins)	1.25304	1.32057	1.15945	1.9145	1.791	1.10084	1.32697	1.90138	3.40926	3.40628	3.66478	2.41991	0.575069	-0.798192	4.00557e-05	0.131546	down	no
ENSG00000293358	ENSG00000293358	114955	ENST00000634326	NA	NA	NA	NA	novel transcript	lncRNA	NA	NA	0.432239	0.2307	0.075503	0.17313	0.389379	0.471154	0.030168	0.031994	0.014425	0.022547	0	0.001762	11.6699	3.54472	4.20838e-05	0.131546	up	yes
ENSG00000130726	TRIM28	138552;138555;138562;138560;138556;138557;138565;138566;138559;138564;138553;138563;138561	ENST00000253024;ENST00000341753;ENST00000597136;ENST00000601150;ENST00000597968;ENST00000597618;ENST00000600840;ENST00000598355;ENST00000597172;ENST00000595974;ENST00000593582;ENST00000595028;ENST00000597995	GO:0000122(negative regulation of transcription by RNA polymerase II);GO:0000785(chromatin);GO:0000791(euchromatin);GO:0000792(heterochromatin);GO:0001701(in utero embryonic development);GO:0001837(epithelial to mesenchymal transition);GO:0003677(DNA binding);GO:0003682(chromatin binding);GO:0003713(transcription coactivator activity);GO:0003714(transcription corepressor activity);GO:0003723(RNA …	NA	K08882	EC:2.3.2.27	tripartite motif containing 28 [Source:HGNC Symbol;Acc:HGNC:16384]	protein_coding;retained_intron	DOID:162(cancer)	R-HSA-3782535(TRIM28 SUMOylates TRIM28:ZNF350 with SUMO1);R-HSA-9614816(Latent Transcriptinally Repressed HCMV Genome);R-HSA-975040(KRAB-ZNF / KAP Interaction);R-HSA-9842833(SETDB1 in ATF7IP:SETDB1:SUMO2-6K-TRIM28:KRAB-ZFP:retroelement trimethylates lysine-9 of histone H3 in nucleosomes);R-HSA-9842839(ATF7IP:SETDB1 binds SUMO2-6K-TRIM28:KRAB-ZFP:retroelement chromatin);R-HSA-9842850(TRIM28 (KAP1)…	59.6883	56.896	37.4438	33.021	46.2825	33.5895	52.3491	60.7592	9.65547	14.5049	35.5379	13.9284	1.82353	0.866738	5.33141e-05	0.156847	up	no
ENSG00000164818	DNAAF5	222777;222781;222783;222782;222779;222780;222784	ENST00000297440;ENST00000491496;ENST00000486546;ENST00000403952;ENST00000438961;ENST00000440747;ENST00000461576	GO:0003341(cilium movement);GO:0005515(protein binding);GO:0005737(cytoplasm);GO:0030030(cell projection organization);GO:0036158(outer dynein arm assembly);GO:0036159(inner dynein arm assembly);GO:0045505(dynein intermediate chain binding);GO:0120293(dynein axonemal particle);GO:0120293(dynein axonemal particle)	NA	NA	NA	dynein axonemal assembly factor 5 [Source:HGNC Symbol;Acc:HGNC:26013]	protein_coding;retained_intron;protein_coding_CDS_not_defined	DOID:0110604(primary_ciliary_dyskinesia_18);DOID:9562(primary_ciliary_dyskinesia)	NA	10.3082	10.8483	6.00657	3.69172	5.24235	5.05337	9.12467	11.3122	1.49946	2.26823	2.61092	2.34203	1.82712	0.869568	6.10541e-05	0.165778	up	no
ENSG00000164970	FAM219A	246837;246838;246836;246834;246840;246839;246832;246831;246835	ENST00000445726;ENST00000297620;ENST00000651358;ENST00000379087;ENST00000379078;ENST00000422409;ENST00000379081;ENST00000379080;ENST00000379089	NA	NA	NA	NA	family with sequence similarity 219 member A [Source:HGNC Symbol;Acc:HGNC:19920]	protein_coding	NA	NA	0.681349	0.511952	0.501568	0.919135	0.832259	0.696959	0.849612	0.714595	1.50705	2.19906	1.6697	1.34407	0.544633	-0.876642	6.42567e-05	0.165778	down	no
ENSG00000141582	CBX4	118044;118046;118047	ENST00000269397;ENST00000495122;ENST00000494546	GO:0000122(negative regulation of transcription by RNA polymerase II);GO:0000976(transcription cis-regulatory region binding);GO:0003682(chromatin binding);GO:0003714(transcription corepressor activity);GO:0003727(single-stranded RNA binding);GO:0005515(protein binding);GO:0005634(nucleus);GO:0005654(nucleoplasm);GO:0006325(chromatin organization);GO:0016604(nuclear body);GO:0016607(nuclear speck…	03083(Polycomb repressive complex);03083(Polycomb repressive complex)	K11452	EC:2.3.2.-	chromobox 4 [Source:HGNC Symbol;Acc:HGNC:1554]	protein_coding;retained_intron	DOID:162(cancer);DOID:557(kidney_disease);DOID:684(hepatocellular_carcinoma)	R-HSA-3108203(PRC1 SUMOylates CTBP1 with SUMO2,3);R-HSA-3108209(PRC1 SUMOylates CTBP1 with SUMO1);R-HSA-3223200(Demethylation of H3K27Me3 by KDM6B stimulates p16INK4A transcription, while binding of PRC1.4 complex to H3K27Me3 represses p16INK4A transcription);R-HSA-3229089(PRC1.4 complex binds H3K27Me3 nucleosomes on CDKN2A promoter);R-HSA-3229102(p-MAPKAPK3 phosphorylates BMI1);R-HSA-3296126(CBX…	5.13941	2.17978	2.41606	2.20147	1.8233	2.54759	4.86066	2.16698	0.66644	0.638858	0.930597	0.777094	2.16855	1.11673	6.62941e-05	0.165778	up	yes
ENSG00000173486	FKBP2	48162;48163;48168;48161;48167;48165	ENST00000541388;ENST00000309366;ENST00000652094;ENST00000536642;ENST00000535135;ENST00000449942	GO:0000413(protein peptidyl-prolyl isomerization);GO:0003755(peptidyl-prolyl cis-trans isomerase activity);GO:0005515(protein binding);GO:0005528(FK506 binding);GO:0005783(endoplasmic reticulum);GO:0005789(endoplasmic reticulum membrane);GO:0016020(membrane);GO:0016853(isomerase activity);GO:0061077(chaperone-mediated protein folding);GO:0061077(chaperone-mediated protein folding)	NA	K09569	EC:5.2.1.8	FKBP prolyl isomerase 2 [Source:HGNC Symbol;Acc:HGNC:3718]	retained_intron;protein_coding	DOID:12858(Huntington's_disease)	NA	15.3227	22.9759	20.0197	27.4883	21.8031	25.0774	15.9079	19.8313	9.97499	16.3316	14.8262	14.9468	1.50818	0.59281	8.21566e-05	0.195662	up	no
ENSG00000168488	ATXN2L	97495;97496;97494;97501;97511;97493;97517;97507;97498;97516;97512;97510;97492;97500;97518;97503;97499;97506;97509;97502;97513;97514;97515;97504;97497	ENST00000325215;ENST00000382686;ENST00000340394;ENST00000568266;ENST00000566946;ENST00000563314;ENST00000564162;ENST00000564284;ENST00000564304;ENST00000566007;ENST00000562583;ENST00000564035;ENST00000336783;ENST00000562867;ENST00000567024;ENST00000561539;ENST00000570200;ENST00000570284;ENST00000565845;ENST00000564656;ENST00000561732;ENST00000562686;ENST00000569318;ENST00000566080;ENST00000395547	GO:0003723(RNA binding);GO:0003729(mRNA binding);GO:0005515(protein binding);GO:0005634(nucleus);GO:0005737(cytoplasm);GO:0005829(cytosol);GO:0010494(cytoplasmic stress granule);GO:0016020(membrane);GO:0016071(mRNA metabolic process);GO:0016607(nuclear speck);GO:0034063(stress granule assembly);GO:0045296(cadherin binding);GO:0045296(cadherin binding)	05014(Amyotrophic lateral sclerosis);05017(Spinocerebellar ataxia);05022(Pathways of neurodegeneration - multiple diseases);05022(Pathways of neurodegeneration - multiple diseases)	NA	NA	ataxin 2 like [Source:HGNC Symbol;Acc:HGNC:31326]	protein_coding;retained_intron;nonsense_mediated_decay;protein_coding_CDS_not_defined	DOID:0050955(spinocerebellar_ataxia_type_2)	NA	9.13687	5.56622	5.48234	4.60839	6.93169	6.09818	8.86284	7.19549	9.32922	7.6611	12.8279	15.3986	0.652256	-0.616491	8.96667e-05	0.203841	down	no
ENSG00000109320	NFKB1	193944;193939;193943;193946;193940;193949;193955;193951;193961;193950;193942;193959;193960;193945;193954;193958;193947;193953;193957;193962;193941;193963	ENST00000697794;ENST00000507079;ENST00000697793;ENST00000697796;ENST00000394820;ENST00000509165;ENST00000600343;ENST00000652569;ENST00000697801;ENST00000697798;ENST00000652619;ENST00000504044;ENST00000698233;ENST00000697795;ENST00000510638;ENST00000697800;ENST00000505458;ENST00000502367;ENST00000697799;ENST00000697802;ENST00000226574;ENST00000697803	GO:0000122(negative regulation of transcription by RNA polymerase II);GO:0000165(MAPK cascade);GO:0000785(chromatin);GO:0000976(transcription cis-regulatory region binding);GO:0000977(RNA polymerase II transcription regulatory region sequence-specific DNA binding);GO:0000978(RNA polymerase II cis-regulatory region sequence-specific DNA binding);GO:0000981(DNA-binding transcription factor activity…	04010(MAPK signaling pathway);04014(Ras signaling pathway);04024(cAMP signaling pathway);04062(Chemokine signaling pathway);04064(NF-kappa B signaling pathway);04066(HIF-1 signaling pathway);04071(Sphingolipid signaling pathway);04151(PI3K-Akt signaling pathway);04210(Apoptosis);04211(Longevity regulating pathway);04218(Cellular senescence);04380(Osteoclast differentiation);04613(Neutrophil extra…	NA	NA	nuclear factor kappa B subunit 1 [Source:HGNC Symbol;Acc:HGNC:7794]	nonsense_mediated_decay;protein_coding;protein_coding_CDS_not_defined;retained_intron	DOID:0050340(opportunistic_bacterial_infectious_disease);DOID:0080547(metabolic_dysfunction-associated_steatohepatitis);DOID:10283(prostate_cancer);DOID:10286(prostate_carcinoma);DOID:10325(silicosis);DOID:1036(chronic_leukemia);DOID:1037(lymphoid_leukemia);DOID:10534(stomach_cancer);DOID:1059(intellectual_disability);DOID:10608(celiac_disease);DOID:1115(sarcoma);DOID:11394(adult_respiratory_dist…	R-HSA-1168633(NF-kappaB translocates from the cytosol to the nucleus);R-HSA-1168638(Activated IKK phosphorylates I-kappaB);R-HSA-1168640(Ubiquitinated IkB is degraded);R-HSA-1168642(SCF with beta-TrCP1 or beta-TrCP2 binds NF-kappaB:phospho-IkB);R-HSA-1168643(SCF-beta-TrCP ubiquitinylates IkB);R-HSA-168140(Active IKK Complex phosphorylates NF-kappa-B inhibitor );R-HSA-168166(NF-kappa-B complex is …	37.8884	36.3901	23.4713	19.9828	27.9338	21.8979	38.9104	36.9052	6.65441	13.2706	15.5804	8.23235	1.76721	0.821474	0.000105051	0.22843	up	no
ENSG00000155368	DBI	148358;148361;148356;148362;148354;148364;148355;148357;148359;148360;148363	ENST00000355857;ENST00000460901;ENST00000492375;ENST00000627305;ENST00000535617;ENST00000475783;ENST00000535757;ENST00000627093;ENST00000409094;ENST00000311521;ENST00000393103	GO:0000062(fatty-acyl-CoA binding);GO:0005515(protein binding);GO:0005783(endoplasmic reticulum);GO:0005788(endoplasmic reticulum lumen);GO:0005794(Golgi apparatus);GO:0006631(fatty acid metabolic process);GO:0008289(lipid binding);GO:0030156(benzodiazepine receptor binding);GO:0032994(protein-lipid complex);GO:0036042(long-chain fatty acyl-CoA binding);GO:0036151(phosphatidylcholine acyl-chain r…	03320(PPAR signaling pathway);03320(PPAR signaling pathway)	NA	NA	diazepam binding inhibitor, acyl-CoA binding protein [Source:HGNC Symbol;Acc:HGNC:2690]	protein_coding;protein_coding_CDS_not_defined;retained_intron	DOID:5419(schizophrenia)	R-HSA-8848246(DBI, ACBD7 bind MCFA-CoA and LCFA-CoA)	59.0796	72.9875	96.7796	83.6058	59.2002	89.2202	53.9676	71.8324	75.8048	56.7291	43.1657	64.1435	1.30915	0.388629	0.00012311	0.239681	up	no
ENSG00000108582	CPD	109607;109609;109616;109614;109610;109608;109612	ENST00000225719;ENST00000543464;ENST00000580396;ENST00000584051;ENST00000581826;ENST00000583275;ENST00000588977	GO:0004180(carboxypeptidase activity);GO:0004181(metallocarboxypeptidase activity);GO:0004185(serine-type carboxypeptidase activity);GO:0005615(extracellular space);GO:0005886(plasma membrane);GO:0006508(proteolysis);GO:0006518(peptide metabolic process);GO:0008233(peptidase activity);GO:0008237(metallopeptidase activity);GO:0008270(zinc ion binding);GO:0016020(membrane);GO:0016485(protein proces…	NA	K07752	EC:3.4.17.22	carboxypeptidase D [Source:HGNC Symbol;Acc:HGNC:2301]	protein_coding;retained_intron;protein_coding_CDS_not_defined	DOID:162(cancer)	R-HSA-421831(trans-Golgi Network Coat Assembly);R-HSA-421833(Vamp And trans-Golgi Network AP-1 Binding Coupled With Cargo Capture);R-HSA-421835(trans-Golgi Network Vesicle Scission);R-HSA-421836(trans-Golgi Network Derived Vesicle Uncoating);R-HSA-9696268(RND3 binds effectors);R-HSA-9696271(RND1 binds effectors)	1.68102	2.28694	1.35835	3.52247	2.09603	2.17625	2.05089	2.76611	1.96355	5.43609	2.93165	2.74336	0.77622	-0.365462	0.000124421	0.239681	down	no
ENSG00000125520	SLC2A4RG	163485;163488;163492;163491;163487;163486;163489	ENST00000266077;ENST00000493772;ENST00000496425;ENST00000482718;ENST00000485897;ENST00000474248;ENST00000491109	GO:0000978(RNA polymerase II cis-regulatory region sequence-specific DNA binding);GO:0003677(DNA binding);GO:0003700(DNA-binding transcription factor activity);GO:0005634(nucleus);GO:0005737(cytoplasm);GO:0006355(regulation of DNA-templated transcription);GO:0006357(regulation of transcription by RNA polymerase II);GO:0016607(nuclear speck);GO:0046872(metal ion binding);GO:0046872(metal ion bindi…	NA	NA	NA	SLC2A4 regulator [Source:HGNC Symbol;Acc:HGNC:15930]	protein_coding;protein_coding_CDS_not_defined	NA	NA	3.70056	5.77368	7.73469	5.60323	6.26332	7.25204	3.04699	5.57712	2.85111	2.63563	4.48511	4.91991	1.62133	0.69718	0.000124602	0.239681	up	no
ENSG00000288683	ENSG00000288683	167181	ENST00000474897	GO:0005778(peroxisomal membrane);GO:0044877(protein-containing complex binding);GO:0045046(protein import into peroxisome membrane)	NA	NA	NA	novel protein, PEX26-TUBA8	nonsense_mediated_decay	NA	NA	0.566806	0.919295	0	0.487984	0.077336	0.939014	0	0.92161	0	0.085016	0	0.081257	8.82241	3.14117	0.000148493	0.271971	up	yes
ENSG00000100097	LGALS1	170298;170296;170302;170300;170299;170297;170301	ENST00000425542;ENST00000215909;ENST00000472321;ENST00000454173;ENST00000480207;ENST00000464120;ENST00000489315	GO:0002317(plasma cell differentiation);GO:0003723(RNA binding);GO:0005515(protein binding);GO:0005576(extracellular region);GO:0005615(extracellular space);GO:0005737(cytoplasm);GO:0005788(endoplasmic reticulum lumen);GO:0005829(cytosol);GO:0006915(apoptotic process);GO:0030246(carbohydrate binding);GO:0031295(T cell costimulation);GO:0042981(regulation of apoptotic process);GO:0043065(positive …	NA	NA	NA	galectin 1 [Source:HGNC Symbol;Acc:HGNC:6561]	nonsense_mediated_decay;protein_coding;retained_intron;protein_coding_CDS_not_defined	DOID:10283(prostate_cancer);DOID:10591(pre-eclampsia);DOID:10966(lipoid_nephrosis);DOID:127(leiomyoma);DOID:13619(extrahepatic_cholestasis);DOID:162(cancer);DOID:1749(squamous_cell_carcinoma);DOID:1909(melanoma);DOID:1936(atherosclerosis);DOID:1967(leiomyosarcoma);DOID:2876(laryngeal_squamous_cell_carcinoma);DOID:3068(glioblastoma);DOID:3070(high_grade_glioma);DOID:3498(pancreatic_ductal_adenocar…	R-HSA-8952289(FAM20C phosphorylates FAM20C substrates)	44.9711	29.9883	133.703	149.475	32.445	71.8189	44.8028	26.2203	84.6494	96.9941	25.6408	56.3244	1.33695	0.418943	0.00015619	0.271971	up	no
ENSG00000100453	GZMB	76347;76344;76350;76346;76349;76345;76348	ENST00000532263;ENST00000216341;ENST00000526004;ENST00000382540;ENST00000530830;ENST00000415355;ENST00000554242	GO:0001772(immunological synapse);GO:0004252(serine-type endopeptidase activity);GO:0005515(protein binding);GO:0005576(extracellular region);GO:0005634(nucleus);GO:0005737(cytoplasm);GO:0005764(lysosome);GO:0005829(cytosol);GO:0006508(proteolysis);GO:0006915(apoptotic process);GO:0008233(peptidase activity);GO:0008236(serine-type peptidase activity);GO:0016020(membrane);GO:0016787(hydrolase acti…	04210(Apoptosis);04650(Natural killer cell mediated cytotoxicity);04940(Type I diabetes mellitus);05202(Transcriptional misregulation in cancer);05320(Autoimmune thyroid disease);05330(Allograft rejection);05332(Graft-versus-host disease);05332(Graft-versus-host disease)	K01353	EC:3.4.21.79	granzyme B [Source:HGNC Symbol;Acc:HGNC:4709]	nonsense_mediated_decay;protein_coding	DOID:0080600(COVID-19);DOID:1240(leukemia);DOID:1273(respiratory_syncytial_virus_infectious_disease);DOID:13241(Behcet's_disease);DOID:13378(Kawasaki_disease);DOID:162(cancer);DOID:1909(melanoma);DOID:2043(hepatitis_B);DOID:2237(hepatitis);DOID:225(syndrome);DOID:2377(multiple_sclerosis);DOID:2799(bronchiolitis_obliterans);DOID:3083(chronic_obstructive_pulmonary_disease);DOID:3627(aortic_aneurysm…	R-HSA-139893(Granzyme-B activates BID by cleavage);R-HSA-2976551(NOTCH2 stimulates GZMB transcription);R-HSA-2976563(NOTCH2 coactivator complex and phosphorylated CREB1 bind GZMB promoter);R-HSA-9710263(GZMB cleaves GSDME);R-HSA-9851084(JUNB dimer binds GZMB promoter);R-HSA-9851088(JUNB- and NPM1-ALK-mediated GZMB gene expression)	2556.94	1913.56	556.342	1205.8	810.175	670.916	2468.24	1347.19	445.453	847.02	529.223	598.81	1.3355	0.417383	0.000157702	0.271971	up	no
ENSG00000049656	CLPTM1L	198845;198853;198852;198847;198849;198855;198850;198858;198860;198848;198846;198851;198859;198856;198857;198854	ENST00000320895;ENST00000512451;ENST00000511268;ENST00000503042;ENST00000503534;ENST00000505914;ENST00000515719;ENST00000508765;ENST00000511786;ENST00000630539;ENST00000507807;ENST00000506641;ENST00000513250;ENST00000505605;ENST00000503151;ENST00000507195	GO:0005515(protein binding);GO:0005783(endoplasmic reticulum);GO:0005789(endoplasmic reticulum membrane);GO:0006869(lipid transport);GO:0006915(apoptotic process);GO:0012505(endomembrane system);GO:0016020(membrane);GO:0017121(plasma membrane phospholipid scrambling);GO:0017128(phospholipid scramblase activity);GO:0017128(phospholipid scramblase activity)	NA	NA	NA	CLPTM1 like [Source:HGNC Symbol;Acc:HGNC:24308]	protein_coding;retained_intron;protein_coding_CDS_not_defined	DOID:0050866(oral_squamous_cell_carcinoma);DOID:0050921(pharynx_squamous_cell_carcinoma);DOID:1324(lung_cancer);DOID:162(cancer);DOID:1749(squamous_cell_carcinoma);DOID:3748(esophagus_squamous_cell_carcinoma);DOID:3907(lung_squamous_cell_carcinoma);DOID:3908(lung_non-small_cell_carcinoma);DOID:3910(lung_adenocarcinoma);DOID:4948(gallbladder_carcinoma);DOID:5520(head_and_neck_squamous_cell_carcino…	NA	23.3566	26.3562	14.6035	17.1546	20.1233	14.087	20.8586	25.2272	5.84474	13.6381	13.6065	8.8946	1.48466	0.570135	0.000163815	0.273096	up	no
ENSG00000105583	WDR83OS	127717;127719;127718	ENST00000596731;ENST00000598732;ENST00000222190	GO:0005515(protein binding);GO:0005783(endoplasmic reticulum);GO:0005789(endoplasmic reticulum membrane);GO:0006457(protein folding);GO:0016020(membrane);GO:0044183(protein folding chaperone);GO:0045048(protein insertion into ER membrane);GO:0101031(chaperone complex);GO:0101031(chaperone complex)	NA	NA	NA	WD repeat domain 83 opposite strand [Source:HGNC Symbol;Acc:HGNC:30203]	protein_coding	NA	NA	80.9454	78.7477	81.1975	150.201	126.391	93.039	63.7369	77.0112	65.5647	90.9346	107.444	76.3718	1.29958	0.378048	0.000175744	0.283532	up	no
ENSG00000146535	GNA12	223083;223082;223085;223094;223088;223087;223089;223091;223086	ENST00000275364;ENST00000715274;ENST00000407904;ENST00000715276;ENST00000471281;ENST00000496740;ENST00000485329;ENST00000715275;ENST00000407653	GO:0000166(nucleotide binding);GO:0001664(G protein-coupled receptor binding);GO:0001701(in utero embryonic development);GO:0003924(GTPase activity);GO:0005515(protein binding);GO:0005525(GTP binding);GO:0005737(cytoplasm);GO:0005834(heterotrimeric G-protein complex);GO:0005886(plasma membrane);GO:0005925(focal adhesion);GO:0007165(signal transduction);GO:0007186(G protein-coupled receptor signal…	04010(MAPK signaling pathway);04022(cGMP-PKG signaling pathway);04071(Sphingolipid signaling pathway);04072(Phospholipase D signaling pathway);04270(Vascular smooth muscle contraction);04730(Long-term depression);04810(Regulation of actin cytoskeleton);04928(Parathyroid hormone synthesis, secretion and action);05130(Pathogenic Escherichia coli infection);05163(Human cytomegalovirus infection);052…	NA	NA	G protein subunit alpha 12 [Source:HGNC Symbol;Acc:HGNC:4380]	protein_coding;nonsense_mediated_decay;protein_coding_CDS_not_defined	DOID:14227(azoospermia);DOID:162(cancer);DOID:446(primary_hyperaldosteronism)	R-HSA-114552(Thrombin-activated PARs activate G12/13);R-HSA-396941(Thrombin-activated PARs binds G-protein G12/13);R-HSA-397891(Thrombin-activated PARs:G12/13 (active) dissociate);R-HSA-398184(LARG activation by G alpha 12/13);R-HSA-398185(LARG binds plexin B1);R-HSA-418574(G alpha (12/13) auto-inactivates by hydrolysing GTP to GDP);R-HSA-751019(The Ligand:GPCR:G12/13 complex dissociates);R-HSA-7…	5.43795	7.17933	4.89723	4.59646	5.96947	4.36515	5.158	7.16098	1.01761	2.91907	3.55633	1.7699	1.84532	0.883875	0.000219256	0.342677	up	no
ENSG00000152078	TLCD4	19438;19439	ENST00000370203;ENST00000456991	GO:0003674(molecular_function);GO:0005515(protein binding);GO:0005575(cellular_component);GO:0005783(endoplasmic reticulum);GO:0008150(biological_process);GO:0016020(membrane);GO:0055088(lipid homeostasis);GO:0055088(lipid homeostasis)	NA	NA	NA	TLC domain containing 4 [Source:HGNC Symbol;Acc:HGNC:26477]	protein_coding	NA	NA	0	0	0.0891303	0	0.00671746	0	0.0266137	0.0120481	0.0513515	0.0804722	0.0359536	0.0549671	0.0434482	-4.52456	0.000249378	0.377944	down	yes
ENSG00000048162	NOP16	209588;209590;209585;209586;209593;209589;209591;209592;209594	ENST00000618911;ENST00000503849;ENST00000614830;ENST00000621444;ENST00000502577;ENST00000502663;ENST00000504821;ENST00000509257;ENST00000510608	GO:0003723(RNA binding);GO:0005634(nucleus);GO:0005654(nucleoplasm);GO:0005730(nucleolus);GO:0042273(ribosomal large subunit biogenesis);GO:0043231(intracellular membrane-bounded organelle);GO:0043231(intracellular membrane-bounded organelle)	NA	NA	NA	NOP16 nucleolar protein [Source:HGNC Symbol;Acc:HGNC:26934]	protein_coding;retained_intron;nonsense_mediated_decay	DOID:162(cancer)	NA	84.6385	84.552	55.826	61.2748	80.3357	53.7479	73.1675	76.4151	51.5823	47.0845	65.7782	45.4109	1.21972	0.286556	0.000264892	0.382573	up	no
ENSG00000289746	TARP	225466	ENST00000698248	NA	NA	NA	NA	TCR gamma alternate reading frame protein [Source:NCBI gene (formerly Entrezgene);Acc:445347]	protein_coding	DOID:162(cancer)	NA	0	0	0	2.52009	0	25.1991	4.60104	1.13242	6.88467	1.15146	0	1.91263	0.00246131	-8.66636	0.000267731	0.382573	down	yes
ENSG00000081059	TCF7	206005;206023;206020;206004;206018;206017;206024;206012;206014;206019;206016;206006;206010;206007;206027;206013;206011;206008;206015;206022;206021;206009;206026	ENST00000395029;ENST00000524342;ENST00000521970;ENST00000342854;ENST00000520652;ENST00000519165;ENST00000519238;ENST00000520958;ENST00000395023;ENST00000519037;ENST00000517741;ENST00000518887;ENST00000522375;ENST00000522653;ENST00000520699;ENST00000518915;ENST00000378560;ENST00000517851;ENST00000519447;ENST00000522561;ENST00000517478;ENST00000521639;ENST00000517799	GO:0000976(transcription cis-regulatory region binding);GO:0000978(RNA polymerase II cis-regulatory region sequence-specific DNA binding);GO:0000981(DNA-binding transcription factor activity, RNA polymerase II-specific);GO:0001217(DNA-binding transcription repressor activity);GO:0003677(DNA binding);GO:0005515(protein binding);GO:0005634(nucleus);GO:0005654(nucleoplasm);GO:0006355(regulation of D…	04310(Wnt signaling pathway);04390(Hippo signaling pathway);04520(Adherens junction);04550(Signaling pathways regulating pluripotency of stem cells);04916(Melanogenesis);04934(Cushing syndrome);04936(Alcoholic liver disease);05132(Salmonella infection);05165(Human papillomavirus infection);05167(Kaposi sarcoma-associated herpesvirus infection);05200(Pathways in cancer);05210(Colorectal cancer);05…	NA	NA	transcription factor 7 [Source:HGNC Symbol;Acc:HGNC:11639]	protein_coding;retained_intron;nonsense_mediated_decay;protein_coding_CDS_not_defined	DOID:10283(prostate_cancer);DOID:162(cancer);DOID:9351(diabetes_mellitus)	R-HSA-201712(Beta-catenin:TCF associates with BCL9 and PYGO);R-HSA-3299569(Beta-catenin displaces TLE:HDAC1 from TCF/LEF);R-HSA-3322422(Beta-catenin recruits SMARCA4);R-HSA-3322424(Beta-catenin recruits CDC73 and LEO1);R-HSA-3322427(Beta-catenin recruits CBP/p300);R-HSA-3361751(beta-catenin is replaced by repression complexes at the promoter);R-HSA-3364014(Recruitment of SET1 methyltransferase co…	7.03147	3.21601	6.98102	4.27219	8.45453	7.57175	7.41024	4.05624	10.1016	6.38495	11.7073	14.6262	0.740748	-0.432945	0.000278398	0.385219	down	no
ENSG00000185896	LAMP1	74313;74314	ENST00000332556;ENST00000472564	GO:0000421(autophagosome membrane);GO:0001618(virus receptor activity);GO:0005515(protein binding);GO:0005737(cytoplasm);GO:0005764(lysosome);GO:0005765(lysosomal membrane);GO:0005768(endosome);GO:0005770(late endosome);GO:0005771(multivesicular body);GO:0005829(cytosol);GO:0005886(plasma membrane);GO:0007042(lysosomal lumen acidification);GO:0008021(synaptic vesicle);GO:0008200(ion channel inhib…	04140(Autophagy - animal);04142(Lysosome);04145(Phagosome);05152(Tuberculosis);05152(Tuberculosis)	NA	NA	lysosomal associated membrane protein 1 [Source:HGNC Symbol;Acc:HGNC:6499]	protein_coding;retained_intron	DOID:1240(leukemia);DOID:1909(melanoma);DOID:3275(thymoma)	R-HSA-6798739(Exocytosis of azurophil granule membrane proteins);R-HSA-6800426(Exocytosis of ficolin-rich granule membrane proteins)	1.19216	1.29609	1.15623	2.26092	1.67819	1.73617	1.32456	1.61143	2.1315	3.09854	3.95419	2.91947	0.672426	-0.572552	0.000284988	0.385219	down	no
ENSG00000099974	DDTL	168375	ENST00000215770	GO:0005615(extracellular space);GO:0005737(cytoplasm);GO:0016829(lyase activity);GO:0050178(phenylpyruvate tautomerase activity);GO:0070062(extracellular exosome)	NA	K10028	EC:4.1.1.84	D-dopachrome tautomerase like [Source:HGNC Symbol;Acc:HGNC:33446]	protein_coding	NA	NA	5.05509	5.67596	3.55498	5.09258	5.75276	2.90032	2.48266	2.43375	2.5064	4.3156	3.95756	2.51604	1.60282	0.680611	0.000359082	0.471187	up	no
ENSG00000173020	GRK2	49509;49518;49514;49517;49521;49520;49522;49512;49511;49515;49516;49519	ENST00000308595;ENST00000527176;ENST00000533077;ENST00000526572;ENST00000532611;ENST00000531390;ENST00000524899;ENST00000416281;ENST00000530291;ENST00000534651;ENST00000532099;ENST00000529815	GO:0000166(nucleotide binding);GO:0001664(G protein-coupled receptor binding);GO:0002026(regulation of the force of heart contraction);GO:0002029(desensitization of G protein-coupled receptor signaling pathway);GO:0003108(negative regulation of the force of heart contraction by chemical signal);GO:0004672(protein kinase activity);GO:0004674(protein serine/threonine kinase activity);GO:0004703(G p…	04062(Chemokine signaling pathway);04144(Endocytosis);04340(Hedgehog signaling pathway);04724(Glutamatergic synapse);04740(Olfactory transduction);05032(Morphine addiction);05032(Morphine addiction)	NA	NA	G protein-coupled receptor kinase 2 [Source:HGNC Symbol;Acc:HGNC:289]	protein_coding;protein_coding_CDS_not_defined;retained_intron	DOID:0050852(limb_ischemia);DOID:10762(portal_hypertension);DOID:10763(hypertension);DOID:1116(pertussis);DOID:14115(toxic_shock_syndrome);DOID:14330(Parkinson's_disease);DOID:1875(impotence);DOID:2377(multiple_sclerosis);DOID:326(ischemia);DOID:3312(bipolar_disorder);DOID:3829(pituitary_adenoma);DOID:4195(hyperglycemia);DOID:5082(liver_cirrhosis);DOID:6000(congestive_heart_failure);DOID:7148(rhe…	R-HSA-111966(GRK2 binds CALM1:4Ca2+);R-HSA-111970(PKC phosphorylates GRK2);R-HSA-416516(GRK2 sequesters activated Gq);R-HSA-5632672(ADRBK1 phosphorylates SMO dimer);R-HSA-5632674(ADRBK1 binds phosphorylated SMO dimer);R-HSA-5633040(CSNK1A1 and ADRBK1 dissociate from p-SMO dimer);R-HSA-8851797(ADRB2 in ADRB2:GRK complex is phosphorylated);R-HSA-8866268(ADBRK1,2 phosphorylate AVPR2);R-HSA-8982641(A…	44.6642	34.5095	23.9923	26.7124	25.6593	25.4534	39.538	35.5722	9.00451	7.69452	9.08219	6.5807	2.29312	1.19731	0.000367581	0.471187	up	yes
ENSG00000112110	MRPL18	221946;221944;221947;221945	ENST00000367034;ENST00000476826;ENST00000480842;ENST00000479638	GO:0003723(RNA binding);GO:0003735(structural constituent of ribosome);GO:0005515(protein binding);GO:0005615(extracellular space);GO:0005737(cytoplasm);GO:0005739(mitochondrion);GO:0005743(mitochondrial inner membrane);GO:0005761(mitochondrial ribosome);GO:0005762(mitochondrial large ribosomal subunit);GO:0005840(ribosome);GO:0006412(translation);GO:0008097(5S rRNA binding);GO:0032543(mitochondr…	03010(Ribosome);03010(Ribosome)	NA	NA	mitochondrial ribosomal protein L18 [Source:HGNC Symbol;Acc:HGNC:14477]	protein_coding;protein_coding_CDS_not_defined	NA	R-HSA-3371467(SIRT1 deacetylates HSF1);R-HSA-3371518(SIRT1 binds to HSF1);R-HSA-3371554(HSF1 acetylation at Lys80);R-HSA-4793819(HSF1 trimer binds HSE on the target gene);R-HSA-5082356(HSF1-mediated gene expression);R-HSA-5082369(Acetylated HSF1 dissociates from DNA);R-HSA-5082384(HSP70:DNAJB1 binds HSF1);R-HSA-5389839(39S subunit binds 28S subunit:mRNA:fMet-tRNA);R-HSA-5389842(TUFM hydrolyzes GT…	61.8453	66.6687	69.5402	67.3606	69.1625	71.021	56.0958	57.7629	60.8548	58.2026	63.727	53.773	1.20403	0.26787	0.000376851	0.471187	up	no
ENSG00000263335	ENSG00000263335	96102	ENST00000574212	NA	NA	NA	NA	novel transcript, antisense to MYH11	lncRNA	NA	NA	0.179012	0.234426	0.381814	0.076914	0.576672	0.147043	0.778454	1.36459	2.05345	1.32312	1.66021	0.071625	0.255821	-1.9668	0.000418233	0.510173	down	yes
ENSG00000285616	ENSG00000285616	200786	ENST00000648975	NA	NA	NA	NA	novel transcript	lncRNA	NA	NA	0	0	0	0	0	0.070464	0.023734	0.016693	0.107859	0.099282	0.123282	0.036386	0.0283028	-5.14291	0.00045745	0.533323	down	yes
ENSG00000213923	CSNK1E	170514;170510;170515;170512;170511;170507;170501;170508;170504;170516;170513;170509;170506;170505;170502	ENST00000442216;ENST00000413574;ENST00000451964;ENST00000612795;ENST00000405675;ENST00000403904;ENST00000396832;ENST00000431611;ENST00000366216;ENST00000430335;ENST00000498529;ENST00000494610;ENST00000495232;ENST00000431632;ENST00000359867	GO:0000166(nucleotide binding);GO:0003723(RNA binding);GO:0004672(protein kinase activity);GO:0004674(protein serine/threonine kinase activity);GO:0005515(protein binding);GO:0005524(ATP binding);GO:0005634(nucleus);GO:0005654(nucleoplasm);GO:0005737(cytoplasm);GO:0005829(cytosol);GO:0006281(DNA repair);GO:0006468(protein phosphorylation);GO:0006897(endocytosis);GO:0007165(signal transduction);GO…	04068(FoxO signaling pathway);04310(Wnt signaling pathway);04340(Hedgehog signaling pathway);04390(Hippo signaling pathway);04392(Hippo signaling pathway - multiple species);04710(Circadian rhythm);05010(Alzheimer disease);05022(Pathways of neurodegeneration - multiple diseases);05022(Pathways of neurodegeneration - multiple diseases)	NA	NA	casein kinase 1 epsilon [Source:HGNC Symbol;Acc:HGNC:2453]	protein_coding;protein_coding_CDS_not_defined;retained_intron	DOID:0060807(syndromic_X-linked_intellectual_disability_Najm_type);DOID:10652(Alzheimer's_disease);DOID:162(cancer);DOID:225(syndrome);DOID:3008(invasive_ductal_carcinoma);DOID:3312(bipolar_disorder)	R-HSA-1856948(Formation of CRY:PER:Kinase complex);R-HSA-2574840(AJUBA facilitates AURKA autophosphorylation);R-HSA-2574845(AJUBA binds centrosome-associated AURKA);R-HSA-3000310(AURKA phosphorylates PLK1);R-HSA-3000319(BORA binds PLK1 and AURKA);R-HSA-3772435(WNT signaling stimulates CSNK1-dependent phosphorylation of DVL);R-HSA-380272(Plk1-mediated phosphorylation of Nlp);R-HSA-380283(Recruitme…	5.86575	6.09964	3.41089	3.9686	3.91359	3.00064	4.82803	6.29895	1.61993	2.1793	3.90697	1.48096	1.49858	0.583599	0.000459607	0.533323	up	no
ENSG00000214655	ZSWIM8	36403;36413;36396;36394;36406;36391;36404;36401;36414;36415;36412;36402;36417;36393;36398;36397;36400;36405;36416;36407;36395	ENST00000412198;ENST00000603195;ENST00000605216;ENST00000446546;ENST00000489234;ENST00000604729;ENST00000604754;ENST00000431225;ENST00000603840;ENST00000603309;ENST00000604165;ENST00000603187;ENST00000466568;ENST00000398706;ENST00000451629;ENST00000433366;ENST00000492395;ENST00000425051;ENST00000466354;ENST00000487278;ENST00000604524	GO:0005737(cytoplasm);GO:0005829(cytosol);GO:0008270(zinc ion binding);GO:0016567(protein ubiquitination);GO:0031461(cullin-RING ubiquitin ligase complex);GO:0031462(Cul2-RING ubiquitin ligase complex);GO:0031463(Cul3-RING ubiquitin ligase complex);GO:0043161(proteasome-mediated ubiquitin-dependent protein catabolic process);GO:0046872(metal ion binding);GO:1990756(ubiquitin ligase-substrate adap…	NA	NA	NA	zinc finger SWIM-type containing 8 [Source:HGNC Symbol;Acc:HGNC:23528]	protein_coding;protein_coding_CDS_not_defined;retained_intron;nonsense_mediated_decay	NA	R-HSA-9011289(ZSWIM8 binds ROBO3.1);R-HSA-9011300(ZSWIM8 ubiquitinates ROBO3.1);R-HSA-9011313(Proteasome degrades ubiquitinated ROBO3.1)	1.42789	1.04989	0.90025	2.5651	2.0382	1.39825	1.68555	1.30176	1.50068	3.07615	3.29738	2.40266	0.736048	-0.442128	0.000469202	0.533323	down	no
ENSG00000203710	CR1	28650;28656;28648;28651	ENST00000367049;ENST00000434033;ENST00000367050;ENST00000530487	GO:0001618(virus receptor activity);GO:0001851(complement component C3b binding);GO:0001855(complement component C4b binding);GO:0001861(complement component C4b receptor activity);GO:0001970(positive regulation of activation of membrane attack complex);GO:0001971(negative regulation of activation of membrane attack complex);GO:0002376(immune system process);GO:0002430(complement receptor mediate…	04610(Complement and coagulation cascades);04613(Neutrophil extracellular trap formation);04640(Hematopoietic cell lineage);05134(Legionellosis);05140(Leishmaniasis);05144(Malaria);05152(Tuberculosis);05152(Tuberculosis)	NA	NA	complement C3b/C4b receptor 1 (Knops blood group) [Source:HGNC Symbol;Acc:HGNC:2334]	protein_coding;retained_intron;protein_coding_CDS_not_defined	DOID:10652(Alzheimer's_disease);DOID:11335(sarcoidosis);DOID:12365(malaria);DOID:14069(cerebral_malaria);DOID:162(cancer);DOID:2236(congenital_afibrinogenemia);DOID:2355(anemia);DOID:399(tuberculosis);DOID:4778(proliferative_glomerulonephritis);DOID:4948(gallbladder_carcinoma);DOID:552(pneumonia);DOID:583(hemolytic_anemia);DOID:718(autoimmune_hemolytic_anemia)	R-HSA-3266557(Factor I cleaves iC3b);R-HSA-6798743(Exocytosis of secretory granule membrane proteins);R-HSA-6800426(Exocytosis of ficolin-rich granule membrane proteins);R-HSA-8939082(RUNX1 binds the CR1 gene promoter);R-HSA-8939088(CR1 gene expression is stimulated by RUNX1);R-HSA-977375(CR1 binds C3bBb/C4bC2a);R-HSA-977602(Complement factor I binds to MCP, CR1:C4b, C3b);R-HSA-977615(Factor I in…	0	0	0.020755	0	0	0	0.0109652	0	0.0716597	0.00979327	0.102431	0.0134711	0.0448496	-4.47876	0.000520029	0.565356	down	yes
ENSG00000237505	PKN2-AS1	18894;18892;18878;18895;18889;18881;18885;18879	ENST00000458097;ENST00000645890;ENST00000642677;ENST00000657030;ENST00000646400;ENST00000669398;ENST00000643720;ENST00000645056	NA	NA	NA	NA	PKN2 antisense RNA 1 [Source:HGNC Symbol;Acc:HGNC:50597]	lncRNA	NA	NA	0	0.00261365	0.00445858	0.000919669	0	0.000822713	0.014352	0.00162813	0.0216783	0.0254714	0.0530762	0.0162345	0.0738483	-3.75929	0.00052794	0.565356	down	yes
ENSG00000169084	DHRSX	129;132;133;136;131;130;134	ENST00000334651;ENST00000444280;ENST00000441131;ENST00000430536;ENST00000464935;ENST00000412516;ENST00000478825	GO:0005515(protein binding);GO:0005576(extracellular region);GO:0010508(positive regulation of autophagy);GO:0016491(oxidoreductase activity);GO:0016491(oxidoreductase activity)	NA	K11170	EC:1.1.-.-	dehydrogenase/reductase X-linked [Source:HGNC Symbol;Acc:HGNC:18399]	protein_coding;protein_coding_CDS_not_defined	NA	NA	2.55099	4.14745	2.55742	2.11572	2.81351	2.36933	1.7749	3.22587	1.23807	1.92832	2.43571	1.67996	1.42663	0.512609	0.000538589	0.565356	up	no
ENSG00000111328	CDK2AP1	68618;68621;68611;68616;68615;68622;68612;68619;68617;68613;68620;68624	ENST00000261692;ENST00000542174;ENST00000652466;ENST00000544890;ENST00000542427;ENST00000544658;ENST00000543217;ENST00000538446;ENST00000618072;ENST00000541002;ENST00000535979;ENST00000535796	GO:0000785(chromatin);GO:0001934(positive regulation of protein phosphorylation);GO:0005515(protein binding);GO:0005634(nucleus);GO:0005654(nucleoplasm);GO:0005694(chromosome);GO:0005737(cytoplasm);GO:0005829(cytosol);GO:0006261(DNA-templated DNA replication);GO:0006357(regulation of transcription by RNA polymerase II);GO:0007049(cell cycle);GO:0016581(NuRD complex);GO:0048471(perinuclear region …	03082(ATP-dependent chromatin remodeling);03082(ATP-dependent chromatin remodeling)	NA	NA	cyclin dependent kinase 2 associated protein 1 [Source:HGNC Symbol;Acc:HGNC:14002]	protein_coding;nonsense_mediated_decay;protein_coding_CDS_not_defined	DOID:162(cancer);DOID:1749(squamous_cell_carcinoma)	NA	13.3831	12.8116	11.2957	6.20301	6.08766	7.43759	11.5642	14.2893	1.41038	0.905003	2.02712	0.803827	3.62051	1.85619	0.000542601	0.565356	up	yes
ENSG00000136930	PSMB7	251515;251516;251519;251517;251520;251518	ENST00000259457;ENST00000498485;ENST00000441097;ENST00000474081;ENST00000466951;ENST00000478817	GO:0000502(proteasome complex);GO:0004175(endopeptidase activity);GO:0004298(threonine-type endopeptidase activity);GO:0005515(protein binding);GO:0005576(extracellular region);GO:0005634(nucleus);GO:0005654(nucleoplasm);GO:0005737(cytoplasm);GO:0005829(cytosol);GO:0005839(proteasome core complex);GO:0006508(proteolysis);GO:0008233(peptidase activity);GO:0010498(proteasomal protein catabolic proc…	03050(Proteasome);05010(Alzheimer disease);05012(Parkinson disease);05014(Amyotrophic lateral sclerosis);05016(Huntington disease);05017(Spinocerebellar ataxia);05020(Prion disease);05022(Pathways of neurodegeneration - multiple diseases);05022(Pathways of neurodegeneration - multiple diseases)	NA	NA	proteasome 20S subunit beta 7 [Source:HGNC Symbol;Acc:HGNC:9544]	protein_coding;protein_coding_CDS_not_defined	DOID:162(cancer)	R-HSA-1168640(Ubiquitinated IkB is degraded);R-HSA-1234159(Proteasome proteolyzes ub-HIF-alpha);R-HSA-1236935(Proteasomal cleavage of substrate (26S proteasome catalyst));R-HSA-1236970(Proteasomal clevage of exogenous antigen (26S proteasome catalyst));R-HSA-1504193(Ubiquitinated DVL is degraded by the proteasome);R-HSA-174058(Degradation of multiubiquitinated Cdh1);R-HSA-174105(Degradation of mu…	149.772	150.965	127.943	144.093	136.533	126.978	137.626	135.309	109.433	113.85	137.503	105.47	1.18112	0.240152	0.000565753	0.572454	up	no
ENSG00000106355	LSM5	225074;225078;225082;225075;225081;225083;225076;225079;225077;225080	ENST00000450169;ENST00000410044;ENST00000409952;ENST00000409909;ENST00000409782;ENST00000480956;ENST00000409292;ENST00000409987;ENST00000468872;ENST00000223084	GO:0000398(mRNA splicing, via spliceosome);GO:0003723(RNA binding);GO:0005515(protein binding);GO:0005634(nucleus);GO:0005654(nucleoplasm);GO:0005681(spliceosomal complex);GO:0005688(U6 snRNP);GO:0005737(cytoplasm);GO:0005829(cytosol);GO:0006397(mRNA processing);GO:0006402(mRNA catabolic process);GO:0008380(RNA splicing);GO:0009617(response to bacterium);GO:0046540(U4/U6 x U5 tri-snRNP complex);G…	03018(RNA degradation);03040(Spliceosome);03040(Spliceosome)	NA	NA	LSM5 homolog, U6 small nuclear RNA and mRNA degradation associated [Source:HGNC Symbol;Acc:HGNC:17162]	protein_coding;retained_intron;nonsense_mediated_decay	NA	R-HSA-429845(5' to 3' exoribonuclease hydrolyzes decapped mRNA);R-HSA-429860(DCP1-DCP2 complex decaps mRNA);R-HSA-429978(Lsm1-7 Complex binds deadenylated mRNA);R-HSA-9770132(Formation of the Spliceosomal Pre-B complex);R-HSA-9770142(Formation of the Spliceosomal B complex);R-HSA-9770145(Formation of the Spliceosomal Bact complex)	17.0917	19.8304	20.8783	16.3309	17.0476	18.1432	15.7083	17.4367	18.0625	12.2678	16.4481	12.6243	1.23658	0.306353	0.000572305	0.572454	up	no
ENSG00000004779	NDUFAB1	96983;96982;96984;96985;96986	ENST00000007516;ENST00000562133;ENST00000484769;ENST00000570319;ENST00000567761	GO:0000035(acyl binding);GO:0000036(acyl carrier activity);GO:0005504(fatty acid binding);GO:0005509(calcium ion binding);GO:0005515(protein binding);GO:0005654(nucleoplasm);GO:0005739(mitochondrion);GO:0005743(mitochondrial inner membrane);GO:0005747(mitochondrial respiratory chain complex I);GO:0005759(mitochondrial matrix);GO:0006120(mitochondrial electron transport, NADH to ubiquinone);GO:000…	00190(Oxidative phosphorylation);04714(Thermogenesis);04723(Retrograde endocannabinoid signaling);04932(Non-alcoholic fatty liver disease);05010(Alzheimer disease);05012(Parkinson disease);05014(Amyotrophic lateral sclerosis);05016(Huntington disease);05020(Prion disease);05022(Pathways of neurodegeneration - multiple diseases);05208(Chemical carcinogenesis - reactive oxygen species);05415(Diabet…	NA	NA	NADH:ubiquinone oxidoreductase subunit AB1 [Source:HGNC Symbol;Acc:HGNC:7694]	protein_coding;nonsense_mediated_decay	DOID:0110734(neurodegeneration_with_brain_iron_accumulation)	R-HSA-163217(Complex I oxidises NADH to NAD+, reduces CoQ to CoQH2);R-HSA-6793590(LIPT2 transfers octanoyl group to GCSH);R-HSA-6799178(Intermediate 1 binds HP subcomplex to form Intermediate 2);R-HSA-6799179(Peripheral arm subunits bind the 815kDa complex to form a 980kDa complex);R-HSA-6799191(Intermediate 2 binds MT-ND1:NDUFAF5:NDUFAF6 to form a 315kDa subcomplex);R-HSA-6799196(The MCIA comple…	111.742	115.417	94.587	90.0935	94.5862	85.0084	97.0865	112.97	79.4927	68.1898	93.4893	62.3777	1.21501	0.280974	0.000615026	0.584302	up	no
ENSG00000211751	TRBC1	233512	ENST00000633705	GO:0016020(membrane)	NA	NA	NA	T cell receptor beta constant 1 [Source:HGNC Symbol;Acc:HGNC:12156]	TR_C_gene	NA	NA	629.226	441.301	369.364	859.881	744.092	499.495	513.225	382.645	330.379	640.981	731.537	470.173	1.19412	0.255952	0.000626826	0.584302	up	no
ENSG00000117450	PRDX1	15868;15863;15864;15865;15866	ENST00000319248;ENST00000447184;ENST00000424390;ENST00000676549;ENST00000262746	GO:0000302(response to reactive oxygen species);GO:0001501(skeletal system development);GO:0003723(RNA binding);GO:0004601(peroxidase activity);GO:0005515(protein binding);GO:0005615(extracellular space);GO:0005634(nucleus);GO:0005737(cytoplasm);GO:0005829(cytosol);GO:0006979(response to oxidative stress);GO:0007249(I-kappaB kinase/NF-kappaB signaling);GO:0008283(cell population proliferation);GO…	04146(Peroxisome);04980(Cobalamin transport and metabolism);05146(Amoebiasis);05146(Amoebiasis)	K13279	EC:1.11.1.24	peroxiredoxin 1 [Source:HGNC Symbol;Acc:HGNC:9352]	protein_coding	DOID:0050715(methylmalonic_aciduria_and_homocystinuria_type_cblC);DOID:10652(Alzheimer's_disease);DOID:11870(Pick's_disease);DOID:1324(lung_cancer);DOID:14250(Down_syndrome);DOID:162(cancer);DOID:1749(squamous_cell_carcinoma);DOID:1909(melanoma);DOID:219(colon_cancer);DOID:225(syndrome);DOID:3627(aortic_aneurysm);DOID:3748(esophagus_squamous_cell_carcinoma);DOID:3908(lung_non-small_cell_carcinoma…	R-HSA-3341343(PRDX1,2,5 catalyze TXN reduced + H2O2 => TXN oxidized + 2H2O);R-HSA-5631885(PRDX1 overoxidizes);R-HSA-5631903(SESN1,2,3 bind overoxidized PRDX1);R-HSA-8868567(CDK5:p25 phosphorylates PRDX1);R-HSA-9759129(NFE2L2 binds the PRDX1 promoter);R-HSA-9759189(NFE2L2-dependent PRDX1 gene expression);R-HSA-9760094(SRXN1 reduces hyperoxidized PRDX1 dimer)	305.856	293.245	211.449	288.932	307.819	262.381	234.767	275.089	185.799	210.738	304.142	241.146	1.20207	0.265524	0.000657592	0.584302	up	no
ENSG00000165752	STK32C	40774;40777;40773;40775;40772;40776	ENST00000298630;ENST00000456004;ENST00000368622;ENST00000368620;ENST00000462160;ENST00000368619	GO:0000166(nucleotide binding);GO:0004672(protein kinase activity);GO:0004674(protein serine/threonine kinase activity);GO:0005515(protein binding);GO:0005524(ATP binding);GO:0006468(protein phosphorylation);GO:0016301(kinase activity);GO:0016310(phosphorylation);GO:0016740(transferase activity);GO:0035556(intracellular signal transduction);GO:0046872(metal ion binding);GO:0106310(protein serine …	NA	K08793	EC:2.7.11.1	serine/threonine kinase 32C [Source:HGNC Symbol;Acc:HGNC:21332]	protein_coding;protein_coding_CDS_not_defined	NA	NA	6.03685	8.38723	7.15713	6.69899	8.25707	5.04428	5.1843	8.82484	2.41216	4.20293	5.21453	3.65171	1.5522	0.634316	0.000662899	0.584302	up	no
ENSG00000282939	TRBV7-2	233438	ENST00000634605	GO:0002250(adaptive immune response);GO:0002376(immune system process);GO:0005886(plasma membrane);GO:0007166(cell surface receptor signaling pathway);GO:0016020(membrane);GO:0042101(T cell receptor complex)	NA	NA	NA	T cell receptor beta variable 7-2 [Source:HGNC Symbol;Acc:HGNC:12236]	TR_V_gene	NA	NA	14.5206	24.2134	21.1117	19.0668	28.7423	24.5411	12.3387	21.1406	13.6636	14.6804	19.9073	17.9596	1.37223	0.456525	0.000672392	0.584302	up	no
ENSG00000090924	PLEKHG2	132728;132738;132730;132733;132737;132735;132732;132740;132741;132731;132736;132729	ENST00000425673;ENST00000474449;ENST00000458508;ENST00000451354;ENST00000594307;ENST00000478523;ENST00000409797;ENST00000598238;ENST00000594161;ENST00000438123;ENST00000596443;ENST00000595920	GO:0005085(guanyl-nucleotide exchange factor activity);GO:0005515(protein binding);GO:0005829(cytosol);GO:0030833(regulation of actin filament polymerization);GO:0031267(small GTPase binding);GO:0031267(small GTPase binding)	NA	NA	NA	pleckstrin homology and RhoGEF domain containing G2 [Source:HGNC Symbol;Acc:HGNC:29515]	protein_coding;retained_intron	DOID:8692(myeloid_leukemia)	R-HSA-205039(p75NTR indirectly activates RAC and Cdc42 via a guanyl-nucleotide exchange factor);R-HSA-419166(GEFs activate RhoA,B,C);R-HSA-9013143(RAC1 GEFs activate RAC1);R-HSA-9013159(CDC42 GEFs activate CDC42)	0.623199	0.60866	0.721698	0.401251	0.399499	1.08901	0.781309	0.824827	0.908435	0.590398	0.630806	2.02566	0.716661	-0.480636	0.000676214	0.584302	down	no
ENSG00000172172	MRPL13	242720;242723;242725;242724;242722;242719;242721	ENST00000306185;ENST00000613356;ENST00000520677;ENST00000518918;ENST00000522717;ENST00000521648;ENST00000518696	GO:0003723(RNA binding);GO:0003729(mRNA binding);GO:0003735(structural constituent of ribosome);GO:0005515(protein binding);GO:0005739(mitochondrion);GO:0005743(mitochondrial inner membrane);GO:0005761(mitochondrial ribosome);GO:0005762(mitochondrial large ribosomal subunit);GO:0005840(ribosome);GO:0006412(translation);GO:0017148(negative regulation of translation);GO:0032543(mitochondrial transl…	03010(Ribosome);03010(Ribosome)	NA	NA	mitochondrial ribosomal protein L13 [Source:HGNC Symbol;Acc:HGNC:14278]	protein_coding;retained_intron;nonsense_mediated_decay	NA	R-HSA-5389839(39S subunit binds 28S subunit:mRNA:fMet-tRNA);R-HSA-5389842(TUFM hydrolyzes GTP and TUFM:GDP dissociates from 55S ribosome);R-HSA-5389848(TUFM:GTP:aminoacyl-tRNA binds 55S ribosome:mRNA:fMet-tRNA);R-HSA-5389857(Peptide transfer from P-site to A-site (peptide bond formation));R-HSA-5419261(55S ribosome with peptidyl-tRNA in A site binds GFM1:GTP);R-HSA-5419264(MTRF1L (MTRF1a) or ICT1…	26.7523	29.8404	31.5845	28.9476	27.3328	27.7259	24.1501	26.725	29.1673	24.0049	24.6913	22.549	1.18534	0.245305	0.000676282	0.584302	up	no
ENSG00000251537	ENSG00000251537	107413	ENST00000455584	GO:0005515(protein binding);GO:0005829(cytosol);GO:0005886(plasma membrane);GO:0008270(zinc ion binding)	NA	NA	NA	novel tripartite motif-containing 16 (TRIM16) and CMT1A duplicated region transcript 1 (CDRT1) protein	protein_coding	NA	NA	0.081648	0.035476	0.025092	0.102263	0	0.226579	0	0	0	0	0.221143	0.032704	32.0049	5.00022	0.000690237	0.584302	up	yes
ENSG00000168653	NDUFS5	14610;14609	ENST00000372969;ENST00000372967	GO:0005515(protein binding);GO:0005739(mitochondrion);GO:0005743(mitochondrial inner membrane);GO:0005747(mitochondrial respiratory chain complex I);GO:0005758(mitochondrial intermembrane space);GO:0006120(mitochondrial electron transport, NADH to ubiquinone);GO:0008137(NADH dehydrogenase (ubiquinone) activity);GO:0009060(aerobic respiration);GO:0016020(membrane);GO:0032981(mitochondrial respirat…	00190(Oxidative phosphorylation);04714(Thermogenesis);04723(Retrograde endocannabinoid signaling);04932(Non-alcoholic fatty liver disease);05010(Alzheimer disease);05012(Parkinson disease);05014(Amyotrophic lateral sclerosis);05016(Huntington disease);05020(Prion disease);05022(Pathways of neurodegeneration - multiple diseases);05208(Chemical carcinogenesis - reactive oxygen species);05415(Diabet…	NA	NA	NADH:ubiquinone oxidoreductase subunit S5 [Source:HGNC Symbol;Acc:HGNC:7712]	protein_coding	NA	R-HSA-163217(Complex I oxidises NADH to NAD+, reduces CoQ to CoQH2);R-HSA-6799179(Peripheral arm subunits bind the 815kDa complex to form a 980kDa complex);R-HSA-6799196(The MCIA complex, NDUFAF2-7 all dissociate from the 980kDa complex, resulting in Complex I)	228.711	223.065	215.528	197.608	273.907	216.411	192.815	197.94	178.665	145.607	294.293	182.75	1.20407	0.267914	0.000711633	0.584302	up	no
ENSG00000162236	STX5	47739;47734;47736;47735;47742;47738;47743;47744	ENST00000677401;ENST00000294179;ENST00000394690;ENST00000377897;ENST00000431400;ENST00000491231;ENST00000488303;ENST00000486437	GO:0000139(Golgi membrane);GO:0000149(SNARE binding);GO:0005484(SNAP receptor activity);GO:0005515(protein binding);GO:0005789(endoplasmic reticulum membrane);GO:0005794(Golgi apparatus);GO:0005829(cytosol);GO:0006886(intracellular protein transport);GO:0006888(endoplasmic reticulum to Golgi vesicle-mediated transport);GO:0006890(retrograde vesicle-mediated transport, Golgi to endoplasmic reticul…	04130(SNARE interactions in vesicular transport);04130(SNARE interactions in vesicular transport)	NA	NA	syntaxin 5 [Source:HGNC Symbol;Acc:HGNC:11440]	retained_intron;protein_coding;nonsense_mediated_decay;protein_coding_CDS_not_defined	NA	R-HSA-203973(Vesicle budding);R-HSA-204008(SEC31:SEC13 and v-SNARE recruitment);R-HSA-5694409(Nucleotide exchange on RAB1);R-HSA-5694413(SEC4C,D bind GOSR2 and STX5);R-HSA-5694417(SEC16 complex binds SAR1B:GTP:SEC23:SEC24);R-HSA-5694418(RAB1:GTP binds USO1 and GORASP1:GOLGA2);R-HSA-5694423(NSF and SNAPs bind cis-SNARE complex);R-HSA-5694425(NSF ATPase activity dissociates cis-SNARE);R-HSA-5694439…	2.1833	2.18493	1.64944	2.02755	2.67848	1.85815	1.97973	2.15591	4.39272	6.43448	5.91406	5.0001	0.549762	-0.863121	0.000711776	0.584302	down	no
ENSG00000145901	TNIP1	208054;208043;208057;208048;208047;208045;208060;208041;208053;208058;208056;208059;208049;208044;208055;208046;208042;208052;208051	ENST00000518977;ENST00000522100;ENST00000521423;ENST00000610535;ENST00000523338;ENST00000389378;ENST00000522926;ENST00000520931;ENST00000519339;ENST00000517329;ENST00000523200;ENST00000521782;ENST00000522574;ENST00000520695;ENST00000524280;ENST00000315050;ENST00000521591;ENST00000521001;ENST00000714530	GO:0002755(MyD88-dependent toll-like receptor signaling pathway);GO:0005515(protein binding);GO:0005634(nucleus);GO:0005654(nucleoplasm);GO:0005737(cytoplasm);GO:0005829(cytosol);GO:0006357(regulation of transcription by RNA polymerase II);GO:0006412(translation);GO:0006952(defense response);GO:0006954(inflammatory response);GO:0007159(leukocyte cell-cell adhesion);GO:0009101(glycoprotein biosynt…	05131(Shigellosis);05131(Shigellosis)	NA	NA	TNFAIP3 interacting protein 1 [Source:HGNC Symbol;Acc:HGNC:16903]	protein_coding;protein_coding_CDS_not_defined;nonsense_mediated_decay;retained_intron	NA	R-HSA-5690845(TNIPs bind TNFAIP3 (A20))	4.97104	5.37958	4.97128	6.08905	4.59102	3.97315	5.13432	6.05212	7.48886	10.0924	7.07218	8.13575	0.72004	-0.47385	0.000721492	0.584302	down	no
ENSG00000111639	MRPL51	56765;56771;56766;56767;56769;56770	ENST00000229238;ENST00000540949;ENST00000537701;ENST00000543164;ENST00000538814;ENST00000543959	GO:0003735(structural constituent of ribosome);GO:0005515(protein binding);GO:0005739(mitochondrion);GO:0005743(mitochondrial inner membrane);GO:0005761(mitochondrial ribosome);GO:0005762(mitochondrial large ribosomal subunit);GO:0005840(ribosome);GO:0006412(translation);GO:0032543(mitochondrial translation);GO:1990904(ribonucleoprotein complex);GO:1990904(ribonucleoprotein complex)	NA	NA	NA	mitochondrial ribosomal protein L51 [Source:HGNC Symbol;Acc:HGNC:14044]	protein_coding	NA	R-HSA-5389839(39S subunit binds 28S subunit:mRNA:fMet-tRNA);R-HSA-5389842(TUFM hydrolyzes GTP and TUFM:GDP dissociates from 55S ribosome);R-HSA-5389848(TUFM:GTP:aminoacyl-tRNA binds 55S ribosome:mRNA:fMet-tRNA);R-HSA-5389857(Peptide transfer from P-site to A-site (peptide bond formation));R-HSA-5419261(55S ribosome with peptidyl-tRNA in A site binds GFM1:GTP);R-HSA-5419264(MTRF1L (MTRF1a) or ICT1…	90.4929	98.2002	117.672	118.225	96.7208	110.805	71.447	96.1031	101.387	89.6572	100.501	86.9135	1.20566	0.269828	0.000724346	0.584302	up	no
ENSG00000290912	HERC2P7	83985	ENST00000649848	NA	NA	NA	NA	HERC2 pseudogene 7 [Source:NCBI gene (formerly Entrezgene);Acc:100132101]	lncRNA	NA	NA	0.306231	0.526858	0.345371	0.530317	0.674739	0.593907	0	0.534145	0.235579	0.378458	0	0	10.2392	3.35603	0.000747198	0.593169	up	yes
ENSG00000178719	GRINA	244786;244787;244785;244789;244791;244794;244790;244793	ENST00000313269;ENST00000529301;ENST00000395068;ENST00000531992;ENST00000525513;ENST00000533377;ENST00000534791;ENST00000527194	GO:0005515(protein binding);GO:0005783(endoplasmic reticulum);GO:0005794(Golgi apparatus);GO:0016020(membrane);GO:0032469(endoplasmic reticulum calcium ion homeostasis);GO:0044325(transmembrane transporter binding);GO:1902236(negative regulation of endoplasmic reticulum stress-induced intrinsic apoptotic signaling pathway);GO:2001234(negative regulation of apoptotic signaling pathway);GO:2001234(…	NA	NA	NA	glutamate ionotropic receptor NMDA type subunit associated protein 1 [Source:HGNC Symbol;Acc:HGNC:4589]	protein_coding;retained_intron	NA	NA	3.73769	2.30065	3.03493	4.12712	2.7376	2.15293	3.5798	2.37031	6.55899	7.37917	7.87217	5.13192	0.602724	-0.730432	0.000784504	0.602981	down	no
ENSG00000212802	RPL15P3	211685	ENST00000391491	NA	NA	NA	NA	ribosomal protein L15 pseudogene 3 [Source:HGNC Symbol;Acc:HGNC:21538]	processed_pseudogene	NA	NA	74.1873	81.546	74.207	74.1774	86.0395	90.628	70.2312	71.3711	59.8963	49.9528	71.5871	78.9413	1.25243	0.324733	0.00083492	0.602981	up	no
ENSG00000086475	SEPHS1	32854;32852;32857;32853;32856;32855	ENST00000378614;ENST00000327347;ENST00000494329;ENST00000545675;ENST00000425947;ENST00000413411	GO:0000166(nucleotide binding);GO:0004756(selenide, water dikinase activity);GO:0005515(protein binding);GO:0005524(ATP binding);GO:0005525(GTP binding);GO:0005634(nucleus);GO:0005737(cytoplasm);GO:0005886(plasma membrane);GO:0016020(membrane);GO:0016260(selenocysteine biosynthetic process);GO:0016301(kinase activity);GO:0016310(phosphorylation);GO:0016740(transferase activity);GO:0031965(nuclear…	00450(Selenocompound metabolism);00450(Selenocompound metabolism)	K01008	EC:2.7.9.3	selenophosphate synthetase 1 [Source:HGNC Symbol;Acc:HGNC:19685]	protein_coding;protein_coding_CDS_not_defined	DOID:162(cancer)	NA	21.5042	22.6627	18.8672	15.0727	15.1385	18.7789	20.9282	21.2976	14.1089	12.6349	10.0932	12.7252	1.30086	0.379465	0.000860739	0.602981	up	no
ENSG00000178980	SELENOW	135041;135039;135050;135038;135042;135044;135037;135048;135046;135049;135047;135043;135040	ENST00000601048;ENST00000601419;ENST00000602163;ENST00000599874;ENST00000599590;ENST00000598273;ENST00000593892;ENST00000601937;ENST00000598956;ENST00000599627;ENST00000598083;ENST00000599302;ENST00000595615	GO:0001514(selenocysteine incorporation);GO:0005737(cytoplasm);GO:0010269(response to selenium ion);GO:0016209(antioxidant activity);GO:0098869(cellular oxidant detoxification);GO:0098869(cellular oxidant detoxification)	NA	NA	NA	selenoprotein W [Source:HGNC Symbol;Acc:HGNC:10752]	protein_coding;protein_coding_CDS_not_defined;retained_intron;nonsense_mediated_decay	DOID:9538(multiple_myeloma)	NA	8.46268	9.25949	8.58739	9.63927	8.24699	8.32031	7.26087	7.94611	7.28327	7.07475	7.70314	7.72079	1.21294	0.278507	0.000867408	0.602981	up	no
ENSG00000233493	TMEM238	137734	ENST00000444469	GO:0016020(membrane)	NA	NA	NA	transmembrane protein 238 [Source:HGNC Symbol;Acc:HGNC:40042]	protein_coding	NA	NA	3.17385	3.61913	0.560251	0.838913	0.40198	1.91843	3.01283	3.96676	0	0.20369	0	0.179603	4.64367	2.21526	0.000876509	0.602981	up	yes
ENSG00000162961	DPY30	141105;141106;141100;141103;141104;141101;141091	ENST00000342166;ENST00000295066;ENST00000452582;ENST00000430665;ENST00000422413;ENST00000414013;ENST00000446765	GO:0005515(protein binding);GO:0005634(nucleus);GO:0005654(nucleoplasm);GO:0005794(Golgi apparatus);GO:0005802(trans-Golgi network);GO:0006325(chromatin organization);GO:0016197(endosomal transport);GO:0035097(histone methyltransferase complex);GO:0042802(identical protein binding);GO:0042803(protein homodimerization activity);GO:0044665(MLL1/2 complex);GO:0044666(MLL3/4 complex);GO:0045815(epige…	NA	NA	NA	dpy-30 histone methyltransferase complex regulatory subunit [Source:HGNC Symbol;Acc:HGNC:24590]	protein_coding;protein_coding_CDS_not_defined	NA	R-HSA-5159245(SETD3, SETD7 (KMT7), WHSC1L1 (KMT3F), Core MLL complex methylate lysine-5 of histone H3 (H3K4));R-HSA-5244692(Core MLL complex, SMYD3, PRDM9 methylate dimethyl-lysine-5 of histone H3 (H3K4));R-HSA-5617431(Retinoic acid activates HOXA1 chromatin);R-HSA-5617452(Retinoic acid activates HOXB1 chromatin);R-HSA-5617454(HOXB1 gene is transcribed);R-HSA-5617471(HOXA1 gene is transcribed);R-…	19.9399	19.7426	22.1987	22.6479	19.0413	21.798	15.6535	18.3973	19.4786	16.6156	19.8954	16.8652	1.22135	0.28848	0.000878068	0.602981	up	no
ENSG00000152784	PRDM8	192746;192748;192740;192739;192743;192744;192747;192742;192745;192741	ENST00000339711;ENST00000415738;ENST00000509375;ENST00000508965;ENST00000504452;ENST00000508061;ENST00000507025;ENST00000511825;ENST00000515013;ENST00000506547	GO:0003677(DNA binding);GO:0003682(chromatin binding);GO:0003714(transcription corepressor activity);GO:0005515(protein binding);GO:0005634(nucleus);GO:0005654(nucleoplasm);GO:0006338(chromatin remodeling);GO:0006355(regulation of DNA-templated transcription);GO:0007399(nervous system development);GO:0008168(methyltransferase activity);GO:0014003(oligodendrocyte development);GO:0016604(nuclear bo…	NA	K20797	EC:2.1.1.-	PR/SET domain 8 [Source:HGNC Symbol;Acc:HGNC:13993]	protein_coding;protein_coding_CDS_not_defined	DOID:0111445(progressive_myoclonus_epilepsy_10)	R-HSA-9760965(CDH11 gene is transcribed into nascent CDH11 mRNA);R-HSA-9761120(BHLHE22 recruits PRDM8 to intron 1 of CDH11 gene)	0.703638	0.821221	1.15818	1.23502	0.747381	1.30628	0.835502	1.3114	1.62062	1.99457	1.02185	2.08086	0.715364	-0.483252	0.000895881	0.602981	down	no
ENSG00000116786	PLEKHM2	11452;11445;11446;11447;11448	ENST00000477849;ENST00000375799;ENST00000375793;ENST00000462455;ENST00000642363	GO:0005515(protein binding);GO:0005737(cytoplasm);GO:0005764(lysosome);GO:0005765(lysosomal membrane);GO:0007030(Golgi organization);GO:0010008(endosome membrane);GO:0016020(membrane);GO:0019894(kinesin binding);GO:0032418(lysosome localization);GO:0032880(regulation of protein localization);GO:0042267(natural killer cell mediated cytotoxicity);GO:0042267(natural killer cell mediated cytotoxicity)	05132(Salmonella infection);05132(Salmonella infection)	NA	NA	pleckstrin homology and RUN domain containing M2 [Source:HGNC Symbol;Acc:HGNC:29131]	protein_coding_CDS_not_defined;protein_coding	NA	NA	16.0514	9.36724	6.20966	8.45932	9.04828	8.14174	14.7894	10.9299	3.61178	3.43381	7.40401	3.01291	1.59055	0.669522	0.000906162	0.602981	up	no
ENSG00000116871	MAP7D1	14337;14332;14339;14334;14331;14341;14330;14340;14338;14329;14336;14333;14335	ENST00000530975;ENST00000527764;ENST00000373148;ENST00000373151;ENST00000474796;ENST00000487114;ENST00000316156;ENST00000532131;ENST00000487131;ENST00000429533;ENST00000462118;ENST00000373150;ENST00000530729	GO:0000226(microtubule cytoskeleton organization);GO:0005737(cytoplasm);GO:0005819(spindle);GO:0005856(cytoskeleton);GO:0015630(microtubule cytoskeleton);GO:0015630(microtubule cytoskeleton)	NA	NA	NA	MAP7 domain containing 1 [Source:HGNC Symbol;Acc:HGNC:25514]	protein_coding;retained_intron;protein_coding_CDS_not_defined	NA	NA	6.57391	6.37546	5.38956	6.08707	7.29415	4.76617	6.78944	7.20575	8.67092	9.73416	10.4648	9.36881	0.729506	-0.455008	0.000908149	0.602981	down	no
ENSG00000104897	SF3A2	124984;124985;124986;124988;124990;124987;124989	ENST00000221494;ENST00000589118;ENST00000592839;ENST00000586396;ENST00000587637;ENST00000592314;ENST00000590034	GO:0000245(spliceosomal complex assembly);GO:0000389(mRNA 3'-splice site recognition);GO:0000398(mRNA splicing, via spliceosome);GO:0003676(nucleic acid binding);GO:0003723(RNA binding);GO:0005515(protein binding);GO:0005634(nucleus);GO:0005654(nucleoplasm);GO:0005681(spliceosomal complex);GO:0005684(U2-type spliceosomal complex);GO:0005686(U2 snRNP);GO:0006397(mRNA processing);GO:0008270(zinc io…	03040(Spliceosome);03040(Spliceosome)	NA	NA	splicing factor 3a subunit 2 [Source:HGNC Symbol;Acc:HGNC:10766]	protein_coding;retained_intron	NA	R-HSA-9770129(Formation of the Spliceosomal A complex);R-HSA-9770131(Formation of the Spliceosomal B* complex);R-HSA-9770132(Formation of the Spliceosomal Pre-B complex);R-HSA-9770142(Formation of the Spliceosomal B complex);R-HSA-9770145(Formation of the Spliceosomal Bact complex)	1.741	1.12908	1.04034	1.41378	1.64712	0.909484	1.3238	1.20912	3.72648	3.42841	4.7822	3.96491	0.490857	-1.02662	0.000927532	0.602981	down	yes
ENSG00000141367	CLTC	114834;114832;114831;114827;114824;114836;114847;114840;114841;114826;114835;114849;114850;114853;114830;114828;114848;114829;114833;114852;114844;114838	ENST00000580081;ENST00000269122;ENST00000700714;ENST00000393043;ENST00000714241;ENST00000714181;ENST00000585198;ENST00000700711;ENST00000700712;ENST00000700715;ENST00000714180;ENST00000466513;ENST00000579815;ENST00000498711;ENST00000475458;ENST00000700708;ENST00000472129;ENST00000483176;ENST00000700709;ENST00000496076;ENST00000714182;ENST00000472651	GO:0000278(mitotic cell cycle);GO:0001649(osteoblast differentiation);GO:0003723(RNA binding);GO:0003725(double-stranded RNA binding);GO:0005198(structural molecule activity);GO:0005515(protein binding);GO:0005737(cytoplasm);GO:0005764(lysosome);GO:0005768(endosome);GO:0005819(spindle);GO:0005829(cytosol);GO:0005856(cytoskeleton);GO:0005886(plasma membrane);GO:0005905(clathrin-coated pit);GO:0005…	04142(Lysosome);04144(Endocytosis);04721(Synaptic vesicle cycle);04961(Endocrine and other factor-regulated calcium reabsorption);05016(Huntington disease);05100(Bacterial invasion of epithelial cells);05100(Bacterial invasion of epithelial cells)	NA	NA	clathrin heavy chain [Source:HGNC Symbol;Acc:HGNC:2092]	protein_coding;nonsense_mediated_decay;retained_intron;protein_coding_CDS_not_defined	DOID:0080226(autosomal_dominant_intellectual_developmental_disorder_56);DOID:2237(hepatitis)	R-HSA-168285(Clathrin-Mediated Pit Formation And Endocytosis Of The Influenza Virion);R-HSA-177479(Axonal transport of NGF:Trk complexes);R-HSA-177491(Formation of clathrin-coated vesicle);R-HSA-177501(Endocytosis (internalization) of clathrin-coated vesicle);R-HSA-190519(Internalization of gap junction plaques);R-HSA-190829(Lysosomal degradation of gap junction plaques);R-HSA-196017(Dynamin is r…	7.35748	8.7334	8.54963	11.6099	8.26167	9.99961	8.78369	10.6994	9.40547	13.1485	12.4555	13.576	0.83528	-0.259668	0.000935802	0.602981	down	no
ENSG00000137210	TMEM14B	211580;211576;211578;211582;211585;211569;211581;211583;211586;211579;211588;211573;211577;211570;211587;211597;211571;211572	ENST00000379542;ENST00000473807;ENST00000461342;ENST00000463100;ENST00000467317;ENST00000612333;ENST00000379530;ENST00000473276;ENST00000478732;ENST00000475942;ENST00000467229;ENST00000480194;ENST00000492297;ENST00000473166;ENST00000486421;ENST00000489137;ENST00000463448;ENST00000460341	GO:0005515(protein binding);GO:0007399(nervous system development);GO:0016020(membrane);GO:0021987(cerebral cortex development);GO:0031966(mitochondrial membrane);GO:0042802(identical protein binding);GO:0061351(neural precursor cell proliferation);GO:0070453(regulation of heme biosynthetic process);GO:2000045(regulation of G1/S transition of mitotic cell cycle);GO:2000045(regulation of G1/S tran…	NA	NA	NA	transmembrane protein 14B [Source:HGNC Symbol;Acc:HGNC:21384]	protein_coding;nonsense_mediated_decay;protein_coding_CDS_not_defined	NA	NA	16.9973	18.2986	22.6178	25.7973	20.2372	25.9262	14.6797	17.0827	20.5061	21.3192	19.0608	23.036	1.16476	0.220029	0.000947242	0.602981	up	no
ENSG00000187954	ZFTRAF1	245069;245065;245068;245064	ENST00000528558;ENST00000530374;ENST00000533173;ENST00000528663	GO:0005635(nuclear envelope);GO:0005737(cytoplasm);GO:0008270(zinc ion binding);GO:0046872(metal ion binding);GO:0048471(perinuclear region of cytoplasm);GO:0048471(perinuclear region of cytoplasm)	NA	NA	NA	zinc finger TRAF-type containing 1 [Source:HGNC Symbol;Acc:HGNC:17806]	retained_intron;protein_coding	NA	NA	3.43843	2.96065	0.948453	2.40349	1.27469	1.88309	2.81803	2.62363	0.380671	0.653423	1.6299	0.704994	1.78532	0.836187	0.00094855	0.602981	up	no
ENSG00000175087	PDIK1L	12802;12800;12803;12801	ENST00000374269;ENST00000619836;ENST00000374271;ENST00000444713	GO:0000166(nucleotide binding);GO:0004672(protein kinase activity);GO:0004674(protein serine/threonine kinase activity);GO:0004694(eukaryotic translation initiation factor 2alpha kinase activity);GO:0005515(protein binding);GO:0005524(ATP binding);GO:0005634(nucleus);GO:0005654(nucleoplasm);GO:0005737(cytoplasm);GO:0006468(protein phosphorylation);GO:0006914(autophagy);GO:0016301(kinase activity)…	NA	K17539	EC:2.7.11.1	PDLIM1 interacting kinase 1 like [Source:HGNC Symbol;Acc:HGNC:18981]	protein_coding	NA	NA	2.26098	2.7503	4.20853	2.84355	3.19719	3.94235	3.09426	3.27044	5.33099	4.01652	4.45184	4.80515	0.797458	-0.32652	0.000982553	0.602981	down	no
ENSG00000196656	ENSG00000196656	194749	ENST00000485827	NA	NA	NA	NA	ribosomal protein S26 (RPS26) pseudogene	transcribed_processed_pseudogene	NA	NA	67.0156	73.9088	75.5286	77.6232	91.9895	65.7953	55.2489	68.8042	61.097	53.3487	89.9238	53.783	1.24335	0.314237	0.000982765	0.602981	up	no
ENSG00000215908	CROCCP2	11625	ENST00000412962	NA	NA	NA	NA	CROCC pseudogene 2 [Source:HGNC Symbol;Acc:HGNC:28170]	transcribed_unprocessed_pseudogene	NA	NA	0.039438	0.638769	0.033516	0.184746	0.390729	0.163256	0.37696	0.68417	0.873224	0.586196	0.279128	1.50069	0.264907	-1.91644	0.000983243	0.602981	down	yes
ENSG00000145912	NHP2	210063;210062;210061;210064;210067;210066;210065	ENST00000274606;ENST00000314397;ENST00000697323;ENST00000502263;ENST00000510363;ENST00000511078;ENST00000514354	GO:0000470(maturation of LSU-rRNA);GO:0000781(chromosome, telomeric region);GO:0003723(RNA binding);GO:0005515(protein binding);GO:0005634(nucleus);GO:0005654(nucleoplasm);GO:0005697(telomerase holoenzyme complex);GO:0005730(nucleolus);GO:0005732(sno(s)RNA-containing ribonucleoprotein complex);GO:0006364(rRNA processing);GO:0007004(telomere maintenance via telomerase);GO:0015030(Cajal body);GO:00…	03008(Ribosome biogenesis in eukaryotes);03008(Ribosome biogenesis in eukaryotes)	NA	NA	NHP2 ribonucleoprotein [Source:HGNC Symbol;Acc:HGNC:14377]	protein_coding;retained_intron	DOID:0070017(autosomal_recessive_dyskeratosis_congenita_2);DOID:162(cancer)	R-HSA-163090(Elongation Of The Telomeric Chromosome End);R-HSA-163096(Recruitment of Telomerase RNP to the Telomeric Chromosome End);R-HSA-163099(Alignment Of The RNA Template On The Telomeric Chromosome End);R-HSA-163120(Disassociation of Telomerase RNP and the Chromosome End);R-HSA-164616(Biogenesis and assembly of the telomerase RNP);R-HSA-164617(Elongation of Extended Telomeric Chromosome End…	175.226	180.915	143.907	133.086	160.866	127.436	159.93	163.165	117.841	92.5819	141.729	120.016	1.21676	0.283044	0.000987458	0.602981	up	no
ENSG00000106415	GLCCI1	223605;223613;223609;223614;223615;223616;223606;223611;223617;223608;223610	ENST00000223145;ENST00000489405;ENST00000460897;ENST00000438949;ENST00000496617;ENST00000482540;ENST00000414914;ENST00000474269;ENST00000491947;ENST00000492797;ENST00000470583	GO:0005737(cytoplasm);GO:0005737(cytoplasm)	NA	NA	NA	glucocorticoid induced 1 [Source:HGNC Symbol;Acc:HGNC:18713]	protein_coding;retained_intron;nonsense_mediated_decay;protein_coding_CDS_not_defined	NA	NA	1.88123	2.42664	2.3053	3.36002	2.81736	3.30198	1.48352	2.59125	0.873966	2.00872	2.73858	0.992958	1.67017	0.739998	0.000997408	0.602981	up	no
ENSG00000269802	ENSG00000269802	125933	ENST00000595644	NA	NA	NA	NA	novel transcript, antisense to CLPP	lncRNA	NA	NA	0	0	0	0	0	0	0.154033	0.169535	0.306678	0.157552	0.349037	0.506211	0.0236791	-5.40024	0.00102147	0.602981	down	yes
ENSG00000261351	ENSG00000261351	88633	ENST00000565387	NA	NA	NA	NA	novel transcript, antisense to MAP2K1	lncRNA	NA	NA	1.96162	1.80306	2.73007	1.64516	1.8608	2.58922	1.41936	1.29545	1.65899	1.227	1.0669	2.14641	1.48609	0.57152	0.00102859	0.602981	up	no
ENSG00000105323	HNRNPUL1	133333;133328;133327;133347;133341;133349;133337;133344;133343;133342;133330;133338;133334;133332;133339;133345;133340;133335	ENST00000392006;ENST00000595018;ENST00000352456;ENST00000600493;ENST00000595336;ENST00000595806;ENST00000601336;ENST00000600596;ENST00000599614;ENST00000599521;ENST00000599719;ENST00000593587;ENST00000595196;ENST00000378215;ENST00000594207;ENST00000600332;ENST00000263367;ENST00000617774	GO:0003723(RNA binding);GO:0005515(protein binding);GO:0005634(nucleus);GO:0005654(nucleoplasm);GO:0006396(RNA processing);GO:0009615(response to virus);GO:0019899(enzyme binding);GO:0045202(synapse);GO:1990904(ribonucleoprotein complex);GO:1990904(ribonucleoprotein complex)	05164(Influenza A);05164(Influenza A)	NA	NA	heterogeneous nuclear ribonucleoprotein U like 1 [Source:HGNC Symbol;Acc:HGNC:17011]	protein_coding;protein_coding_CDS_not_defined;retained_intron;nonsense_mediated_decay	DOID:5844(myocardial_infarction)	NA	10.3968	8.98511	10.767	8.82742	10.131	9.3569	9.30451	10.0374	18.1971	16.9762	16.7346	17.4979	0.707876	-0.498432	0.0010329	0.602981	down	no
ENSG00000108100	CCNY	34312;34305;34314;34316;34307;34313;34318;34319;34306	ENST00000374704;ENST00000490012;ENST00000339497;ENST00000470025;ENST00000493157;ENST00000265375;ENST00000465416;ENST00000497692;ENST00000374706	GO:0000079(regulation of cyclin-dependent protein serine/threonine kinase activity);GO:0000086(G2/M transition of mitotic cell cycle);GO:0000307(cyclin-dependent protein kinase holoenzyme complex);GO:0000308(cytoplasmic cyclin-dependent protein kinase holoenzyme complex);GO:0005515(protein binding);GO:0005634(nucleus);GO:0005654(nucleoplasm);GO:0005730(nucleolus);GO:0005886(plasma membrane);GO:00…	NA	NA	NA	cyclin Y [Source:HGNC Symbol;Acc:HGNC:23354]	protein_coding;protein_coding_CDS_not_defined	NA	NA	9.99711	7.88048	5.44678	6.06185	4.79715	7.5144	9.85752	8.3876	2.44953	1.64408	4.89494	2.39677	1.75595	0.812248	0.00106475	0.602981	up	no
ENSG00000137441	FGFBP2	189763	ENST00000259989	GO:0005515(protein binding);GO:0005576(extracellular region);GO:0007267(cell-cell signaling);GO:0019838(growth factor binding)	NA	NA	NA	fibroblast growth factor binding protein 2 [Source:HGNC Symbol;Acc:HGNC:29451]	protein_coding	NA	R-HSA-190260(FGFR2b binds to FGF);R-HSA-5656070(FGFBPs bind FGFs)	9.43103	10.1175	9.39478	39.282	9.6169	13.7404	7.05555	8.79039	7.58317	30.8051	8.3977	12.7333	1.24904	0.320818	0.00106968	0.602981	up	no
ENSG00000163376	KBTBD8	178745;178746;178743;178747	ENST00000460576;ENST00000417314;ENST00000484414;ENST00000460784	GO:0005515(protein binding);GO:0005737(cytoplasm);GO:0005794(Golgi apparatus);GO:0005819(spindle);GO:0005829(cytosol);GO:0005856(cytoskeleton);GO:0006417(regulation of translation);GO:0006513(protein monoubiquitination);GO:0014029(neural crest formation);GO:0014032(neural crest cell development);GO:0031463(Cul3-RING ubiquitin ligase complex);GO:0031463(Cul3-RING ubiquitin ligase complex)	NA	NA	NA	kelch repeat and BTB domain containing 8 [Source:HGNC Symbol;Acc:HGNC:30691]	protein_coding	NA	R-HSA-8952630(NEDD8:AcM-UBE2M binds CRL3 E3 ubiquitin ligase complex);R-HSA-8952631(AcM-UBE2M transfers NEDD8 to CRL3 E3 ubiquitin ligase complex);R-HSA-8955241(CAND1 binds cytosolic CRL E3 ubiquitin ligases);R-HSA-8955289(COMMDs displace CAND1 from cytosolic CRL E3 ubiquitin ligase complexes);R-HSA-8956040(COP9 signalosome deneddylates cytosolic CRL E3 ubiquitin ligase complexes);R-HSA-983140(Tr…	4.05458	3.59606	1.90044	1.80464	2.29553	2.38889	4.66501	4.29096	2.76023	3.37419	3.57948	3.06955	0.745621	-0.423485	0.0010772	0.602981	down	no
ENSG00000139278	GLIPR1	64578;64577;64580;64579	ENST00000266659;ENST00000536703;ENST00000550491;ENST00000456650	GO:0005515(protein binding);GO:0005576(extracellular region);GO:0005615(extracellular space);GO:0005886(plasma membrane);GO:0016020(membrane);GO:0035577(azurophil granule membrane);GO:0035577(azurophil granule membrane)	NA	NA	NA	GLI pathogenesis related 1 [Source:HGNC Symbol;Acc:HGNC:17001]	protein_coding;nonsense_mediated_decay	DOID:1240(leukemia);DOID:162(cancer)	R-HSA-1989772(Expression of GLIPR1);R-HSA-6798739(Exocytosis of azurophil granule membrane proteins)	3.41734	5.5944	5.06812	9.13488	4.28186	6.04313	3.18592	4.38502	4.2473	7.763	3.95181	4.88093	1.21783	0.284311	0.00108584	0.602981	up	no
ENSG00000068383	INPP5A	40806;40805;40809;40808;40810;40807;40811	ENST00000368593;ENST00000368594;ENST00000487614;ENST00000342652;ENST00000498337;ENST00000423490;ENST00000445580	GO:0004445(inositol-polyphosphate 5-phosphatase activity);GO:0005515(protein binding);GO:0005886(plasma membrane);GO:0016020(membrane);GO:0016787(hydrolase activity);GO:0016791(phosphatase activity);GO:0019637(organophosphate metabolic process);GO:0030425(dendrite);GO:0042731(PH domain binding);GO:0042995(cell projection);GO:0043647(inositol phosphate metabolic process);GO:0046856(phosphatidylino…	00562(Inositol phosphate metabolism);04070(Phosphatidylinositol signaling system);04910(Insulin signaling pathway);04910(Insulin signaling pathway)	K01106	EC:3.1.3.56	inositol polyphosphate-5-phosphatase A [Source:HGNC Symbol;Acc:HGNC:6076]	protein_coding;protein_coding_CDS_not_defined	DOID:1749(squamous_cell_carcinoma)	R-HSA-1855222(I(1,4,5)P3 is dephosphorylated to I(1,4)P2 by INPP5A/B at the plasma membrane)	1.22949	1.24307	1.23871	0.822577	1.55391	1.24987	1.3334	1.45202	0.317664	0.255353	0.818629	0.173489	2.32487	1.21715	0.00108869	0.602981	up	yes
ENSG00000136244	IL6	224159;224160;224155;224158;224163;224156;224161;224157	ENST00000485300;ENST00000258743;ENST00000404625;ENST00000464710;ENST00000406575;ENST00000426291;ENST00000407492;ENST00000401651	GO:0001781(neutrophil apoptotic process);GO:0002314(germinal center B cell differentiation);GO:0002384(hepatic immune response);GO:0002446(neutrophil mediated immunity);GO:0002548(monocyte chemotaxis);GO:0002639(positive regulation of immunoglobulin production);GO:0002675(positive regulation of acute inflammatory response);GO:0002690(positive regulation of leukocyte chemotaxis);GO:0005125(cytokin…	04060(Cytokine-cytokine receptor interaction);04061(Viral protein interaction with cytokine and cytokine receptor);04066(HIF-1 signaling pathway);04068(FoxO signaling pathway);04151(PI3K-Akt signaling pathway);04218(Cellular senescence);04620(Toll-like receptor signaling pathway);04621(NOD-like receptor signaling pathway);04623(Cytosolic DNA-sensing pathway);04625(C-type lectin receptor signaling…	NA	NA	interleukin 6 [Source:HGNC Symbol;Acc:HGNC:6018]	protein_coding;retained_intron	DOID:0014667(disease_of_metabolism);DOID:0050523(adult_T-cell_leukemia/lymphoma);DOID:0050625(biliary_tract_benign_neoplasm);DOID:0050685(small_cell_carcinoma);DOID:0050697(chorioamnionitis);DOID:0050848(obstructive_sleep_apnea);DOID:0050866(oral_squamous_cell_carcinoma);DOID:0060688(arteriovenous_malformations_of_the_brain);DOID:0060901(lymphoplasmacytic_lymphoma);DOID:0080199(colorectal_carcino…	R-HSA-1067640(IL6 binds IL6R-2);R-HSA-1067651(IL6:IL6R-2 binds IL6ST:JAK1, JAK2, (TYK2));R-HSA-1067659(Assembly of hexameric IL-6 receptor);R-HSA-1067667(IL6 binds IL6R);R-HSA-1067676(IL6:IL6R-2 binds IL6ST-2);R-HSA-1067688(IL6:IL6R binds IL6ST:JAK1,JAK2,(TYK2));R-HSA-109857(MAP2K1 binds MAPK3);R-HSA-109858(MAP2K2 binds MAPK1);R-HSA-1112510(IL6ST is tyrosine phosphorylated);R-HSA-1112514(JAK acti…	0.812901	1.13224	0	0.121335	0.0363667	0.0545159	1.47388	2.09348	0.059012	0.156255	0.345782	0.10975	0.382948	-1.38478	0.0011108	0.602981	down	yes
ENSG00000160791	CCR5	176157;176158	ENST00000292303;ENST00000445772	GO:0000165(MAPK cascade);GO:0001618(virus receptor activity);GO:0002407(dendritic cell chemotaxis);GO:0003779(actin binding);GO:0004435(phosphatidylinositol phospholipase C activity);GO:0004930(G protein-coupled receptor activity);GO:0004950(chemokine receptor activity);GO:0005515(protein binding);GO:0005737(cytoplasm);GO:0005768(endosome);GO:0005886(plasma membrane);GO:0006816(calcium ion transp…	03250(Viral life cycle - HIV-1);03260(Virion - Human immunodeficiency virus);04060(Cytokine-cytokine receptor interaction);04061(Viral protein interaction with cytokine and cytokine receptor);04062(Chemokine signaling pathway);04144(Endocytosis);05145(Toxoplasmosis);05163(Human cytomegalovirus infection);05167(Kaposi sarcoma-associated herpesvirus infection);05170(Human immunodeficiency virus 1 i…	NA	NA	C-C motif chemokine receptor 5 [Source:HGNC Symbol;Acc:HGNC:1606]	protein_coding	DOID:0080599(Coronavirus_infectious_disease);DOID:0110759(type_1_diabetes_mellitus_22);DOID:10140(dry_eye_syndrome);DOID:10322(berylliosis);DOID:10652(Alzheimer's_disease);DOID:106(pleural_tuberculosis);DOID:10763(hypertension);DOID:10952(nephritis);DOID:11077(brucellosis);DOID:11335(sarcoidosis);DOID:114(heart_disease);DOID:1168(familial_hyperlipidemia);DOID:11832(visual_epilepsy);DOID:11934(hea…	R-HSA-164500(Conformational changes in gp120 exposes gp41);R-HSA-164507(CD4:gp120 binds to chemokine co-receptor CCR5/CXCR4);R-HSA-164508(N and C terminal heptad repeat helices of gp41 form six-helix bundle);R-HSA-164515(Fusogenic activation of gp41);R-HSA-164521(Insertion of gp41 fusion peptide into the target membrane);R-HSA-164524(Fusion of viral membrane with host cell membrane);R-HSA-373061(…	0.363425	3.8385	0.319191	4.56284	0.504261	3.5519	1.03605	4.35837	1.48649	5.3567	1.34802	4.34381	0.543591	-0.879406	0.00111878	0.602981	down	no
ENSG00000103126	AXIN1	92962;92963;92961;92965;92964	ENST00000262320;ENST00000354866;ENST00000461023;ENST00000481769;ENST00000457798	GO:0000209(protein polyubiquitination);GO:0001701(in utero embryonic development);GO:0001932(regulation of protein phosphorylation);GO:0001934(positive regulation of protein phosphorylation);GO:0002039(p53 binding);GO:0005515(protein binding);GO:0005634(nucleus);GO:0005730(nucleolus);GO:0005737(cytoplasm);GO:0005829(cytosol);GO:0005886(plasma membrane);GO:0005938(cell cortex);GO:0006913(nucleocyt…	04310(Wnt signaling pathway);04390(Hippo signaling pathway);04550(Signaling pathways regulating pluripotency of stem cells);04934(Cushing syndrome);05010(Alzheimer disease);05022(Pathways of neurodegeneration - multiple diseases);05165(Human papillomavirus infection);05200(Pathways in cancer);05210(Colorectal cancer);05213(Endometrial cancer);05217(Basal cell carcinoma);05224(Breast cancer);05225…	NA	NA	axin 1 [Source:HGNC Symbol;Acc:HGNC:903]	protein_coding;retained_intron;protein_coding_CDS_not_defined	DOID:0050866(oral_squamous_cell_carcinoma);DOID:11054(urinary_bladder_cancer);DOID:1107(esophageal_carcinoma);DOID:1324(lung_cancer);DOID:162(cancer);DOID:1749(squamous_cell_carcinoma);DOID:219(colon_cancer);DOID:3748(esophagus_squamous_cell_carcinoma);DOID:3908(lung_non-small_cell_carcinoma);DOID:5082(liver_cirrhosis);DOID:684(hepatocellular_carcinoma)	R-HSA-1504186(DVL recruits GSK3beta:AXIN1 to the receptor complex);R-HSA-195251(Assembly of the destruction complex);R-HSA-195275(Phosphorylation of APC component of the destruction complex);R-HSA-195280(Dissociation of beta-catenin from Axin and association of beta catenin with phospho-(20 aa) APC in the detruction complex);R-HSA-195283(Phosphorylation of phospho- (Ser45, Thr41) beta-catenin at …	2.92269	2.37336	1.20743	2.51493	2.21494	2.41095	3.15061	2.89215	0.431733	1.19553	1.35147	0.838087	1.72153	0.783692	0.00111974	0.602981	up	no
ENSG00000205542	TMSB4X	554;557;555;556	ENST00000451311;ENST00000380633;ENST00000380636;ENST00000380635	GO:0003723(RNA binding);GO:0003779(actin binding);GO:0003785(actin monomer binding);GO:0005515(protein binding);GO:0005576(extracellular region);GO:0005634(nucleus);GO:0005737(cytoplasm);GO:0005829(cytosol);GO:0005856(cytoskeleton);GO:0007015(actin filament organization);GO:0019899(enzyme binding);GO:0030334(regulation of cell migration);GO:0031093(platelet alpha granule lumen);GO:0033209(tumor n…	04810(Regulation of actin cytoskeleton);04810(Regulation of actin cytoskeleton)	NA	NA	thymosin beta 4 X-linked [Source:HGNC Symbol;Acc:HGNC:11881]	protein_coding	DOID:1520(colon_carcinoma);DOID:162(cancer);DOID:1909(melanoma);DOID:2043(hepatitis_B);DOID:2237(hepatitis);DOID:3347(osteosarcoma);DOID:418(systemic_scleroderma);DOID:419(scleroderma)	R-HSA-481007(Exocytosis of platelet alpha granule contents)	1817.43	1487.11	3590.79	3390.39	2600.97	3213.58	1593.25	1287.47	3090.05	2698.79	2881.1	2477.33	1.19064	0.251742	0.00112908	0.602981	up	no
ENSG00000130175	PRKCSH	127414;127417;127412;127421;127422;127420;127413;127408;127411;127416;127423;127424;127419;127405;127406;127426;127410;127425;127415;127418	ENST00000677123;ENST00000589838;ENST00000591462;ENST00000585540;ENST00000586486;ENST00000592445;ENST00000592741;ENST00000588269;ENST00000593053;ENST00000587327;ENST00000587290;ENST00000590098;ENST00000585325;ENST00000676823;ENST00000591946;ENST00000591510;ENST00000593104;ENST00000592435;ENST00000593101;ENST00000589990	GO:0001701(in utero embryonic development);GO:0001889(liver development);GO:0003723(RNA binding);GO:0005080(protein kinase C binding);GO:0005509(calcium ion binding);GO:0005515(protein binding);GO:0005783(endoplasmic reticulum);GO:0005788(endoplasmic reticulum lumen);GO:0006491(N-glycan processing);GO:0006807(nitrogen compound metabolic process);GO:0010977(negative regulation of neuron projection…	04141(Protein processing in endoplasmic reticulum);04141(Protein processing in endoplasmic reticulum)	NA	NA	protein kinase C substrate 80K-H [Source:HGNC Symbol;Acc:HGNC:9411]	protein_coding;retained_intron;nonsense_mediated_decay;protein_coding_CDS_not_defined	DOID:0050770(polycystic_liver_disease);DOID:409(liver_disease);DOID:9351(diabetes_mellitus)	R-HSA-532667(Removal of the second glucose by glucosidase II);R-HSA-548890(Removal of the third glucose by glucosidase II and release from the chaperone);R-HSA-879358(AGER-1,2,3 bind AGEs);R-HSA-8952289(FAM20C phosphorylates FAM20C substrates);R-HSA-9683663(N-glycan trimming of Spike);R-HSA-9686790(ER-alpha glucosidases bind ER-alpha glucosidase inhibitors);R-HSA-9694364(N-glycan glucose trimming…	3.26762	3.77213	2.81338	2.66782	2.9282	2.03175	2.73711	3.83973	5.90221	6.52555	5.96906	6.01995	0.602827	-0.730184	0.00113392	0.602981	down	no
ENSG00000105193	RPS16	132747;132744;132746;132750;132749;132745;132751;132748	ENST00000601655;ENST00000251453;ENST00000339471;ENST00000595386;ENST00000601390;ENST00000599539;ENST00000599705;ENST00000602153	GO:0000462(maturation of SSU-rRNA from tricistronic rRNA transcript (SSU-rRNA, 5.8S rRNA, LSU-rRNA));GO:0002181(cytoplasmic translation);GO:0003723(RNA binding);GO:0003735(structural constituent of ribosome);GO:0005515(protein binding);GO:0005634(nucleus);GO:0005654(nucleoplasm);GO:0005730(nucleolus);GO:0005737(cytoplasm);GO:0005829(cytosol);GO:0005840(ribosome);GO:0005925(focal adhesion);GO:0006…	03010(Ribosome);05171(Coronavirus disease - COVID-19);05171(Coronavirus disease - COVID-19)	NA	NA	ribosomal protein S16 [Source:HGNC Symbol;Acc:HGNC:10396]	protein_coding;retained_intron	NA	R-HSA-141671(Polypeptide release from the eRF3-GDP:eRF1:mRNA:80S Ribosome complex);R-HSA-141673(GTP Hydrolysis by eRF3 bound to the eRF1:mRNA:polypeptide:80S Ribosome complex);R-HSA-141691(GTP bound eRF3:eRF1 complex binds the peptidyl tRNA:mRNA:80S Ribosome complex);R-HSA-156808(Formation of translation initiation complexes yielding circularized Ceruloplasmin mRNA in a 'closed-loop' conformation…	85.7706	87.2103	83.7953	63.7607	83.1645	86.5061	73.0409	76.6852	69.8737	46.597	93.3448	67.7763	1.2107	0.275841	0.00114537	0.602981	up	no
ENSG00000230873	STMND1	211890;211891;211892	ENST00000536551;ENST00000354384;ENST00000366215	GO:0005737(cytoplasm);GO:0007019(microtubule depolymerization);GO:0015631(tubulin binding);GO:0031110(regulation of microtubule polymerization or depolymerization);GO:0031175(neuron projection development);GO:0043005(neuron projection);GO:0043005(neuron projection)	NA	NA	NA	stathmin domain containing 1 [Source:HGNC Symbol;Acc:HGNC:44668]	protein_coding;retained_intron	NA	NA	0.40862	0.298555	0.0403767	1.0704	0.579601	0.404791	0.0788044	0.0500609	0.0245512	0.748538	0.402679	0.177547	2.51819	1.33239	0.00118007	0.614197	up	yes
ENSG00000099875	MKNK2	124907;124910;124916;124906;124908;124911;124913;124915;124914;124909;124912	ENST00000309340;ENST00000588014;ENST00000589534;ENST00000591142;ENST00000250896;ENST00000586828;ENST00000585667;ENST00000589509;ENST00000586620;ENST00000587416;ENST00000591588	GO:0000166(nucleotide binding);GO:0004672(protein kinase activity);GO:0004674(protein serine/threonine kinase activity);GO:0004683(calmodulin-dependent protein kinase activity);GO:0005515(protein binding);GO:0005516(calmodulin binding);GO:0005524(ATP binding);GO:0005634(nucleus);GO:0005654(nucleoplasm);GO:0005737(cytoplasm);GO:0006417(regulation of translation);GO:0006468(protein phosphorylation)…	04010(MAPK signaling pathway);04066(HIF-1 signaling pathway);04910(Insulin signaling pathway);04910(Insulin signaling pathway)	K04372	EC:2.7.11.1	MAPK interacting serine/threonine kinase 2 [Source:HGNC Symbol;Acc:HGNC:7111]	protein_coding;nonsense_mediated_decay;retained_intron	NA	NA	2.87518	1.98934	3.43056	2.0256	2.84938	1.87144	2.59736	3.0512	4.5072	2.99577	5.23593	3.60236	0.715912	-0.482147	0.00119365	0.614197	down	no
ENSG00000159692	CTBP1	188550;188548;188543;188545;188544;188542;188553;188549;188546;188559;188551;188556;188552;188561;188555;188558;188557;188554;188562;188560;188547	ENST00000504092;ENST00000703138;ENST00000290921;ENST00000503594;ENST00000703163;ENST00000382952;ENST00000511907;ENST00000703165;ENST00000703164;ENST00000514495;ENST00000382950;ENST00000506180;ENST00000510739;ENST00000513420;ENST00000514669;ENST00000514210;ENST00000504784;ENST00000505826;ENST00000510568;ENST00000515399;ENST00000514596	GO:0000122(negative regulation of transcription by RNA polymerase II);GO:0001221(transcription coregulator binding);GO:0001222(transcription corepressor binding);GO:0003682(chromatin binding);GO:0003713(transcription coactivator activity);GO:0003714(transcription corepressor activity);GO:0005515(protein binding);GO:0005634(nucleus);GO:0005654(nucleoplasm);GO:0005737(cytoplasm);GO:0006357(regulati…	04310(Wnt signaling pathway);04330(Notch signaling pathway);05200(Pathways in cancer);05220(Chronic myeloid leukemia);05220(Chronic myeloid leukemia)	NA	NA	C-terminal binding protein 1 [Source:HGNC Symbol;Acc:HGNC:2494]	protein_coding;retained_intron;protein_coding_CDS_not_defined;nonsense_mediated_decay	DOID:1520(colon_carcinoma);DOID:1574(alcohol_use_disorder);DOID:162(cancer);DOID:1909(melanoma);DOID:225(syndrome);DOID:5683(hereditary_breast_ovarian_cancer_syndrome);DOID:657(adenoma)	R-HSA-3108203(PRC1 SUMOylates CTBP1 with SUMO2,3);R-HSA-3108209(PRC1 SUMOylates CTBP1 with SUMO1);R-HSA-3361751(beta-catenin is replaced by repression complexes at the promoter);R-HSA-3364042(APC promotes disassembly of beta-catenin transactivation complex);R-HSA-5229348(Transcription of canonical WNT targets is repressed by the TLE:HDAC and TCF/CTBP complexes);R-HSA-5334050(TCF7L2/TCF7L1 bind CT…	12.7648	10.7892	8.62692	10.8242	10.6695	9.84651	12.3652	12.9323	3.97859	6.52405	6.3281	6.98303	1.44955	0.535602	0.00120351	0.614197	up	no
ENSG00000241743	XACT	5660	ENST00000674361	GO:0000395(mRNA 5'-splice site recognition);GO:0005685(U1 snRNP);GO:0005730(nucleolus);GO:0006396(RNA processing);GO:0030627(pre-mRNA 5'-splice site binding)	NA	NA	NA	X active specific transcript [Source:HGNC Symbol;Acc:HGNC:45056]	lncRNA	NA	NA	0.000109873	4.29502e-05	0.00193076	0.00291862	0.00436794	0.00263195	0.0002587	9.38911e-05	0.0027608	0.00541372	0.0404201	0.00749431	0.387971	-1.36598	0.00123623	0.624519	down	yes
ENSG00000225419	RPL21P3	158906	ENST00000395517	NA	NA	NA	NA	ribosomal protein L21 pseudogene 3 [Source:HGNC Symbol;Acc:HGNC:16533]	processed_pseudogene	NA	NA	1.52815	0	0	1.32329	0	2.20053	0	0	0.963865	0	0	0	858.088	9.74498	0.00125236	0.626342	up	yes
ENSG00000100142	POLR2F	170388;170407;170387;170392;170384;170386;170383;170389;170390;170385;170382;170404;170391	ENST00000442738;ENST00000608713;ENST00000483713;ENST00000470701;ENST00000407936;ENST00000492213;ENST00000460648;ENST00000443002;ENST00000606538;ENST00000488684;ENST00000484894;ENST00000427034;ENST00000405557	GO:0000428(DNA-directed RNA polymerase complex);GO:0001054(RNA polymerase I activity);GO:0001055(RNA polymerase II activity);GO:0001056(RNA polymerase III activity);GO:0001650(fibrillar center);GO:0003677(DNA binding);GO:0003899(DNA-directed 5'-3' RNA polymerase activity);GO:0005634(nucleus);GO:0005654(nucleoplasm);GO:0005665(RNA polymerase II, core complex);GO:0005666(RNA polymerase III complex)…	03020(RNA polymerase);03420(Nucleotide excision repair);04623(Cytosolic DNA-sensing pathway);05016(Huntington disease);05016(Huntington disease)	NA	NA	RNA polymerase II, I and III subunit F [Source:HGNC Symbol;Acc:HGNC:9193]	protein_coding;protein_coding_CDS_not_defined;nonsense_mediated_decay	DOID:162(cancer);DOID:305(carcinoma)	R-HSA-109638(Recruitment of RNA Polymerase II Holoenzyme by TFIIF to the pol II promoter:TFIID:TFIIA:TFIIB complex);R-HSA-109639(Formation of the closed pre-initiation complex);R-HSA-111264(Addition of nucleotides between position +11 and +30);R-HSA-112054(RNA Polymerase III Abortive Initiation At Type 3 Open Promoters);R-HSA-112055(RNA Polymerase III Abortive Initiation At Type 1 Open Promoters)…	9.22137	10.9498	7.65071	8.94201	8.52106	6.5062	8.04119	9.59438	6.66031	6.59359	8.3736	5.83247	1.19566	0.257811	0.00128957	0.636352	up	no
ENSG00000167985	SDHAF2	47300;47303;47315;47309;47316;47318;47317;47302;47305;47299;47308;47304;47312;47311;47320;47310	ENST00000713959;ENST00000542074;ENST00000536250;ENST00000301761;ENST00000713964;ENST00000713966;ENST00000713965;ENST00000713960;ENST00000713962;ENST00000542794;ENST00000534878;ENST00000713961;ENST00000537782;ENST00000359614;ENST00000543265;ENST00000713963	GO:0005515(protein binding);GO:0005730(nucleolus);GO:0005739(mitochondrion);GO:0005759(mitochondrial matrix);GO:0005829(cytosol);GO:0006099(tricarboxylic acid cycle);GO:0006121(mitochondrial electron transport, succinate to ubiquinone);GO:0006470(protein dephosphorylation);GO:0010719(negative regulation of epithelial to mesenchymal transition);GO:0018293(protein-FAD linkage);GO:0034553(mitochondr…	NA	NA	NA	succinate dehydrogenase complex assembly factor 2 [Source:HGNC Symbol;Acc:HGNC:26034]	protein_coding;nonsense_mediated_decay;retained_intron	DOID:0050773(paraganglioma);DOID:11202(primary_hyperparathyroidism);DOID:13543(hyperparathyroidism)	R-HSA-9854672(FAD attaches to SDHA)	35.0215	31.8592	38.3769	42.5821	39.4539	42.4553	29.9235	28.1425	30.4322	34.6604	39.066	40.9648	1.18063	0.23956	0.00130487	0.636352	up	no
ENSG00000244165	P2RY11	126831;126832	ENST00000321826;ENST00000471843	GO:0004930(G protein-coupled receptor activity);GO:0005886(plasma membrane);GO:0006952(defense response);GO:0007165(signal transduction);GO:0007186(G protein-coupled receptor signaling pathway);GO:0007190(activation of adenylate cyclase activity);GO:0007200(phospholipase C-activating G protein-coupled receptor signaling pathway);GO:0016020(membrane);GO:0019722(calcium-mediated signaling);GO:00230…	04080(Neuroactive ligand-receptor interaction);04080(Neuroactive ligand-receptor interaction)	NA	NA	purinergic receptor P2Y11 [Source:HGNC Symbol;Acc:HGNC:8540]	protein_coding;protein_coding_CDS_not_defined	NA	R-HSA-379044(Liganded Gs-activating GPCR acts as a GEF for Gs);R-HSA-379048(Liganded Gq/11-activating GPCRs act as GEFs for Gq/11);R-HSA-417825(P2Y11 receptor can bind to ATP);R-HSA-744886(The Ligand:GPCR:Gs complex dissociates);R-HSA-744887(Liganded Gs-activating GPCRs bind inactive heterotrimeric Gs);R-HSA-749448(Liganded Gq-activating GPCRs bind inactive heterotrimeric Gq);R-HSA-749452(The Lig…	0.893244	2.52166	0.864577	1.81241	1.03173	0.407418	1.57534	3.30252	1.14783	2.35642	3.00738	1.73517	0.551187	-0.859386	0.00131054	0.636352	down	no
ENSG00000103355	PRSS33	94387;94388	ENST00000293851;ENST00000576886	GO:0004252(serine-type endopeptidase activity);GO:0005576(extracellular region);GO:0005615(extracellular space);GO:0005737(cytoplasm);GO:0006508(proteolysis);GO:0008233(peptidase activity);GO:0008236(serine-type peptidase activity);GO:0016787(hydrolase activity);GO:0070528(protein kinase C signaling);GO:0070528(protein kinase C signaling)	NA	K09629	EC:3.4.21.-	serine protease 33 [Source:HGNC Symbol;Acc:HGNC:30405]	protein_coding	NA	NA	0.087636	0.0363654	0.0979626	0.0759142	0.123029	0.0393227	0	0.0430483	0	0	0	0	29.4041	4.87794	0.00133167	0.640394	up	yes
ENSG00000184313	MROH7	16848;16853;16838;16844	ENST00000413188;ENST00000371287;ENST00000339553;ENST00000472987	GO:0005615(extracellular space);GO:0005737(cytoplasm);GO:0016020(membrane);GO:0016020(membrane)	NA	NA	NA	maestro heat like repeat family member 7 [Source:HGNC Symbol;Acc:HGNC:24802]	nonsense_mediated_decay;retained_intron;protein_coding;protein_coding_CDS_not_defined	NA	NA	0	0	0	0	0	0	0	0.00511725	0.0263369	0.0264728	0.131448	0.00833133	0.0288203	-5.11677	0.0013582	0.644908	down	yes
ENSG00000197381	ADARB1	166633;166639;166634;166646;166635;166640;166636;166641;166638;166643;166648;166647;166637;166645	ENST00000462214;ENST00000492414;ENST00000460734;ENST00000360697;ENST00000348831;ENST00000496664;ENST00000437626;ENST00000449478;ENST00000389863;ENST00000464215;ENST00000631642;ENST00000481022;ENST00000389861;ENST00000705393	GO:0002376(immune system process);GO:0003723(RNA binding);GO:0003725(double-stranded RNA binding);GO:0003726(double-stranded RNA adenosine deaminase activity);GO:0003729(mRNA binding);GO:0004000(adenosine deaminase activity);GO:0005515(protein binding);GO:0005634(nucleus);GO:0005654(nucleoplasm);GO:0005730(nucleolus);GO:0005737(cytoplasm);GO:0005829(cytosol);GO:0006382(adenosine to inosine editin…	NA	NA	NA	adenosine deaminase RNA specific B1 [Source:HGNC Symbol;Acc:HGNC:226]	protein_coding_CDS_not_defined;nonsense_mediated_decay;protein_coding	DOID:13241(Behcet's_disease);DOID:224(transient_cerebral_ischemia);DOID:230(lateral_sclerosis);DOID:3069(malignant_astrocytoma);DOID:3312(bipolar_disorder);DOID:332(amyotrophic_lateral_sclerosis);DOID:5810(adenosine_deaminase_deficiency);DOID:8567(Hodgkin's_lymphoma);DOID:9970(obesity)	R-HSA-111238(Formation of ADAR2 homodimer);R-HSA-77613(Binding of ADAR2 homodimer to dsRNA duplex);R-HSA-77615(Deamination at C6 position of adenosine in Editosome (ADAR2))	2.76987	3.03204	1.41935	1.94189	2.5595	2.26856	2.56258	2.80664	1.17775	1.4502	2.06009	1.32337	1.30601	0.385168	0.00137674	0.644908	up	no
ENSG00000255819	KLRC4-KLRK1	57846;57834;57844;57831;57843;57838;57839;57836;57845;57847;57837;57842;57840	ENST00000585507;ENST00000539300;ENST00000590323;ENST00000543572;ENST00000588447;ENST00000586581;ENST00000591546;ENST00000543812;ENST00000539370;ENST00000591937;ENST00000585711;ENST00000588263;ENST00000590131	GO:0016020(membrane);GO:0016020(membrane)	NA	NA	NA	KLRC4-KLRK1 readthrough [Source:HGNC Symbol;Acc:HGNC:48357]	nonsense_mediated_decay;retained_intron	NA	NA	5.94188	7.12597	3.40271	58.0238	6.39817	11.0972	3.46815	1.28841	3.41098	31.1922	4.58324	10.3575	1.75706	0.813161	0.00138045	0.644908	up	no
ENSG00000108262	GIT1	109476;109475;109481;109488;109478;109480;109474;109484;109477;109486;109482;109483;109487;109485	ENST00000225394;ENST00000394869;ENST00000491377;ENST00000577466;ENST00000579937;ENST00000578266;ENST00000473217;ENST00000581925;ENST00000581348;ENST00000583413;ENST00000585148;ENST00000586574;ENST00000335356;ENST00000579536	GO:0000922(spindle pole);GO:0001957(intramembranous ossification);GO:0005096(GTPase activator activity);GO:0005515(protein binding);GO:0005737(cytoplasm);GO:0005739(mitochondrion);GO:0005813(centrosome);GO:0005829(cytosol);GO:0005856(cytoskeleton);GO:0005925(focal adhesion);GO:0007420(brain development);GO:0007626(locomotory behavior);GO:0008277(regulation of G protein-coupled receptor signaling …	04144(Endocytosis);04810(Regulation of actin cytoskeleton);05120(Epithelial cell signaling in Helicobacter pylori infection);05120(Epithelial cell signaling in Helicobacter pylori infection)	NA	NA	GIT ArfGAP 1 [Source:HGNC Symbol;Acc:HGNC:4272]	protein_coding;retained_intron	DOID:1094(attention_deficit_hyperactivity_disorder);DOID:12858(Huntington's_disease)	R-HSA-3928594(SFKs phosphorylate GIT1);R-HSA-3928614(EFNB:GRB4 binds GIT1);R-HSA-3928625(PAKs autophosphorylate);R-HSA-3928631(GIT1 binds bPIX);R-HSA-3928633(bPIX exchanges GTP for GDP on RAC, activating it);R-HSA-3928640(PAKs phosphorylate MLC);R-HSA-3928641(PAK binds RAC and bPIX);R-HSA-9013145(RAC1 binds effectors at the plasma membrane);R-HSA-9013157(CDC42 binds effectors at the plasma membra…	14.6064	16.2795	8.62219	12.2003	12.6636	9.28499	13.9268	18.2167	1.98847	3.46012	5.87151	2.13904	2.36949	1.24458	0.00141907	0.644908	up	yes
ENSG00000213654	GPSM3	214163;214159;214160;214161;214162	ENST00000619085;ENST00000375040;ENST00000487761;ENST00000472768;ENST00000375043	GO:0002690(positive regulation of leukocyte chemotaxis);GO:0003674(molecular_function);GO:0005515(protein binding);GO:0005575(cellular_component);GO:0005737(cytoplasm);GO:0005886(plasma membrane);GO:0008150(biological_process);GO:0030695(GTPase regulator activity);GO:0050727(regulation of inflammatory response);GO:0050729(positive regulation of inflammatory response);GO:1900017(positive regulatio…	04621(NOD-like receptor signaling pathway);04621(NOD-like receptor signaling pathway)	NA	NA	G protein signaling modulator 3 [Source:HGNC Symbol;Acc:HGNC:13945]	protein_coding;nonsense_mediated_decay	NA	R-HSA-380073(Liganded Gi-activating GPCR acts as a GEF for Gi)	33.3752	23.3321	25.9924	34.6146	33.9198	27.9743	34.1	23.9252	44.2358	48.2422	58.6055	50.1074	0.74008	-0.434247	0.0014293	0.644908	down	no
ENSG00000143183	TMCO1	25653;25654;25658;25655;25652;25656;25657;25659	ENST00000367881;ENST00000580248;ENST00000465705;ENST00000464650;ENST00000612311;ENST00000476143;ENST00000481278;ENST00000628579	GO:0000139(Golgi membrane);GO:0005262(calcium channel activity);GO:0005515(protein binding);GO:0005783(endoplasmic reticulum);GO:0005789(endoplasmic reticulum membrane);GO:0005794(Golgi apparatus);GO:0006811(ion transport);GO:0006816(calcium ion transport);GO:0006983(ER overload response);GO:0016020(membrane);GO:0032469(endoplasmic reticulum calcium ion homeostasis);GO:0034220(ion transmembrane t…	NA	NA	NA	transmembrane and coiled-coil domains 1 [Source:HGNC Symbol;Acc:HGNC:18188]	protein_coding;nonsense_mediated_decay	DOID:1067(open-angle_glaucoma);DOID:1432(blindness);DOID:1686(glaucoma)	NA	17.6807	20.7482	25.589	30.7648	22.0186	27.3233	16.9962	18.9718	20.5808	25.5545	21.4286	22.935	1.17522	0.232934	0.00142943	0.644908	up	no
ENSG00000180787	ZFP3	105701	ENST00000318833	GO:0000977(RNA polymerase II transcription regulatory region sequence-specific DNA binding);GO:0000981(DNA-binding transcription factor activity, RNA polymerase II-specific);GO:0003674(molecular_function);GO:0003677(DNA binding);GO:0005515(protein binding);GO:0005575(cellular_component);GO:0005634(nucleus);GO:0006357(regulation of transcription by RNA polymerase II);GO:0008150(biological_process)…	NA	NA	NA	ZFP3 zinc finger protein [Source:HGNC Symbol;Acc:HGNC:12861]	protein_coding	NA	NA	0.574867	0.449674	0.587564	0.850284	1.12798	0.9241	0.808523	0.741718	1.09485	1.12762	1.49004	1.38706	0.696453	-0.521902	0.00143132	0.644908	down	no
ENSG00000165030	NFIL3	249393	ENST00000297689	GO:0000122(negative regulation of transcription by RNA polymerase II);GO:0000785(chromatin);GO:0000977(RNA polymerase II transcription regulatory region sequence-specific DNA binding);GO:0000978(RNA polymerase II cis-regulatory region sequence-specific DNA binding);GO:0000981(DNA-binding transcription factor activity, RNA polymerase II-specific);GO:0001227(DNA-binding transcription repressor acti…	04710(Circadian rhythm)	NA	NA	nuclear factor, interleukin 3 regulated [Source:HGNC Symbol;Acc:HGNC:7787]	protein_coding	DOID:0050589(inflammatory_bowel_disease);DOID:2945(severe_acute_respiratory_syndrome)	R-HSA-549493(Expression of PERIOD-2)	28.8932	29.5161	29.738	28.6075	9.27577	30.1636	27.8764	32.035	4.44651	3.78348	3.90707	2.73985	3.4647	1.79273	0.00148814	0.663323	up	yes
ENSG00000234851	RPL23AP42	184907	ENST00000471152	NA	NA	NA	NA	ribosomal protein L23a pseudogene 42 [Source:HGNC Symbol;Acc:HGNC:35942]	processed_pseudogene	NA	NA	51.1979	48.0879	61.0302	65.9043	66.1622	91.7328	41.4428	38.456	59.9596	43.0561	64.7952	66.5129	1.27481	0.350278	0.0015094	0.663323	up	no
ENSG00000165458	INPPL1	50481;50479;50491;50480;50485;50490;50484;50487;50478;50488;50486;50477;50482;50483	ENST00000538751;ENST00000298229;ENST00000320683;ENST00000541544;ENST00000537755;ENST00000541752;ENST00000538339;ENST00000541303;ENST00000543234;ENST00000545355;ENST00000544806;ENST00000540973;ENST00000540329;ENST00000537656	GO:0000132(establishment of mitotic spindle orientation);GO:0000922(spindle pole);GO:0001958(endochondral ossification);GO:0002376(immune system process);GO:0003779(actin binding);GO:0004445(inositol-polyphosphate 5-phosphatase activity);GO:0005515(protein binding);GO:0005634(nucleus);GO:0005737(cytoplasm);GO:0005794(Golgi apparatus);GO:0005829(cytosol);GO:0005856(cytoskeleton);GO:0005886(plasma …	00562(Inositol phosphate metabolism);04070(Phosphatidylinositol signaling system);04662(B cell receptor signaling pathway);04666(Fc gamma R-mediated phagocytosis);04910(Insulin signaling pathway);04910(Insulin signaling pathway)	K15909	EC:3.1.3.86	inositol polyphosphate phosphatase like 1 [Source:HGNC Symbol;Acc:HGNC:6080]	protein_coding;retained_intron	DOID:10603(glucose_intolerance);DOID:10763(hypertension);DOID:10825(essential_hypertension);DOID:1555(urticaria);DOID:162(cancer);DOID:225(syndrome);DOID:305(carcinoma);DOID:4766(embryoma);DOID:576(proteinuria);DOID:684(hepatocellular_carcinoma);DOID:9351(diabetes_mellitus);DOID:9352(type_2_diabetes_mellitus);DOID:9970(obesity)	R-HSA-1675949(PI(3,4,5)P3 is dephosphorylated to PI(3,4)P2 by INPP5[2] at the plasma membrane);R-HSA-1855218(I(1,3,4,5)P4 is dephosphorylated to I(1,3,4)P3 by INPP5[3]/ITPK1 in the cytosol);R-HSA-913374(Phosphorylated SHC1 recruits SHIP);R-HSA-9680348(PIK3R1:PIK3CA,B,D (PI3K), PLCG2 (PLCgamma2), SHC1 (SHC), PTPN11 (SHP2), GRB2:GAB2, GRB2:GAB3, GRAP2 (MONA), CBL:GRB2, INPP5D (SHIP1), INPPL1 (SHIP2…	2.67835	2.39198	2.03043	2.23362	2.54897	2.57377	2.93807	2.78974	2.96615	3.04879	3.65888	3.83225	0.787102	-0.345377	0.00151198	0.663323	down	no
ENSG00000203879	GDI1	7858;7857;7861;7850;7852;7862;7849;7859;7855;7863;7856;7851;7860;7854;7853	ENST00000489589;ENST00000491154;ENST00000476540;ENST00000475976;ENST00000447750;ENST00000465640;ENST00000630693;ENST00000471972;ENST00000481304;ENST00000460984;ENST00000485143;ENST00000445564;ENST00000468483;ENST00000415109;ENST00000434049	GO:0005092(GDP-dissociation inhibitor activity);GO:0005093(Rab GDP-dissociation inhibitor activity);GO:0005096(GTPase activator activity);GO:0005515(protein binding);GO:0005737(cytoplasm);GO:0005794(Golgi apparatus);GO:0005829(cytosol);GO:0007165(signal transduction);GO:0007264(small GTPase mediated signal transduction);GO:0015031(protein transport);GO:0016192(vesicle-mediated transport);GO:00304…	NA	NA	NA	GDP dissociation inhibitor 1 [Source:HGNC Symbol;Acc:HGNC:4226]	retained_intron;protein_coding_CDS_not_defined;protein_coding;nonsense_mediated_decay	DOID:0050776(non-syndromic_X-linked_intellectual_disability);DOID:0112058(non-syndromic_X-linked_intellectual_disability_41);DOID:162(cancer);DOID:2468(psychotic_disorder);DOID:5419(schizophrenia)	R-HSA-8875318(RAB3 GEFs exchange GTP for GDP on RAB3A);R-HSA-8875320(RAB5 GEFs exchange GTP for GDP on RAB5);R-HSA-8876188(DENND4s exchange GTP for GDP on RAB10);R-HSA-8876190(RAB8 GEFs exchange GTP for GDP on RAB8);R-HSA-8876191(RAB9 GEFs exchange GTP for GDP on RAB9);R-HSA-8876193(RIC1-RGP1 exchanges GTP for GDP on RAB6);R-HSA-8876454(DENND3 exchanges GTP for GDP on RAB12);R-HSA-8876615(RAB13 G…	12.3815	12.613	9.98804	10.813	12.7222	9.10217	13.6839	12.8367	16.5002	21.7367	16.4853	18.7612	0.709043	-0.496054	0.00152965	0.665239	down	no
ENSG00000181192	DHTKD1	32759;32760;32765;32763;32762;32761	ENST00000263035;ENST00000437298;ENST00000479283;ENST00000448829;ENST00000415935;ENST00000465617	GO:0002244(hematopoietic progenitor cell differentiation);GO:0004591(oxoglutarate dehydrogenase (succinyl-transferring) activity);GO:0005515(protein binding);GO:0005739(mitochondrion);GO:0005759(mitochondrial matrix);GO:0006091(generation of precursor metabolites and energy);GO:0006096(glycolytic process);GO:0006099(tricarboxylic acid cycle);GO:0016491(oxidoreductase activity);GO:0016624(oxidored…	00310(Lysine degradation);00380(Tryptophan metabolism);00785(Lipoic acid metabolism);00785(Lipoic acid metabolism)	K15791	EC:1.2.4.-	dehydrogenase E1 and transketolase domain containing 1 [Source:HGNC Symbol;Acc:HGNC:23537]	protein_coding;retained_intron;protein_coding_CDS_not_defined	DOID:0110170(Charcot-Marie-Tooth_disease_axonal_type_2Q);DOID:0111453(2-aminoadipic_2-oxoadipic_aciduria);DOID:9252(amino_acid_metabolic_disorder)	R-HSA-9858321(DHTKD1 dimer decarboxylates 2-OA);R-HSA-9858589(DLD dimer dehydrogenates dihydrolipoyl);R-HSA-9858590(DLST transfers glutaryl to CoA)	2.83769	2.34168	1.36271	1.75251	1.63146	2.32836	3.79837	2.84526	1.6285	2.24961	2.34464	3.25171	0.7955	-0.330067	0.00162391	0.700144	down	no
ENSG00000008018	PSMB1	222663;222664	ENST00000262193;ENST00000462957	GO:0000502(proteasome complex);GO:0005515(protein binding);GO:0005576(extracellular region);GO:0005634(nucleus);GO:0005654(nucleoplasm);GO:0005737(cytoplasm);GO:0005829(cytosol);GO:0005839(proteasome core complex);GO:0019774(proteasome core complex, beta-subunit complex);GO:0034774(secretory granule lumen);GO:0043161(proteasome-mediated ubiquitin-dependent protein catabolic process);GO:0051603(pr…	03050(Proteasome);05010(Alzheimer disease);05012(Parkinson disease);05014(Amyotrophic lateral sclerosis);05016(Huntington disease);05017(Spinocerebellar ataxia);05020(Prion disease);05022(Pathways of neurodegeneration - multiple diseases);05022(Pathways of neurodegeneration - multiple diseases)	NA	NA	proteasome 20S subunit beta 1 [Source:HGNC Symbol;Acc:HGNC:9537]	protein_coding;protein_coding_CDS_not_defined	DOID:1059(intellectual_disability);DOID:10907(microcephaly)	R-HSA-1168640(Ubiquitinated IkB is degraded);R-HSA-1234159(Proteasome proteolyzes ub-HIF-alpha);R-HSA-1236935(Proteasomal cleavage of substrate (26S proteasome catalyst));R-HSA-1236970(Proteasomal clevage of exogenous antigen (26S proteasome catalyst));R-HSA-1504193(Ubiquitinated DVL is degraded by the proteasome);R-HSA-174058(Degradation of multiubiquitinated Cdh1);R-HSA-174105(Degradation of mu…	208.219	216.46	212.228	222.408	239.698	217.112	194.622	206.408	176.393	170.92	212.968	200.547	1.18043	0.239316	0.00168474	0.716065	up	no
ENSG00000167595	PROSER3	131639;131634;131647;131642;131648;131643;131632;131630;131640;131631;131633;131646;131629;131638;131641;131637;131649;131636;131645	ENST00000620918;ENST00000301165;ENST00000542591;ENST00000600988;ENST00000544158;ENST00000545674;ENST00000696042;ENST00000696040;ENST00000537459;ENST00000696041;ENST00000396908;ENST00000542134;ENST00000444637;ENST00000536950;ENST00000421853;ENST00000696043;ENST00000536037;ENST00000646935;ENST00000601095	GO:0005515(protein binding);GO:0005737(cytoplasm);GO:0005813(centrosome);GO:0005856(cytoskeleton);GO:0005856(cytoskeleton)	NA	NA	NA	proline and serine rich 3 [Source:HGNC Symbol;Acc:HGNC:25204]	nonsense_mediated_decay;protein_coding;protein_coding_CDS_not_defined;retained_intron	NA	NA	1.06425	0.891951	0.636045	0.646007	0.851304	0.789742	1.27711	1.05003	1.16897	1.03504	1.24445	1.18096	0.723411	-0.467112	0.00174196	0.716065	down	no
ENSG00000136720	HS6ST1	148809;148807;148808;148806	ENST00000494089;ENST00000259241;ENST00000463963;ENST00000469019	GO:0000139(Golgi membrane);GO:0001525(angiogenesis);GO:0005515(protein binding);GO:0005794(Golgi apparatus);GO:0005886(plasma membrane);GO:0008146(sulfotransferase activity);GO:0015012(heparan sulfate proteoglycan biosynthetic process);GO:0015015(heparan sulfate proteoglycan biosynthetic process, enzymatic modification);GO:0016020(membrane);GO:0016740(transferase activity);GO:0017095(heparan sulf…	00534(Glycosaminoglycan biosynthesis - heparan sulfate / heparin);00534(Glycosaminoglycan biosynthesis - heparan sulfate / heparin)	K02514	EC:2.8.2.-	heparan sulfate 6-O-sulfotransferase 1 [Source:HGNC Symbol;Acc:HGNC:5201]	protein_coding_CDS_not_defined;protein_coding	DOID:0090075(hypogonadotropic_hypogonadism_15_with_or_without_anosmia)	R-HSA-2076419(HS6STs sulfate GlcN at C6 in heparan sulfate/heparin)	3.81785	4.80844	2.79633	3.12355	4.31694	2.98423	3.7807	4.83892	1.11492	2.42414	2.4892	1.84846	1.49281	0.578031	0.0017653	0.716065	up	no
ENSG00000198598	MMP17	69394;69389;69392;69395;69388;69393;69396;69391	ENST00000542142;ENST00000360564;ENST00000535291;ENST00000537848;ENST00000535004;ENST00000534865;ENST00000542648;ENST00000545790	GO:0001822(kidney development);GO:0004222(metalloendopeptidase activity);GO:0005576(extracellular region);GO:0005615(extracellular space);GO:0005886(plasma membrane);GO:0006508(proteolysis);GO:0008047(enzyme activator activity);GO:0008233(peptidase activity);GO:0008237(metallopeptidase activity);GO:0008270(zinc ion binding);GO:0016020(membrane);GO:0016787(hydrolase activity);GO:0030198(extracellu…	04928(Parathyroid hormone synthesis, secretion and action);04928(Parathyroid hormone synthesis, secretion and action)	K07997	EC:3.4.24.-	matrix metallopeptidase 17 [Source:HGNC Symbol;Acc:HGNC:7163]	retained_intron;protein_coding;nonsense_mediated_decay	DOID:10286(prostate_carcinoma)	R-HSA-1602466(Activation of MT-MMPs by FURIN);R-HSA-1605825(MT-MMPs are sorted to the plasma membrane)	0	0.0285802	0	0.0143238	0.0578785	0.0202317	0.0119622	0.059292	0.0276268	0.115313	0.293549	0.0912291	0.187945	-2.41162	0.00177806	0.716065	down	yes
ENSG00000130522	JUND	129425	ENST00000252818	GO:0000122(negative regulation of transcription by RNA polymerase II);GO:0000785(chromatin);GO:0000976(transcription cis-regulatory region binding);GO:0000978(RNA polymerase II cis-regulatory region sequence-specific DNA binding);GO:0000981(DNA-binding transcription factor activity, RNA polymerase II-specific);GO:0001221(transcription coregulator binding);GO:0001228(DNA-binding transcription acti…	04010(MAPK signaling pathway);04380(Osteoclast differentiation);04657(IL-17 signaling pathway);04928(Parathyroid hormone synthesis, secretion and action)	NA	NA	JunD proto-oncogene, AP-1 transcription factor subunit [Source:HGNC Symbol;Acc:HGNC:6206]	protein_coding	DOID:10283(prostate_cancer);DOID:1240(leukemia);DOID:13139(crescentic_glomerulonephritis);DOID:162(cancer);DOID:2921(glomerulonephritis);DOID:4451(renal_carcinoma);DOID:767(muscular_atrophy)	R-HSA-9011975(Estrogen-responsive MYC gene expression);R-HSA-9011997(ESR1:ESTG, JUND:FOSB and Cohesin Complex bind distal enhancer elements in MYC gene promoter);R-HSA-9031575(AP-1 binds ARC gene);R-HSA-9031624(ARC gene expression)	56.6822	32.0066	17.6922	29.3869	20.718	24.5611	45.3657	45.7668	4.64566	5.1825	7.8422	5.82741	2.57895	1.36678	0.00177868	0.716065	up	yes
ENSG00000122862	SRGN	35800;35801	ENST00000242465;ENST00000462445	GO:0001818(negative regulation of cytokine production);GO:0005515(protein binding);GO:0005576(extracellular region);GO:0005615(extracellular space);GO:0005764(lysosome);GO:0005794(Golgi apparatus);GO:0006915(apoptotic process);GO:0016485(protein processing);GO:0030141(secretory granule);GO:0030502(negative regulation of bone mineralization);GO:0031093(platelet alpha granule lumen);GO:0031214(biom…	NA	NA	NA	serglycin [Source:HGNC Symbol;Acc:HGNC:9361]	protein_coding;protein_coding_CDS_not_defined	DOID:9538(multiple_myeloma)	R-HSA-481007(Exocytosis of platelet alpha granule contents)	293.608	412.978	181.212	453.385	247.996	319.459	265.031	398.63	151.748	337.281	259.827	244.594	1.19448	0.256382	0.00178008	0.716065	up	no
ENSG00000239791	ENSG00000239791	98181;98179;98180	ENST00000492040;ENST00000657071;ENST00000486926	NA	NA	NA	NA	novel transcript	lncRNA	NA	NA	0.0524224	0.117866	0.0923335	0.0934956	0.101593	0.173922	0.183917	0.513962	0.170853	0.677928	0.471033	0.215408	0.34291	-1.5441	0.00180554	0.716065	down	yes
ENSG00000141480	ARRB2	105524;105539;105532;105523;105527;105541;105542;105528;105530;105540;105533;105537;105534;105525;105526;105535;105531	ENST00000574954;ENST00000576235;ENST00000571791;ENST00000574502;ENST00000269260;ENST00000571206;ENST00000577054;ENST00000346341;ENST00000574888;ENST00000572782;ENST00000572497;ENST00000571428;ENST00000573886;ENST00000570718;ENST00000570739;ENST00000381488;ENST00000575131	GO:0001664(G protein-coupled receptor binding);GO:0001932(regulation of protein phosphorylation);GO:0001933(negative regulation of protein phosphorylation);GO:0001934(positive regulation of protein phosphorylation);GO:0002031(G protein-coupled receptor internalization);GO:0002032(desensitization of G protein-coupled receptor signaling pathway by arrestin);GO:0002092(positive regulation of recepto…	04010(MAPK signaling pathway);04062(Chemokine signaling pathway);04144(Endocytosis);04340(Hedgehog signaling pathway);04728(Dopaminergic synapse);04740(Olfactory transduction);04926(Relaxin signaling pathway);04928(Parathyroid hormone synthesis, secretion and action);04929(GnRH secretion);05032(Morphine addiction);05207(Chemical carcinogenesis - receptor activation);05207(Chemical carcinogenesis …	NA	NA	arrestin beta 2 [Source:HGNC Symbol;Acc:HGNC:712]	protein_coding;nonsense_mediated_decay;retained_intron;protein_coding_CDS_not_defined	DOID:10762(portal_hypertension);DOID:10763(hypertension);DOID:162(cancer);DOID:9352(type_2_diabetes_mellitus);DOID:9471(meningitis)	R-HSA-1980118(ARRB mediates NOTCH1 ubiquitination);R-HSA-1980123(DTX recruits beta-arrestin (ARRB) to NOTCH);R-HSA-418172(F2R binds ARRB2);R-HSA-418176(F2R:ARRB2 binds MAPKs, SRC-1);R-HSA-418200(SRC-1 bound to ARRB2 is not activated);R-HSA-5138433(p-DVL2 recruits AP-2 and beta-arrestin 2 to promote clathrin-mediated endocytosis);R-HSA-5138459(WNT5A:FZD4 is endocytosed);R-HSA-5632667(SMO dimer bin…	4.31354	2.68587	4.19012	2.97966	2.72972	3.01219	3.52773	2.77369	9.62259	6.31381	5.29402	7.44622	0.6316	-0.662917	0.00181209	0.716065	down	no
ENSG00000215472	RPL17-C18orf32	122324;122326;122327	ENST00000584895;ENST00000332968;ENST00000577910	GO:0003735(structural constituent of ribosome);GO:0005840(ribosome);GO:0006412(translation);GO:0015934(large ribosomal subunit);GO:1990904(ribonucleoprotein complex);GO:1990904(ribonucleoprotein complex)	03010(Ribosome);05171(Coronavirus disease - COVID-19);05171(Coronavirus disease - COVID-19)	NA	NA	RPL17-C18orf32 readthrough [Source:HGNC Symbol;Acc:HGNC:44661]	protein_coding;nonsense_mediated_decay	NA	NA	16.821	12.694	25.8492	23.6345	10.2613	30.1913	0.0803372	0	11.1186	0	19.8235	10.1329	34.8452	5.12289	0.00181792	0.716065	up	yes
ENSG00000108702	CCL1	110059	ENST00000225842	GO:0002548(monocyte chemotaxis);GO:0005125(cytokine activity);GO:0005576(extracellular region);GO:0005615(extracellular space);GO:0006874(cellular calcium ion homeostasis);GO:0006935(chemotaxis);GO:0006954(inflammatory response);GO:0006955(immune response);GO:0007165(signal transduction);GO:0007186(G protein-coupled receptor signaling pathway);GO:0007204(positive regulation of cytosolic calcium i…	04060(Cytokine-cytokine receptor interaction);04061(Viral protein interaction with cytokine and cytokine receptor);04062(Chemokine signaling pathway)	NA	NA	C-C motif chemokine ligand 1 [Source:HGNC Symbol;Acc:HGNC:10609]	protein_coding	DOID:2377(multiple_sclerosis);DOID:2527(nephrosis);DOID:2723(dermatitis);DOID:2841(asthma);DOID:289(endometriosis);DOID:2921(glomerulonephritis);DOID:2957(pulmonary_tuberculosis);DOID:3083(chronic_obstructive_pulmonary_disease);DOID:399(tuberculosis);DOID:4483(rhinitis)	R-HSA-380073(Liganded Gi-activating GPCR acts as a GEF for Gi);R-HSA-749454(The Ligand:GPCR:Gi complex dissociates);R-HSA-749456(Liganded Gi-activating GPCRs bind inactive heterotrimeric G-protein Gi);R-HSA-8851352(CCR8 binds CCL1)	55.9663	77.5303	17.2618	66.3951	64.9557	43.743	37.4235	81.4989	12.396	57.7942	33.6272	35.982	1.37121	0.455448	0.00187242	0.716065	up	no
ENSG00000291003	ENSG00000291003	83902;83901;83904;83903;83900	ENST00000618651;ENST00000615156;ENST00000614571;ENST00000690192;ENST00000619021	NA	NA	NA	NA	novel transcript	lncRNA	NA	NA	1.94356	0.45716	0.652318	0.830427	0.510275	1.44057	2.04579	0.979524	0.532208	2.55397	1.31722	2.63596	0.599737	-0.737597	0.0018741	0.716065	down	no
ENSG00000142669	SH3BGRL3	12851;12852	ENST00000270792;ENST00000319041	GO:0005515(protein binding);GO:0005634(nucleus);GO:0005737(cytoplasm);GO:0005829(cytosol);GO:0005886(plasma membrane);GO:0007010(cytoskeleton organization);GO:0016020(membrane);GO:0016604(nuclear body);GO:0032587(ruffle membrane);GO:0042995(cell projection);GO:0070062(extracellular exosome);GO:0070062(extracellular exosome)	NA	NA	NA	SH3 domain binding glutamate rich protein like 3 [Source:HGNC Symbol;Acc:HGNC:15568]	protein_coding	NA	NA	756.515	912.294	890.897	1189.23	975.368	821.175	656.735	872.615	756.286	939.638	891.023	803.92	1.168	0.224041	0.00188427	0.716065	up	no
ENSG00000291313	ENSG00000291313	82887	ENST00000706947	NA	NA	NA	NA	novel protein	protein_coding	NA	NA	3.71303	3.376	1.95186	4.60954	4.16193	3.5487	2.85218	1.7923	0.946267	4.15848	1.74303	1.7036	1.78776	0.838154	0.00189831	0.716065	up	no
ENSG00000139722	VPS37B	68496;68493;68495;68498	ENST00000371248;ENST00000267202;ENST00000535765;ENST00000543590	GO:0000813(ESCRT I complex);GO:0005515(protein binding);GO:0005737(cytoplasm);GO:0005768(endosome);GO:0005886(plasma membrane);GO:0006612(protein targeting to membrane);GO:0006623(protein targeting to vacuole);GO:0009056(catabolic process);GO:0010008(endosome membrane);GO:0015031(protein transport);GO:0016020(membrane);GO:0016236(macroautophagy);GO:0019076(viral release from host cell);GO:0030496…	04144(Endocytosis);04144(Endocytosis)	NA	NA	VPS37B subunit of ESCRT-I [Source:HGNC Symbol;Acc:HGNC:25754]	protein_coding;retained_intron	NA	R-HSA-184269(Monoubiquitinated N-myristoyl GAG polyprotein is targeted to the late endosomal vesicle membrane by the ESCRT-I complex);R-HSA-3149434(Transport of GAG to the Plasma Membrane);R-HSA-3159227(HIV Virion Budding);R-HSA-3159232(Recruitment Of HIV Virion Budding Machinery);R-HSA-917696(Cargo Sequestration);R-HSA-917730(Cargo Recognition And Sorting);R-HSA-9610942(HCMV Formation of Final E…	4.85495	3.62488	3.50239	4.66769	5.04283	3.6229	5.31841	4.38332	5.96955	7.57082	5.88922	7.71303	0.720142	-0.473648	0.00190463	0.716065	down	no
ENSG00000143061	IGSF3	21228;21229;21231	ENST00000369483;ENST00000369486;ENST00000481589	GO:0003674(molecular_function);GO:0009986(cell surface);GO:0016020(membrane);GO:0032808(lacrimal gland development);GO:0032808(lacrimal gland development)	NA	NA	NA	immunoglobulin superfamily member 3 [Source:HGNC Symbol;Acc:HGNC:5950]	protein_coding	DOID:13929(lacrimal_duct_obstruction)	NA	0.137066	0.105674	0.0880605	0.122238	0.0409672	0.0990406	0.205628	0.195445	0.243935	0.222593	0.0859657	0.205045	0.531074	-0.913015	0.00191883	0.716065	down	no
ENSG00000263020	ENSG00000263020	213714;213717;213718	ENST00000375880;ENST00000617558;ENST00000409691	GO:0005956(protein kinase CK2 complex);GO:0019887(protein kinase regulator activity);GO:0019887(protein kinase regulator activity)	NA	NA	NA	novel protein	protein_coding	NA	NA	0.12729	0.54204	0.557857	0.0182941	1.9859	0.734048	0	0	0.988558	0	0	0.624396	40.0302	5.32302	0.00192134	0.716065	up	yes
ENSG00000029993	HMGB3	7210;7212;7211;7213	ENST00000325307;ENST00000448905;ENST00000455596;ENST00000430118	GO:0000400(four-way junction DNA binding);GO:0002376(immune system process);GO:0003677(DNA binding);GO:0003690(double-stranded DNA binding);GO:0003723(RNA binding);GO:0005515(protein binding);GO:0005634(nucleus);GO:0005694(chromosome);GO:0005737(cytoplasm);GO:0006310(DNA recombination);GO:0006357(regulation of transcription by RNA polymerase II);GO:0008301(DNA binding, bending);GO:0032392(DNA geo…	NA	NA	NA	high mobility group box 3 [Source:HGNC Symbol;Acc:HGNC:5004]	protein_coding	DOID:0111811(syndromic_microphthalmia_13)	NA	4.56717	5.35553	7.40072	4.27938	4.24669	4.95416	3.28491	4.26187	6.4689	3.76136	3.5968	4.586	1.24129	0.31184	0.00192813	0.716065	up	no
ENSG00000187514	PTMA	156184;156179;156180;156181;156187;156178;156177;156182;156186;156183;156188;156185	ENST00000409683;ENST00000409321;ENST00000341369;ENST00000409115;ENST00000440384;ENST00000448874;ENST00000466801;ENST00000468027;ENST00000412128;ENST00000481928;ENST00000467816;ENST00000410064	GO:0005515(protein binding);GO:0005634(nucleus);GO:0005654(nucleoplasm);GO:0005829(cytosol);GO:0006351(DNA-templated transcription);GO:0042393(histone binding);GO:0043066(negative regulation of apoptotic process);GO:0043167(ion binding);GO:0045944(positive regulation of transcription by RNA polymerase II);GO:0140297(DNA-binding transcription factor binding);GO:0140297(DNA-binding transcription fa…	NA	NA	NA	prothymosin alpha [Source:HGNC Symbol;Acc:HGNC:9623]	protein_coding;nonsense_mediated_decay;protein_coding_CDS_not_defined;retained_intron	DOID:0080322(polycystic_kidney_disease);DOID:10283(prostate_cancer);DOID:299(adenocarcinoma);DOID:3717(gastric_adenocarcinoma);DOID:9675(pulmonary_emphysema)	NA	309.675	319.873	340.355	271.104	270.958	287.807	257.002	304.724	285.871	204.582	303.99	227.417	1.1905	0.251563	0.00194006	0.716065	up	no
ENSG00000170089	ENSG00000170089	209982	ENST00000512851	NA	NA	NA	NA	THO complex 3 (THOC3) pseudogene	transcribed_unprocessed_pseudogene	NA	NA	1.17123	1.56994	1.95163	0.111691	1.49217	2.38993	0.12781	0.980049	1.1024	0.178015	0.264326	0.572038	2.8001	1.48548	0.00195391	0.716065	up	yes
ENSG00000182534	MXRA7	117466;117468;117469;117467;117471	ENST00000355797;ENST00000375036;ENST00000592148;ENST00000449428;ENST00000588114	GO:0005783(endoplasmic reticulum);GO:0016020(membrane);GO:0062023(collagen-containing extracellular matrix);GO:0062023(collagen-containing extracellular matrix)	NA	NA	NA	matrix remodeling associated 7 [Source:HGNC Symbol;Acc:HGNC:7541]	protein_coding	NA	NA	1.22396	2.2091	2.2758	7.70039	2.38044	4.55943	1.12372	2.23449	1.57645	5.63877	2.02782	2.06883	1.38034	0.465021	0.00197817	0.716065	up	no
ENSG00000142208	AKT1	83262;83280;83281;83272;83261;83275;83266;83273;83276;83278;83268;83260;83267;83265;83269;83270;83263;83282;83279;83283;83277;83274;83264;83271	ENST00000649815;ENST00000554848;ENST00000682269;ENST00000555458;ENST00000407796;ENST00000554826;ENST00000557552;ENST00000684058;ENST00000610370;ENST00000544168;ENST00000714130;ENST00000554581;ENST00000402615;ENST00000553506;ENST00000555528;ENST00000683722;ENST00000349310;ENST00000556836;ENST00000554585;ENST00000555380;ENST00000554192;ENST00000553797;ENST00000714123;ENST00000683058	GO:0000166(nucleotide binding);GO:0001649(osteoblast differentiation);GO:0001893(maternal placenta development);GO:0001934(positive regulation of protein phosphorylation);GO:0001938(positive regulation of endothelial cell proliferation);GO:0002042(cell migration involved in sprouting angiogenesis);GO:0003376(sphingosine-1-phosphate receptor signaling pathway);GO:0004672(protein kinase activity);G…	04010(MAPK signaling pathway);04012(ErbB signaling pathway);04014(Ras signaling pathway);04015(Rap1 signaling pathway);04022(cGMP-PKG signaling pathway);04024(cAMP signaling pathway);04062(Chemokine signaling pathway);04066(HIF-1 signaling pathway);04068(FoxO signaling pathway);04071(Sphingolipid signaling pathway);04072(Phospholipase D signaling pathway);04140(Autophagy - animal);04150(mTOR sign…	NA	NA	AKT serine/threonine kinase 1 [Source:HGNC Symbol;Acc:HGNC:391]	protein_coding;retained_intron;protein_coding_CDS_not_defined;nonsense_mediated_decay	DOID:0081002(Cowden_syndrome_6);DOID:0110861(autosomal_recessive_polycystic_kidney_disease);DOID:10283(prostate_cancer);DOID:1036(chronic_leukemia);DOID:1037(lymphoid_leukemia);DOID:1040(chronic_lymphocytic_leukemia);DOID:10652(Alzheimer's_disease);DOID:10763(hypertension);DOID:11054(urinary_bladder_cancer);DOID:11612(polycystic_ovary_syndrome);DOID:1240(leukemia);DOID:1245(vulva_cancer);DOID:127…	R-HSA-1358791(Phosphorylation of USP8 by P-AKT);R-HSA-1445144(p-AKT1,p-AKT2 phosphorylates AS160 (TBC1D4));R-HSA-1497784(The cofactor BH4 is required for electron transfer in the eNOS catalytic cycle);R-HSA-1497796(BH2 binding can lead to eNOS uncoupling);R-HSA-1497810(Uncoupled eNOS favours the formation of superoxide);R-HSA-198270(PDPK1 phosphorylates AKT at T308);R-HSA-198298(AKT translocates …	17.2571	21.2193	12.9035	13.4826	9.55035	13.8495	18.6196	22.9915	1.37386	1.68879	4.30949	1.29636	3.58438	1.84172	0.00198409	0.716065	up	yes
ENSG00000140990	NDUFB10	93837;93841;93838;93840;93839	ENST00000268668;ENST00000570172;ENST00000543683;ENST00000569148;ENST00000565031	GO:0005515(protein binding);GO:0005739(mitochondrion);GO:0005743(mitochondrial inner membrane);GO:0005747(mitochondrial respiratory chain complex I);GO:0006120(mitochondrial electron transport, NADH to ubiquinone);GO:0008137(NADH dehydrogenase (ubiquinone) activity);GO:0009060(aerobic respiration);GO:0016020(membrane);GO:0032981(mitochondrial respiratory chain complex I assembly);GO:0042776(proto…	00190(Oxidative phosphorylation);04714(Thermogenesis);04723(Retrograde endocannabinoid signaling);04932(Non-alcoholic fatty liver disease);05010(Alzheimer disease);05012(Parkinson disease);05014(Amyotrophic lateral sclerosis);05016(Huntington disease);05020(Prion disease);05022(Pathways of neurodegeneration - multiple diseases);05208(Chemical carcinogenesis - reactive oxygen species);05415(Diabet…	NA	NA	NADH:ubiquinone oxidoreductase subunit B10 [Source:HGNC Symbol;Acc:HGNC:7696]	protein_coding;retained_intron	DOID:0112139(nuclear_type_mitochondrial_complex_I_deficiency_35)	R-HSA-163217(Complex I oxidises NADH to NAD+, reduces CoQ to CoQH2);R-HSA-6799178(Intermediate 1 binds HP subcomplex to form Intermediate 2);R-HSA-6799179(Peripheral arm subunits bind the 815kDa complex to form a 980kDa complex);R-HSA-6799191(Intermediate 2 binds MT-ND1:NDUFAF5:NDUFAF6 to form a 315kDa subcomplex);R-HSA-6799196(The MCIA complex, NDUFAF2-7 all dissociate from the 980kDa complex, r…	59.5863	74.949	74.3955	74.3875	64.6396	58.9811	50.2636	74.8501	65.0887	60.1109	61.426	51.4471	1.16948	0.22587	0.00198699	0.716065	up	no
ENSG00000211710	TRBV4-1	233432	ENST00000390357	GO:0002250(adaptive immune response);GO:0002376(immune system process);GO:0005886(plasma membrane);GO:0007166(cell surface receptor signaling pathway);GO:0016020(membrane);GO:0042101(T cell receptor complex)	NA	NA	NA	T cell receptor beta variable 4-1 [Source:HGNC Symbol;Acc:HGNC:12215]	TR_V_gene	NA	NA	48.4103	31.106	59.1652	31.6179	97.9519	81.0633	35.9923	25.6518	50.6082	24.1247	93.7523	76.1923	1.23082	0.299614	0.00199014	0.716065	up	no
ENSG00000160211	G6PD	7921;7934;7928;7926;7932;7937;7936;7945;7924;7923;7925;7929;7939;7933;7922;7918;7920;7930;7927;7940;7938;7931;7919	ENST00000439227;ENST00000490651;ENST00000696426;ENST00000696425;ENST00000696430;ENST00000433845;ENST00000489497;ENST00000647501;ENST00000696423;ENST00000696422;ENST00000696424;ENST00000696427;ENST00000696431;ENST00000369620;ENST00000393564;ENST00000696420;ENST00000567614;ENST00000696428;ENST00000393562;ENST00000488434;ENST00000497281;ENST00000696429;ENST00000696421	GO:0004345(glucose-6-phosphate dehydrogenase activity);GO:0005515(protein binding);GO:0005536(glucose binding);GO:0005737(cytoplasm);GO:0005829(cytosol);GO:0005975(carbohydrate metabolic process);GO:0006006(glucose metabolic process);GO:0006098(pentose-phosphate shunt);GO:0006629(lipid metabolic process);GO:0006695(cholesterol biosynthetic process);GO:0006739(NADP metabolic process);GO:0006740(NA…	00030(Pentose phosphate pathway);00480(Glutathione metabolism);05230(Central carbon metabolism in cancer);05415(Diabetic cardiomyopathy);05415(Diabetic cardiomyopathy)	K00036	EC:1.1.1.363;EC:1.1.1.49	glucose-6-phosphate dehydrogenase [Source:HGNC Symbol;Acc:HGNC:4057]	protein_coding;retained_intron;nonsense_mediated_decay	DOID:0050328(congenital_hypothyroidism);DOID:0080208(metabolic_dysfunction-associated_steatotic_liver_disease);DOID:12365(malaria);DOID:13413(hepatic_encephalopathy);DOID:13580(cholestasis);DOID:13628(favism);DOID:14067(Plasmodium_falciparum_malaria);DOID:1591(renovascular_hypertension);DOID:224(transient_cerebral_ischemia);DOID:2355(anemia);DOID:2383(neonatal_jaundice);DOID:2861(congenital_nonsp…	R-HSA-70377(alpha-D-glucose 6-phosphate + NADP+ => D-glucono-1,5-lactone 6-phosphate + NADPH + H+);R-HSA-9761812(AcK- NFE2L2, MAFG and CREBBP, EP300 bind the G6PD);R-HSA-9761849(AcK-NFE2L2-dependent P6GD gene expression)	5.1676	5.331	4.06991	7.59686	8.07943	4.45157	4.88029	6.0278	6.9196	14.5397	11.4448	12.9586	0.668859	-0.580225	0.00206074	0.733677	down	no
ENSG00000163479	SSR2	23987;23991;23999;23986;23983;23995;23989;23984;23998;23988;23997;23994;23990;23993;23982	ENST00000484320;ENST00000480567;ENST00000467041;ENST00000496742;ENST00000472467;ENST00000531917;ENST00000480176;ENST00000488179;ENST00000526212;ENST00000532074;ENST00000466905;ENST00000472898;ENST00000473699;ENST00000368311;ENST00000295702	GO:0005515(protein binding);GO:0005783(endoplasmic reticulum);GO:0005789(endoplasmic reticulum membrane);GO:0006613(cotranslational protein targeting to membrane);GO:0016020(membrane);GO:0016020(membrane)	04141(Protein processing in endoplasmic reticulum);04141(Protein processing in endoplasmic reticulum)	NA	NA	signal sequence receptor subunit 2 [Source:HGNC Symbol;Acc:HGNC:11324]	retained_intron;protein_coding;nonsense_mediated_decay	NA	R-HSA-1799326(Signal-containing nascent peptide translocates to endoplasmic reticulum);R-HSA-1799329(Signal peptidase hydrolyzes signal peptide from ribosome-associated nascent protein)	18.635	19.1977	18.4531	22.8171	18.1542	19.7628	16.0653	18.3051	15.268	16.3008	18.1271	18.0904	1.19024	0.251258	0.00206906	0.733677	up	no
ENSG00000148444	COMMD3	33394;33403;33398;33390;33391;33400;33399;33406;33396;33393;33408;33407;33397;33409	ENST00000479958;ENST00000463688;ENST00000444869;ENST00000602574;ENST00000376836;ENST00000496071;ENST00000472610;ENST00000468469;ENST00000470045;ENST00000468179;ENST00000483684;ENST00000472673;ENST00000456711;ENST00000471350	GO:0005515(protein binding);GO:0005576(extracellular region);GO:0005634(nucleus);GO:0005737(cytoplasm);GO:0006811(ion transport);GO:0006814(sodium ion transport);GO:1904813(ficolin-1-rich granule lumen);GO:1904813(ficolin-1-rich granule lumen)	NA	NA	NA	COMM domain containing 3 [Source:HGNC Symbol;Acc:HGNC:23332]	retained_intron;protein_coding;nonsense_mediated_decay;protein_coding_CDS_not_defined	NA	R-HSA-6800434(Exocytosis of ficolin-rich granule lumen proteins);R-HSA-8952039(NEDD8:AcM-UBE2F binds CRL5 E3 ubiquitin ligase complex);R-HSA-8952044(AcM-UBE2F transfers NEDD8 to CRL5 E3 ubiquitin ligase complex);R-HSA-8952618(AcM-UBE2M transfers NEDD8 to CRL1 E3 ubiquitin ligase complex);R-HSA-8952620(NEDD8:AcM-UBE2M binds CRL1 E3 ubiquitin ligase complex);R-HSA-8952625(NEDD8:AcM-UBE2M binds CRL2…	22.8558	28.7217	28.989	31.1931	17.6549	24.7908	18.8187	23.7819	21.4346	24.4729	19.2248	23.5793	1.20711	0.271558	0.0020831	0.733677	up	no
ENSG00000121766	ZCCHC17	13528;13526;13525;13527;13522;13523;13521;13529;13524	ENST00000344147;ENST00000479629;ENST00000618216;ENST00000373714;ENST00000615916;ENST00000616393;ENST00000546109;ENST00000627541;ENST00000616859	GO:0003676(nucleic acid binding);GO:0003723(RNA binding);GO:0005515(protein binding);GO:0005634(nucleus);GO:0005730(nucleolus);GO:0008270(zinc ion binding);GO:0022625(cytosolic large ribosomal subunit);GO:0042802(identical protein binding);GO:0043489(RNA stabilization);GO:0046872(metal ion binding);GO:1990904(ribonucleoprotein complex);GO:1990904(ribonucleoprotein complex)	NA	NA	NA	zinc finger CCHC-type containing 17 [Source:HGNC Symbol;Acc:HGNC:30246]	protein_coding;protein_coding_CDS_not_defined	NA	NA	21.0178	23.6819	26.0749	26.8337	21.6763	27.4672	16.7795	20.4233	24.2078	25.3411	20.0688	21.9428	1.18901	0.24976	0.00214361	0.749708	up	no
ENSG00000106367	AP1S1	230421;230420;230422;230424	ENST00000337619;ENST00000646950;ENST00000443943;ENST00000646560	GO:0000139(Golgi membrane);GO:0005765(lysosomal membrane);GO:0005769(early endosome);GO:0005794(Golgi apparatus);GO:0005829(cytosol);GO:0005905(clathrin-coated pit);GO:0006886(intracellular protein transport);GO:0006898(receptor-mediated endocytosis);GO:0009615(response to virus);GO:0015031(protein transport);GO:0016020(membrane);GO:0016192(vesicle-mediated transport);GO:0030117(membrane coat);GO…	04142(Lysosome);05170(Human immunodeficiency virus 1 infection);05170(Human immunodeficiency virus 1 infection)	NA	NA	adaptor related protein complex 1 subunit sigma 1 [Source:HGNC Symbol;Acc:HGNC:559]	protein_coding;nonsense_mediated_decay	DOID:0060483(MEDNIK_syndrome);DOID:225(syndrome)	R-HSA-182263(Degradation of MHC I Complex);R-HSA-182279(Formation of MHC I:Nef:AP-1:PACS-1 Complex);R-HSA-182286(Transport of MHC I:Nef:AP-1:PACS-1 Complex);R-HSA-2130619(TGN-lysosomal vesicle coat assembly);R-HSA-2130641(Translocation of TGN-lysosome vesicle to lysosome);R-HSA-2213236(TGN-lysosome vesicle uncoating and release of nonameric complex to lysosome);R-HSA-421831(trans-Golgi Network Co…	2.25143	1.90502	2.5016	2.71019	2.62588	1.78015	2.31232	2.01394	6.72635	7.32537	3.80891	5.12914	0.579647	-0.786753	0.00222059	0.766474	down	no
ENSG00000102034	ELF4	6230;6231	ENST00000308167;ENST00000335997	GO:0000785(chromatin);GO:0000978(RNA polymerase II cis-regulatory region sequence-specific DNA binding);GO:0000981(DNA-binding transcription factor activity, RNA polymerase II-specific);GO:0001228(DNA-binding transcription activator activity, RNA polymerase II-specific);GO:0001787(natural killer cell proliferation);GO:0001866(NK T cell proliferation);GO:0003677(DNA binding);GO:0003700(DNA-binding…	NA	NA	NA	E74 like ETS transcription factor 4 [Source:HGNC Symbol;Acc:HGNC:3319]	protein_coding	DOID:1240(leukemia);DOID:643(progressive_multifocal_leukoencephalopathy)	NA	4.98579	3.97506	3.54182	3.63156	3.78038	4.23686	6.01601	4.9323	5.13317	5.95713	4.19289	6.25946	0.774683	-0.368322	0.0022222	0.766474	down	no
ENSG00000134686	PHC2	14073;14078;14072;14076;14071;14088;14083;14084	ENST00000373418;ENST00000467894;ENST00000485928;ENST00000683057;ENST00000373422;ENST00000459964;ENST00000493483;ENST00000473158	GO:0000792(heterochromatin);GO:0003677(DNA binding);GO:0003682(chromatin binding);GO:0005515(protein binding);GO:0005634(nucleus);GO:0005654(nucleoplasm);GO:0007283(spermatogenesis);GO:0008270(zinc ion binding);GO:0031519(PcG protein complex);GO:0032991(protein-containing complex);GO:0035102(PRC1 complex);GO:0042393(histone binding);GO:0042802(identical protein binding);GO:0045892(negative regula…	03083(Polycomb repressive complex);03083(Polycomb repressive complex)	NA	NA	polyhomeotic homolog 2 [Source:HGNC Symbol;Acc:HGNC:3183]	protein_coding;nonsense_mediated_decay;protein_coding_CDS_not_defined	DOID:162(cancer)	R-HSA-3108203(PRC1 SUMOylates CTBP1 with SUMO2,3);R-HSA-3108209(PRC1 SUMOylates CTBP1 with SUMO1);R-HSA-3223200(Demethylation of H3K27Me3 by KDM6B stimulates p16INK4A transcription, while binding of PRC1.4 complex to H3K27Me3 represses p16INK4A transcription);R-HSA-3229089(PRC1.4 complex binds H3K27Me3 nucleosomes on CDKN2A promoter);R-HSA-3229102(p-MAPKAPK3 phosphorylates BMI1);R-HSA-3927824(PRC…	8.7508	6.79054	7.37828	7.70724	9.75607	7.77732	10.0579	7.61279	1.27845	2.01224	3.15162	2.02698	2.56239	1.35749	0.00226081	0.774452	up	yes
ENSG00000167522	ANKRD11	104139;104143;104125;104140;104136;104135;104148;104158;104156;104162;104127;104172;104147;104129;104130;104160;104137;104126;104141;104144;104151;104138;104134;104145;104163;104171;104161;104150;104169;104159;104142;104173;104152;104131;104132;104170;104133;104149;104164;104157	ENST00000562275;ENST00000643964;ENST00000378330;ENST00000378332;ENST00000646345;ENST00000645212;ENST00000564553;ENST00000647238;ENST00000567736;ENST00000644045;ENST00000644285;ENST00000562211;ENST00000645278;ENST00000330736;ENST00000642600;ENST00000563291;ENST00000568100;ENST00000301030;ENST00000644784;ENST00000646838;ENST00000647213;ENST00000567699;ENST00000642443;ENST00000642333;ENST00000643147…	GO:0005515(protein binding);GO:0005634(nucleus);GO:0005654(nucleoplasm);GO:0005829(cytosol);GO:0042475(odontogenesis of dentin-containing tooth);GO:0042802(identical protein binding);GO:0048705(skeletal system morphogenesis);GO:0060325(face morphogenesis);GO:0060325(face morphogenesis)	NA	NA	NA	ankyrin repeat domain containing 11 [Source:HGNC Symbol;Acc:HGNC:21316]	nonsense_mediated_decay;protein_coding;retained_intron;protein_coding_CDS_not_defined	DOID:12849(autistic_disorder);DOID:14780(KBG_syndrome);DOID:225(syndrome)	NA	10.2532	7.9933	5.59089	7.20175	8.13004	6.65251	9.36697	9.27893	2.8001	4.56818	7.91342	3.62996	1.38359	0.468417	0.00228989	0.779077	up	no
ENSG00000147684	NDUFB9	242975;242976;242970;242967;242966;242987;242973;242969;242968;242965;242977;242972;242971;242978;242964	ENST00000518657;ENST00000678801;ENST00000517367;ENST00000518008;ENST00000677021;ENST00000677095;ENST00000677950;ENST00000522532;ENST00000677822;ENST00000276689;ENST00000678753;ENST00000677782;ENST00000524241;ENST00000517830;ENST00000606244	GO:0005515(protein binding);GO:0005739(mitochondrion);GO:0005743(mitochondrial inner membrane);GO:0005747(mitochondrial respiratory chain complex I);GO:0006120(mitochondrial electron transport, NADH to ubiquinone);GO:0007605(sensory perception of sound);GO:0008137(NADH dehydrogenase (ubiquinone) activity);GO:0009060(aerobic respiration);GO:0016020(membrane);GO:0032981(mitochondrial respiratory ch…	00190(Oxidative phosphorylation);04714(Thermogenesis);04723(Retrograde endocannabinoid signaling);04932(Non-alcoholic fatty liver disease);05010(Alzheimer disease);05012(Parkinson disease);05014(Amyotrophic lateral sclerosis);05016(Huntington disease);05020(Prion disease);05022(Pathways of neurodegeneration - multiple diseases);05208(Chemical carcinogenesis - reactive oxygen species);05415(Diabet…	NA	NA	NADH:ubiquinone oxidoreductase subunit B9 [Source:HGNC Symbol;Acc:HGNC:7704]	retained_intron;protein_coding;nonsense_mediated_decay;protein_coding_CDS_not_defined	DOID:0112079(nuclear_type_mitochondrial_complex_I_deficiency_24);DOID:5419(schizophrenia)	R-HSA-163217(Complex I oxidises NADH to NAD+, reduces CoQ to CoQH2);R-HSA-6799178(Intermediate 1 binds HP subcomplex to form Intermediate 2);R-HSA-6799179(Peripheral arm subunits bind the 815kDa complex to form a 980kDa complex);R-HSA-6799191(Intermediate 2 binds MT-ND1:NDUFAF5:NDUFAF6 to form a 315kDa subcomplex);R-HSA-6799196(The MCIA complex, NDUFAF2-7 all dissociate from the 980kDa complex, r…	7.21735	7.2116	6.40272	6.55451	7.28786	6.95345	6.97087	6.33705	5.46156	4.54125	7.0254	5.91061	1.20535	0.269447	0.00234964	0.787923	up	no
ENSG00000234393	ENSG00000234393	39650	ENST00000448834	NA	NA	NA	NA	novel transcript	lncRNA	NA	NA	0.056656	0.048483	0	0.078605	0	0.189771	0.51459	0.249396	0.240228	0.561074	0.439481	0.260275	0.131794	-2.92364	0.00235451	0.787923	down	yes
ENSG00000241360	PDXP	170293;170294	ENST00000215904;ENST00000403251	GO:0000287(magnesium ion binding);GO:0004721(phosphoprotein phosphatase activity);GO:0004722(protein serine/threonine phosphatase activity);GO:0005515(protein binding);GO:0005737(cytoplasm);GO:0005829(cytosol);GO:0005856(cytoskeleton);GO:0005886(plasma membrane);GO:0005911(cell-cell junction);GO:0006470(protein dephosphorylation);GO:0007088(regulation of mitotic nuclear division);GO:0015629(actin…	00750(Vitamin B6 metabolism);00750(Vitamin B6 metabolism)	K07758	EC:3.1.3.74	pyridoxal phosphatase [Source:HGNC Symbol;Acc:HGNC:30259]	protein_coding	NA	NA	56.2211	59.3749	46.3938	31.7156	30.0917	34.8898	55.8834	61.9028	2.76223	6.10026	13.2014	4.55752	3.48011	1.79913	0.00236315	0.787923	up	yes
ENSG00000139370	SLC15A4	69194;69199;69195;69202;69196;69200;69197;69198	ENST00000266771;ENST00000376740;ENST00000376744;ENST00000535272;ENST00000545031;ENST00000539703;ENST00000544112;ENST00000366292	GO:0002376(immune system process);GO:0005290(L-histidine transmembrane transporter activity);GO:0005515(protein binding);GO:0005764(lysosome);GO:0005765(lysosomal membrane);GO:0005768(endosome);GO:0005886(plasma membrane);GO:0006811(ion transport);GO:0006857(oligopeptide transport);GO:0010008(endosome membrane);GO:0015031(protein transport);GO:0015293(symporter activity);GO:0015333(peptide:proton…	NA	NA	NA	solute carrier family 15 member 4 [Source:HGNC Symbol;Acc:HGNC:23090]	protein_coding;nonsense_mediated_decay;protein_coding_CDS_not_defined;retained_intron	NA	R-HSA-428007(Proton-coupled histidine and di-peptide cotransport);R-HSA-6799350(Exocytosis of specific granule membrane proteins);R-HSA-9860264(TASL is phosphorylated);R-HSA-9860290(TASL recruits IRF5);R-HSA-9860292(Activated IKBKB phosphorylates IRF5);R-HSA-9860295(SLC15A4 binds TASL)	6.14175	6.42445	5.58887	14.539	4.40673	7.2008	5.39746	7.24097	1.09622	5.87599	1.91241	1.02539	2.51313	1.32948	0.00238944	0.791411	up	yes
ENSG00000101883	RHOXF1	5914;5909;5910	ENST00000701130;ENST00000703667;ENST00000422226	GO:0000785(chromatin);GO:0000977(RNA polymerase II transcription regulatory region sequence-specific DNA binding);GO:0000981(DNA-binding transcription factor activity, RNA polymerase II-specific);GO:0003677(DNA binding);GO:0003700(DNA-binding transcription factor activity);GO:0005515(protein binding);GO:0005634(nucleus);GO:0005654(nucleoplasm);GO:0005829(cytosol);GO:0006355(regulation of DNA-temp…	NA	NA	NA	Rhox homeobox family member 1 [Source:HGNC Symbol;Acc:HGNC:29993]	protein_coding_CDS_not_defined;protein_coding	NA	NA	0	0	0.068438	0.092292	0.064528	0.0322272	0.0129801	0.024145	0.227619	0.188023	0.154617	0.0997283	0.276001	-1.85725	0.00242836	0.79901	down	yes
ENSG00000293423	ABCA17P	94184;94181;94183;94186	ENST00000482286;ENST00000512848;ENST00000469908;ENST00000466730	NA	NA	NA	NA	ATP binding cassette subfamily A member 17, pseudogene [Source:HGNC Symbol;Acc:HGNC:32972]	retained_intron;lncRNA	NA	NA	0.0316644	0.0608675	0	0	0.0554419	0.0235012	0.0628884	0.0827549	0.0802118	0.0964578	0.224169	0.0946974	0.18821	-2.40959	0.00247564	0.809243	down	yes
ENSG00000171714	ANO5	44310;44292;44309;44293;44294;44308;44303;44291;44301;44298;44300	ENST00000683613;ENST00000682428;ENST00000682084;ENST00000683812;ENST00000648804;ENST00000683834;ENST00000682530;ENST00000664026;ENST00000684365;ENST00000684663;ENST00000683411	GO:0001778(plasma membrane repair);GO:0005229(intracellular calcium activated chloride channel activity);GO:0005254(chloride channel activity);GO:0005783(endoplasmic reticulum);GO:0005789(endoplasmic reticulum membrane);GO:0005886(plasma membrane);GO:0006821(chloride transport);GO:0016020(membrane);GO:0031982(vesicle);GO:0034220(ion transmembrane transport);GO:0046983(protein dimerization activit…	04148(Efferocytosis);04148(Efferocytosis)	NA	NA	anoctamin 5 [Source:HGNC Symbol;Acc:HGNC:27337]	retained_intron;protein_coding_CDS_not_defined;nonsense_mediated_decay;protein_coding	DOID:0070201(Miyoshi_muscular_dystrophy_3);DOID:0110284(autosomal_recessive_limb-girdle_muscular_dystrophy_type_2L);DOID:0111338(isolated_elevated_serum_creatine_phosphokinase_levels);DOID:0111533(gnathodiaphyseal_dysplasia);DOID:11720(distal_myopathy);DOID:11724(limb-girdle_muscular_dystrophy);DOID:423(myopathy);DOID:9884(muscular_dystrophy)	R-HSA-2684901(ANOs transport cytosolic Cl- to extracellular region);R-HSA-9770187(S2 Cleavage by TMPRSS2 Exposes S2' Initiating Cell-Cell Fusion)	0.0090892	0	0	0.00142116	0	0.00774406	0.00286048	0.00332909	0.0142699	0.0169721	0.0807382	0.0200669	0.0870483	-3.52204	0.00250037	0.812018	down	yes
ENSG00000115738	ID2	139351;139350;139352;139349	ENST00000396290;ENST00000331129;ENST00000472142;ENST00000234091	GO:0000122(negative regulation of transcription by RNA polymerase II);GO:0000791(euchromatin);GO:0003166(bundle of His development);GO:0005515(protein binding);GO:0005634(nucleus);GO:0005654(nucleoplasm);GO:0005737(cytoplasm);GO:0005829(cytosol);GO:0006357(regulation of transcription by RNA polymerase II);GO:0007507(heart development);GO:0007623(circadian rhythm);GO:0010628(positive regulation of…	04350(TGF-beta signaling pathway);04390(Hippo signaling pathway);04550(Signaling pathways regulating pluripotency of stem cells);05202(Transcriptional misregulation in cancer);05202(Transcriptional misregulation in cancer)	NA	NA	inhibitor of DNA binding 2 [Source:HGNC Symbol;Acc:HGNC:5361]	protein_coding;retained_intron	DOID:10283(prostate_cancer);DOID:10763(hypertension);DOID:1115(sarcoma);DOID:1206(Rett_syndrome);DOID:1240(leukemia);DOID:162(cancer);DOID:1749(squamous_cell_carcinoma);DOID:1909(melanoma);DOID:225(syndrome);DOID:305(carcinoma);DOID:3369(Ewing_sarcoma);DOID:3748(esophagus_squamous_cell_carcinoma);DOID:684(hepatocellular_carcinoma);DOID:7148(rheumatoid_arthritis);DOID:769(neuroblastoma);DOID:848(a…	R-HSA-9612534(Expression of ID2 and ID4 is repressed by EGR2:NAB);R-HSA-9613476(EGR2:NAB2 and CHD4 bind the ID2 and ID4 promoter regions)	86.3094	161.701	140.186	202.095	94.8794	170.975	80.943	150.923	122.181	161.237	97.2003	143.397	1.15869	0.212492	0.00258513	0.834128	up	no
ENSG00000292348	CD99	8271;8278;8282;8277;8276;8279;8285;8280;8275;8272;8284;8281;8283;8274	ENST00000711165;ENST00000711158;ENST00000711154;ENST00000711159;ENST00000711160;ENST00000711157;ENST00000711151;ENST00000711156;ENST00000711161;ENST00000711164;ENST00000711152;ENST00000711155;ENST00000711153;ENST00000711162	NA	04514(Cell adhesion molecules);04670(Leukocyte transendothelial migration);04670(Leukocyte transendothelial migration)	NA	NA	CD99 molecule (Xg blood group) [Source:HGNC Symbol;Acc:HGNC:7082]	protein_coding;protein_coding_CDS_not_defined;retained_intron;nonsense_mediated_decay	DOID:1115(sarcoma);DOID:162(cancer);DOID:1749(squamous_cell_carcinoma);DOID:1909(melanoma);DOID:299(adenocarcinoma);DOID:305(carcinoma);DOID:3162(malignant_spindle_cell_melanoma);DOID:3347(osteosarcoma);DOID:3376(bone_osteosarcoma);DOID:4007(bladder_carcinoma);DOID:4015(sarcomatoid_carcinoma);DOID:4766(embryoma);DOID:5536(sarcomatoid_squamous_cell_skin_carcinoma);DOID:5662(pleomorphic_carcinoma);…	NA	20.0321	30.813	25.2781	37.0605	19.1821	19.8095	19.0699	22.4096	23.1489	30.8494	16.0815	17.7553	1.21284	0.278388	0.00265434	0.840419	up	no
ENSG00000165949	IFI27	81583;81590;81580;81581;81582;81585;81591;81587;81584;81589;81592;81588	ENST00000555081;ENST00000612499;ENST00000614204;ENST00000616764;ENST00000618863;ENST00000621160;ENST00000614288;ENST00000618200;ENST00000557700;ENST00000612813;ENST00000614648;ENST00000620396	GO:0000122(negative regulation of transcription by RNA polymerase II);GO:0002376(immune system process);GO:0003674(molecular_function);GO:0005515(protein binding);GO:0005521(lamin binding);GO:0005634(nucleus);GO:0005635(nuclear envelope);GO:0005637(nuclear inner membrane);GO:0005739(mitochondrion);GO:0005741(mitochondrial outer membrane);GO:0005783(endoplasmic reticulum);GO:0005789(endoplasmic re…	NA	NA	NA	interferon alpha inducible protein 27 [Source:HGNC Symbol;Acc:HGNC:5397]	retained_intron;protein_coding;nonsense_mediated_decay	DOID:1749(squamous_cell_carcinoma);DOID:2377(multiple_sclerosis);DOID:2942(bronchiolitis);DOID:3744(cervical_squamous_cell_carcinoma);DOID:5520(head_and_neck_squamous_cell_carcinoma)	R-HSA-1015699(ISGF3 binds the ISRE promoter elements in IFN-stimulated genes);R-HSA-1015702(Expression of IFN-induced genes)	3.99998	0.115646	0.0702904	0.508024	0.302478	0.228713	8.8989	0.0973653	0.160881	0.733436	0.725421	0.330721	0.622224	-0.684494	0.00266332	0.840419	down	no
ENSG00000091640	SPAG7	105654;105655;105656;105659;105658;105660;105661;105657	ENST00000575142;ENST00000206020;ENST00000573366;ENST00000573805;ENST00000572148;ENST00000571023;ENST00000570341;ENST00000575784	GO:0003676(nucleic acid binding);GO:0005515(protein binding);GO:0005634(nucleus);GO:0005634(nucleus)	NA	NA	NA	sperm associated antigen 7 [Source:HGNC Symbol;Acc:HGNC:11216]	protein_coding;retained_intron;protein_coding_CDS_not_defined;nonsense_mediated_decay	NA	NA	19.7087	21.4514	31.0169	29.0873	32.1865	33.0276	17.9393	20.9659	24.6498	25.0475	25.2889	29.3828	1.19819	0.260859	0.0026649	0.840419	up	no
ENSG00000289346	ENSG00000289346	227817	ENST00000625377	GO:0005634(nucleus)	NA	NA	NA	Novel protein	protein_coding	NA	NA	0.203635	0.093329	0	0.434348	0.113573	0	0.353627	0.362727	0.429928	0.395446	2.7585	0.18554	0.0998594	-3.32396	0.00267184	0.840419	down	yes
ENSG00000087586	AURKA	162458;162451;162456;162461;162453;162459;162455;162454;162460;162457;162449;162450;162452	ENST00000420474;ENST00000347343;ENST00000395907;ENST00000451915;ENST00000395915;ENST00000422322;ENST00000395913;ENST00000312783;ENST00000456249;ENST00000441357;ENST00000395914;ENST00000371356;ENST00000395911	GO:0000086(G2/M transition of mitotic cell cycle);GO:0000166(nucleotide binding);GO:0000212(meiotic spindle organization);GO:0000226(microtubule cytoskeleton organization);GO:0000278(mitotic cell cycle);GO:0000776(kinetochore);GO:0000922(spindle pole);GO:0004672(protein kinase activity);GO:0004674(protein serine/threonine kinase activity);GO:0004712(protein serine/threonine/tyrosine kinase activi…	04114(Oocyte meiosis);04914(Progesterone-mediated oocyte maturation);04914(Progesterone-mediated oocyte maturation)	K11481	EC:2.7.11.1	aurora kinase A [Source:HGNC Symbol;Acc:HGNC:11393]	protein_coding	DOID:1040(chronic_lymphocytic_leukemia);DOID:11054(urinary_bladder_cancer);DOID:1115(sarcoma);DOID:1240(leukemia);DOID:1319(brain_cancer);DOID:162(cancer);DOID:1749(squamous_cell_carcinoma);DOID:2152(ovary_epithelial_cancer);DOID:2394(ovarian_cancer);DOID:2871(endometrial_carcinoma);DOID:3008(invasive_ductal_carcinoma);DOID:3459(breast_carcinoma);DOID:363(uterine_cancer);DOID:4001(ovarian_carcino…	R-HSA-174088(Association of cell cycle proteins with the APC/C:Cdh1 complex);R-HSA-174105(Degradation of multiubiquitinated cell cycle proteins);R-HSA-174195(Ubiquitination of cell cycle proteins targeted by the APC/C:Cdh1complex);R-HSA-2574840(AJUBA facilitates AURKA autophosphorylation);R-HSA-2574845(AJUBA binds centrosome-associated AURKA);R-HSA-3000310(AURKA phosphorylates PLK1);R-HSA-3000319…	11.9048	10.2161	15.2288	6.43748	4.70439	10.6793	8.65547	8.85167	13.1973	6.23683	3.74574	9.3834	1.22396	0.291561	0.00268981	0.840784	up	no
ENSG00000188042	ARL4C	156560;156559	ENST00000339728;ENST00000390645	GO:0000166(nucleotide binding);GO:0003924(GTPase activity);GO:0005515(protein binding);GO:0005525(GTP binding);GO:0005634(nucleus);GO:0005737(cytoplasm);GO:0005829(cytosol);GO:0005886(plasma membrane);GO:0006886(intracellular protein transport);GO:0016020(membrane);GO:0030175(filopodium);GO:0032456(endocytic recycling);GO:0042995(cell projection);GO:0043014(alpha-tubulin binding);GO:0043014(alpha…	NA	NA	NA	ADP ribosylation factor like GTPase 4C [Source:HGNC Symbol;Acc:HGNC:698]	protein_coding	NA	R-HSA-9618392(miR-26 binds to the 3'UTR of the ARL4C mRNA);R-HSA-9618394(ARL4C gene transcription regulated by NR1H2,3);R-HSA-9618405(ARL4C mRNA is translated);R-HSA-9618407(NR1H2,3 binds the ARL4C gene)	20.6962	32.4758	33.1839	93.1725	73.0278	43.729	19.2824	39.315	13.4231	53.8945	67.6251	26.3289	1.43005	0.516066	0.00272872	0.841691	up	no
ENSG00000100324	TAB1	170731;170736;170733;170732;170735;170730;170734	ENST00000216160;ENST00000488859;ENST00000461775;ENST00000331454;ENST00000473491;ENST00000473613;ENST00000490819	GO:0001701(in utero embryonic development);GO:0003007(heart morphogenesis);GO:0003279(cardiac septum development);GO:0004722(protein serine/threonine phosphatase activity);GO:0005515(protein binding);GO:0005737(cytoplasm);GO:0005783(endoplasmic reticulum);GO:0005829(cytosol);GO:0006470(protein dephosphorylation);GO:0007179(transforming growth factor beta receptor signaling pathway);GO:0008047(enz…	04010(MAPK signaling pathway);04064(NF-kappa B signaling pathway);04380(Osteoclast differentiation);04620(Toll-like receptor signaling pathway);04621(NOD-like receptor signaling pathway);04668(TNF signaling pathway);04936(Alcoholic liver disease);05130(Pathogenic Escherichia coli infection);05131(Shigellosis);05132(Salmonella infection);05135(Yersinia infection);05140(Leishmaniasis);05145(Toxopla…	NA	NA	TGF-beta activated kinase 1 (MAP3K7) binding protein 1 [Source:HGNC Symbol;Acc:HGNC:18157]	protein_coding;protein_coding_CDS_not_defined;retained_intron	DOID:162(cancer)	R-HSA-168184(Activated TAK1 mediates phosphorylation of the IKK Complex);R-HSA-177690(Activated TLR3:TRIF:K63pUb-TRAF6 recruits TAK1complex);R-HSA-177692(Activation of recruited TAK1 within the activated TLR3 complex );R-HSA-2730861(Recruitment of TAK1 kinase complex to oligo-K63-pUb-TRAF6);R-HSA-2730876(Phosphorylation of IKK-beta by TAK1);R-HSA-2730900(Activation of TAK1 complex bound to pUb-TR…	1.52158	1.14658	1.29829	1.54943	1.90996	1.59321	1.44366	1.35351	2.92108	3.52566	2.54561	3.84439	0.639329	-0.645369	0.00273794	0.841691	down	no
ENSG00000211772	TRBC2	233523	ENST00000466254	GO:0016020(membrane)	NA	NA	NA	T cell receptor beta constant 2 [Source:HGNC Symbol;Acc:HGNC:12157]	TR_C_gene	NA	NA	870.815	1051.28	959.558	1005.92	1175.23	1115.98	708.199	979.459	851.252	788.37	1190.11	1083.74	1.16035	0.214562	0.0027432	0.841691	up	no
ENSG00000154518	ATP5MC3	151737;151733;151738;151736;151735	ENST00000497075;ENST00000284727;ENST00000472782;ENST00000392541;ENST00000409194	GO:0000276(mitochondrial proton-transporting ATP synthase complex, coupling factor F(o));GO:0005515(protein binding);GO:0005739(mitochondrion);GO:0005741(mitochondrial outer membrane);GO:0005743(mitochondrial inner membrane);GO:0005753(mitochondrial proton-transporting ATP synthase complex);GO:0006811(ion transport);GO:0008289(lipid binding);GO:0015078(proton transmembrane transporter activity);G…	00190(Oxidative phosphorylation);04714(Thermogenesis);05010(Alzheimer disease);05012(Parkinson disease);05014(Amyotrophic lateral sclerosis);05016(Huntington disease);05020(Prion disease);05022(Pathways of neurodegeneration - multiple diseases);05208(Chemical carcinogenesis - reactive oxygen species);05415(Diabetic cardiomyopathy);05415(Diabetic cardiomyopathy)	NA	NA	ATP synthase membrane subunit c locus 3 [Source:HGNC Symbol;Acc:HGNC:843]	retained_intron;protein_coding	DOID:0111143(mitochondrial_complex_V_(ATP_synthase)_deficiency)	R-HSA-164832(ATPase synthesizes ATP);R-HSA-164834(Enzyme-bound ATP is released);R-HSA-164840(ADP and Pi bind to ATPase);R-HSA-8949580(F1Fo ATP synthase dimerizes)	94.5646	92.3284	81.9199	80.8412	69.047	83.6468	77.1835	87.9986	76.2449	60.5881	67.8777	76.9344	1.1708	0.2275	0.00277537	0.844197	up	no
ENSG00000102007	PLP2	2654;2655	ENST00000376327;ENST00000376322	GO:0005515(protein binding);GO:0005783(endoplasmic reticulum);GO:0005789(endoplasmic reticulum membrane);GO:0005886(plasma membrane);GO:0006811(ion transport);GO:0006935(chemotaxis);GO:0015075(ion transmembrane transporter activity);GO:0016020(membrane);GO:0019221(cytokine-mediated signaling pathway);GO:0019956(chemokine binding);GO:0034220(ion transmembrane transport);GO:0034220(ion transmembran…	NA	NA	NA	proteolipid protein 2 [Source:HGNC Symbol;Acc:HGNC:9087]	protein_coding	DOID:1059(intellectual_disability)	NA	131.724	172.421	113.12	153.267	103.12	109.237	106.841	145.926	110.195	135.162	102.749	96.0246	1.16127	0.215707	0.00282998	0.844197	up	no
ENSG00000117411	B4GALT2	15543;15544;15545;15549;15548;15547;15542	ENST00000434555;ENST00000372324;ENST00000481924;ENST00000309519;ENST00000356836;ENST00000485678;ENST00000498543	GO:0000139(Golgi membrane);GO:0003831(beta-N-acetylglucosaminylglycopeptide beta-1,4-galactosyltransferase activity);GO:0003945(N-acetyllactosamine synthase activity);GO:0004461(lactose synthase activity);GO:0005654(nucleoplasm);GO:0005794(Golgi apparatus);GO:0005975(carbohydrate metabolic process);GO:0006486(protein glycosylation);GO:0007420(brain development);GO:0007613(memory);GO:0007626(locom…	00052(Galactose metabolism);00510(N-Glycan biosynthesis);00513(Various types of N-glycan biosynthesis);00514(Other types of O-glycan biosynthesis);00515(Mannose type O-glycan biosynthesis);00533(Glycosaminoglycan biosynthesis - keratan sulfate);00601(Glycosphingolipid biosynthesis - lacto and neolacto series);00601(Glycosphingolipid biosynthesis - lacto and neolacto series)	K07967	EC:2.4.1.-;EC:2.4.1.22;EC:2.4.1.38;EC:2.4.1.90	beta-1,4-galactosyltransferase 2 [Source:HGNC Symbol;Acc:HGNC:925]	protein_coding;nonsense_mediated_decay	DOID:162(cancer)	R-HSA-2025723(B4GALTs transfer Gal to the N-glycan precursor);R-HSA-2046265(B4GALTs transfer Gal to the keratan chain);R-HSA-2046298(B4GALTs transfer Gal to a branch of keratan);R-HSA-975919(Addition of galactose by beta 4-galactosyltransferases)	3.93187	2.78797	2.81794	2.20124	2.32784	1.99645	3.76726	3.42107	1.63266	1.05318	1.68226	0.842994	1.5207	0.604732	0.00289261	0.844197	up	no
ENSG00000184887	BTBD6	83369;83368;83367;83370	ENST00000463376;ENST00000536364;ENST00000392554;ENST00000392553	GO:0005515(protein binding);GO:0005737(cytoplasm);GO:0005829(cytosol);GO:0022008(neurogenesis);GO:0022008(neurogenesis)	NA	NA	NA	BTB domain containing 6 [Source:HGNC Symbol;Acc:HGNC:19897]	protein_coding;retained_intron	NA	R-HSA-8952630(NEDD8:AcM-UBE2M binds CRL3 E3 ubiquitin ligase complex);R-HSA-8952631(AcM-UBE2M transfers NEDD8 to CRL3 E3 ubiquitin ligase complex);R-HSA-8955241(CAND1 binds cytosolic CRL E3 ubiquitin ligases);R-HSA-8955289(COMMDs displace CAND1 from cytosolic CRL E3 ubiquitin ligase complexes);R-HSA-8956040(COP9 signalosome deneddylates cytosolic CRL E3 ubiquitin ligase complexes);R-HSA-983140(Tr…	19.721	22.6842	22.6141	24.2667	18.189	20.4551	18.2243	24.879	2.15664	3.29125	10.9042	3.39527	3.14674	1.65386	0.00290329	0.844197	up	yes
ENSG00000140319	SRP14	85445;85447;85446;85451;85450;85449;85448;85452	ENST00000267884;ENST00000558720;ENST00000558527;ENST00000559081;ENST00000559475;ENST00000559439;ENST00000560773;ENST00000558243	GO:0003723(RNA binding);GO:0005515(protein binding);GO:0005576(extracellular region);GO:0005634(nucleus);GO:0005737(cytoplasm);GO:0005786(signal recognition particle, endoplasmic reticulum targeting);GO:0005829(cytosol);GO:0006613(cotranslational protein targeting to membrane);GO:0006614(SRP-dependent cotranslational protein targeting to membrane);GO:0008312(7S RNA binding);GO:0030942(endoplasmic…	03060(Protein export);03060(Protein export)	NA	NA	signal recognition particle 14 [Source:HGNC Symbol;Acc:HGNC:11299]	protein_coding;protein_coding_CDS_not_defined;retained_intron	NA	R-HSA-1799326(Signal-containing nascent peptide translocates to endoplasmic reticulum);R-HSA-1799330(The SRP receptor binds the SRP:nascent peptide:ribosome complex);R-HSA-1799332(Nascent polypeptide:mRNA:ribosome complex binds signal recognition particle (SRP));R-HSA-6798748(Exocytosis of secretory granule lumen proteins);R-HSA-6800434(Exocytosis of ficolin-rich granule lumen proteins)	192.31	197.417	218.351	248.626	215.397	244.985	172.63	187.264	204.395	220.391	206.386	215.148	1.134	0.18142	0.00290592	0.844197	up	no
ENSG00000184557	SOCS3	117818	ENST00000330871	GO:0001784(phosphotyrosine residue binding);GO:0001932(regulation of protein phosphorylation);GO:0004860(protein kinase inhibitor activity);GO:0005515(protein binding);GO:0005829(cytosol);GO:0005942(phosphatidylinositol 3-kinase complex);GO:0007165(signal transduction);GO:0009898(cytoplasmic side of plasma membrane);GO:0009968(negative regulation of signal transduction);GO:0016567(protein ubiquit…	04120(Ubiquitin mediated proteolysis);04380(Osteoclast differentiation);04630(JAK-STAT signaling pathway);04668(TNF signaling pathway);04910(Insulin signaling pathway);04917(Prolactin signaling pathway);04920(Adipocytokine signaling pathway);04930(Type II diabetes mellitus);04931(Insulin resistance);04932(Non-alcoholic fatty liver disease);04935(Growth hormone synthesis, secretion and action);051…	NA	NA	suppressor of cytokine signaling 3 [Source:HGNC Symbol;Acc:HGNC:19391]	protein_coding	DOID:0060074(ductal_carcinoma_in_situ);DOID:0110100(atopic_dermatitis_4);DOID:10283(prostate_cancer);DOID:1036(chronic_leukemia);DOID:10591(pre-eclampsia);DOID:11204(allergic_conjunctivitis);DOID:11612(polycystic_ovary_syndrome);DOID:1205(allergic_disease);DOID:1240(leukemia);DOID:1324(lung_cancer);DOID:1602(lymphadenitis);DOID:162(cancer);DOID:1749(squamous_cell_carcinoma);DOID:1824(status_epile…	R-HSA-1112602(Tyrosine phosphorylation of STAT1, STAT3 by IL6 receptor);R-HSA-1112755(SOCS3 binds IL6ST);R-HSA-1168809(SOCS binding to GHR);R-HSA-1168813(SOCS binding to JAK2);R-HSA-2586555(JAK2 Autophosphorylates in Response to Leptin);R-HSA-2672302(Phosphorylated LEPR Binds SOCS3);R-HSA-6790041(Expression of STAT3-upregulated cytosolic proteins);R-HSA-873918(Transphosphorylation of JAK1);R-HSA-…	8.9354	6.98791	4.82421	4.59386	5.986	6.33777	10.7267	10.0306	7.39208	6.8024	6.08959	13.3735	0.72913	-0.455752	0.00291369	0.844197	down	no
ENSG00000120333	MRPS14	26480;26479;26481	ENST00000476371;ENST00000498253;ENST00000367677	GO:0003723(RNA binding);GO:0003735(structural constituent of ribosome);GO:0005515(protein binding);GO:0005737(cytoplasm);GO:0005739(mitochondrion);GO:0005743(mitochondrial inner membrane);GO:0005761(mitochondrial ribosome);GO:0005763(mitochondrial small ribosomal subunit);GO:0005840(ribosome);GO:0006412(translation);GO:0031965(nuclear membrane);GO:0032543(mitochondrial translation);GO:0043229(int…	03010(Ribosome);03010(Ribosome)	NA	NA	mitochondrial ribosomal protein S14 [Source:HGNC Symbol;Acc:HGNC:14049]	protein_coding;protein_coding_CDS_not_defined;nonsense_mediated_decay	DOID:0111466(combined_oxidative_phosphorylation_deficiency_38)	R-HSA-5368279(MTIF3 binds 28S ribosomal subunit);R-HSA-5389839(39S subunit binds 28S subunit:mRNA:fMet-tRNA);R-HSA-5389842(TUFM hydrolyzes GTP and TUFM:GDP dissociates from 55S ribosome);R-HSA-5389848(TUFM:GTP:aminoacyl-tRNA binds 55S ribosome:mRNA:fMet-tRNA);R-HSA-5389849(28S subunit:MTIF3 binds MTIF2:GTP, mRNA, and formylMet-tRNA);R-HSA-5389857(Peptide transfer from P-site to A-site (peptide bo…	28.49	28.2137	36.4572	32.296	28.3087	32.4197	27.5248	25.445	28.6272	28.177	27.3585	27.6849	1.16991	0.226401	0.00292023	0.844197	up	no
ENSG00000204778	ZNG1DP	248056	ENST00000445695	NA	NA	NA	NA	Zn regulated GTPase metalloprotein activator 1D, pseudogene [Source:HGNC Symbol;Acc:HGNC:18520]	unprocessed_pseudogene	NA	NA	8.08581	2.66014	8.33878	11.593	9.79126	12.9632	1.22649	9.08767	7.67427	3.46636	1.57397	3.43209	2.58324	1.36918	0.00292168	0.844197	up	yes
ENSG00000096264	NCR2	215317;215318;215319	ENST00000373089;ENST00000373083;ENST00000373086	GO:0004888(transmembrane signaling receptor activity);GO:0005515(protein binding);GO:0005886(plasma membrane);GO:0006968(cellular defense response);GO:0007165(signal transduction);GO:0009986(cell surface);GO:0016020(membrane);GO:0038023(signaling receptor activity);GO:0038023(signaling receptor activity)	04650(Natural killer cell mediated cytotoxicity);04650(Natural killer cell mediated cytotoxicity)	NA	NA	natural cytotoxicity triggering receptor 2 [Source:HGNC Symbol;Acc:HGNC:6732]	protein_coding	DOID:225(syndrome);DOID:6196(reactive_arthritis)	R-HSA-210273(Interaction of DAP12 and NKp44);R-HSA-5696358(TREM,CD300 binds lipids)	1.33001	0.932655	5.44792	3.12438	0.871651	1.87797	0.465918	0.411591	3.98959	2.9199	0.416274	1.36265	1.74423	0.802594	0.00292294	0.844197	up	no
ENSG00000141576	RNF157	117326;117319;117315;117314;117322;117323;117324;117318;117317	ENST00000592271;ENST00000591355;ENST00000269391;ENST00000647930;ENST00000592869;ENST00000593155;ENST00000591615;ENST00000589317;ENST00000319945	GO:0004842(ubiquitin-protein transferase activity);GO:0005737(cytoplasm);GO:0016567(protein ubiquitination);GO:0016740(transferase activity);GO:0043066(negative regulation of apoptotic process);GO:0044297(cell body);GO:0046872(metal ion binding);GO:0061630(ubiquitin protein ligase activity);GO:1903861(positive regulation of dendrite extension);GO:1903861(positive regulation of dendrite extension)	NA	K25192	EC:2.3.2.27	ring finger protein 157 [Source:HGNC Symbol;Acc:HGNC:29402]	protein_coding;retained_intron	NA	NA	5.01487	3.63127	3.86168	4.38206	3.91896	6.35727	5.60322	4.36402	1.64877	1.74488	3.52364	1.80654	1.66428	0.734902	0.00293405	0.844197	up	no
ENSG00000111331	OAS3	67342;67359;67345;67362;67353;67358;67343;67346;67366;67354;67337;67332;67356;67363;67341;67368;67360;67334;67361;67338;67350;67364;67340;67351;67336;67352;67333;67357;67367;67339;67365;67348;67344;67347;67349	ENST00000681497;ENST00000680177;ENST00000681594;ENST00000679562;ENST00000681147;ENST00000680161;ENST00000551007;ENST00000228928;ENST00000680153;ENST00000681527;ENST00000680230;ENST00000679812;ENST00000679354;ENST00000679493;ENST00000548514;ENST00000549918;ENST00000679483;ENST00000681346;ENST00000546638;ENST00000679505;ENST00000681134;ENST00000680293;ENST00000680966;ENST00000681764;ENST00000681572…	GO:0000166(nucleotide binding);GO:0001730(2'-5'-oligoadenylate synthetase activity);GO:0002376(immune system process);GO:0003723(RNA binding);GO:0003725(double-stranded RNA binding);GO:0005515(protein binding);GO:0005524(ATP binding);GO:0005615(extracellular space);GO:0005634(nucleus);GO:0005654(nucleoplasm);GO:0005737(cytoplasm);GO:0005829(cytosol);GO:0005886(plasma membrane);GO:0006139(nucleoba…	04621(NOD-like receptor signaling pathway);05160(Hepatitis C);05162(Measles);05164(Influenza A);05168(Herpes simplex virus 1 infection);05169(Epstein-Barr virus infection);05171(Coronavirus disease - COVID-19);05171(Coronavirus disease - COVID-19)	K14216	EC:2.7.7.84	2'-5'-oligoadenylate synthetase 3 [Source:HGNC Symbol;Acc:HGNC:8088]	protein_coding;nonsense_mediated_decay;retained_intron	DOID:9588(encephalitis)	R-HSA-1015699(ISGF3 binds the ISRE promoter elements in IFN-stimulated genes);R-HSA-1015702(Expression of IFN-induced genes);R-HSA-1031713(GAF binds the GAS promoter elements in the IFNG-regulated genes);R-HSA-1031716(Expression of IFNG-stimulated genes);R-HSA-8985091(OAS3 produces oligoadenylates);R-HSA-8985157(OAS3 binds viral dsRNA)	23.0393	1.81273	3.45526	1.86204	2.40142	3.34358	36.3927	3.72341	3.64791	2.42959	2.41631	5.69019	0.740012	-0.434379	0.00293704	0.844197	down	no
ENSG00000137726	FXYD6	53967;53978;53982;53983	ENST00000539526;ENST00000527429;ENST00000534125;ENST00000527053	GO:0003674(molecular_function);GO:0005515(protein binding);GO:0005886(plasma membrane);GO:0006811(ion transport);GO:0008150(biological_process);GO:0016020(membrane);GO:0017080(sodium channel regulator activity);GO:0034220(ion transmembrane transport);GO:0042734(presynaptic membrane);GO:0043269(regulation of ion transport);GO:0045211(postsynaptic membrane);GO:0098978(glutamatergic synapse);GO:0099…	NA	NA	NA	FXYD domain containing ion transport regulator 6 [Source:HGNC Symbol;Acc:HGNC:4030]	protein_coding;retained_intron	DOID:10652(Alzheimer's_disease);DOID:5419(schizophrenia)	R-HSA-936897(ATP1A:ATP1B:FXYD exchanges 3Na+ for 2K+);R-HSA-9684068(ATP1A:ATP1B:FXYD binds cardiac glycosides)	0.0107408	0.0168024	0	0	0	0.0259877	0.0554197	0.0393317	0.0502773	0.0547744	0.108063	0.0299599	0.099672	-3.32667	0.00295437	0.844324	down	yes
ENSG00000276819	TRBV15	233472	ENST00000616518	GO:0005886(plasma membrane);GO:0007166(cell surface receptor signaling pathway)	NA	NA	NA	T cell receptor beta variable 15 [Source:HGNC Symbol;Acc:HGNC:12190]	TR_V_gene	NA	NA	9.76661	11.8808	8.43545	6.78666	20.6224	15.9187	7.44942	11.2095	6.72717	4.67624	13.329	9.01999	1.43255	0.518583	0.00302912	0.860769	up	no
ENSG00000182606	TRAK1	175620;175623;175625;175622;175619;175616;175615;175626;175617;175627;175624	ENST00000327628;ENST00000613405;ENST00000341421;ENST00000449246;ENST00000484786;ENST00000672026;ENST00000673621;ENST00000396175;ENST00000487159;ENST00000469506;ENST00000418790	GO:0005515(protein binding);GO:0005634(nucleus);GO:0005737(cytoplasm);GO:0005739(mitochondrion);GO:0005768(endosome);GO:0005769(early endosome);GO:0005829(cytosol);GO:0005938(cell cortex);GO:0006357(regulation of transcription by RNA polymerase II);GO:0006493(protein O-linked glycosylation);GO:0006605(protein targeting);GO:0008333(endosome to lysosome transport);GO:0016020(membrane);GO:0017022(my…	NA	NA	NA	trafficking kinesin protein 1 [Source:HGNC Symbol;Acc:HGNC:29947]	protein_coding;retained_intron;nonsense_mediated_decay	DOID:0112204(developmental_and_epileptic_encephalopathy_68);DOID:1289(neurodegenerative_disease);DOID:13366(Stiff-Person_syndrome);DOID:162(cancer)	R-HSA-6802927(BRAF and RAF fusion mutant dimers are phosphorylated);R-HSA-6802932(Dissociation of BRAF/RAF fusion complex);R-HSA-6802933(p-BRAF and RAF fusion dimers phosphorylate MAP2Ks);R-HSA-6802934(p-BRAF and RAF fusion dimers bind MAP2Ks and MAPKs);R-HSA-6802935(MAPKs are phosphorylated downstream of BRAF and RAF fusion dimers);R-HSA-9018815(RHOT1 binds effectors at the mitochondrial outer m…	1.26667	1.226	1.04644	0.847356	1.11478	0.88377	1.39128	1.42937	1.64515	1.29261	1.45297	1.38233	0.766498	-0.383647	0.00307471	0.86512	down	no
ENSG00000197345	MRPL21	49957;49958;49959;49960;49961;49962;49964;49963	ENST00000450904;ENST00000362034;ENST00000565125;ENST00000541279;ENST00000567045;ENST00000544567;ENST00000536637;ENST00000541265	GO:0003723(RNA binding);GO:0003735(structural constituent of ribosome);GO:0005737(cytoplasm);GO:0005739(mitochondrion);GO:0005743(mitochondrial inner membrane);GO:0005762(mitochondrial large ribosomal subunit);GO:0005840(ribosome);GO:0006412(translation);GO:0032543(mitochondrial translation);GO:0043229(intracellular organelle);GO:1990904(ribonucleoprotein complex);GO:1990904(ribonucleoprotein com…	03010(Ribosome);03010(Ribosome)	NA	NA	mitochondrial ribosomal protein L21 [Source:HGNC Symbol;Acc:HGNC:14479]	protein_coding;nonsense_mediated_decay;retained_intron	NA	R-HSA-5389839(39S subunit binds 28S subunit:mRNA:fMet-tRNA);R-HSA-5389842(TUFM hydrolyzes GTP and TUFM:GDP dissociates from 55S ribosome);R-HSA-5389848(TUFM:GTP:aminoacyl-tRNA binds 55S ribosome:mRNA:fMet-tRNA);R-HSA-5389857(Peptide transfer from P-site to A-site (peptide bond formation));R-HSA-5419261(55S ribosome with peptidyl-tRNA in A site binds GFM1:GTP);R-HSA-5419264(MTRF1L (MTRF1a) or ICT1…	22.1415	21.8572	21.0196	20.765	16.2967	21.0276	19.1461	18.5035	18.9104	14.8537	17.8633	16.3315	1.21069	0.275824	0.00309159	0.86512	up	no
ENSG00000145536	ADAMTS16	199047;199046	ENST00000274181;ENST00000511368	GO:0001658(branching involved in ureteric bud morphogenesis);GO:0003073(regulation of systemic arterial blood pressure);GO:0004222(metalloendopeptidase activity);GO:0005576(extracellular region);GO:0006508(proteolysis);GO:0008233(peptidase activity);GO:0008237(metallopeptidase activity);GO:0016787(hydrolase activity);GO:0030198(extracellular matrix organization);GO:0031012(extracellular matrix);G…	NA	K08630	EC:3.4.24.-	ADAM metallopeptidase with thrombospondin type 1 motif 16 [Source:HGNC Symbol;Acc:HGNC:17108]	protein_coding	DOID:10763(hypertension);DOID:11383(cryptorchidism);DOID:12336(male_infertility)	R-HSA-1592310(Aggrecan degradation by ADAMTSs);R-HSA-5173005(B3GALTL transfers glucose to O-fucosyl-proteins);R-HSA-5173192(POFUT2 transfers fucose to TSR domain-containing proteins);R-HSA-6785565(Defective B3GALTL does not transfer glucose to O-fucosyl-proteins);R-NUL-2533988(Aggrecan degradation by ADAMTS4,ADAMTS5)	0.0159246	0	0	0	0	0	0.0156886	0.0107894	0.0312735	0.0138034	0.0632927	0.0217263	0.0404795	-4.62667	0.00309702	0.86512	down	yes
ENSG00000100526	CDKN3	78061;78062;78059;78056;78060;78063;78064;78057;78058;78065	ENST00000335183;ENST00000541304;ENST00000458126;ENST00000555837;ENST00000556102;ENST00000216414;ENST00000556305;ENST00000543789;ENST00000442975;ENST00000395577	GO:0000079(regulation of cyclin-dependent protein serine/threonine kinase activity);GO:0000082(G1/S transition of mitotic cell cycle);GO:0004721(phosphoprotein phosphatase activity);GO:0004722(protein serine/threonine phosphatase activity);GO:0004725(protein tyrosine phosphatase activity);GO:0005515(protein binding);GO:0005634(nucleus);GO:0005737(cytoplasm);GO:0005829(cytosol);GO:0006470(protein …	NA	NA	NA	cyclin dependent kinase inhibitor 3 [Source:HGNC Symbol;Acc:HGNC:1791]	protein_coding;protein_coding_CDS_not_defined	DOID:2237(hepatitis);DOID:5082(liver_cirrhosis);DOID:684(hepatocellular_carcinoma);DOID:769(neuroblastoma);DOID:8456(choline_deficiency_disease)	NA	16.7258	18.8755	34.2055	17.1673	11.1457	23.0832	11.9357	15.0381	34.5196	13.7221	10.9752	19.0728	1.2245	0.29219	0.00312188	0.86512	up	no
ENSG00000164032	H2AZ1	193855;193851;193852;193853;193856;193854;193850	ENST00000529158;ENST00000296417;ENST00000651623;ENST00000511203;ENST00000527366;ENST00000511319;ENST00000511348	GO:0000786(nucleosome);GO:0000791(euchromatin);GO:0000792(heterochromatin);GO:0000978(RNA polymerase II cis-regulatory region sequence-specific DNA binding);GO:0000979(RNA polymerase II core promoter sequence-specific DNA binding);GO:0003677(DNA binding);GO:0005515(protein binding);GO:0005634(nucleus);GO:0005694(chromosome);GO:0006325(chromatin organization);GO:0030527(structural constituent of c…	03082(ATP-dependent chromatin remodeling);04217(Necroptosis);04613(Neutrophil extracellular trap formation);05034(Alcoholism);05322(Systemic lupus erythematosus);05322(Systemic lupus erythematosus)	NA	NA	H2A.Z variant histone 1 [Source:HGNC Symbol;Acc:HGNC:4741]	protein_coding_CDS_not_defined;protein_coding;retained_intron	DOID:162(cancer)	R-HSA-977224(Serum amyloid P binds DNA and chromatin)	366.039	372.997	441.694	303.66	196.671	371.162	332.778	327.38	410.717	257.42	206.326	309.542	1.14876	0.200083	0.00317511	0.86512	up	no
ENSG00000136643	RPS6KC1	29142;29144;29146;29149;29143;29147;29150;29145;29148	ENST00000543354;ENST00000614059;ENST00000366960;ENST00000468069;ENST00000543470;ENST00000366959;ENST00000491616;ENST00000615329;ENST00000490299	GO:0000166(nucleotide binding);GO:0004672(protein kinase activity);GO:0004674(protein serine/threonine kinase activity);GO:0005515(protein binding);GO:0005524(ATP binding);GO:0005737(cytoplasm);GO:0005764(lysosome);GO:0005768(endosome);GO:0005769(early endosome);GO:0006468(protein phosphorylation);GO:0007165(signal transduction);GO:0008289(lipid binding);GO:0016020(membrane);GO:0016301(kinase act…	NA	NA	NA	ribosomal protein S6 kinase C1 [Source:HGNC Symbol;Acc:HGNC:10439]	protein_coding;protein_coding_CDS_not_defined	NA	NA	2.08545	1.77806	1.62313	1.79637	1.65013	1.95098	3.29207	1.93453	2.01082	2.82637	2.19708	2.67391	0.76932	-0.378344	0.00318091	0.86512	down	no
ENSG00000120063	GNA13	115812;115813	ENST00000439174;ENST00000541118	GO:0000166(nucleotide binding);GO:0001525(angiogenesis);GO:0001569(branching involved in blood vessel morphogenesis);GO:0001664(G protein-coupled receptor binding);GO:0001701(in utero embryonic development);GO:0003924(GTPase activity);GO:0005085(guanyl-nucleotide exchange factor activity);GO:0005515(protein binding);GO:0005525(GTP binding);GO:0005634(nucleus);GO:0005737(cytoplasm);GO:0005829(cyto…	04022(cGMP-PKG signaling pathway);04071(Sphingolipid signaling pathway);04072(Phospholipase D signaling pathway);04270(Vascular smooth muscle contraction);04371(Apelin signaling pathway);04611(Platelet activation);04730(Long-term depression);04810(Regulation of actin cytoskeleton);04928(Parathyroid hormone synthesis, secretion and action);05130(Pathogenic Escherichia coli infection);05163(Human c…	NA	NA	G protein subunit alpha 13 [Source:HGNC Symbol;Acc:HGNC:4381]	protein_coding	DOID:162(cancer);DOID:1909(melanoma)	R-HSA-114544(p115-RhoGEF activation of RHOA);R-HSA-114548(G alpha (13) activates Rho guanine nucleotide exchange factor 1 (p115-RhoGEF));R-HSA-114552(Thrombin-activated PARs activate G12/13);R-HSA-205039(p75NTR indirectly activates RAC and Cdc42 via a guanyl-nucleotide exchange factor);R-HSA-396941(Thrombin-activated PARs binds G-protein G12/13);R-HSA-397891(Thrombin-activated PARs:G12/13 (active…	6.78911	6.91328	8.90236	12.0691	8.87608	10.9668	8.46366	8.05002	9.7518	14.9488	11.8934	12.8821	0.861065	-0.215806	0.00318649	0.86512	down	no
ENSG00000231345	BEND3P1	35155	ENST00000421591	NA	NA	NA	NA	BEN domain containing 3 pseudogene 1 [Source:HGNC Symbol;Acc:HGNC:45014]	transcribed_processed_pseudogene	NA	NA	0.191223	1.29623	0.046339	0.046378	0.055958	0.379209	0.498383	0.865173	0.640334	0.134801	0.215267	1.45143	0.351996	-1.50637	0.00318735	0.86512	down	yes
ENSG00000134057	CCNB1	202155;202159;202154;202160;202157;202156;202158	ENST00000256442;ENST00000507798;ENST00000506572;ENST00000513102;ENST00000505500;ENST00000508407;ENST00000503507	GO:0000086(G2/M transition of mitotic cell cycle);GO:0000922(spindle pole);GO:0000940(outer kinetochore);GO:0001701(in utero embryonic development);GO:0005113(patched binding);GO:0005515(protein binding);GO:0005634(nucleus);GO:0005654(nucleoplasm);GO:0005737(cytoplasm);GO:0005759(mitochondrial matrix);GO:0005813(centrosome);GO:0005829(cytosol);GO:0005856(cytoskeleton);GO:0007049(cell cycle);GO:00…	04068(FoxO signaling pathway);04110(Cell cycle);04114(Oocyte meiosis);04115(p53 signaling pathway);04218(Cellular senescence);04914(Progesterone-mediated oocyte maturation);05170(Human immunodeficiency virus 1 infection);05170(Human immunodeficiency virus 1 infection)	NA	NA	cyclin B1 [Source:HGNC Symbol;Acc:HGNC:1579]	protein_coding;retained_intron;nonsense_mediated_decay	DOID:10283(prostate_cancer);DOID:11832(visual_epilepsy);DOID:1240(leukemia);DOID:1612(breast_cancer);DOID:162(cancer);DOID:1749(squamous_cell_carcinoma);DOID:2152(ovary_epithelial_cancer);DOID:2526(prostate_adenocarcinoma);DOID:2871(endometrial_carcinoma);DOID:2876(laryngeal_squamous_cell_carcinoma);DOID:3459(breast_carcinoma);DOID:3748(esophagus_squamous_cell_carcinoma);DOID:3908(lung_non-small_…	R-HSA-113638(Association of Cyclin B/Cdk1 with replicative origin inhibits pre-RC formation);R-HSA-170044(Translocation of Cyclin B1:phospho-Cdc2 complexes to the nucleus);R-HSA-170055(Myt-1 mediated phosphorylation of Cyclin B:Cdc2 complexes);R-HSA-170057(Formation of Cyclin B:Cdc2 complexes);R-HSA-170070(Wee1-mediated phosphorylation of Cyclin B1:phospho-Cdc2 complexes);R-HSA-170072(Translocati…	28.8991	24.3119	30.0969	11.1997	11.7637	17.6221	23.5941	16.3661	25.856	9.35705	6.36587	18.1731	1.33342	0.415129	0.00320011	0.86512	up	no
ENSG00000281207	SLFNL1-AS1	14994	ENST00000626479	NA	NA	NA	NA	SLFNL1 antisense RNA 1 [Source:HGNC Symbol;Acc:HGNC:44126]	lncRNA	NA	NA	0.026682	0	0	0	0.016393	0.061144	0.035574	0.006349	0.011506	0.054122	0.215271	0.170404	0.141684	-2.81925	0.00327958	0.881837	down	yes
ENSG00000120738	EGR1	206501	ENST00000239938	GO:0000122(negative regulation of transcription by RNA polymerase II);GO:0000785(chromatin);GO:0000976(transcription cis-regulatory region binding);GO:0000977(RNA polymerase II transcription regulatory region sequence-specific DNA binding);GO:0000978(RNA polymerase II cis-regulatory region sequence-specific DNA binding);GO:0000981(DNA-binding transcription factor activity, RNA polymerase II-speci…	04371(Apelin signaling pathway);04912(GnRH signaling pathway);04928(Parathyroid hormone synthesis, secretion and action);04933(AGE-RAGE signaling pathway in diabetic complications);05020(Prion disease);05166(Human T-cell leukemia virus 1 infection)	NA	NA	early growth response 1 [Source:HGNC Symbol;Acc:HGNC:3238]	protein_coding	DOID:0050328(congenital_hypothyroidism);DOID:0050908(myelodysplastic_syndrome);DOID:10286(prostate_carcinoma);DOID:10325(silicosis);DOID:10652(Alzheimer's_disease);DOID:1107(esophageal_carcinoma);DOID:11830(myopia);DOID:11832(visual_epilepsy);DOID:1240(leukemia);DOID:127(leiomyoma);DOID:13223(uterine_fibroid);DOID:13406(pulmonary_sarcoidosis);DOID:1612(breast_cancer);DOID:162(cancer);DOID:1712(ao…	R-HSA-1015699(ISGF3 binds the ISRE promoter elements in IFN-stimulated genes);R-HSA-1015702(Expression of IFN-induced genes);R-HSA-8944078(EGR1 binds the PTEN gene promoter);R-HSA-8944104(PTEN gene transcription is stimulated by TP53, EGR1, PPARG, ATF2, MAF1, and inhibited by NR2E1, SALL4, MECOM, SNAI1, SNAI2, JUN);R-HSA-9031616(EGR binds ARC gene);R-HSA-9031624(ARC gene expression);R-HSA-9612073…	23.8955	14.4305	4.62173	3.72	6.74638	4.72142	22.2394	18.7302	5.54527	5.59859	10.7007	7.75499	0.780347	-0.357812	0.00333674	0.892408	down	no
ENSG00000105792	CFAP69	228756;228765;228768;228766	ENST00000389297;ENST00000418199;ENST00000491886;ENST00000475031	GO:0005737(cytoplasm);GO:0005929(cilium);GO:0007283(spermatogenesis);GO:0007288(sperm axoneme assembly);GO:0007608(sensory perception of smell);GO:0030154(cell differentiation);GO:0030317(flagellated sperm motility);GO:0031514(motile cilium);GO:0042048(olfactory behavior);GO:0042995(cell projection);GO:0050896(response to stimulus);GO:0097225(sperm midpiece);GO:0097730(non-motile cilium);GO:19020…	NA	NA	NA	cilia and flagella associated protein 69 [Source:HGNC Symbol;Acc:HGNC:26107]	protein_coding;retained_intron	DOID:0111929(spermatogenic_failure_24)	NA	0.00486454	0.0427069	0	0.00138165	0.00551976	0.00898514	0.0365978	0.0495358	0.0225709	0.0250947	0.0660071	0.0140504	0.17891	-2.48269	0.00336005	0.893642	down	yes
ENSG00000184988	TMEM106A	112078;112074;112080;112076;112077;112079;112073;112075	ENST00000612339;ENST00000592649;ENST00000586685;ENST00000541594;ENST00000536052;ENST00000592564;ENST00000588693;ENST00000588659	GO:0002376(immune system process);GO:0003674(molecular_function);GO:0005515(protein binding);GO:0005886(plasma membrane);GO:0008150(biological_process);GO:0016020(membrane);GO:0032731(positive regulation of interleukin-1 beta production);GO:0032755(positive regulation of interleukin-6 production);GO:0032760(positive regulation of tumor necrosis factor production);GO:0035780(CD80 biosynthetic proc…	NA	NA	NA	transmembrane protein 106A [Source:HGNC Symbol;Acc:HGNC:28288]	protein_coding;retained_intron;protein_coding_CDS_not_defined	NA	NA	3.19634	1.89344	1.20284	1.4957	1.48447	1.08543	4.19297	2.46012	1.39577	1.76767	2.86728	1.95537	0.735166	-0.443858	0.00337709	0.893642	down	no
ENSG00000173762	CD7	119074;119075;119076;119079;119078;119080;119077	ENST00000584284;ENST00000312648;ENST00000583376;ENST00000581434;ENST00000581744;ENST00000582480;ENST00000578509	GO:0002250(adaptive immune response);GO:0002376(immune system process);GO:0005515(protein binding);GO:0005886(plasma membrane);GO:0006955(immune response);GO:0007169(transmembrane receptor protein tyrosine kinase signaling pathway);GO:0016020(membrane);GO:0038023(signaling receptor activity);GO:0042110(T cell activation);GO:0042110(T cell activation)	04640(Hematopoietic cell lineage);04640(Hematopoietic cell lineage)	NA	NA	CD7 molecule [Source:HGNC Symbol;Acc:HGNC:1695]	protein_coding;nonsense_mediated_decay;retained_intron	DOID:1240(leukemia)	NA	5.61195	5.27106	6.55388	6.02266	9.33002	7.43553	5.15964	5.76297	11.2812	10.4519	13.9731	15.1513	0.718711	-0.476516	0.00344167	0.900864	down	no
ENSG00000154645	CHODL	164392;164388;164387	ENST00000299295;ENST00000400127;ENST00000400128	GO:0005515(protein binding);GO:0005737(cytoplasm);GO:0005783(endoplasmic reticulum);GO:0005789(endoplasmic reticulum membrane);GO:0005813(centrosome);GO:0005829(cytosol);GO:0007399(nervous system development);GO:0007517(muscle organ development);GO:0010975(regulation of neuron projection development);GO:0016020(membrane);GO:0030246(carbohydrate binding);GO:0048471(perinuclear region of cytoplasm)…	NA	NA	NA	chondrolectin [Source:HGNC Symbol;Acc:HGNC:17807]	protein_coding	NA	NA	0.0380269	0	0.0235921	0	0	0	0.103059	0.102264	0.034424	0.0235567	0.133273	0.0246445	0.0707206	-3.82173	0.0034828	0.900864	down	yes
ENSG00000140612	SEC11A	91125;91129;91120;91127;91124;91122;91121;91128;91126;91123	ENST00000558217;ENST00000558196;ENST00000559729;ENST00000455959;ENST00000268220;ENST00000558134;ENST00000559376;ENST00000560409;ENST00000558924;ENST00000560266	GO:0004252(serine-type endopeptidase activity);GO:0005515(protein binding);GO:0005783(endoplasmic reticulum);GO:0005787(signal peptidase complex);GO:0005789(endoplasmic reticulum membrane);GO:0006465(signal peptide processing);GO:0006508(proteolysis);GO:0008233(peptidase activity);GO:0016020(membrane);GO:0016787(hydrolase activity);GO:0016787(hydrolase activity)	03060(Protein export);03060(Protein export)	K13280	EC:3.4.21.89	SEC11 homolog A, signal peptidase complex subunit [Source:HGNC Symbol;Acc:HGNC:17718]	protein_coding;retained_intron;nonsense_mediated_decay	NA	R-HSA-1799329(Signal peptidase hydrolyzes signal peptide from ribosome-associated nascent protein);R-HSA-400459(Signal peptidase hydrolyzes preproGLP-1 to proGLP-1);R-HSA-400496(Signal peptidase hydrolyzes preproGIP to proGIP);R-HSA-422051(Cleavage of the signal peptide of Preproghrelin);R-HSA-9829030(Nascent F signal peptide is cleaved at ER membrane);R-HSA-9830805(Nascent sG localizes to ER lum…	16.1034	16.6844	15.4448	19.7263	14.5966	17.3191	14.8773	14.4773	14.3367	17.4403	13.8044	14.8552	1.15456	0.207338	0.00350098	0.900864	up	no
ENSG00000160216	AGPAT3	166392;166375;166394;166377;166391;166376;166380;166378;166385;166383;166389;166388;166395;166393;166381	ENST00000479117;ENST00000291572;ENST00000467358;ENST00000448287;ENST00000546158;ENST00000474735;ENST00000327505;ENST00000398061;ENST00000398058;ENST00000398063;ENST00000422850;ENST00000498670;ENST00000484865;ENST00000481319;ENST00000445582	GO:0000139(Golgi membrane);GO:0003841(1-acylglycerol-3-phosphate O-acyltransferase activity);GO:0005515(protein binding);GO:0005634(nucleus);GO:0005635(nuclear envelope);GO:0005783(endoplasmic reticulum);GO:0005789(endoplasmic reticulum membrane);GO:0005886(plasma membrane);GO:0006629(lipid metabolic process);GO:0006654(phosphatidic acid biosynthetic process);GO:0008654(phospholipid biosynthetic …	00561(Glycerolipid metabolism);00564(Glycerophospholipid metabolism);04072(Phospholipase D signaling pathway);04072(Phospholipase D signaling pathway)	K13523	EC:2.3.1.-;EC:2.3.1.51	1-acylglycerol-3-phosphate O-acyltransferase 3 [Source:HGNC Symbol;Acc:HGNC:326]	protein_coding_CDS_not_defined;protein_coding;retained_intron	NA	R-HSA-75885(1-acyl LPA is acylated to PA by AGPAT (LPAAT));R-HSA-8849345(LPAAT3 acylates lysophosphatidylcholine to yield phosphatidylcholine)	2.99117	2.78763	2.06578	2.35817	2.43017	2.17252	3.27541	3.14594	3.01133	2.72515	3.95557	2.87792	0.811073	-0.302097	0.00351024	0.900864	down	no
ENSG00000261790	ENSG00000261790	93889;93890;93888	ENST00000654451;ENST00000654335;ENST00000564438	NA	NA	NA	NA	novel transcript	lncRNA	NA	NA	0.0383281	0.0118389	0	0.0995072	0.188588	0.0200905	0.256352	0.219409	0.162003	0.0329011	0.176295	0.633696	0.167135	-2.58091	0.00351745	0.900864	down	yes
ENSG00000152147	GEMIN6	141639;141635;141638	ENST00000281950;ENST00000409011;ENST00000409566	GO:0000245(spliceosomal complex assembly);GO:0000387(spliceosomal snRNP assembly);GO:0000398(mRNA splicing, via spliceosome);GO:0003723(RNA binding);GO:0005515(protein binding);GO:0005634(nucleus);GO:0005654(nucleoplasm);GO:0005737(cytoplasm);GO:0005829(cytosol);GO:0006397(mRNA processing);GO:0008380(RNA splicing);GO:0016604(nuclear body);GO:0032797(SMN complex);GO:0034719(SMN-Sm protein complex)…	NA	NA	NA	gem nuclear organelle associated protein 6 [Source:HGNC Symbol;Acc:HGNC:20044]	protein_coding	NA	R-HSA-191763(snRNP:Snurportin complex formation);R-HSA-191784(snRNA Cap hypermethylation);R-HSA-191786(snRNP complex assembly);R-HSA-191790(Loading and methylation of Sm proteins onto SMN Complexes);R-HSA-191830(snRNP nuclear import and release)	6.22344	6.48049	6.05387	5.54316	5.53321	7.07369	5.43705	5.85571	4.75381	4.0881	5.90412	5.84101	1.20956	0.274477	0.00352043	0.900864	up	no
ENSG00000126088	UROD	15782;15762;15767;15780;15773;15771;15760;15770;15761;15766;15768;15775;15776;15764;15758;15778;15765;15779;15769;15772;15781;15784;15783;15777;15763;15774;15759	ENST00000472254;ENST00000636293;ENST00000491773;ENST00000473012;ENST00000460906;ENST00000460334;ENST00000651476;ENST00000246337;ENST00000463092;ENST00000491300;ENST00000494399;ENST00000469548;ENST00000486699;ENST00000652287;ENST00000652165;ENST00000428106;ENST00000461035;ENST00000496439;ENST00000434478;ENST00000462688;ENST00000652514;ENST00000465678;ENST00000466193;ENST00000478467;ENST00000636836…	GO:0004853(uroporphyrinogen decarboxylase activity);GO:0005515(protein binding);GO:0005654(nucleoplasm);GO:0005737(cytoplasm);GO:0005829(cytosol);GO:0006778(porphyrin-containing compound metabolic process);GO:0006779(porphyrin-containing compound biosynthetic process);GO:0006782(protoporphyrinogen IX biosynthetic process);GO:0006783(heme biosynthetic process);GO:0006784(heme A biosynthetic proces…	00860(Porphyrin metabolism);00860(Porphyrin metabolism)	K01599	EC:4.1.1.37	uroporphyrinogen decarboxylase [Source:HGNC Symbol;Acc:HGNC:12591]	retained_intron;protein_coding;nonsense_mediated_decay;protein_coding_CDS_not_defined	DOID:13268(porphyria);DOID:1612(breast_cancer);DOID:3132(porphyria_cutanea_tarda);DOID:5230(hepatoerythropoietic_porphyria)	R-HSA-189425(UROD decarboxylates URO3 to COPRO3);R-HSA-190182(UROD decarboxylates URO1 to COPRO1)	31.9351	34.7852	32.7549	34.3872	31.1549	30.1926	29.4595	29.3991	28.3706	29.5749	23.9427	29.0068	1.19659	0.258927	0.00353047	0.900864	up	no
ENSG00000167863	ATP5PD	116764;116763;116766;116765;116762	ENST00000344546;ENST00000301587;ENST00000582341;ENST00000538432;ENST00000580649	GO:0000274(mitochondrial proton-transporting ATP synthase, stator stalk);GO:0000276(mitochondrial proton-transporting ATP synthase complex, coupling factor F(o));GO:0005515(protein binding);GO:0005739(mitochondrion);GO:0005743(mitochondrial inner membrane);GO:0005753(mitochondrial proton-transporting ATP synthase complex);GO:0006811(ion transport);GO:0015078(proton transmembrane transporter activ…	00190(Oxidative phosphorylation);04714(Thermogenesis);05010(Alzheimer disease);05012(Parkinson disease);05014(Amyotrophic lateral sclerosis);05016(Huntington disease);05020(Prion disease);05022(Pathways of neurodegeneration - multiple diseases);05208(Chemical carcinogenesis - reactive oxygen species);05415(Diabetic cardiomyopathy);05415(Diabetic cardiomyopathy)	NA	NA	ATP synthase peripheral stalk subunit d [Source:HGNC Symbol;Acc:HGNC:845]	protein_coding;retained_intron;nonsense_mediated_decay	DOID:0050328(congenital_hypothyroidism);DOID:1596(depressive_disorder);DOID:5419(schizophrenia)	R-HSA-164832(ATPase synthesizes ATP);R-HSA-164834(Enzyme-bound ATP is released);R-HSA-164840(ADP and Pi bind to ATPase);R-HSA-8949580(F1Fo ATP synthase dimerizes);R-HSA-9837978(LONP1 binds mitochondrial inner membrane proteins);R-HSA-9838004(LONP1 degrades mitochondrial inner membrane proteins)	14.2341	16.0983	24.2024	21.1238	19.1431	21.5027	12.7646	14.3912	19.9439	16.9277	21.2012	15.4202	1.2016	0.264962	0.00364068	0.919795	up	no
ENSG00000072062	PRKACA	128178;128176;128187;128184;128183;128186;128185;128179;128182;128177	ENST00000308677;ENST00000677971;ENST00000593092;ENST00000679067;ENST00000588209;ENST00000536649;ENST00000587533;ENST00000350356;ENST00000589994;ENST00000677951	GO:0000166(nucleotide binding);GO:0000287(magnesium ion binding);GO:0001669(acrosomal vesicle);GO:0001707(mesoderm formation);GO:0001843(neural tube closure);GO:0002027(regulation of heart rate);GO:0003091(renal water homeostasis);GO:0004672(protein kinase activity);GO:0004674(protein serine/threonine kinase activity);GO:0004679(AMP-activated protein kinase activity);GO:0004691(cAMP-dependent pro…	04010(MAPK signaling pathway);04014(Ras signaling pathway);04020(Calcium signaling pathway);04024(cAMP signaling pathway);04062(Chemokine signaling pathway);04114(Oocyte meiosis);04140(Autophagy - animal);04211(Longevity regulating pathway);04213(Longevity regulating pathway - multiple species);04261(Adrenergic signaling in cardiomyocytes);04270(Vascular smooth muscle contraction);04310(Wnt signa…	NA	NA	protein kinase cAMP-activated catalytic subunit alpha [Source:HGNC Symbol;Acc:HGNC:9380]	protein_coding;nonsense_mediated_decay;retained_intron	DOID:0050891(adrenal_cortical_adenoma);DOID:0060280(primary_pigmented_nodular_adrenocortical_disease);DOID:1037(lymphoid_leukemia);DOID:1240(leukemia);DOID:1574(alcohol_use_disorder);DOID:162(cancer);DOID:2316(brain_ischemia);DOID:5015(fibrolamellar_carcinoma);DOID:6000(congestive_heart_failure)	R-HSA-111919(PKA phosphorylates CREB1);R-HSA-111924(PKA catalytic subunit translocates to the nucleus);R-HSA-111925(cAMP induces dissociation of inactive PKA tetramers);R-HSA-163416(hormone-sensitive lipase (HSL) + 2 ATP -> phosphorylated HSL + 2 ADP);R-HSA-163418(perilipin + 2 ATP -> phosphorylated perilipin + 2 ADP);R-HSA-163672(Phosphorylation of ChREBP at Thr(653) by PKA);R-HSA-163676(Phospho…	1.25269	0.980743	1.02019	1.27089	1.12484	0.975866	1.02395	1.20779	0.437355	0.36528	1.13096	0.339049	1.73656	0.796231	0.00364144	0.919795	up	no
ENSG00000140396	NCOA2	239932;239935;239936;239934;239939;239938;239937;239933	ENST00000452400;ENST00000521239;ENST00000522054;ENST00000518363;ENST00000520416;ENST00000519724;ENST00000524223;ENST00000518287	GO:0000122(negative regulation of transcription by RNA polymerase II);GO:0000785(chromatin);GO:0000978(RNA polymerase II cis-regulatory region sequence-specific DNA binding);GO:0001162(RNA polymerase II intronic transcription regulatory region sequence-specific DNA binding);GO:0003682(chromatin binding);GO:0003713(transcription coactivator activity);GO:0005102(signaling receptor binding);GO:00055…	04915(Estrogen signaling pathway);04919(Thyroid hormone signaling pathway);04919(Thyroid hormone signaling pathway)	NA	NA	nuclear receptor coactivator 2 [Source:HGNC Symbol;Acc:HGNC:7669]	protein_coding;retained_intron;protein_coding_CDS_not_defined;nonsense_mediated_decay	DOID:10283(prostate_cancer);DOID:1240(leukemia);DOID:12603(acute_leukemia);DOID:1612(breast_cancer);DOID:162(cancer);DOID:5683(hereditary_breast_ovarian_cancer_syndrome);DOID:9119(acute_myeloid_leukemia)	R-HSA-1183003(Expression of Leptin);R-HSA-1183058(Expression of Adiponectin);R-HSA-1368065(Expression of NPAS2);R-HSA-1592238(Expression of ALAS1);R-HSA-1655826(Expression of 3-Hydroxy-3-methylglutaryl-coenzyme A Reductase (HMGCR));R-HSA-1655848(Expression of Hydroxymethylglutaryl coenzyme A synthase (HMGCS1));R-HSA-1655850(Expression of Farnesyldiphosphate Farnesyltransferase (FDFT1, Squalene Sy…	2.32082	4.82791	2.03442	4.10346	2.73134	2.76357	3.14682	5.75189	2.36189	5.66252	4.54338	2.87153	0.810575	-0.302983	0.00366291	0.92057	down	no
ENSG00000149532	CPSF7	47273;47276;47282;47278;47284;47280;47291;47290;47271;47275;47293;47296;47287;47294;47288;47292;47295;47279;47277;47286;47274;47283;47285;47272;47289	ENST00000439958;ENST00000537641;ENST00000544585;ENST00000544669;ENST00000537162;ENST00000535222;ENST00000536145;ENST00000413184;ENST00000340437;ENST00000448745;ENST00000463244;ENST00000474684;ENST00000536548;ENST00000626926;ENST00000450000;ENST00000545934;ENST00000489728;ENST00000539952;ENST00000477890;ENST00000541963;ENST00000494016;ENST00000413232;ENST00000543545;ENST00000394888;ENST00000449811	GO:0003676(nucleic acid binding);GO:0003723(RNA binding);GO:0003729(mRNA binding);GO:0005515(protein binding);GO:0005634(nucleus);GO:0005654(nucleoplasm);GO:0005737(cytoplasm);GO:0005847(mRNA cleavage and polyadenylation specificity factor complex);GO:0005849(mRNA cleavage factor complex);GO:0006397(mRNA processing);GO:0016020(membrane);GO:0031124(mRNA 3'-end processing);GO:0051262(protein tetram…	03015(mRNA surveillance pathway);03250(Viral life cycle - HIV-1);03250(Viral life cycle - HIV-1)	NA	NA	cleavage and polyadenylation specific factor 7 [Source:HGNC Symbol;Acc:HGNC:30098]	protein_coding;retained_intron;nonsense_mediated_decay;protein_coding_CDS_not_defined	NA	R-HSA-72180(Cleavage of mRNA at the 3'-end);R-HSA-72231(Formation of the Cleavage and Polyadenylation Complex);R-HSA-77591(Binding of Cleavage factors and Poly(A)Polymerase to the CstF:CPSF:Pre-mRNA Complex);R-HSA-77592(Cleavage of Intronless Pre-mRNA at 3'-end);R-HSA-77593(Cleavage and polyadenylation of Intronless Pre-mRNA);R-HSA-8849157(TREX complex binds spliced, capped mRNA:CBC:EJC cotranscr…	4.33059	3.58157	3.69062	3.20162	4.08289	3.54456	4.60701	3.93649	6.15577	5.49173	4.92599	7.30116	0.731793	-0.450493	0.00378095	0.945483	down	no
ENSG00000106688	SLC1A1	245647	ENST00000262352	GO:0001662(behavioral fear response);GO:0001932(regulation of protein phosphorylation);GO:0001975(response to amphetamine);GO:0002027(regulation of heart rate);GO:0005253(anion channel activity);GO:0005313(L-glutamate transmembrane transporter activity);GO:0005314(high-affinity L-glutamate transmembrane transporter activity);GO:0005515(protein binding);GO:0005737(cytoplasm);GO:0005768(endosome);G…	04721(Synaptic vesicle cycle);04724(Glutamatergic synapse);04974(Protein digestion and absorption)	NA	NA	solute carrier family 1 member 1 [Source:HGNC Symbol;Acc:HGNC:10939]	protein_coding	DOID:0050994(episodic_ataxia_type_6);DOID:0060650(dicarboxylic_aminoaciduria);DOID:0070093(schizophrenia_18);DOID:10933(obsessive-compulsive_disorder);DOID:12849(autistic_disorder);DOID:1289(neurodegenerative_disease);DOID:13544(low_tension_glaucoma);DOID:224(transient_cerebral_ischemia);DOID:2377(multiple_sclerosis);DOID:326(ischemia);DOID:4752(multiple_system_atrophy);DOID:5419(schizophrenia);D…	R-HSA-210404(SLC1A1-3,6,7 exchange L-Glu, H+ and 3Na+ for K+);R-HSA-428015(SLC1A1,2,3,6,7 cotransport L-Glu,L-Asp,D-Asp,H+,3Na+ from extracellular region to cytosol);R-HSA-5625029(SLC1A1 does not cotransport L-Glu,L-Asp,D-Asp,H+,3Na+ from extracellular region to cytosol)	0.00523806	0	0	0.0321411	0	0	0.171762	0.0296482	0	0.0845962	0.0977476	0.01017	0.0765282	-3.70786	0.00381874	0.950183	down	yes
ENSG00000155254	MARVELD1	38323;38321;38322	ENST00000285605;ENST00000451097;ENST00000434038	GO:0005634(nucleus);GO:0005737(cytoplasm);GO:0005856(cytoskeleton);GO:0005886(plasma membrane);GO:0007049(cell cycle);GO:0016020(membrane);GO:0019911(structural constituent of myelin sheath);GO:0042552(myelination);GO:0042552(myelination)	NA	NA	NA	MARVEL domain containing 1 [Source:HGNC Symbol;Acc:HGNC:28674]	protein_coding;protein_coding_CDS_not_defined	NA	NA	0.502321	0.695982	0.798881	0.295996	0.321458	0.367019	0.296658	0.658453	0.205002	0.166892	0.232092	0.11617	1.95597	0.967885	0.00384635	0.952313	up	no
ENSG00000119616	FCF1	80080;80077;80079;80083;80076;80082;80078	ENST00000534938;ENST00000341162;ENST00000554064;ENST00000554973;ENST00000554590;ENST00000553673;ENST00000556814	GO:0000447(endonucleolytic cleavage in ITS1 to separate SSU-rRNA from 5.8S rRNA and LSU-rRNA from tricistronic rRNA transcript (SSU-rRNA, 5.8S rRNA, LSU-rRNA));GO:0000480(endonucleolytic cleavage in 5'-ETS of tricistronic rRNA transcript (SSU-rRNA, 5.8S rRNA, LSU-rRNA));GO:0003723(RNA binding);GO:0005515(protein binding);GO:0005634(nucleus);GO:0005654(nucleoplasm);GO:0005730(nucleolus);GO:0006364…	03008(Ribosome biogenesis in eukaryotes);03008(Ribosome biogenesis in eukaryotes)	NA	NA	FCF1 rRNA-processing protein [Source:HGNC Symbol;Acc:HGNC:20220]	protein_coding;nonsense_mediated_decay;retained_intron	NA	R-HSA-6790906(EMG1 of the SSU processome methylates pseudouridine-1248 of 18S rRNA yielding N(1)-methylpseudouridine-1248);R-HSA-6791221(30S pre-rRNA is nucleolytically processed at site 1 to yield 21S pre-rRNA);R-HSA-6791222(21S pre-rRNA is nucleolytically processed at site E (site2a) to yield 18SE pre-rRNA);R-HSA-6791227(47S pre-rRNA is nucleolytically processed at A' (01,A1), site A0, and site…	1.36344	1.48364	1.64378	1.5024	1.37859	1.53978	1.58923	1.59092	2.13736	2.32281	2.85329	2.36418	0.737092	-0.440083	0.00388176	0.953608	down	no
ENSG00000166925	TSC22D4	230206;230202;230205;230204;230201;230203	ENST00000493217;ENST00000300181;ENST00000456330;ENST00000393991;ENST00000496728;ENST00000423266	GO:0000122(negative regulation of transcription by RNA polymerase II);GO:0005515(protein binding);GO:0005634(nucleus);GO:0005737(cytoplasm);GO:0006357(regulation of transcription by RNA polymerase II);GO:0006970(response to osmotic stress);GO:0030425(dendrite);GO:0042593(glucose homeostasis);GO:0042995(cell projection);GO:0045202(synapse);GO:0045892(negative regulation of DNA-templated transcript…	NA	NA	NA	TSC22 domain family member 4 [Source:HGNC Symbol;Acc:HGNC:21696]	retained_intron;protein_coding;protein_coding_CDS_not_defined	NA	NA	5.64877	4.24849	4.39806	4.10762	5.46363	2.89075	5.47124	4.40102	6.51369	6.09045	10.8993	5.49927	0.730086	-0.453862	0.00389187	0.953608	down	no
ENSG00000291219	ENSG00000291219	101977	ENST00000568855	NA	NA	NA	NA	novel transcript	lncRNA	NA	NA	0.072822	0.463853	0.219613	0	0.22505	0.314916	0.043899	0.254836	0	0	0	0	11.0981	3.47224	0.00390878	0.953608	up	yes
ENSG00000290922	ENSG00000290922	170671;170672	ENST00000684966;ENST00000424436	NA	NA	NA	NA	novel transcript	lncRNA	NA	NA	10.9412	11.5161	11.1507	24.0075	14.1122	16.918	5.55077	7.70208	10.0203	22.7176	12.116	13.6787	1.35616	0.43953	0.0039445	0.95464	up	no
ENSG00000114956	DGUOK	144844;144846;144847;144845;144842;144843;144849;144848	ENST00000418996;ENST00000462551;ENST00000489796;ENST00000264093;ENST00000629438;ENST00000348222;ENST00000493055;ENST00000462685	GO:0000166(nucleotide binding);GO:0004136(deoxyadenosine kinase activity);GO:0004138(deoxyguanosine kinase activity);GO:0005524(ATP binding);GO:0005634(nucleus);GO:0005737(cytoplasm);GO:0005739(mitochondrion);GO:0005759(mitochondrial matrix);GO:0005829(cytosol);GO:0006139(nucleobase-containing compound metabolic process);GO:0008617(guanosine metabolic process);GO:0009157(deoxyribonucleoside monop…	00230(Purine metabolism);00230(Purine metabolism)	K00904	EC:2.7.1.113	deoxyguanosine kinase [Source:HGNC Symbol;Acc:HGNC:2858]	nonsense_mediated_decay;protein_coding_CDS_not_defined;protein_coding	DOID:0080121(mitochondrial_DNA_depletion_syndrome_3);DOID:0111516(autosomal_recessive_progressive_external_ophthalmoplegia_with_mitochondrial_DNA_deletions_4);DOID:10762(portal_hypertension);DOID:225(syndrome);DOID:5082(liver_cirrhosis);DOID:700(mitochondrial_metabolism_disease)	R-HSA-74207(dA, dG, or dI + ATP => dAMP, dGMP, or dIMP + ADP (DGUOK))	80.1879	83.9571	72.8534	79.2077	79.5781	68.9687	75.1175	72.541	68.3381	63.8306	72.4529	62.2643	1.16605	0.221629	0.00395118	0.95464	up	no
ENSG00000184897	H1-10	182395;182394	ENST00000704995;ENST00000333762	GO:0000786(nucleosome);GO:0003677(DNA binding);GO:0003690(double-stranded DNA binding);GO:0003723(RNA binding);GO:0005634(nucleus);GO:0005654(nucleoplasm);GO:0005694(chromosome);GO:0005730(nucleolus);GO:0006334(nucleosome assembly);GO:0030261(chromosome condensation);GO:0030527(structural constituent of chromatin);GO:0031492(nucleosomal DNA binding);GO:0045296(cadherin binding);GO:0045910(negativ…	NA	NA	NA	H1.10 linker histone [Source:HGNC Symbol;Acc:HGNC:4722]	protein_coding	NA	NA	24.8212	17.8893	14.0604	14.5948	9.64222	8.7886	20.7717	17.7864	29.4901	27.7741	16.5034	20.519	0.675787	-0.56536	0.0039839	0.955458	down	no
ENSG00000104140	RHOV	85710	ENST00000220507	GO:0000166(nucleotide binding);GO:0003924(GTPase activity);GO:0005515(protein binding);GO:0005525(GTP binding);GO:0005768(endosome);GO:0005886(plasma membrane);GO:0006897(endocytosis);GO:0007015(actin filament organization);GO:0007163(establishment or maintenance of cell polarity);GO:0007264(small GTPase mediated signal transduction);GO:0010008(endosome membrane);GO:0016020(membrane);GO:0019901(p…	NA	NA	NA	ras homolog family member V [Source:HGNC Symbol;Acc:HGNC:18313]	protein_coding	NA	R-HSA-9018794(RHOV binds effectors at the plasma membrane);R-HSA-9018798(RHOV binds GTP)	0.436762	0.587992	0.396208	0.196033	0.513052	0.369356	0.271824	0.242258	0.08686	0.084463	0.199418	0.21021	2.38792	1.25575	0.00399581	0.955458	up	yes
ENSG00000071051	NCK2	147360;147362;147364;147361;147367;147366	ENST00000233154;ENST00000393348;ENST00000522586;ENST00000451463;ENST00000393349;ENST00000425756	GO:0000122(negative regulation of transcription by RNA polymerase II);GO:0001771(immunological synapse formation);GO:0001784(phosphotyrosine residue binding);GO:0005515(protein binding);GO:0005737(cytoplasm);GO:0005783(endoplasmic reticulum);GO:0005829(cytosol);GO:0006417(regulation of translation);GO:0007015(actin filament organization);GO:0007165(signal transduction);GO:0007172(signal complex a…	04012(ErbB signaling pathway);04360(Axon guidance);04660(T cell receptor signaling pathway);05130(Pathogenic Escherichia coli infection);05130(Pathogenic Escherichia coli infection)	NA	NA	NCK adaptor protein 2 [Source:HGNC Symbol;Acc:HGNC:7665]	protein_coding	DOID:1686(glaucoma)	R-HSA-373724(Nephrin binds NCK);R-HSA-382058(Nck binds to the active PDGF receptor);R-HSA-3928614(EFNB:GRB4 binds GIT1);R-HSA-3928625(PAKs autophosphorylate);R-HSA-3928631(GIT1 binds bPIX);R-HSA-3928633(bPIX exchanges GTP for GDP on RAC, activating it);R-HSA-3928639(p-EFNB binds GRB4);R-HSA-3928640(PAKs phosphorylate MLC);R-HSA-3928641(PAK binds RAC and bPIX);R-HSA-428511(NCK binds ROBO1:SLIT2);R…	48.3181	35.2737	24.7775	21.7087	29.1153	27.0715	41.3417	39.6945	15.0147	19.787	14.0807	20.1114	1.36677	0.450774	0.00404947	0.955458	up	no
ENSG00000219200	RNASEK	106080;106082;106083;106079;106087;106086;106088;106090;106085;106081	ENST00000546395;ENST00000593646;ENST00000552039;ENST00000548577;ENST00000575822;ENST00000552176;ENST00000549393;ENST00000552321;ENST00000552842;ENST00000570898	GO:0000139(Golgi membrane);GO:0000220(vacuolar proton-transporting V-type ATPase, V0 domain);GO:0004518(nuclease activity);GO:0004519(endonuclease activity);GO:0004521(endoribonuclease activity);GO:0005515(protein binding);GO:0005765(lysosomal membrane);GO:0005886(plasma membrane);GO:0006811(ion transport);GO:0006897(endocytosis);GO:0006898(receptor-mediated endocytosis);GO:0007035(vacuolar acidi…	NA	K19770	EC:3.1.-.-	ribonuclease K [Source:HGNC Symbol;Acc:HGNC:33911]	nonsense_mediated_decay;protein_coding;retained_intron	NA	NA	33.5578	37.0221	47.7043	84.6613	57.3323	60.2283	30.1563	38.627	28.1989	56.3604	63.1482	41.801	1.28333	0.359895	0.004081	0.955458	up	no
ENSG00000118785	SPP1	193397;193382;193373;193385;193379;193388;193384;193394;193381;193374;193383;193395;193391;193396;193389;193377	ENST00000683168;ENST00000395080;ENST00000237623;ENST00000683620;ENST00000682655;ENST00000684710;ENST00000682599;ENST00000505146;ENST00000360804;ENST00000683440;ENST00000682554;ENST00000682627;ENST00000508002;ENST00000682448;ENST00000681973;ENST00000513981	GO:0001503(ossification);GO:0001649(osteoblast differentiation);GO:0005125(cytokine activity);GO:0005178(integrin binding);GO:0005515(protein binding);GO:0005576(extracellular region);GO:0005615(extracellular space);GO:0005788(endoplasmic reticulum lumen);GO:0005794(Golgi apparatus);GO:0006710(androgen catabolic process);GO:0007155(cell adhesion);GO:0007165(signal transduction);GO:0007566(embryo …	04151(PI3K-Akt signaling pathway);04371(Apelin signaling pathway);04510(Focal adhesion);04512(ECM-receptor interaction);04620(Toll-like receptor signaling pathway);04929(GnRH secretion);05165(Human papillomavirus infection);05165(Human papillomavirus infection)	NA	NA	secreted phosphoprotein 1 [Source:HGNC Symbol;Acc:HGNC:11255]	retained_intron;protein_coding;protein_coding_CDS_not_defined	DOID:0050851(glomerulosclerosis);DOID:0111535(progressive_osseous_heteroplasia);DOID:10230(aortic_atherosclerosis);DOID:10286(prostate_carcinoma);DOID:1036(chronic_leukemia);DOID:1074(kidney_failure);DOID:10952(nephritis);DOID:11054(urinary_bladder_cancer);DOID:1115(sarcoma);DOID:11335(sarcoidosis);DOID:11723(Duchenne_muscular_dystrophy);DOID:11832(visual_epilepsy);DOID:12217(Lewy_body_dementia);…	R-HSA-216061(SPP1 (osteopontin) binds integrin alpha8beta1);R-HSA-265424(SPP1 (osteopontin) binds integrin alpha5beta1, alpha9beta1);R-HSA-2752115(SPP1 (osteopontin) binds CD44);R-HSA-2752118(SPP1 (osteopontin) binds Integrin alpha4beta1);R-HSA-2752125(SPP1 (osteopontin) binds integrins alphaVbeta1, alphaVbeta3, alphaVbeta5);R-HSA-382054(PDGF binds to extracellular matrix proteins);R-HSA-4086205(…	0.16397	0.0308326	0.0382382	0.145801	0.02721	0.0451025	0.218263	0.124012	0.0210484	0.329678	0.191057	0.417342	0.369975	-1.4345	0.00409658	0.955458	down	yes
ENSG00000186976	EFCAB6	171357;171359;171361;171360;171364;171356	ENST00000262726;ENST00000468552;ENST00000356087;ENST00000404038;ENST00000485142;ENST00000483324	GO:0005509(calcium ion binding);GO:0005515(protein binding);GO:0005634(nucleus);GO:0005654(nucleoplasm);GO:0005737(cytoplasm);GO:0005856(cytoskeleton);GO:0042995(cell projection);GO:0046872(metal ion binding);GO:0046872(metal ion binding)	NA	NA	NA	EF-hand calcium binding domain 6 [Source:HGNC Symbol;Acc:HGNC:24204]	protein_coding;retained_intron;protein_coding_CDS_not_defined	NA	NA	0.0297812	0.0620144	0.0333763	0.0514497	0.0475837	0	0	0	0.00871328	0	0.10254	0	13.4916	3.75399	0.00411067	0.955458	up	yes
ENSG00000167895	TMC8	117749;117741;117747;117756;117748;117754;117746;117753;117752;117750;117743;117751;117742;117740;117755;117745	ENST00000698569;ENST00000318430;ENST00000590184;ENST00000591144;ENST00000698568;ENST00000591983;ENST00000698567;ENST00000592399;ENST00000698572;ENST00000698570;ENST00000589691;ENST00000698571;ENST00000590799;ENST00000590426;ENST00000591003;ENST00000698566	GO:0005515(protein binding);GO:0005615(extracellular space);GO:0005737(cytoplasm);GO:0005783(endoplasmic reticulum);GO:0005789(endoplasmic reticulum membrane);GO:0005794(Golgi apparatus);GO:0005886(plasma membrane);GO:0006811(ion transport);GO:0006882(cellular zinc ion homeostasis);GO:0008381(mechanosensitive ion channel activity);GO:0016020(membrane);GO:0031333(negative regulation of protein-con…	NA	NA	NA	transmembrane channel like 8 [Source:HGNC Symbol;Acc:HGNC:20474]	retained_intron;protein_coding;protein_coding_CDS_not_defined	DOID:13777(epidermodysplasia_verruciformis);DOID:1749(squamous_cell_carcinoma)	NA	5.27143	4.59088	6.78685	10.8981	10.6949	10.4696	6.28572	6.98485	9.1784	12.1337	11.9715	20.5102	0.772246	-0.372868	0.00411158	0.955458	down	no
ENSG00000134508	CABLES1	120865;120866;120868;120869;120864;120870;120871;120867	ENST00000256925;ENST00000582882;ENST00000580644;ENST00000578052;ENST00000580153;ENST00000585061;ENST00000420687;ENST00000583220	GO:0005515(protein binding);GO:0005634(nucleus);GO:0005737(cytoplasm);GO:0005829(cytosol);GO:0007049(cell cycle);GO:0007399(nervous system development);GO:0051301(cell division);GO:0051726(regulation of cell cycle);GO:0051726(regulation of cell cycle)	NA	NA	NA	Cdk5 and Abl enzyme substrate 1 [Source:HGNC Symbol;Acc:HGNC:25097]	protein_coding;protein_coding_CDS_not_defined;retained_intron	DOID:162(cancer)	R-HSA-1013833(Cables link CDK5 and ABL1);R-HSA-1013881(Cables1 links CDK2 and WEE1);R-HSA-174164(Phosphorylation of Cyclin A:Cdk2 at Tyr 15);R-HSA-69195(Phosphorylation of Cyclin E:CDK2 complexes by WEE1)	1.37624	0.837326	0.203737	0.384899	0.294874	0.579986	0.953997	0.862526	0.0789568	0.145244	0.342323	0.144675	1.82981	0.871693	0.0041271	0.955458	up	no
ENSG00000181790	ADGRB1	244310;244313	ENST00000643448;ENST00000518820	GO:0001530(lipopolysaccharide binding);GO:0001786(phosphatidylserine binding);GO:0001891(phagocytic cup);GO:0002376(immune system process);GO:0004888(transmembrane signaling receptor activity);GO:0004930(G protein-coupled receptor activity);GO:0005515(protein binding);GO:0005576(extracellular region);GO:0005615(extracellular space);GO:0005886(plasma membrane);GO:0005911(cell-cell junction);GO:000…	04115(p53 signaling pathway);04148(Efferocytosis);04148(Efferocytosis)	NA	NA	adhesion G protein-coupled receptor B1 [Source:HGNC Symbol;Acc:HGNC:943]	protein_coding;retained_intron	DOID:10534(stomach_cancer);DOID:162(cancer);DOID:3008(invasive_ductal_carcinoma);DOID:3068(glioblastoma);DOID:3069(malignant_astrocytoma);DOID:3070(high_grade_glioma);DOID:4074(pancreatic_adenocarcinoma);DOID:4450(renal_cell_carcinoma);DOID:9256(colorectal_cancer)	NA	0	0	0	0.0112237	0	0.00273137	0.00597276	0.0148885	0.0304077	0.0136941	0.0293233	0.0182555	0.0566141	-4.14269	0.00413672	0.955458	down	yes
ENSG00000176022	B3GALT6	9488	ENST00000379198	GO:0000139(Golgi membrane);GO:0005794(Golgi apparatus);GO:0005797(Golgi medial cisterna);GO:0006024(glycosaminoglycan biosynthetic process);GO:0006486(protein glycosylation);GO:0006493(protein O-linked glycosylation);GO:0012505(endomembrane system);GO:0015012(heparan sulfate proteoglycan biosynthetic process);GO:0016020(membrane);GO:0016740(transferase activity);GO:0016757(glycosyltransferase act…	00532(Glycosaminoglycan biosynthesis - chondroitin sulfate / dermatan sulfate);00534(Glycosaminoglycan biosynthesis - heparan sulfate / heparin)	K00734	EC:2.4.1.134	beta-1,3-galactosyltransferase 6 [Source:HGNC Symbol;Acc:HGNC:17978]	protein_coding	DOID:0050802(Ehlers-Danlos_syndrome_spondylodysplastic_type_2);DOID:0112198(spondyloepimetaphyseal_dysplasia_with_joint_laxity_type_1)	R-HSA-1889978(B3GALT6 transfers Gal to the tetrasaccharide linker);R-HSA-4420365(Defective B3GALT6 does not transfer Gal to the tetrasaccharide linker)	17.3336	18.4973	14.4053	16.6936	14.782	15.3809	17.4425	21.5635	3.9391	9.74689	11.9413	9.46941	1.53325	0.616588	0.00417251	0.955458	up	no
ENSG00000166136	NDUFB8	38597;38596;38600;38601;38595;38603;38602;38599;38598	ENST00000370322;ENST00000299166;ENST00000466088;ENST00000529437;ENST00000464651;ENST00000531189;ENST00000531418;ENST00000528425;ENST00000370320	GO:0005739(mitochondrion);GO:0005743(mitochondrial inner membrane);GO:0005747(mitochondrial respiratory chain complex I);GO:0005759(mitochondrial matrix);GO:0005783(endoplasmic reticulum);GO:0006120(mitochondrial electron transport, NADH to ubiquinone);GO:0008137(NADH dehydrogenase (ubiquinone) activity);GO:0009060(aerobic respiration);GO:0016020(membrane);GO:0032981(mitochondrial respiratory cha…	00190(Oxidative phosphorylation);04714(Thermogenesis);04723(Retrograde endocannabinoid signaling);04932(Non-alcoholic fatty liver disease);05010(Alzheimer disease);05012(Parkinson disease);05014(Amyotrophic lateral sclerosis);05016(Huntington disease);05020(Prion disease);05022(Pathways of neurodegeneration - multiple diseases);05208(Chemical carcinogenesis - reactive oxygen species);05415(Diabet…	NA	NA	NADH:ubiquinone oxidoreductase subunit B8 [Source:HGNC Symbol;Acc:HGNC:7703]	protein_coding;retained_intron;nonsense_mediated_decay	DOID:0112080(nuclear_type_mitochondrial_complex_I_deficiency_32);DOID:10652(Alzheimer's_disease);DOID:14330(Parkinson's_disease);DOID:162(cancer);DOID:3021(acute_kidney_failure)	R-HSA-1299476(MPP cleaves targeting peptide (presequence) of inner membrane precursors);R-HSA-1299482(TIMM23 SORT inserts proteins into inner membrane);R-HSA-1299487(Precursor proteins enter TIMM23 SORT);R-HSA-163217(Complex I oxidises NADH to NAD+, reduces CoQ to CoQH2);R-HSA-6799178(Intermediate 1 binds HP subcomplex to form Intermediate 2);R-HSA-6799179(Peripheral arm subunits bind the 815kDa …	128.66	151.829	157.26	149.474	146.331	138.414	126.591	142.001	134.268	118.223	146.059	114.127	1.16278	0.217576	0.00417415	0.955458	up	no
ENSG00000100804	PSMB5	75481;75483;75485;75484;75486;75487	ENST00000555895;ENST00000361611;ENST00000460922;ENST00000493471;ENST00000425762;ENST00000334454	GO:0000502(proteasome complex);GO:0004175(endopeptidase activity);GO:0004298(threonine-type endopeptidase activity);GO:0005515(protein binding);GO:0005634(nucleus);GO:0005654(nucleoplasm);GO:0005737(cytoplasm);GO:0005813(centrosome);GO:0005829(cytosol);GO:0005839(proteasome core complex);GO:0006508(proteolysis);GO:0006979(response to oxidative stress);GO:0008233(peptidase activity);GO:0010498(pro…	03050(Proteasome);05010(Alzheimer disease);05012(Parkinson disease);05014(Amyotrophic lateral sclerosis);05016(Huntington disease);05017(Spinocerebellar ataxia);05020(Prion disease);05022(Pathways of neurodegeneration - multiple diseases);05022(Pathways of neurodegeneration - multiple diseases)	NA	NA	proteasome 20S subunit beta 5 [Source:HGNC Symbol;Acc:HGNC:9542]	protein_coding;nonsense_mediated_decay	NA	R-HSA-1168640(Ubiquitinated IkB is degraded);R-HSA-1234159(Proteasome proteolyzes ub-HIF-alpha);R-HSA-1236935(Proteasomal cleavage of substrate (26S proteasome catalyst));R-HSA-1236970(Proteasomal clevage of exogenous antigen (26S proteasome catalyst));R-HSA-1504193(Ubiquitinated DVL is degraded by the proteasome);R-HSA-174058(Degradation of multiubiquitinated Cdh1);R-HSA-174105(Degradation of mu…	168.858	197.821	164.65	162.537	185.397	152.179	175.297	185.59	129.572	121.685	153.964	133.859	1.20196	0.265389	0.00420108	0.955458	up	no
ENSG00000171388	APLN	6203	ENST00000429967	GO:0001525(angiogenesis);GO:0005102(signaling receptor binding);GO:0005179(hormone activity);GO:0005576(extracellular region);GO:0005615(extracellular space);GO:0006955(immune response);GO:0007165(signal transduction);GO:0007369(gastrulation);GO:0007595(lactation);GO:0010629(negative regulation of gene expression);GO:0031704(apelin receptor binding);GO:0040037(negative regulation of fibroblast gr…	04080(Neuroactive ligand-receptor interaction);04371(Apelin signaling pathway)	NA	NA	apelin [Source:HGNC Symbol;Acc:HGNC:16665]	protein_coding	DOID:0060180(colitis);DOID:0060224(atrial_fibrillation);DOID:10591(pre-eclampsia);DOID:10763(hypertension);DOID:10825(essential_hypertension);DOID:11714(gestational_diabetes);DOID:11981(morbid_obesity);DOID:1319(brain_cancer);DOID:13207(proliferative_diabetic_retinopathy);DOID:162(cancer);DOID:1712(aortic_valve_stenosis);DOID:225(syndrome);DOID:3070(high_grade_glioma);DOID:3459(breast_carcinoma);…	R-HSA-374337(Apelin receptor binds to apelin);R-HSA-380073(Liganded Gi-activating GPCR acts as a GEF for Gi);R-HSA-749454(The Ligand:GPCR:Gi complex dissociates);R-HSA-749456(Liganded Gi-activating GPCRs bind inactive heterotrimeric G-protein Gi)	0.037359	0	0.277817	0.022295	0.044184	0.026914	0.178201	0.052733	0.257183	0.234336	0.062228	0.158677	0.24111	-2.05224	0.0042186	0.955458	down	yes
ENSG00000107331	ABCA2	253725;253722;253721;253731;253726;253741;253738;253724;253729;253734;253727;253732;253742;253723;253733;253737	ENST00000459850;ENST00000371605;ENST00000341511;ENST00000437791;ENST00000487109;ENST00000398207;ENST00000464876;ENST00000479446;ENST00000464157;ENST00000466707;ENST00000464520;ENST00000431584;ENST00000425423;ENST00000614293;ENST00000488535;ENST00000467624	GO:0000166(nucleotide binding);GO:0001573(ganglioside metabolic process);GO:0005319(lipid transporter activity);GO:0005524(ATP binding);GO:0005764(lysosome);GO:0005765(lysosomal membrane);GO:0005768(endosome);GO:0005815(microtubule organizing center);GO:0005886(plasma membrane);GO:0006629(lipid metabolic process);GO:0006684(sphingomyelin metabolic process);GO:0006687(glycosphingolipid metabolic p…	02010(ABC transporters);04142(Lysosome);04142(Lysosome)	NA	NA	ATP binding cassette subfamily A member 2 [Source:HGNC Symbol;Acc:HGNC:32]	retained_intron;protein_coding;protein_coding_CDS_not_defined;nonsense_mediated_decay	DOID:10652(Alzheimer's_disease)	R-HSA-1369028(ABCAs mediate lipid efflux);R-HSA-1369052(ABCAs mediate lipid influx)	0.182128	0.411661	0.185963	0.448293	0.342407	0.398587	0.268926	0.530648	0.268751	0.521674	0.556784	0.713334	0.720623	-0.472683	0.00422203	0.955458	down	no
ENSG00000290230	ENSG00000290230	244809;244808	ENST00000703646;ENST00000703645	GO:0000178(exosome (RNase complex));GO:0005737(cytoplasm);GO:0006396(RNA processing);GO:0006401(RNA catabolic process);GO:1902494(catalytic complex);GO:1902494(catalytic complex)	NA	NA	NA	novel protein	nonsense_mediated_decay;retained_intron	NA	NA	0.87048	1.39915	0.630478	0.20123	0.700866	0.55727	0.13939	0.206459	0.475546	0.294476	0.238076	0.223418	2.68493	1.42488	0.00425265	0.958052	up	yes
ENSG00000100387	RBX1	170920;170919;170921	ENST00000216225;ENST00000476110;ENST00000467617	GO:0000165(MAPK cascade);GO:0000209(protein polyubiquitination);GO:0004842(ubiquitin-protein transferase activity);GO:0005515(protein binding);GO:0005634(nucleus);GO:0005654(nucleoplasm);GO:0005737(cytoplasm);GO:0005829(cytosol);GO:0006281(DNA repair);GO:0006511(ubiquitin-dependent protein catabolic process);GO:0006513(protein monoubiquitination);GO:0006974(cellular response to DNA damage stimulu…	03420(Nucleotide excision repair);04066(HIF-1 signaling pathway);04110(Cell cycle);04114(Oocyte meiosis);04120(Ubiquitin mediated proteolysis);04141(Protein processing in endoplasmic reticulum);04310(Wnt signaling pathway);04350(TGF-beta signaling pathway);04710(Circadian rhythm);05131(Shigellosis);05170(Human immunodeficiency virus 1 infection);05200(Pathways in cancer);05211(Renal cell carcinom…	K03868	EC:2.3.2.32	ring-box 1 [Source:HGNC Symbol;Acc:HGNC:9928]	protein_coding;retained_intron	DOID:162(cancer)	R-HSA-1170539(Prolactin receptor is internalized);R-HSA-1234159(Proteasome proteolyzes ub-HIF-alpha);R-HSA-1234163(Cytosolic VBC complex ubiquitinylates hydroxyprolyl-HIF-alpha );R-HSA-1234169(Nuclear VHL:EloB,C:CUL2:RBX1 binds hydroxyprolyl-HIF-alpha);R-HSA-1234172(Nuclear VBC complex ubiquitinylates HIF-alpha);R-HSA-1234173(Cytosolic PHD2,3 hydroxylates proline residues on HIF3A);R-HSA-1234175(…	32.4305	31.8721	44.5397	41.2928	31.669	42.2802	26.4165	27.9425	35.3271	30.5331	39.4386	30.2741	1.22595	0.293898	0.00431086	0.962937	up	no
ENSG00000148671	ADIRF	37246;37247;37245	ENST00000372013;ENST00000561504;ENST00000416348	GO:0003674(molecular_function);GO:0005515(protein binding);GO:0005634(nucleus);GO:0005654(nucleoplasm);GO:0005829(cytosol);GO:0030154(cell differentiation);GO:0045600(positive regulation of fat cell differentiation);GO:0045944(positive regulation of transcription by RNA polymerase II);GO:0070062(extracellular exosome);GO:0070062(extracellular exosome)	NA	NA	NA	adipogenesis regulatory factor [Source:HGNC Symbol;Acc:HGNC:24043]	protein_coding;nonsense_mediated_decay	DOID:162(cancer)	R-HSA-381283(Expression of PPARG)	0.150394	0	0.0801989	0.360191	1.37235	0	0.371871	0.393916	0.374545	0.857679	1.75264	0.556248	0.202213	-2.30605	0.00431514	0.962937	down	yes
ENSG00000173744	AGFG1	155773;155780;155774;155779;155778;155775;155777;155776	ENST00000409979;ENST00000458212;ENST00000310078;ENST00000486932;ENST00000456594;ENST00000409315;ENST00000409171;ENST00000373671	GO:0001675(acrosome assembly);GO:0003677(DNA binding);GO:0003723(RNA binding);GO:0005096(GTPase activator activity);GO:0005515(protein binding);GO:0005634(nucleus);GO:0005643(nuclear pore);GO:0005737(cytoplasm);GO:0005829(cytosol);GO:0006406(mRNA export from nucleus);GO:0007283(spermatogenesis);GO:0007289(spermatid nucleus differentiation);GO:0030154(cell differentiation);GO:0031410(cytoplasmic v…	NA	NA	NA	ArfGAP with FG repeats 1 [Source:HGNC Symbol;Acc:HGNC:5175]	protein_coding;protein_coding_CDS_not_defined	DOID:0070311(oligoasthenoteratozoospermia)	R-HSA-8863718(AGFG1 binds VAMP7);R-HSA-8867754(F- and N- BAR domain proteins bind the clathrin-coated pit);R-HSA-8867756(CLASP proteins and cargo are recruited to the nascent clathrin-coated pit);R-HSA-8868071(Clathrin recruits PIK3C2A);R-HSA-8868072(Clathrin-associated PIK3C2A phosphorylates PI(4)P to PI(3,4)P2);R-HSA-8868230(SNX9 recruits components of the actin polymerizing machinery);R-HSA-88…	17.7122	18.1787	13.1579	10.9956	14.0555	12.261	16.0177	17.6298	7.71279	10.3598	13.9741	7.66289	1.26893	0.343616	0.00433209	0.962937	up	no
ENSG00000022277	RTF2	162478;162476;162485;162482;162479;162477;162484;162480	ENST00000357348;ENST00000023939;ENST00000477573;ENST00000466260;ENST00000484084;ENST00000395881;ENST00000477485;ENST00000449062	GO:0003677(DNA binding);GO:0005515(protein binding);GO:0005634(nucleus);GO:0005657(replication fork);GO:0005694(chromosome);GO:0072711(cellular response to hydroxyurea);GO:0097752(regulation of DNA stability);GO:1902979(mitotic DNA replication termination);GO:1902979(mitotic DNA replication termination)	NA	NA	NA	replication termination factor 2 [Source:HGNC Symbol;Acc:HGNC:15890]	protein_coding;retained_intron;protein_coding_CDS_not_defined	NA	NA	23.4811	24.4349	26.2344	27.4991	24.2668	29.1281	20.2294	22.2334	22.951	21.9388	21.707	29.4784	1.16882	0.225054	0.00438824	0.969267	up	no
ENSG00000134809	TIMM10	46530;46531;46532	ENST00000257245;ENST00000525587;ENST00000525158	GO:0005515(protein binding);GO:0005739(mitochondrion);GO:0005743(mitochondrial inner membrane);GO:0005744(TIM23 mitochondrial import inner membrane translocase complex);GO:0005758(mitochondrial intermembrane space);GO:0006626(protein targeting to mitochondrion);GO:0007605(sensory perception of sound);GO:0008270(zinc ion binding);GO:0015031(protein transport);GO:0016020(membrane);GO:0032977(membra…	NA	NA	NA	translocase of inner mitochondrial membrane 10 [Source:HGNC Symbol;Acc:HGNC:11814]	protein_coding	NA	R-HSA-1299481(TIMM9:TIMM10 binds hydrophobic proteins);R-HSA-1955380(TIMM9:TIMM10 transfers proteins to TIMM22);R-HSA-9839064(YME1L1 binds mitochondrial inner membrane proteins);R-HSA-9839146(YME1L1 degrades mitochondrial inner membrane proteins)	167.623	191.381	122.787	153.596	124.756	151.279	131.75	176.34	98.0432	97.126	142.766	133.864	1.227	0.295132	0.00441243	0.969267	up	no
ENSG00000169976	SF3B5	220938	ENST00000367569	GO:0000124(SAGA complex);GO:0000398(mRNA splicing, via spliceosome);GO:0003723(RNA binding);GO:0005515(protein binding);GO:0005634(nucleus);GO:0005654(nucleoplasm);GO:0005681(spliceosomal complex);GO:0005684(U2-type spliceosomal complex);GO:0005686(U2 snRNP);GO:0005689(U12-type spliceosomal complex);GO:0006282(regulation of DNA repair);GO:0006397(mRNA processing);GO:0008380(RNA splicing);GO:00434…	03040(Spliceosome)	NA	NA	splicing factor 3b subunit 5 [Source:HGNC Symbol;Acc:HGNC:21083]	protein_coding	NA	R-HSA-75079(Formation of AT-AC C complex);R-HSA-75080(Formation of AT-AC A complex);R-HSA-75081(Formation of AT-AC B Complex);R-HSA-75082(ATAC spliceosome mediated Lariat formation,5' splice site cleavage);R-HSA-75083(ATAC spliceosome mediated 3' splice site cleavage, exon ligation);R-HSA-9770129(Formation of the Spliceosomal A complex);R-HSA-9770131(Formation of the Spliceosomal B* complex);R-HS…	206.577	210.686	155.275	191.887	176.265	170.998	166.142	184.544	143.002	140.831	170.979	170.834	1.18307	0.242531	0.00444436	0.969267	up	no
ENSG00000182979	MTA1	83404;83415;83401;83409;83410;83408;83414;83402;83421;83419;83406;83416;83405;83407;83418;83412	ENST00000405646;ENST00000469140;ENST00000435036;ENST00000494026;ENST00000498644;ENST00000424723;ENST00000550808;ENST00000331320;ENST00000481635;ENST00000481206;ENST00000551236;ENST00000552286;ENST00000438610;ENST00000481012;ENST00000426567;ENST00000490198	GO:0000122(negative regulation of transcription by RNA polymerase II);GO:0000978(RNA polymerase II cis-regulatory region sequence-specific DNA binding);GO:0003677(DNA binding);GO:0003682(chromatin binding);GO:0003713(transcription coactivator activity);GO:0003714(transcription corepressor activity);GO:0005515(protein binding);GO:0005634(nucleus);GO:0005635(nuclear envelope);GO:0005654(nucleoplasm…	03082(ATP-dependent chromatin remodeling);03082(ATP-dependent chromatin remodeling)	NA	NA	metastasis associated 1 [Source:HGNC Symbol;Acc:HGNC:7410]	protein_coding;retained_intron;nonsense_mediated_decay	DOID:10283(prostate_cancer);DOID:1612(breast_cancer);DOID:162(cancer);DOID:2043(hepatitis_B);DOID:2237(hepatitis);DOID:3347(osteosarcoma);DOID:3459(breast_carcinoma);DOID:3905(lung_carcinoma);DOID:4074(pancreatic_adenocarcinoma);DOID:4766(embryoma);DOID:4905(pancreatic_carcinoma);DOID:5409(lung_small_cell_carcinoma);DOID:5683(hereditary_breast_ovarian_cancer_syndrome);DOID:684(hepatocellular_carc…	R-HSA-3465545(PIAS1,3,4 SUMOylate MTA1 with SUMO2,3);R-HSA-3769447(HDAC1:2-containing complex deacetylate histones);R-HSA-427336(TTF1:rRNA promoter:ERCC6:EHMT2 complex dimethylates histone H3 at lysine-9);R-HSA-427404(Recruitment of ERCC6 (CSB), EHMT2 (G9a), and NuRD to the promoter of rRNA gene);R-HSA-73739(Recruitment of Acetylated SL1 to phosUBF-1:rDNA Promoter);R-HSA-8943780(SALL4 recruits Nu…	1.01533	0.751732	0.306593	0.432151	0.831736	0.41839	0.953549	1.00296	0.700267	0.768207	1.16344	1.11722	0.644841	-0.632985	0.00448784	0.969267	down	no
ENSG00000176396	EID2	132804	ENST00000390658	GO:0000122(negative regulation of transcription by RNA polymerase II);GO:0003714(transcription corepressor activity);GO:0005515(protein binding);GO:0005634(nucleus);GO:0005654(nucleoplasm);GO:0007181(transforming growth factor beta receptor complex assembly);GO:0007517(muscle organ development);GO:0030154(cell differentiation);GO:0030512(negative regulation of transforming growth factor beta rece…	NA	NA	NA	EP300 interacting inhibitor of differentiation 2 [Source:HGNC Symbol;Acc:HGNC:28292]	protein_coding	NA	NA	15.4698	15.4072	13.279	12.6698	13.7905	14.6608	13.1051	14.8906	10.9416	10.7776	11.8132	12.7651	1.19633	0.25862	0.00450711	0.969267	up	no
ENSG00000171453	POLR1C	215728;215720;215722;215727;215725;215730;215718;215717;215724;215726;215723;215721;215719	ENST00000643341;ENST00000642195;ENST00000304004;ENST00000488601;ENST00000607635;ENST00000455605;ENST00000512472;ENST00000481352;ENST00000646433;ENST00000645141;ENST00000646700;ENST00000643799;ENST00000372344	GO:0000428(DNA-directed RNA polymerase complex);GO:0001054(RNA polymerase I activity);GO:0001056(RNA polymerase III activity);GO:0001650(fibrillar center);GO:0003677(DNA binding);GO:0003899(DNA-directed 5'-3' RNA polymerase activity);GO:0005515(protein binding);GO:0005634(nucleus);GO:0005654(nucleoplasm);GO:0005666(RNA polymerase III complex);GO:0005736(RNA polymerase I complex);GO:0005737(cytopl…	03020(RNA polymerase);04623(Cytosolic DNA-sensing pathway);04623(Cytosolic DNA-sensing pathway)	NA	NA	RNA polymerase I and III subunit C [Source:HGNC Symbol;Acc:HGNC:20194]	protein_coding;retained_intron;nonsense_mediated_decay	DOID:0060792(hypomyelinating_leukodystrophy_11);DOID:0080791(Treacher_Collins_syndrome_3);DOID:225(syndrome);DOID:2908(Treacher_Collins_syndrome)	R-HSA-112054(RNA Polymerase III Abortive Initiation At Type 3 Open Promoters);R-HSA-112055(RNA Polymerase III Abortive Initiation At Type 1 Open Promoters);R-HSA-112149(RNA Polymerase III Abortive Initiation At Type 2 Open Promoters);R-HSA-112150(RNA Polymerase III Promoter Opening at Type 2 Promoters);R-HSA-112152(RNA Polymerase III Promoter Opening at Type 3 Promoters);R-HSA-112153(RNA Polymera…	24.1395	30.5641	19.0226	19.4333	23.262	17.2031	21.8626	27.2665	16.684	17.6573	21.5861	16.3668	1.14237	0.192027	0.00451166	0.969267	up	no
ENSG00000187837	H1-2	212370	ENST00000343677	GO:0000122(negative regulation of transcription by RNA polymerase II);GO:0000786(nucleosome);GO:0000791(euchromatin);GO:0003677(DNA binding);GO:0003690(double-stranded DNA binding);GO:0003723(RNA binding);GO:0005515(protein binding);GO:0005634(nucleus);GO:0005694(chromosome);GO:0006325(chromatin organization);GO:0006334(nucleosome assembly);GO:0006357(regulation of transcription by RNA polymerase…	NA	NA	NA	H1.2 linker histone, cluster member [Source:HGNC Symbol;Acc:HGNC:4716]	protein_coding	DOID:9952(acute_lymphoblastic_leukemia)	R-HSA-211239(Association of DFF40 with chromatin);R-HSA-211247(Cleavage of DNA by DFF40);R-HSA-4647594(SAHF formation)	17.3027	12.7199	13.1402	13.8276	8.95124	15.8938	13.277	10.4921	13.3621	8.35006	7.47079	11.7099	1.31898	0.399423	0.00452124	0.969267	up	no
ENSG00000096092	TMEM14A	216208	ENST00000211314	GO:0005515(protein binding);GO:0005739(mitochondrion);GO:0005783(endoplasmic reticulum);GO:0005789(endoplasmic reticulum membrane);GO:0006915(apoptotic process);GO:0016020(membrane);GO:0031966(mitochondrial membrane);GO:0043066(negative regulation of apoptotic process);GO:0070453(regulation of heme biosynthetic process);GO:1901029(negative regulation of mitochondrial outer membrane permeabilizati…	NA	NA	NA	transmembrane protein 14A [Source:HGNC Symbol;Acc:HGNC:21076]	protein_coding	NA	NA	16.0791	18.6923	35.086	31.8132	18.3624	29.0821	13.2091	16.9537	28.0904	26.472	20.3249	20.7641	1.2167	0.282968	0.00452577	0.969267	up	no
ENSG00000172613	RAD9A	49577;49575;49576;49581;49552;49571;49578;49579;49573;49574;49572	ENST00000307980;ENST00000542139;ENST00000541132;ENST00000535644;ENST00000622583;ENST00000621995;ENST00000530934;ENST00000529100;ENST00000544620;ENST00000538013;ENST00000543808	GO:0000076(DNA replication checkpoint signaling);GO:0000077(DNA damage checkpoint signaling);GO:0004518(nuclease activity);GO:0004527(exonuclease activity);GO:0005515(protein binding);GO:0005634(nucleus);GO:0005654(nucleoplasm);GO:0005737(cytoplasm);GO:0006281(DNA repair);GO:0006974(cellular response to DNA damage stimulus);GO:0008311(double-stranded DNA 3'-5' exodeoxyribonuclease activity);GO:00…	04218(Cellular senescence);04218(Cellular senescence)	K10994	EC:3.1.11.2	RAD9 checkpoint clamp component A [Source:HGNC Symbol;Acc:HGNC:9827]	protein_coding;nonsense_mediated_decay;retained_intron;protein_coding_CDS_not_defined	DOID:10283(prostate_cancer);DOID:1205(allergic_disease);DOID:162(cancer);DOID:2394(ovarian_cancer);DOID:3908(lung_non-small_cell_carcinoma)	R-HSA-176264(Recruitment of the Rad9-Hus1-Rad1 complex to DNA);R-HSA-5684882(CHEK1 is recruited to resected DNA DSBs);R-HSA-5684887(Activation of CHEK1 at resected DNA DSBs);R-HSA-5685011(ATR activation at DNA DSBs);R-HSA-5685156(ATR phosphorylates RPA2);R-HSA-5686642(RAD52 promotes single strand annealing at resected DNA DSBs);R-HSA-5686657(ERCC1:XPF cleaves flaps generated by SSA);R-HSA-5693561…	1.99564	1.56319	1.3213	1.34972	1.83019	1.4901	1.89252	1.74263	2.47162	2.54481	3.1822	2.34813	0.706901	-0.50042	0.00455207	0.969267	down	no
ENSG00000225124	RPL23AP36	153916	ENST00000413895	NA	NA	NA	NA	ribosomal protein L23a pseudogene 36 [Source:HGNC Symbol;Acc:HGNC:35685]	processed_pseudogene	NA	NA	0.370647	0	0.056164	0	0	0	0.553119	0.243442	0.473185	0.232754	0.759338	0.127335	0.0665449	-3.90953	0.00455437	0.969267	down	yes
ENSG00000100450	GZMH	76343;76341;76342	ENST00000382548;ENST00000216338;ENST00000557220	GO:0004252(serine-type endopeptidase activity);GO:0005737(cytoplasm);GO:0005764(lysosome);GO:0006508(proteolysis);GO:0006915(apoptotic process);GO:0008233(peptidase activity);GO:0008236(serine-type peptidase activity);GO:0016020(membrane);GO:0016787(hydrolase activity);GO:0031640(killing of cells of another organism);GO:0043231(intracellular membrane-bounded organelle);GO:0044194(cytolytic granul…	NA	K09616	EC:3.4.21.-	granzyme H [Source:HGNC Symbol;Acc:HGNC:4710]	protein_coding	DOID:1883(hepatitis_C);DOID:2237(hepatitis)	R-HSA-2022411(Cathepsin G hydrolyzes Angiotensin-(1-10) to Angiotensin-(1-8));R-HSA-381500(Cathepsin G proteolyzes IGF:IGFBP3:ALS)	39.5058	40.5324	45.1639	209.971	37.6847	154.61	36.9725	39.9452	36.4429	148.233	29.8037	145.198	1.21553	0.28159	0.00459434	0.97363	up	no
ENSG00000157782	CABP1	68071;68070;68067;68068	ENST00000498082;ENST00000453000;ENST00000316803;ENST00000288616	GO:0000139(Golgi membrane);GO:0004857(enzyme inhibitor activity);GO:0005246(calcium channel regulator activity);GO:0005509(calcium ion binding);GO:0005515(protein binding);GO:0005615(extracellular space);GO:0005737(cytoplasm);GO:0005794(Golgi apparatus);GO:0005856(cytoskeleton);GO:0005886(plasma membrane);GO:0005938(cell cortex);GO:0007601(visual perception);GO:0008139(nuclear localization sequen…	NA	NA	NA	calcium binding protein 1 [Source:HGNC Symbol;Acc:HGNC:1384]	retained_intron;protein_coding	DOID:3328(temporal_lobe_epilepsy);DOID:5419(schizophrenia)	R-HSA-9659515(CACNA1D:CACNA2D2:CACNB2 (Cav1.3 channel) transports Ca2+ into the cytosol of an inner hair cell)	0.0607949	0	0.0399675	0	0	0	0.0104082	0.0202337	0.0503092	0.0374949	0.172639	0.0131785	0.0697768	-3.84111	0.00462937	0.973777	down	yes
ENSG00000118689	FOXO3	218674;218675;218677	ENST00000343882;ENST00000406360;ENST00000540898	GO:0000122(negative regulation of transcription by RNA polymerase II);GO:0000785(chromatin);GO:0000976(transcription cis-regulatory region binding);GO:0000978(RNA polymerase II cis-regulatory region sequence-specific DNA binding);GO:0000981(DNA-binding transcription factor activity, RNA polymerase II-specific);GO:0001221(transcription coregulator binding);GO:0001227(DNA-binding transcription repr…	04062(Chemokine signaling pathway);04068(FoxO signaling pathway);04137(Mitophagy - animal);04151(PI3K-Akt signaling pathway);04152(AMPK signaling pathway);04211(Longevity regulating pathway);04213(Longevity regulating pathway - multiple species);04218(Cellular senescence);04722(Neurotrophin signaling pathway);04917(Prolactin signaling pathway);04936(Alcoholic liver disease);05131(Shigellosis);052…	NA	NA	forkhead box O3 [Source:HGNC Symbol;Acc:HGNC:3821]	protein_coding	DOID:10283(prostate_cancer);DOID:1036(chronic_leukemia);DOID:1040(chronic_lymphocytic_leukemia);DOID:10652(Alzheimer's_disease);DOID:1240(leukemia);DOID:13938(amenorrhea);DOID:14330(Parkinson's_disease);DOID:162(cancer);DOID:1749(squamous_cell_carcinoma);DOID:1909(melanoma);DOID:1936(atherosclerosis);DOID:2870(endometrial_adenocarcinoma);DOID:3328(temporal_lobe_epilepsy);DOID:3459(breast_carcinom…	R-HSA-1535903(Phospho R-SMAD(SMAD2/3):CO-SMAD(SMAD4):FOXO3 binds FoxO3a-binding elements);R-HSA-199299(AKT phosphorylates FOXO transcription factors);R-HSA-2399992(AKT1 E17K mutant phosphorylates forkhead box transcription factors);R-HSA-5687095(p-S215 FOXO3 binds MIR34B and C gene);R-HSA-5687101(p-T182 MAPKAPK5 phosphorylates FOXO3);R-HSA-5687103(FOXO3 regulates MIR34B,C expression);R-HSA-568712…	1.9172	3.12503	2.716	4.3046	2.77645	3.34154	2.28198	3.48531	3.23278	5.26412	3.89847	4.37964	0.842206	-0.247755	0.00463397	0.973777	down	no
ENSG00000149418	ST14	55705;55708;55706;55707	ENST00000278742;ENST00000530376;ENST00000530532;ENST00000524718	GO:0001843(neural tube closure);GO:0004252(serine-type endopeptidase activity);GO:0005515(protein binding);GO:0005615(extracellular space);GO:0005886(plasma membrane);GO:0006508(proteolysis);GO:0008233(peptidase activity);GO:0008236(serine-type peptidase activity);GO:0009897(external side of plasma membrane);GO:0016020(membrane);GO:0016323(basolateral plasma membrane);GO:0016787(hydrolase activit…	05206(MicroRNAs in cancer);05206(MicroRNAs in cancer)	K08670	EC:3.4.21.109	ST14 transmembrane serine protease matriptase [Source:HGNC Symbol;Acc:HGNC:11344]	protein_coding;retained_intron	DOID:0060074(ductal_carcinoma_in_situ);DOID:0060720(autosomal_recessive_congenital_ichthyosis_11);DOID:12894(Sjogren's_syndrome);DOID:162(cancer);DOID:1749(squamous_cell_carcinoma);DOID:2999(granulosa_cell_tumor);DOID:3498(pancreatic_ductal_adenocarcinoma);DOID:4441(dysgerminoma);DOID:4450(renal_cell_carcinoma);DOID:4535(hypotrichosis);DOID:8634(prostate_carcinoma_in_situ)	R-HSA-8849797(Membrane proteases cleave Profilaggrin producing Filaggrin);R-HSA-8849826(ST14 hydrolyzes and activates KLK5)	0	0.114407	0	0	0.348833	0	0.015489	0.0718516	0.0747856	0.0446705	0.0657298	0.07824	0.0786341	-3.6687	0.00467236	0.97501	down	yes
ENSG00000136371	MTHFS	90575;90570;90567;90569	ENST00000560919;ENST00000559722;ENST00000560261;ENST00000258874	GO:0000166(nucleotide binding);GO:0005524(ATP binding);GO:0005542(folic acid binding);GO:0005737(cytoplasm);GO:0005739(mitochondrion);GO:0005759(mitochondrial matrix);GO:0005829(cytosol);GO:0006536(glutamate metabolic process);GO:0009396(folic acid-containing compound biosynthetic process);GO:0015942(formate metabolic process);GO:0016874(ligase activity);GO:0030272(5-formyltetrahydrofolate cyclo-…	00670(One carbon pool by folate);00670(One carbon pool by folate)	K01934	EC:6.3.3.2	methenyltetrahydrofolate synthetase [Source:HGNC Symbol;Acc:HGNC:7437]	nonsense_mediated_decay;protein_coding	NA	R-HSA-6801342(MTHFS transforms 5-formyl-THFPG to 5,10-methenyl-THFPG)	13.9496	16.6656	15.1192	15.3906	12.1714	15.3878	12.9219	14.2803	13.5166	12.8547	12.4816	11.486	1.18593	0.24602	0.00467883	0.97501	up	no
ENSG00000105771	SMG9	133981;133993;133986;133984;133987;133985;133982;133983;133992;133989	ENST00000270066;ENST00000598886;ENST00000597598;ENST00000594081;ENST00000595700;ENST00000598860;ENST00000600097;ENST00000601170;ENST00000596714;ENST00000597586	GO:0000184(nuclear-transcribed mRNA catabolic process, nonsense-mediated decay);GO:0001654(eye development);GO:0001701(in utero embryonic development);GO:0005515(protein binding);GO:0005829(cytosol);GO:0007420(brain development);GO:0007507(heart development);GO:0042802(identical protein binding);GO:0043066(negative regulation of apoptotic process);GO:0043066(negative regulation of apoptotic proce…	NA	NA	NA	SMG9 nonsense mediated mRNA decay factor [Source:HGNC Symbol;Acc:HGNC:25763]	protein_coding;retained_intron;nonsense_mediated_decay	NA	R-HSA-927813(p-4S-UPF1 recruits SMG5, SMG7, SMG6, PNRC2, DCP1A, and PP2A);R-HSA-927832(UPF1 binds an mRNP with a termination codon preceding an Exon Junction Complex);R-HSA-927889(SMG1 phosphorylates UPF1 (enhanced by Exon Junction Complex))	4.33713	4.15288	3.47091	3.65003	3.69996	2.71235	4.39977	4.41104	4.85072	6.34435	5.06037	5.59749	0.745946	-0.422856	0.00471617	0.978713	down	no
ENSG00000147403	RPL10	7771;7773;7772;7768;7769;7774;7765;7770;7776;7775;7779;7767;7777;7778	ENST00000491035;ENST00000458500;ENST00000369817;ENST00000436473;ENST00000344746;ENST00000485196;ENST00000492572;ENST00000489200;ENST00000467168;ENST00000482732;ENST00000449494;ENST00000479366;ENST00000406022;ENST00000451365	GO:0000122(negative regulation of transcription by RNA polymerase II);GO:0002181(cytoplasmic translation);GO:0003723(RNA binding);GO:0003735(structural constituent of ribosome);GO:0005515(protein binding);GO:0005634(nucleus);GO:0005737(cytoplasm);GO:0005783(endoplasmic reticulum);GO:0005790(smooth endoplasmic reticulum);GO:0005829(cytosol);GO:0005840(ribosome);GO:0006412(translation);GO:0006417(r…	03010(Ribosome);05171(Coronavirus disease - COVID-19);05171(Coronavirus disease - COVID-19)	NA	NA	ribosomal protein L10 [Source:HGNC Symbol;Acc:HGNC:10298]	retained_intron;protein_coding;protein_coding_CDS_not_defined	DOID:0060807(syndromic_X-linked_intellectual_disability_Najm_type);DOID:0080241(syndromic_X-linked_mental_retardation_35);DOID:12849(autistic_disorder);DOID:14789(spondyloepiphyseal_dysplasia_congenita);DOID:162(cancer);DOID:2526(prostate_adenocarcinoma);DOID:5603(T-cell_acute_lymphoblastic_leukemia)	R-HSA-141671(Polypeptide release from the eRF3-GDP:eRF1:mRNA:80S Ribosome complex);R-HSA-141673(GTP Hydrolysis by eRF3 bound to the eRF1:mRNA:polypeptide:80S Ribosome complex);R-HSA-141691(GTP bound eRF3:eRF1 complex binds the peptidyl tRNA:mRNA:80S Ribosome complex);R-HSA-156826(Dissociation of L13a from the 60s ribosomal subunit);R-HSA-156907(Aminoacyl-tRNA binds to the ribosome at the A-site);…	101.302	110.498	108.645	118.918	120.655	132.067	91.0661	103.189	77.7503	67.6463	135.379	111.244	1.25471	0.32736	0.00475401	0.982095	up	no
ENSG00000168701	TMEM208	101099;101102;101106;101104;101100;101105;101097;101098;101101;101095;101096;101103	ENST00000304800;ENST00000565201;ENST00000564649;ENST00000563426;ENST00000561586;ENST00000563271;ENST00000566486;ENST00000563953;ENST00000562235;ENST00000567193;ENST00000563168;ENST00000564087	GO:0005515(protein binding);GO:0005773(vacuole);GO:0005783(endoplasmic reticulum);GO:0005789(endoplasmic reticulum membrane);GO:0006624(vacuolar protein processing);GO:0006914(autophagy);GO:0016020(membrane);GO:0016020(membrane)	03060(Protein export);03060(Protein export)	NA	NA	transmembrane protein 208 [Source:HGNC Symbol;Acc:HGNC:25015]	protein_coding;retained_intron;protein_coding_CDS_not_defined;nonsense_mediated_decay	NA	NA	40.0076	45.3154	35.2332	58.3096	57.0392	40.0104	39.2639	43.8689	26.4923	33.5633	47.2635	36.4624	1.2623	0.336059	0.00479598	0.982095	up	no
ENSG00000146587	RBAK	223193;223192;223195	ENST00000396912;ENST00000353796;ENST00000476992	GO:0000978(RNA polymerase II cis-regulatory region sequence-specific DNA binding);GO:0000981(DNA-binding transcription factor activity, RNA polymerase II-specific);GO:0005515(protein binding);GO:0005634(nucleus);GO:0005654(nucleoplasm);GO:0006355(regulation of DNA-templated transcription);GO:0006357(regulation of transcription by RNA polymerase II);GO:0008270(zinc ion binding);GO:0045892(negative…	05168(Herpes simplex virus 1 infection);05168(Herpes simplex virus 1 infection)	NA	NA	RB associated KRAB zinc finger [Source:HGNC Symbol;Acc:HGNC:17680]	protein_coding;retained_intron	DOID:446(primary_hyperaldosteronism)	NA	1.43284	1.254	2.1607	2.20216	2.322	2.28244	1.64667	1.8013	2.52035	2.97136	3.60629	2.48311	0.812618	-0.29935	0.00481122	0.982095	down	no
ENSG00000205622	ETS2-AS1	165766;165756;165784;165783;165779;165775;165787	ENST00000380931;ENST00000663561;ENST00000671617;ENST00000686487;ENST00000415824;ENST00000701620;ENST00000623098	NA	NA	NA	NA	ETS2 antisense RNA 1 [Source:HGNC Symbol;Acc:HGNC:56712]	lncRNA	NA	NA	0.00833696	0	0	0.0120217	0	0	0.00395137	0.0099036	0.00968025	0.0122371	0.0494392	0.0284972	0.0629601	-3.98942	0.00483505	0.982095	down	yes
ENSG00000140464	PML	89472;89471;89480;89468;89479;89484;89478;89467;89473;89476;89475;89488;89469;89486;89481;89466;89485;89477;89474;89483	ENST00000569477;ENST00000565898;ENST00000564725;ENST00000268059;ENST00000563500;ENST00000566068;ENST00000564428;ENST00000268058;ENST00000569965;ENST00000436891;ENST00000435786;ENST00000565317;ENST00000354026;ENST00000570213;ENST00000569161;ENST00000395135;ENST00000562086;ENST00000359928;ENST00000567543;ENST00000567606	GO:0000781(chromosome, telomeric region);GO:0000792(heterochromatin);GO:0001666(response to hypoxia);GO:0002230(positive regulation of defense response to virus by host);GO:0002376(immune system process);GO:0003677(DNA binding);GO:0003713(transcription coactivator activity);GO:0005515(protein binding);GO:0005634(nucleus);GO:0005654(nucleoplasm);GO:0005730(nucleolus);GO:0005737(cytoplasm);GO:00057…	04120(Ubiquitin mediated proteolysis);04144(Endocytosis);05164(Influenza A);05168(Herpes simplex virus 1 infection);05200(Pathways in cancer);05202(Transcriptional misregulation in cancer);05221(Acute myeloid leukemia);05221(Acute myeloid leukemia)	K10054	EC:2.3.2.-	PML nuclear body scaffold [Source:HGNC Symbol;Acc:HGNC:9113]	protein_coding;retained_intron;protein_coding_CDS_not_defined	DOID:0060318(acute_promyelocytic_leukemia);DOID:10283(prostate_cancer);DOID:10591(pre-eclampsia);DOID:1115(sarcoma);DOID:1240(leukemia);DOID:12603(acute_leukemia);DOID:162(cancer);DOID:1749(squamous_cell_carcinoma);DOID:225(syndrome);DOID:4159(skin_cancer);DOID:4467(clear_cell_renal_cell_carcinoma);DOID:4948(gallbladder_carcinoma);DOID:5520(head_and_neck_squamous_cell_carcinoma);DOID:643(progress…	R-HSA-1031713(GAF binds the GAS promoter elements in the IFNG-regulated genes);R-HSA-1031716(Expression of IFNG-stimulated genes);R-HSA-3000383(UBE2I, HDAC7 SUMOylate PML with SUMO1);R-HSA-3000411(RANBP2 SUMOylates PML with SUMO2);R-HSA-3000433(SUMOylation of PML with SUMO3);R-HSA-3000434(PML, TRIM27, PIAS1,2-1 SUMOylate MDM2 with SUMO1);R-HSA-5228508(RANBP2 SUMOylates PML with SUMO1);R-HSA-68056…	7.97767	2.30249	2.57986	2.00434	3.3162	2.16923	10.2586	2.97692	3.40307	2.64347	3.43339	4.1504	0.778041	-0.362081	0.00483649	0.982095	down	no
ENSG00000160741	CRTC2	23153;23157;23156;23159;23158;23155;23151;23154;23150	ENST00000368633;ENST00000493909;ENST00000467860;ENST00000492073;ENST00000476883;ENST00000524997;ENST00000461638;ENST00000487235;ENST00000303569	GO:0005515(protein binding);GO:0005634(nucleus);GO:0005654(nucleoplasm);GO:0005737(cytoplasm);GO:0006094(gluconeogenesis);GO:0008140(cAMP response element binding protein binding);GO:0032793(positive regulation of CREB transcription factor activity);GO:0042593(glucose homeostasis);GO:0045944(positive regulation of transcription by RNA polymerase II);GO:0051289(protein homotetramerization);GO:0070…	04151(PI3K-Akt signaling pathway);04152(AMPK signaling pathway);04922(Glucagon signaling pathway);04931(Insulin resistance);05166(Human T-cell leukemia virus 1 infection);05166(Human T-cell leukemia virus 1 infection)	NA	NA	CREB regulated transcription coactivator 2 [Source:HGNC Symbol;Acc:HGNC:27301]	protein_coding;retained_intron;protein_coding_CDS_not_defined;nonsense_mediated_decay	DOID:162(cancer);DOID:9351(diabetes_mellitus);DOID:9352(type_2_diabetes_mellitus)	R-HSA-1368140(Expression of PPARGC1A (PGC-1alpha))	12.0455	9.14679	8.51675	9.28598	11.2885	8.88771	11.5553	11.4688	12.4368	13.9717	13.7937	14.6421	0.787753	-0.344184	0.00485029	0.982095	down	no
ENSG00000047648	ARHGAP6	455;460;459;456;458	ENST00000657361;ENST00000489330;ENST00000337414;ENST00000380736;ENST00000495242	GO:0005096(GTPase activator activity);GO:0005737(cytoplasm);GO:0005829(cytosol);GO:0005884(actin filament);GO:0007015(actin filament organization);GO:0007165(signal transduction);GO:0007202(activation of phospholipase C activity);GO:0007266(Rho protein signal transduction);GO:0010518(positive regulation of phospholipase activity);GO:0015629(actin cytoskeleton);GO:0016004(phospholipase activator a…	NA	NA	NA	Rho GTPase activating protein 6 [Source:HGNC Symbol;Acc:HGNC:676]	protein_coding;retained_intron;nonsense_mediated_decay	DOID:10629(microphthalmia);DOID:162(cancer)	R-HSA-8981637(RHOA GAPs stimulate RHOA GTPase activity);R-HSA-9018806(RAC3 GAPs stimulate RAC3 GTPase activity)	0	0	0	0.00240283	0.0163151	0.00166993	0.0255219	0.0138537	0.00688347	0.0190363	0.0175746	0.0233552	0.0827157	-3.59569	0.00488201	0.983527	down	yes
ENSG00000169230	PRELID1	209746;209747;209749;209752;209754;209751;209748;209750	ENST00000303204;ENST00000511309;ENST00000504594;ENST00000503853;ENST00000510701;ENST00000502670;ENST00000510797;ENST00000503216	GO:0005515(protein binding);GO:0005654(nucleoplasm);GO:0005739(mitochondrion);GO:0005758(mitochondrial intermembrane space);GO:0006869(lipid transport);GO:0006915(apoptotic process);GO:0010917(negative regulation of mitochondrial membrane potential);GO:0010950(positive regulation of endopeptidase activity);GO:0015914(phospholipid transport);GO:0032991(protein-containing complex);GO:0043066(negati…	NA	NA	NA	PRELI domain containing 1 [Source:HGNC Symbol;Acc:HGNC:30255]	protein_coding;retained_intron;nonsense_mediated_decay;protein_coding_CDS_not_defined	NA	R-HSA-6801242(TRIAP1 binds PRELID1, PRELID3A);R-HSA-6801250(TRIAP1:PRELID1, PRELID3A transports PA from the outer to the inner mitochondrial membrane);R-HSA-9839751(YME1L1 degrades mitochondrial intermembrane space proteins);R-HSA-9839772(YME1L1 binds mitochondrial intermembrane space proteins)	215.943	226.537	167.238	167.48	168.763	164.579	184.277	218.901	159.731	144.289	148.865	151.928	1.14785	0.198936	0.00489669	0.983527	up	no
ENSG00000169122	FAM110B	239192;239193;239191;239195;239197	ENST00000361488;ENST00000520369;ENST00000519262;ENST00000522059;ENST00000523486	GO:0005515(protein binding);GO:0005737(cytoplasm);GO:0005739(mitochondrion);GO:0005813(centrosome);GO:0005829(cytosol);GO:0005856(cytoskeleton);GO:0005856(cytoskeleton)	NA	NA	NA	family with sequence similarity 110 member B [Source:HGNC Symbol;Acc:HGNC:28587]	protein_coding;protein_coding_CDS_not_defined	NA	NA	0	0.106451	0	0.0641941	0.109559	0.0270561	0.0601193	0.192435	0.0679829	0.182491	0.274255	0.0535523	0.244425	-2.03254	0.0049266	0.985575	down	yes
ENSG00000108826	MRPL27	113929;113928;113927;113930;113932;113933;113931	ENST00000225969;ENST00000508200;ENST00000507088;ENST00000503633;ENST00000511860;ENST00000514928;ENST00000442592	GO:0003723(RNA binding);GO:0003735(structural constituent of ribosome);GO:0005515(protein binding);GO:0005739(mitochondrion);GO:0005743(mitochondrial inner membrane);GO:0005762(mitochondrial large ribosomal subunit);GO:0005840(ribosome);GO:0006412(translation);GO:0032543(mitochondrial translation);GO:1990904(ribonucleoprotein complex);GO:1990904(ribonucleoprotein complex)	03010(Ribosome);03010(Ribosome)	NA	NA	mitochondrial ribosomal protein L27 [Source:HGNC Symbol;Acc:HGNC:14483]	protein_coding;retained_intron	NA	R-HSA-5389839(39S subunit binds 28S subunit:mRNA:fMet-tRNA);R-HSA-5389842(TUFM hydrolyzes GTP and TUFM:GDP dissociates from 55S ribosome);R-HSA-5389848(TUFM:GTP:aminoacyl-tRNA binds 55S ribosome:mRNA:fMet-tRNA);R-HSA-5389857(Peptide transfer from P-site to A-site (peptide bond formation));R-HSA-5419261(55S ribosome with peptidyl-tRNA in A site binds GFM1:GTP);R-HSA-5419264(MTRF1L (MTRF1a) or ICT1…	21.634	23.6077	25.607	27.5276	23.4127	23.8147	19.0747	17.9025	21.5374	21.6006	22.9427	24.1448	1.19312	0.254743	0.00495992	0.98829	up	no
ENSG00000104365	IKBKB	238265;238257;238269;238263;238267;238281;238256;238258;238271;238266;238284;238288;238285;238259;238275;238282;238273;238279;238283;238286;238261;238276;238287;238278;238280;238270;238272;238268;238260	ENST00000342222;ENST00000629753;ENST00000518647;ENST00000517917;ENST00000520201;ENST00000522785;ENST00000520810;ENST00000517890;ENST00000520655;ENST00000518983;ENST00000519938;ENST00000522103;ENST00000522133;ENST00000519733;ENST00000416505;ENST00000523599;ENST00000523517;ENST00000522545;ENST00000649751;ENST00000523018;ENST00000523105;ENST00000648136;ENST00000521225;ENST00000676525;ENST00000517502…	GO:0000166(nucleotide binding);GO:0002223(stimulatory C-type lectin receptor signaling pathway);GO:0002479(antigen processing and presentation of exogenous peptide antigen via MHC class I, TAP-dependent);GO:0002755(MyD88-dependent toll-like receptor signaling pathway);GO:0004672(protein kinase activity);GO:0004674(protein serine/threonine kinase activity);GO:0005515(protein binding);GO:0005524(AT…	04010(MAPK signaling pathway);04014(Ras signaling pathway);04062(Chemokine signaling pathway);04064(NF-kappa B signaling pathway);04068(FoxO signaling pathway);04150(mTOR signaling pathway);04151(PI3K-Akt signaling pathway);04210(Apoptosis);04380(Osteoclast differentiation);04620(Toll-like receptor signaling pathway);04621(NOD-like receptor signaling pathway);04622(RIG-I-like receptor signaling p…	K07209	EC:2.7.11.10	inhibitor of nuclear factor kappa B kinase subunit beta [Source:HGNC Symbol;Acc:HGNC:5960]	nonsense_mediated_decay;retained_intron;protein_coding_CDS_not_defined;protein_coding	DOID:0060180(colitis);DOID:0111959(immunodeficiency_15B);DOID:0111960(immunodeficiency_15A);DOID:10283(prostate_cancer);DOID:1040(chronic_lymphocytic_leukemia);DOID:10652(Alzheimer's_disease);DOID:10763(hypertension);DOID:13515(tuberous_sclerosis);DOID:1612(breast_cancer);DOID:162(cancer);DOID:219(colon_cancer);DOID:224(transient_cerebral_ischemia);DOID:2526(prostate_adenocarcinoma);DOID:2723(der…	R-HSA-1168637(CARMA1:BCL10:MALT1 complex recruits TAK1 and IKK);R-HSA-1168638(Activated IKK phosphorylates I-kappaB);R-HSA-1168641(TAK1 associated with the CBM complex phosphorylates IKKbeta);R-HSA-168140(Active IKK Complex phosphorylates NF-kappa-B inhibitor );R-HSA-168184(Activated TAK1 mediates phosphorylation of the IKK Complex);R-HSA-168910(RIP1 facilitates IKK complex phosphorylation);R-HSA…	3.03832	2.27682	2.28907	3.20947	2.83039	2.71927	3.10337	2.89561	3.68202	3.97996	3.45951	4.26472	0.796422	-0.328395	0.00499103	0.990541	down	no
ENSG00000165264	NDUFB6	246556;246557;246558	ENST00000379847;ENST00000366466;ENST00000350021	GO:0005515(protein binding);GO:0005654(nucleoplasm);GO:0005739(mitochondrion);GO:0005743(mitochondrial inner membrane);GO:0005747(mitochondrial respiratory chain complex I);GO:0006120(mitochondrial electron transport, NADH to ubiquinone);GO:0008137(NADH dehydrogenase (ubiquinone) activity);GO:0009060(aerobic respiration);GO:0016020(membrane);GO:0031966(mitochondrial membrane);GO:0032981(mitochond…	00190(Oxidative phosphorylation);04714(Thermogenesis);04723(Retrograde endocannabinoid signaling);04932(Non-alcoholic fatty liver disease);05010(Alzheimer disease);05012(Parkinson disease);05014(Amyotrophic lateral sclerosis);05016(Huntington disease);05020(Prion disease);05022(Pathways of neurodegeneration - multiple diseases);05208(Chemical carcinogenesis - reactive oxygen species);05415(Diabet…	NA	NA	NADH:ubiquinone oxidoreductase subunit B6 [Source:HGNC Symbol;Acc:HGNC:7701]	protein_coding	DOID:9351(diabetes_mellitus);DOID:9970(obesity)	R-HSA-163217(Complex I oxidises NADH to NAD+, reduces CoQ to CoQH2);R-HSA-6799179(Peripheral arm subunits bind the 815kDa complex to form a 980kDa complex);R-HSA-6799196(The MCIA complex, NDUFAF2-7 all dissociate from the 980kDa complex, resulting in Complex I);R-HSA-6799197(ND4, ND5 bind the 550kDa complex to form the 815kDa complex);R-HSA-6799199(COA1:MT-ND2, TMEM186:MT-ND3, MT-ND6, NDUFB6 bind…	34.2725	45.0955	56.6489	51.6923	42.3975	49.9448	35.431	43.138	40.8802	35.9281	42.7897	31.1798	1.26209	0.335817	0.00507255	0.994836	up	no
ENSG00000157388	CACNA1D	178026;178032;178034;178054;178041;178053;178060;178052;178042	ENST00000637424;ENST00000288139;ENST00000636938;ENST00000636633;ENST00000464429;ENST00000636595;ENST00000636581;ENST00000637081;ENST00000498251	GO:0005216(ion channel activity);GO:0005245(voltage-gated calcium channel activity);GO:0005262(calcium channel activity);GO:0005515(protein binding);GO:0005886(plasma membrane);GO:0005891(voltage-gated calcium channel complex);GO:0006811(ion transport);GO:0006816(calcium ion transport);GO:0007188(adenylate cyclase-modulating G protein-coupled receptor signaling pathway);GO:0007605(sensory percept…	04010(MAPK signaling pathway);04020(Calcium signaling pathway);04022(cGMP-PKG signaling pathway);04024(cAMP signaling pathway);04218(Cellular senescence);04260(Cardiac muscle contraction);04261(Adrenergic signaling in cardiomyocytes);04270(Vascular smooth muscle contraction);04530(Tight junction);04713(Circadian entrainment);04723(Retrograde endocannabinoid signaling);04724(Glutamatergic synapse)…	NA	NA	calcium voltage-gated channel subunit alpha1 D [Source:HGNC Symbol;Acc:HGNC:1391]	protein_coding;retained_intron;protein_coding_CDS_not_defined	DOID:0060173(Timothy_syndrome);DOID:10763(hypertension);DOID:11446(sciatic_neuropathy);DOID:11723(Duchenne_muscular_dystrophy);DOID:225(syndrome);DOID:9352(type_2_diabetes_mellitus)	R-HSA-265166(Exocytosis of Insulin);R-HSA-265645(Calcium Influx through Voltage-gated Calcium Channels);R-HSA-400046(L-type Calcium Channels close in pancreatic beta cells);R-HSA-525833(NCAM1 interacts with T- and L-type VDCC);R-HSA-9659515(CACNA1D:CACNA2D2:CACNB2 (Cav1.3 channel) transports Ca2+ into the cytosol of an inner hair cell)	0	0	0.0137544	0.0168346	0	0.00468626	0.0194075	0.00743419	0.00574659	0.0180025	0.0797173	0.017573	0.107395	-3.219	0.00511443	0.994836	down	yes
ENSG00000164620	RELL2	207237;207236;207238;207241;207240;207239;207235	ENST00000297164;ENST00000520674;ENST00000518025;ENST00000518856;ENST00000517794;ENST00000521367;ENST00000444782	GO:0005515(protein binding);GO:0005518(collagen binding);GO:0005604(basement membrane);GO:0005886(plasma membrane);GO:0010811(positive regulation of cell-substrate adhesion);GO:0016020(membrane);GO:0031012(extracellular matrix);GO:1900745(positive regulation of p38MAPK cascade);GO:1900745(positive regulation of p38MAPK cascade)	04060(Cytokine-cytokine receptor interaction);04060(Cytokine-cytokine receptor interaction)	NA	NA	RELT like 2 [Source:HGNC Symbol;Acc:HGNC:26902]	protein_coding;protein_coding_CDS_not_defined	NA	NA	2.87565	2.38611	2.24677	2.66442	5.06297	4.17334	3.99633	3.4837	3.15957	4.82731	5.20412	5.70193	0.7475	-0.419854	0.00512166	0.994836	down	no
ENSG00000133030	MPRIP	107783;107790;107782;107797;107781;107793;107789;107799;107784;107796;107788;107800;107787;107802;107792;107779	ENST00000395811;ENST00000581955;ENST00000395807;ENST00000429184;ENST00000395806;ENST00000414263;ENST00000578521;ENST00000578209;ENST00000341712;ENST00000578548;ENST00000466186;ENST00000462033;ENST00000584067;ENST00000579361;ENST00000313485;ENST00000651222	GO:0003779(actin binding);GO:0005515(protein binding);GO:0005737(cytoplasm);GO:0005829(cytosol);GO:0005856(cytoskeleton);GO:0005925(focal adhesion);GO:0015629(actin cytoskeleton);GO:0045296(cadherin binding);GO:0051015(actin filament binding);GO:0051015(actin filament binding)	NA	NA	NA	myosin phosphatase Rho interacting protein [Source:HGNC Symbol;Acc:HGNC:30321]	protein_coding;retained_intron;protein_coding_CDS_not_defined	DOID:162(cancer)	R-HSA-6802927(BRAF and RAF fusion mutant dimers are phosphorylated);R-HSA-6802932(Dissociation of BRAF/RAF fusion complex);R-HSA-6802933(p-BRAF and RAF fusion dimers phosphorylate MAP2Ks);R-HSA-6802934(p-BRAF and RAF fusion dimers bind MAP2Ks and MAPKs);R-HSA-6802935(MAPKs are phosphorylated downstream of BRAF and RAF fusion dimers)	1.29497	1.31559	1.29093	1.39805	1.18303	1.48784	1.17109	1.44707	0.992913	0.913295	1.05721	0.858485	1.30228	0.381045	0.00512606	0.994836	up	no
ENSG00000227199	ST7-AS1	231647	ENST00000456775	NA	NA	NA	NA	ST7 antisense RNA 1 [Source:HGNC Symbol;Acc:HGNC:16000]	lncRNA	NA	NA	0.085311	0.111999	0.091535	0.28492	0.029967	0.115965	0.036288	0.07236	0	0.031162	0	0	7.84384	2.97156	0.00513941	0.994836	up	yes
ENSG00000066697	MSANTD3	250245;250247;250251;250246;250250;250249;250248	ENST00000395067;ENST00000374885;ENST00000489377;ENST00000398977;ENST00000613183;ENST00000374886;ENST00000622639	GO:0005515(protein binding);GO:0005515(protein binding)	NA	NA	NA	Myb/SANT DNA binding domain containing 3 [Source:HGNC Symbol;Acc:HGNC:23370]	protein_coding;protein_coding_CDS_not_defined	NA	NA	2.84943	4.0763	2.73272	2.46514	1.50948	2.36785	3.03063	3.58888	1.2613	1.25106	1.55913	0.630874	1.63802	0.711957	0.00514998	0.994836	up	no
ENSG00000137962	ARHGAP29	19351;19350;19347;19352;19348	ENST00000482481;ENST00000260526;ENST00000546444;ENST00000370217;ENST00000552844	GO:0005096(GTPase activator activity);GO:0005515(protein binding);GO:0005737(cytoplasm);GO:0005829(cytosol);GO:0007165(signal transduction);GO:0007266(Rho protein signal transduction);GO:0030165(PDZ domain binding);GO:0032991(protein-containing complex);GO:0046872(metal ion binding);GO:0051056(regulation of small GTPase mediated signal transduction);GO:0051056(regulation of small GTPase mediated …	04520(Adherens junction);04520(Adherens junction)	NA	NA	Rho GTPase activating protein 29 [Source:HGNC Symbol;Acc:HGNC:30207]	protein_coding_CDS_not_defined;protein_coding;retained_intron;nonsense_mediated_decay	NA	R-HSA-8981637(RHOA GAPs stimulate RHOA GTPase activity);R-HSA-9013144(RAC1 GAPs stimulate RAC1 GTPase activity);R-HSA-9013161(CDC42 GAPs stimulate CDC42 GTPase activity)	0	0	0	0	0.00622449	0.00435893	0.00654417	0	0.0082755	0.0228393	0.0487847	0.00871635	0.0859061	-3.5411	0.00515191	0.994836	down	yes
ENSG00000161791	FMNL3	60805;60814;60813;60811;60812;60808;60815	ENST00000335154;ENST00000550970;ENST00000352151;ENST00000550488;ENST00000549137;ENST00000550668;ENST00000550424	GO:0001525(angiogenesis);GO:0003779(actin binding);GO:0005515(protein binding);GO:0005737(cytoplasm);GO:0005794(Golgi apparatus);GO:0005829(cytosol);GO:0005886(plasma membrane);GO:0007010(cytoskeleton organization);GO:0008360(regulation of cell shape);GO:0016020(membrane);GO:0016043(cellular component organization);GO:0016477(cell migration);GO:0022604(regulation of cell morphogenesis);GO:0030036…	04820(Cytoskeleton in muscle cells);04820(Cytoskeleton in muscle cells)	NA	NA	formin like 3 [Source:HGNC Symbol;Acc:HGNC:23698]	protein_coding;retained_intron;protein_coding_CDS_not_defined	NA	R-HSA-5665761(FMNL3 binds RHOC:GTP);R-HSA-5665767(Activated FMNL3 binds G-actin);R-HSA-9013009(RHOA binds effectors at the plasma membrane);R-HSA-9013110(RHOC binds effectors at the plasma membrane);R-HSA-9013157(CDC42 binds effectors at the plasma membrane);R-HSA-9017507(RHOJ binds effectors at the plasma membrane)	2.39967	2.74321	2.80117	3.24531	3.08927	2.79259	2.85534	3.15627	3.11617	3.98232	4.0558	4.17049	0.83798	-0.255012	0.00518792	0.997936	down	no
ENSG00000151612	ZNF827	196314;196320;196318;196319;196330;196336;196317;196324;196325;196321;196335;196316;196326;196323;196334;196333;196329;196327;196315;196337;196322	ENST00000655597;ENST00000671983;ENST00000672795;ENST00000672161;ENST00000509940;ENST00000672123;ENST00000503462;ENST00000672532;ENST00000656985;ENST00000673452;ENST00000513840;ENST00000673178;ENST00000671990;ENST00000379448;ENST00000508995;ENST00000511534;ENST00000515386;ENST00000511659;ENST00000508784;ENST00000671699;ENST00000513320	GO:0000723(telomere maintenance);GO:0000781(chromosome, telomeric region);GO:0000785(chromatin);GO:0003677(DNA binding);GO:0005515(protein binding);GO:0005634(nucleus);GO:0005694(chromosome);GO:0005737(cytoplasm);GO:0006338(chromatin remodeling);GO:0045892(negative regulation of DNA-templated transcription);GO:0045944(positive regulation of transcription by RNA polymerase II);GO:0046872(metal ion…	NA	NA	NA	zinc finger protein 827 [Source:HGNC Symbol;Acc:HGNC:27193]	protein_coding;retained_intron;protein_coding_CDS_not_defined;nonsense_mediated_decay	NA	NA	0.920358	0.680294	0.795916	0.827322	0.764665	0.836597	0.916308	0.861309	1.23594	1.03487	1.21048	1.06974	0.798546	-0.324553	0.00528163	0.999986	down	no
ENSG00000130755	GMFG	132687;132685;132688;132682;132683;132684;132690;132691;132681;132692;132689	ENST00000602185;ENST00000597595;ENST00000253054;ENST00000596583;ENST00000595207;ENST00000598034;ENST00000594700;ENST00000595636;ENST00000601387;ENST00000598218;ENST00000601731	GO:0003779(actin binding);GO:0004860(protein kinase inhibitor activity);GO:0005576(extracellular region);GO:0006468(protein phosphorylation);GO:0007165(signal transduction);GO:0008047(enzyme activator activity);GO:0008083(growth factor activity);GO:0034316(negative regulation of Arp2/3 complex-mediated actin nucleation);GO:0034774(secretory granule lumen);GO:0071846(actin filament debranching);GO…	NA	NA	NA	glia maturation factor gamma [Source:HGNC Symbol;Acc:HGNC:4374]	protein_coding;nonsense_mediated_decay;retained_intron;protein_coding_CDS_not_defined	NA	R-HSA-6798748(Exocytosis of secretory granule lumen proteins);R-HSA-6800434(Exocytosis of ficolin-rich granule lumen proteins)	78.7592	81.0531	128.333	113.691	101.167	114.339	61.7037	75.5251	112.729	95.993	116.144	89.8586	1.17179	0.228712	0.00531843	0.999986	up	no
ENSG00000285467	DHRS4L1	75770	ENST00000558293	NA	NA	NA	NA	dehydrogenase/reductase 4 like 1 (pseudogene) [Source:NCBI gene (formerly Entrezgene);Acc:728635]	lncRNA	NA	NA	1.29259	0.871054	0	0.839746	0	0	0	0	0.629844	0	0.392257	0	317.42	8.31025	0.00532478	0.999986	up	yes
ENSG00000116288	PARK7	10624;10617;10622;10625;10618;10620;10619;10623;10621;10616	ENST00000497113;ENST00000460192;ENST00000377491;ENST00000469225;ENST00000493678;ENST00000338639;ENST00000377493;ENST00000377488;ENST00000465354;ENST00000493373	GO:0000785(chromatin);GO:0001933(negative regulation of protein phosphorylation);GO:0001963(synaptic transmission, dopaminergic);GO:0002866(positive regulation of acute inflammatory response to antigenic stimulus);GO:0003713(transcription coactivator activity);GO:0003723(RNA binding);GO:0003729(mRNA binding);GO:0005102(signaling receptor binding);GO:0005507(copper ion binding);GO:0005515(protein …	05012(Parkinson disease);05022(Pathways of neurodegeneration - multiple diseases);05022(Pathways of neurodegeneration - multiple diseases)	K05687	EC:3.5.1.124	Parkinsonism associated deglycase [Source:HGNC Symbol;Acc:HGNC:16369]	protein_coding_CDS_not_defined;retained_intron;protein_coding	DOID:0060370(Parkinson's_disease_7);DOID:0060894(early-onset_Parkinson's_disease);DOID:0080855(Parkinsonism);DOID:1389(polyneuropathy);DOID:14330(Parkinson's_disease);DOID:162(cancer);DOID:1749(squamous_cell_carcinoma);DOID:1909(melanoma);DOID:230(lateral_sclerosis);DOID:3083(chronic_obstructive_pulmonary_disease);DOID:3498(pancreatic_ductal_adenocarcinoma);DOID:3525(middle_cerebral_artery_infarc…	R-HSA-4085331(PIAS2-1 SUMOylates PARK7 with SUMO1);R-HSA-9615721(HSPA8 binds substrate);R-HSA-9620197(HSPA8:Substrate binds LAMP2a);R-HSA-9622831(Substrate:LAMP2a binds HSP90);R-HSA-9622840(HSPA8 dissociates from LAMP2A-bound substrate);R-HSA-9624158(Substrate:LAMP2a:HSP90 polymerizes);R-HSA-9625188(HSPA8 transports unfolded substrate to lysosomal lumen for degradation);R-HSA-9625196(Unfolded sub…	209.826	217.687	189.283	197.931	169.829	171.293	163.513	181.656	186.354	175.742	166.38	160.943	1.15854	0.212303	0.00532805	0.999986	up	no
ENSG00000175110	MRPS22	183326;183339;183322;183319;183337;183327;183329;183331;183323;183335;183336;183333;183316;183338;183330;183328;183334;183324;183325	ENST00000690298;ENST00000483545;ENST00000693155;ENST00000688697;ENST00000478464;ENST00000480644;ENST00000680020;ENST00000480938;ENST00000492644;ENST00000486705;ENST00000689286;ENST00000465373;ENST00000687538;ENST00000689925;ENST00000498505;ENST00000310776;ENST00000466690;ENST00000692727;ENST00000686433	GO:0003735(structural constituent of ribosome);GO:0005739(mitochondrion);GO:0005743(mitochondrial inner membrane);GO:0005761(mitochondrial ribosome);GO:0005763(mitochondrial small ribosomal subunit);GO:0005840(ribosome);GO:0008150(biological_process);GO:0032543(mitochondrial translation);GO:1990904(ribonucleoprotein complex);GO:1990904(ribonucleoprotein complex)	NA	NA	NA	mitochondrial ribosomal protein S22 [Source:HGNC Symbol;Acc:HGNC:14508]	nonsense_mediated_decay;retained_intron;protein_coding	DOID:0080499(ovarian_dysgenesis_7);DOID:0111473(combined_oxidative_phosphorylation_deficiency_5);DOID:11984(hypertrophic_cardiomyopathy);DOID:5426(primary_ovarian_insufficiency)	R-HSA-5368279(MTIF3 binds 28S ribosomal subunit);R-HSA-5389839(39S subunit binds 28S subunit:mRNA:fMet-tRNA);R-HSA-5389842(TUFM hydrolyzes GTP and TUFM:GDP dissociates from 55S ribosome);R-HSA-5389848(TUFM:GTP:aminoacyl-tRNA binds 55S ribosome:mRNA:fMet-tRNA);R-HSA-5389849(28S subunit:MTIF3 binds MTIF2:GTP, mRNA, and formylMet-tRNA);R-HSA-5389857(Peptide transfer from P-site to A-site (peptide bo…	4.0554	3.50071	3.09987	3.13049	3.26429	3.54525	3.53297	3.39739	2.7292	2.74108	3.1294	3.21976	1.14227	0.191908	0.00533878	0.999986	up	no
ENSG00000124562	SNRPC	214737;214739;214740;214738	ENST00000244520;ENST00000374017;ENST00000474635;ENST00000374018	GO:0000243(commitment complex);GO:0000387(spliceosomal snRNP assembly);GO:0000395(mRNA 5'-splice site recognition);GO:0000398(mRNA splicing, via spliceosome);GO:0003676(nucleic acid binding);GO:0003723(RNA binding);GO:0003727(single-stranded RNA binding);GO:0003729(mRNA binding);GO:0005515(protein binding);GO:0005634(nucleus);GO:0005654(nucleoplasm);GO:0005681(spliceosomal complex);GO:0005685(U1 …	03040(Spliceosome);03040(Spliceosome)	NA	NA	small nuclear ribonucleoprotein polypeptide C [Source:HGNC Symbol;Acc:HGNC:11157]	protein_coding;protein_coding_CDS_not_defined	DOID:3492(mixed_connective_tissue_disease);DOID:65(connective_tissue_disease);DOID:9074(systemic_lupus_erythematosus)	R-HSA-9770119(Formation of the Spliceosomal E complex);R-HSA-9770129(Formation of the Spliceosomal A complex);R-HSA-9770132(Formation of the Spliceosomal Pre-B complex);R-HSA-9770142(Formation of the Spliceosomal B complex)	179.696	193.627	172.595	200.666	183.439	168.412	167.115	179.893	150.105	149.118	181.629	156.865	1.16139	0.215858	0.00543588	0.999986	up	no
ENSG00000198908	GPRASP3	5099;5098;5101;5103;5097	ENST00000457056;ENST00000361229;ENST00000447531;ENST00000372735;ENST00000483294	GO:0005515(protein binding);GO:0005634(nucleus);GO:0005737(cytoplasm);GO:0005829(cytosol);GO:0007611(learning or memory);GO:0042803(protein homodimerization activity);GO:0043524(negative regulation of neuron apoptotic process);GO:0050769(positive regulation of neurogenesis);GO:0051965(positive regulation of synapse assembly);GO:0061003(positive regulation of dendritic spine morphogenesis);GO:0070…	NA	NA	NA	G protein-coupled receptor associated sorting protein family member 3 [Source:HGNC Symbol;Acc:HGNC:29353]	protein_coding;protein_coding_CDS_not_defined	DOID:10652(Alzheimer's_disease)	NA	0.137465	0.142205	0.211946	0.361698	0.218581	0.693525	0.193381	0.312237	0	0	0	0.180849	18.9139	4.24137	0.00543645	0.999986	up	yes
ENSG00000274776	ENSG00000274776	122127	ENST00000621730	NA	NA	NA	NA	novel transcript	lncRNA	NA	NA	0	0	0.011507	0	0.001072	0	0.041146	0.04541	0.033265	0.027846	0.141197	0.015452	0.061493	-4.02343	0.00545605	0.999986	down	yes
ENSG00000232310	LINC03002	220272;220263;220269;220267;220274;220264	ENST00000666071;ENST00000650393;ENST00000665479;ENST00000668477;ENST00000434593;ENST00000665080	NA	NA	NA	NA	long intergenic non-protein coding RNA 3002 [Source:HGNC Symbol;Acc:HGNC:56123]	lncRNA	NA	NA	0	0.000768241	0	0.00783639	0.00435231	0.00813093	0.00931494	0.00191256	0.0347662	0.0683285	0.172253	0.0208433	0.127691	-2.96927	0.00550282	0.999986	down	yes
ENSG00000117632	STMN1	12778;12776;12772;12774;12777;12775;12769;12773;12768	ENST00000446334;ENST00000374291;ENST00000455785;ENST00000465604;ENST00000485226;ENST00000357865;ENST00000426559;ENST00000399728;ENST00000513116	GO:0000281(mitotic cytokinesis);GO:0005515(protein binding);GO:0005737(cytoplasm);GO:0005829(cytosol);GO:0005856(cytoskeleton);GO:0005874(microtubule);GO:0007019(microtubule depolymerization);GO:0007052(mitotic spindle organization);GO:0007165(signal transduction);GO:0007399(nervous system development);GO:0007409(axonogenesis);GO:0009615(response to virus);GO:0015631(tubulin binding);GO:0016020(m…	04010(MAPK signaling pathway);05206(MicroRNAs in cancer);05206(MicroRNAs in cancer)	NA	NA	stathmin 1 [Source:HGNC Symbol;Acc:HGNC:6510]	protein_coding;protein_coding_CDS_not_defined	DOID:10652(Alzheimer's_disease);DOID:14250(Down_syndrome);DOID:162(cancer);DOID:1749(squamous_cell_carcinoma);DOID:225(syndrome);DOID:2377(multiple_sclerosis);DOID:305(carcinoma);DOID:3181(oligodendroglioma);DOID:3910(lung_adenocarcinoma);DOID:4001(ovarian_carcinoma);DOID:684(hepatocellular_carcinoma)	R-HSA-9612444(ERBB4s80 binds STMN1 gene);R-HSA-9612445(STMN1 gene expression is stimulated by ERBB4s80)	69.1994	74.066	160.649	74.2636	39.003	110.838	60.0947	68.779	153.94	63.9645	40.9158	94.6622	1.13355	0.180852	0.00554078	0.999986	up	no
ENSG00000011052	NME1-NME2	114192;114189;114191	ENST00000555572;ENST00000393193;ENST00000376392	GO:0000166(nucleotide binding);GO:0004550(nucleoside diphosphate kinase activity);GO:0005524(ATP binding);GO:0005737(cytoplasm);GO:0005829(cytosol);GO:0006183(GTP biosynthetic process);GO:0006228(UTP biosynthetic process);GO:0006241(CTP biosynthetic process);GO:0016301(kinase activity);GO:0016310(phosphorylation);GO:0016740(transferase activity);GO:0016740(transferase activity)	00230(Purine metabolism);00240(Pyrimidine metabolism);00983(Drug metabolism - other enzymes);00983(Drug metabolism - other enzymes)	K00940	EC:2.7.4.6	NME1-NME2 readthrough [Source:HGNC Symbol;Acc:HGNC:33531]	protein_coding	NA	NA	86.2647	61.6649	90.8594	53.4997	115.398	104.242	55.7007	75.9146	79.8774	39.7303	81.6106	84.8645	1.27214	0.347255	0.00554622	0.999986	up	no
ENSG00000189319	FAM53B	40432;40435;40433	ENST00000337318;ENST00000280780;ENST00000392754	GO:0005515(protein binding);GO:0005634(nucleus);GO:0006606(protein import into nucleus);GO:0016055(Wnt signaling pathway);GO:0060828(regulation of canonical Wnt signaling pathway);GO:0090263(positive regulation of canonical Wnt signaling pathway);GO:0090263(positive regulation of canonical Wnt signaling pathway)	NA	NA	NA	family with sequence similarity 53 member B [Source:HGNC Symbol;Acc:HGNC:28968]	protein_coding	DOID:10871(age_related_macular_degeneration);DOID:4448(macular_degeneration)	NA	1.50453	1.50013	1.45731	3.61706	1.22788	2.34512	1.7473	2.30839	1.70484	3.70798	1.95441	4.18445	0.769637	-0.377751	0.00554661	0.999986	down	no
ENSG00000145715	RASA1	203425;203431;203424;203426;203423;203427	ENST00000456692;ENST00000509953;ENST00000515800;ENST00000512763;ENST00000274376;ENST00000506290	GO:0000281(mitotic cytokinesis);GO:0001570(vasculogenesis);GO:0001726(ruffle);GO:0001784(phosphotyrosine residue binding);GO:0001953(negative regulation of cell-matrix adhesion);GO:0003924(GTPase activity);GO:0005096(GTPase activator activity);GO:0005102(signaling receptor binding);GO:0005515(protein binding);GO:0005737(cytoplasm);GO:0005829(cytosol);GO:0005886(plasma membrane);GO:0007162(negativ…	04010(MAPK signaling pathway);04014(Ras signaling pathway);04360(Axon guidance);04360(Axon guidance)	NA	NA	RAS p21 protein activator 1 [Source:HGNC Symbol;Acc:HGNC:9871]	protein_coding;retained_intron;nonsense_mediated_decay	DOID:11294(arteriovenous_malformation);DOID:11612(polycystic_ovary_syndrome);DOID:1289(neurodegenerative_disease);DOID:1574(alcohol_use_disorder);DOID:225(syndrome);DOID:2513(basal_cell_carcinoma);DOID:3905(lung_carcinoma)	R-HSA-186798(GAP binds to PDGF-beta receptors only);R-HSA-4093330(EPHB binds p120-RasGAP);R-HSA-4093331(Ras:GTP binds p120-RasGAP);R-HSA-4093339(p120-RasGAP activates GTP hydrolysis on RAS, inactivating it);R-HSA-5218845(p-SPHK1 phosphorylates sphingosine to sphingosine 1-phosphate);R-HSA-5658231(RAS GAPs stimulate RAS GTPase activity);R-HSA-5658435(RAS GAPs bind RAS:GTP);R-HSA-8849094(ARHGAP35 b…	3.53651	3.9779	3.55715	4.84976	3.34676	3.73559	3.7856	4.53332	5.3508	6.89573	6.28757	4.15192	0.785201	-0.348866	0.00555005	0.999986	down	no
ENSG00000127527	EPS15L1	128812;128810;128817;128815;128821;128830;128828;128816;128826;128822;128811;128827;128813;128824;128820;128818	ENST00000602022;ENST00000714540;ENST00000535753;ENST00000592031;ENST00000602009;ENST00000595845;ENST00000602151;ENST00000248070;ENST00000596037;ENST00000597937;ENST00000594851;ENST00000597559;ENST00000455140;ENST00000596151;ENST00000599790;ENST00000594975	GO:0005509(calcium ion binding);GO:0005515(protein binding);GO:0005634(nucleus);GO:0005737(cytoplasm);GO:0005829(cytosol);GO:0005886(plasma membrane);GO:0005905(clathrin-coated pit);GO:0006897(endocytosis);GO:0016020(membrane);GO:0016197(endosomal transport);GO:0030132(clathrin coat of coated pit);GO:0045296(cadherin binding);GO:0046872(metal ion binding);GO:0046872(metal ion binding)	04144(Endocytosis);04144(Endocytosis)	NA	NA	epidermal growth factor receptor pathway substrate 15 like 1 [Source:HGNC Symbol;Acc:HGNC:24634]	nonsense_mediated_decay;protein_coding;retained_intron	NA	R-HSA-182986(CBL-mediated ubiquitination of CIN85);R-HSA-182990(Sprouty sequesters CBL away from active EGFR);R-HSA-183072(EGFR non-clathrin mediated endocytosis);R-HSA-8866279(Epsin family proteins bind ubiquitinated cargo);R-HSA-8867041(EGFR phosphorylates EPS15);R-HSA-8867044(EGFR binds EPS15, EPN1, EPS15L1);R-HSA-8867047(PTPN3 dephosphorylates EPS15);R-HSA-8867754(F- and N- BAR domain protein…	1.38381	1.32781	1.31841	2.15221	1.98369	1.34082	1.30994	1.52934	2.36223	3.84317	2.51885	2.59133	0.727764	-0.458458	0.00561534	0.999986	down	no
ENSG00000149100	EIF3M	44844;44841;44837;44838;44843;44842;44850;44846;44839;44848;44840;44845;44847	ENST00000524711;ENST00000524896;ENST00000531921;ENST00000531120;ENST00000323213;ENST00000532444;ENST00000525054;ENST00000532054;ENST00000531186;ENST00000526267;ENST00000525782;ENST00000530026;ENST00000533439	GO:0001732(formation of cytoplasmic translation initiation complex);GO:0002183(cytoplasmic translational initiation);GO:0003743(translation initiation factor activity);GO:0005515(protein binding);GO:0005737(cytoplasm);GO:0005829(cytosol);GO:0005852(eukaryotic translation initiation factor 3 complex);GO:0006412(translation);GO:0006413(translational initiation);GO:0016282(eukaryotic 43S preinitiati…	NA	NA	NA	eukaryotic translation initiation factor 3 subunit M [Source:HGNC Symbol;Acc:HGNC:24460]	nonsense_mediated_decay;protein_coding;retained_intron;protein_coding_CDS_not_defined	DOID:162(cancer)	R-HSA-156808(Formation of translation initiation complexes yielding circularized Ceruloplasmin mRNA in a 'closed-loop' conformation);R-HSA-156823(Association of phospho-L13a with GAIT element of Ceruloplasmin mRNA);R-HSA-157849(Formation of translation initiation complexes containing mRNA that does not circularize);R-HSA-72619(eIF2:GTP is hydrolyzed, eIFs are released );R-HSA-72621(Ribosomal scan…	27.0142	25.568	31.5409	25.919	28.1164	31.1495	24.0476	25.4837	27.088	22.7467	28.3766	28.5682	1.1263	0.171596	0.00563098	0.999986	up	no
ENSG00000156510	HKDC1	35821;35822;35823	ENST00000354624;ENST00000488706;ENST00000470920	GO:0000166(nucleotide binding);GO:0001678(cellular glucose homeostasis);GO:0001917(photoreceptor inner segment);GO:0004340(glucokinase activity);GO:0004396(hexokinase activity);GO:0005524(ATP binding);GO:0005536(glucose binding);GO:0005737(cytoplasm);GO:0005739(mitochondrion);GO:0005829(cytosol);GO:0005975(carbohydrate metabolic process);GO:0006006(glucose metabolic process);GO:0006096(glycolytic…	00010(Glycolysis / Gluconeogenesis);00051(Fructose and mannose metabolism);00052(Galactose metabolism);00500(Starch and sucrose metabolism);00520(Amino sugar and nucleotide sugar metabolism);00524(Neomycin, kanamycin and gentamicin biosynthesis);04066(HIF-1 signaling pathway);04910(Insulin signaling pathway);04930(Type II diabetes mellitus);04973(Carbohydrate digestion and absorption);05131(Shige…	K00844	EC:2.7.1.1	hexokinase domain containing 1 [Source:HGNC Symbol;Acc:HGNC:23302]	protein_coding;protein_coding_CDS_not_defined	DOID:10584(retinitis_pigmentosa);DOID:4194(glucose_metabolism_disease)	R-HSA-70420(HK1,2,3,GCK,HKDC1 phosphorylate Glc to form G6P)	0	0.0190392	0.151618	0.216037	0.179866	0.0883259	0.0246151	0.0535534	0.197168	0.445342	0.649409	0.187464	0.419004	-1.25496	0.00563148	0.999986	down	yes
ENSG00000079435	LIPE	133738;133744;133740;133747;133746;133742;133743;133745;133741	ENST00000244289;ENST00000599783;ENST00000597620;ENST00000601189;ENST00000597001;ENST00000600224;ENST00000602000;ENST00000599211;ENST00000599918	GO:0004771(sterol esterase activity);GO:0004806(triglyceride lipase activity);GO:0005515(protein binding);GO:0005737(cytoplasm);GO:0005811(lipid droplet);GO:0005829(cytosol);GO:0005886(plasma membrane);GO:0005901(caveola);GO:0006468(protein phosphorylation);GO:0006629(lipid metabolic process);GO:0008202(steroid metabolic process);GO:0008203(cholesterol metabolic process);GO:0016020(membrane);GO:0…	04024(cAMP signaling pathway);04152(AMPK signaling pathway);04371(Apelin signaling pathway);04714(Thermogenesis);04910(Insulin signaling pathway);04923(Regulation of lipolysis in adipocytes);04925(Aldosterone synthesis and secretion);04925(Aldosterone synthesis and secretion)	K07188	EC:3.1.1.79	lipase E, hormone sensitive type [Source:HGNC Symbol;Acc:HGNC:6621]	protein_coding;retained_intron;protein_coding_CDS_not_defined	DOID:0070206(familial_partial_lipodystrophy_type_6);DOID:10591(pre-eclampsia);DOID:10763(hypertension);DOID:114(heart_disease);DOID:11612(polycystic_ovary_syndrome);DOID:11714(gestational_diabetes);DOID:1205(allergic_disease);DOID:162(cancer);DOID:2018(hyperinsulinism);DOID:225(syndrome);DOID:2349(arteriosclerosis);DOID:5223(infertility);DOID:9351(diabetes_mellitus);DOID:9352(type_2_diabetes_mell…	R-HSA-163402(diacylglycerol + H2O -> 2-acylglycerol + fatty acid);R-HSA-163416(hormone-sensitive lipase (HSL) + 2 ATP -> phosphorylated HSL + 2 ADP);R-HSA-163432(cholesterol ester + H2O -> cholesterol + fatty acid);R-HSA-163489(phosphorylated HSL + H2O -> HSL + orthophosphate);R-HSA-163549(phosphorylated HSL dimer + FABP4 -> phosphorylated HSL dimer:FABP4 complex);R-HSA-163551(triacylglycerol + H…	0.185326	0.192002	0.203591	0.272238	0.196509	0.149168	0.230769	0.379919	0.253884	0.422992	0.450218	0.611931	0.555649	-0.847755	0.00563865	0.999986	down	no
ENSG00000105889	STEAP1B	224141;224142;224153;224152;224143;224148	ENST00000678116;ENST00000404369;ENST00000414116;ENST00000649402;ENST00000483679;ENST00000442252	GO:0005515(protein binding);GO:0005768(endosome);GO:0005886(plasma membrane);GO:0016020(membrane);GO:0016020(membrane)	NA	NA	NA	STEAP family member 1B [Source:HGNC Symbol;Acc:HGNC:41907]	protein_coding;protein_coding_CDS_not_defined;retained_intron	NA	NA	0.00356914	0.0143296	0	0	0.00749391	0	0.0151289	0.00726297	0.00564301	0.0262457	0.118536	0.0585176	0.100784	-3.31066	0.00564192	0.999986	down	yes
ENSG00000156564	LRFN2	215251	ENST00000338305	GO:0005515(protein binding);GO:0005886(plasma membrane);GO:0009986(cell surface);GO:0016020(membrane);GO:0045202(synapse);GO:0045211(postsynaptic membrane);GO:0050804(modulation of chemical synaptic transmission);GO:0098685(Schaffer collateral - CA1 synapse);GO:0098793(presynapse);GO:0098794(postsynapse);GO:0099175(regulation of postsynapse organization)	NA	NA	NA	leucine rich repeat and fibronectin type III domain containing 2 [Source:HGNC Symbol;Acc:HGNC:21226]	protein_coding	DOID:0060041(autism_spectrum_disorder)	R-HSA-8849882(SALMs 1-4 bind reticulon 3);R-HSA-8849891(SALMs 1-3 bind to PSD-95 family members);R-HSA-8849900(SALMs1-3 bind each other in cis interactions);R-HSA-8849906(SALM1 binds NMDA receptor)	0.0163333	0.0556782	0.234937	0.520526	0.303101	0.254386	0	0	0.0386712	0.284609	0.204796	0.207731	3.39249	1.76235	0.00567703	0.999986	up	yes
ENSG00000048991	R3HDM1	149327;149324;149323;149322;149321;149334;149336;149331;149337;149341;149340;149325;149333;149328;149320;149335;149332	ENST00000410054;ENST00000264160;ENST00000409478;ENST00000683871;ENST00000463230;ENST00000443537;ENST00000425804;ENST00000456040;ENST00000487294;ENST00000483065;ENST00000445855;ENST00000438014;ENST00000486532;ENST00000628915;ENST00000483021;ENST00000441871;ENST00000480793	GO:0003676(nucleic acid binding);GO:0003723(RNA binding);GO:0005515(protein binding);GO:0005515(protein binding)	NA	NA	NA	R3H domain containing 1 [Source:HGNC Symbol;Acc:HGNC:9757]	protein_coding;retained_intron;protein_coding_CDS_not_defined	NA	NA	2.79807	2.50209	3.21246	2.66291	2.72275	2.6264	2.85775	3.23287	4.07938	3.16457	4.86688	3.25496	0.81272	-0.299169	0.00573093	0.999986	down	no
ENSG00000125755	SYMPK	134628;134627;134622;134633;134623;134620;134630;134637;134636;134635;134624;134621;134625;134619;134634;134638;134626;134632;134631	ENST00000599814;ENST00000599460;ENST00000593504;ENST00000596518;ENST00000600237;ENST00000245934;ENST00000598896;ENST00000593959;ENST00000594293;ENST00000598059;ENST00000598364;ENST00000715464;ENST00000596824;ENST00000598155;ENST00000602061;ENST00000601600;ENST00000598329;ENST00000601582;ENST00000593899	GO:0005515(protein binding);GO:0005634(nucleus);GO:0005654(nucleoplasm);GO:0005737(cytoplasm);GO:0005829(cytosol);GO:0005847(mRNA cleavage and polyadenylation specificity factor complex);GO:0005856(cytoskeleton);GO:0005886(plasma membrane);GO:0005923(bicellular tight junction);GO:0006378(mRNA polyadenylation);GO:0006397(mRNA processing);GO:0007155(cell adhesion);GO:0016020(membrane);GO:0016604(nu…	03015(mRNA surveillance pathway);04530(Tight junction);04530(Tight junction)	NA	NA	symplekin scaffold protein [Source:HGNC Symbol;Acc:HGNC:22935]	protein_coding;retained_intron;protein_coding_CDS_not_defined;nonsense_mediated_decay	NA	R-HSA-72180(Cleavage of mRNA at the 3'-end);R-HSA-72185(mRNA polyadenylation);R-HSA-72231(Formation of the Cleavage and Polyadenylation Complex);R-HSA-77589(Recognition of AAUAAA sequence by CPSF);R-HSA-77590(Recruitment of CstF to the CPSF Bound Pre-mRNA);R-HSA-77591(Binding of Cleavage factors and Poly(A)Polymerase to the CstF:CPSF:Pre-mRNA Complex);R-HSA-77592(Cleavage of Intronless Pre-mRNA a…	1.18166	2.66557	2.99844	1.94755	1.98221	1.13472	1.51316	2.77423	4.18969	3.9455	2.17301	2.59997	0.716685	-0.48059	0.00574832	0.999986	down	no
ENSG00000184347	SLIT3	208986;208992;208994	ENST00000519560;ENST00000519486;ENST00000518140	GO:0003180(aortic valve morphogenesis);GO:0003181(atrioventricular valve morphogenesis);GO:0005509(calcium ion binding);GO:0005515(protein binding);GO:0005576(extracellular region);GO:0005615(extracellular space);GO:0005739(mitochondrion);GO:0007399(nervous system development);GO:0007411(axon guidance);GO:0008201(heparin binding);GO:0008285(negative regulation of cell population proliferation);GO…	04360(Axon guidance);04360(Axon guidance)	NA	NA	slit guidance ligand 3 [Source:HGNC Symbol;Acc:HGNC:11087]	protein_coding;retained_intron	DOID:162(cancer);DOID:3827(congenital_diaphragmatic_hernia);DOID:5419(schizophrenia);DOID:7148(rheumatoid_arthritis);DOID:848(arthritis)	R-HSA-373715(DCC interaction with ROBO1);R-HSA-9010815(SLITs bind keratan sulfate);R-HSA-9014834(ROBO1,ROBO2 bind SLIT3)	0.0103421	0.0265747	0	0	0.00542395	0.0030018	0.055113	0.0328638	0.00423155	0.00248593	0.0431649	0.0173976	0.214173	-2.22315	0.00577239	0.999986	down	yes
ENSG00000244617	ASPRV1	144070	ENST00000320256	GO:0004190(aspartic-type endopeptidase activity);GO:0006508(proteolysis);GO:0008233(peptidase activity);GO:0016020(membrane);GO:0016485(protein processing);GO:0016787(hydrolase activity);GO:0043588(skin development)	NA	K24552	EC:3.4.23.-	aspartic peptidase retroviral like 1 [Source:HGNC Symbol;Acc:HGNC:26321]	protein_coding	NA	NA	0.00579	0.028543	0.360097	0.070482	0.367725	0.029624	0.590039	0.231	0.161665	0.249908	0.607538	0.489858	0.227861	-2.13377	0.0058744	0.999986	down	yes
ENSG00000204160	ZDHHC18	13010;13013;13014;13012	ENST00000374142;ENST00000488397;ENST00000478902;ENST00000534643	GO:0000139(Golgi membrane);GO:0002376(immune system process);GO:0005783(endoplasmic reticulum);GO:0005794(Golgi apparatus);GO:0006612(protein targeting to membrane);GO:0008104(protein localization);GO:0016020(membrane);GO:0016409(palmitoyltransferase activity);GO:0016740(transferase activity);GO:0016746(acyltransferase activity);GO:0018230(peptidyl-L-cysteine S-palmitoylation);GO:0018345(protein …	NA	K16675	EC:2.3.1.225	zinc finger DHHC-type palmitoyltransferase 18 [Source:HGNC Symbol;Acc:HGNC:20712]	protein_coding;protein_coding_CDS_not_defined	NA	NA	10.8622	12.9565	5.76565	7.44884	6.9635	6.48918	10.9351	14.2134	2.51319	5.30225	6.06981	4.33201	1.35598	0.439333	0.00591355	0.999986	up	no
ENSG00000245526	MIR9-2HG	203552;203593;203578;203599;203585;203590;203603;203550	ENST00000669424;ENST00000671230;ENST00000505030;ENST00000655936;ENST00000661688;ENST00000504246;ENST00000692902;ENST00000506978	GO:0016442(RISC complex);GO:0035195(miRNA-mediated gene silencing);GO:0035195(miRNA-mediated gene silencing)	NA	NA	NA	MIR9-2 host gene [Source:HGNC Symbol;Acc:HGNC:42810]	lncRNA	NA	NA	0	0	0	0.00357539	0.0028443	0.010254	0	0	0.0118462	0.0360736	0.0869652	0.0220144	0.147878	-2.75752	0.00595939	0.999986	down	yes
ENSG00000237510	GPAT2P1	146355	ENST00000444924	NA	00561(Glycerolipid metabolism);00564(Glycerophospholipid metabolism)	K00629	EC:2.3.1.15	glycerol-3-phosphate acyltransferase 2 pseudogene 1 [Source:HGNC Symbol;Acc:HGNC:52330]	transcribed_unprocessed_pseudogene	NA	NA	1.35429	3.29955	3.66819	3.53638	1.07873	0.957532	0.11684	2.44533	0.916539	2.47213	1.09653	0.82075	2.12053	1.08442	0.00601612	0.999986	up	yes
ENSG00000109339	MAPK10	193251;193127;193193;193073;193256;193192;193216;193261;193085;193069;193120;193134;193149;193203;193201;193148;193145;193128;193170;193082;193205;193108;193207	ENST00000641022;ENST00000641058;ENST00000641485;ENST00000638225;ENST00000638867;ENST00000641954;ENST00000430389;ENST00000641037;ENST00000641051;ENST00000641010;ENST00000641985;ENST00000641430;ENST00000641237;ENST00000641101;ENST00000489368;ENST00000642033;ENST00000641358;ENST00000508262;ENST00000641130;ENST00000642035;ENST00000641345;ENST00000641634;ENST00000641563	GO:0000165(MAPK cascade);GO:0000166(nucleotide binding);GO:0004672(protein kinase activity);GO:0004674(protein serine/threonine kinase activity);GO:0004705(JUN kinase activity);GO:0004707(MAP kinase activity);GO:0004708(MAP kinase kinase activity);GO:0005515(protein binding);GO:0005524(ATP binding);GO:0005634(nucleus);GO:0005654(nucleoplasm);GO:0005737(cytoplasm);GO:0005739(mitochondrion);GO:0005…	04010(MAPK signaling pathway);04012(ErbB signaling pathway);04014(Ras signaling pathway);04024(cAMP signaling pathway);04068(FoxO signaling pathway);04071(Sphingolipid signaling pathway);04137(Mitophagy - animal);04140(Autophagy - animal);04141(Protein processing in endoplasmic reticulum);04210(Apoptosis);04215(Apoptosis - multiple species);04217(Necroptosis);04310(Wnt signaling pathway);04380(Os…	K04440	EC:2.7.11.24	mitogen-activated protein kinase 10 [Source:HGNC Symbol;Acc:HGNC:6872]	retained_intron;protein_coding;protein_coding_CDS_not_defined;nonsense_mediated_decay	DOID:10652(Alzheimer's_disease);DOID:14330(Parkinson's_disease);DOID:4074(pancreatic_adenocarcinoma);DOID:4450(renal_cell_carcinoma);DOID:684(hepatocellular_carcinoma)	R-HSA-168053(Phosphorylated MAPKs phosphorylate ATF-2);R-HSA-168136(Activated JNKs phosphorylate c-JUN);R-HSA-168162(Phosphorylation of human JNKs by activated MKK4/MKK7);R-HSA-450348(Activated human JNKs migrate to nucleoplasm)	0	0	0.00176114	0.00140719	0.0049395	0.00703644	0.000653641	0	0.00860366	0.0120577	0.0575336	0.00910378	0.236827	-2.0781	0.0060799	0.999986	down	yes
ENSG00000159399	HK2	145180;145182;145181	ENST00000290573;ENST00000472302;ENST00000409174	GO:0000166(nucleotide binding);GO:0001666(response to hypoxia);GO:0001678(cellular glucose homeostasis);GO:0002931(response to ischemia);GO:0003824(catalytic activity);GO:0004340(glucokinase activity);GO:0004396(hexokinase activity);GO:0005515(protein binding);GO:0005524(ATP binding);GO:0005536(glucose binding);GO:0005737(cytoplasm);GO:0005739(mitochondrion);GO:0005741(mitochondrial outer membran…	00010(Glycolysis / Gluconeogenesis);00051(Fructose and mannose metabolism);00052(Galactose metabolism);00500(Starch and sucrose metabolism);00520(Amino sugar and nucleotide sugar metabolism);00524(Neomycin, kanamycin and gentamicin biosynthesis);04066(HIF-1 signaling pathway);04910(Insulin signaling pathway);04930(Type II diabetes mellitus);04973(Carbohydrate digestion and absorption);05131(Shige…	K00844	EC:2.7.1.1	hexokinase 2 [Source:HGNC Symbol;Acc:HGNC:4923]	protein_coding;retained_intron	DOID:162(cancer);DOID:3717(gastric_adenocarcinoma);DOID:4194(glucose_metabolism_disease);DOID:684(hepatocellular_carcinoma);DOID:9352(type_2_diabetes_mellitus);DOID:9970(obesity)	R-HSA-70420(HK1,2,3,GCK,HKDC1 phosphorylate Glc to form G6P)	6.93456	6.38109	6.32425	2.07164	3.22262	2.7261	11.57	9.40148	5.68602	2.94057	3.93585	4.12365	0.775368	-0.367047	0.00614657	0.999986	down	no
ENSG00000237989	LINC01679	166310;166309	ENST00000442815;ENST00000689953	NA	NA	NA	NA	long intergenic non-protein coding RNA 1679 [Source:HGNC Symbol;Acc:HGNC:52469]	lncRNA	NA	NA	0.312454	0.044771	0.220821	0.036972	0.168618	0.128627	0.703328	0.0912838	0.507967	0.070431	0.294159	0.310546	0.491606	-1.02442	0.00618542	0.999986	down	yes
ENSG00000114999	TTL	147958;147961;147959;147960	ENST00000233336;ENST00000460450;ENST00000485537;ENST00000476615	GO:0000166(nucleotide binding);GO:0000226(microtubule cytoskeleton organization);GO:0004835(tubulin-tyrosine ligase activity);GO:0005524(ATP binding);GO:0005876(spindle microtubule);GO:0016874(ligase activity);GO:0030516(regulation of axon extension);GO:0036211(protein modification process);GO:0043687(post-translational protein modification);GO:0045931(positive regulation of mitotic cell cycle);G…	NA	K06047	EC:6.3.2.25	tubulin tyrosine ligase [Source:HGNC Symbol;Acc:HGNC:21586]	protein_coding;protein_coding_CDS_not_defined;retained_intron	NA	R-HSA-8955706(TTL ligates L-Tyr to the carboxy terminus of detyr-alpha tubulin:beta tubulin)	1.80874	1.77635	0.986755	1.31604	1.14043	1.30122	1.4693	1.87315	0.596763	0.802259	1.32971	0.444823	1.46013	0.546096	0.00620225	0.999986	up	no
ENSG00000124164	VAPB	162628;162627;162631;162630;162632;162629	ENST00000395802;ENST00000475243;ENST00000463370;ENST00000265619;ENST00000476395;ENST00000520497	GO:0005515(protein binding);GO:0005737(cytoplasm);GO:0005783(endoplasmic reticulum);GO:0005789(endoplasmic reticulum membrane);GO:0005794(Golgi apparatus);GO:0005886(plasma membrane);GO:0006874(cellular calcium ion homeostasis);GO:0006888(endoplasmic reticulum to Golgi vesicle-mediated transport);GO:0006986(response to unfolded protein);GO:0007029(endoplasmic reticulum organization);GO:0008017(mi…	04979(Cholesterol metabolism);05014(Amyotrophic lateral sclerosis);05022(Pathways of neurodegeneration - multiple diseases);05022(Pathways of neurodegeneration - multiple diseases)	NA	NA	VAMP associated protein B and C [Source:HGNC Symbol;Acc:HGNC:12649]	protein_coding;protein_coding_CDS_not_defined;retained_intron;nonsense_mediated_decay	DOID:0050752(amyotrophic_lateral_sclerosis_type_8);DOID:0111194(autosomal_dominant_adult-onset_proximal_spinal_muscular_atrophy);DOID:12377(spinal_muscular_atrophy);DOID:1289(neurodegenerative_disease);DOID:230(lateral_sclerosis);DOID:231(motor_neuron_disease);DOID:332(amyotrophic_lateral_sclerosis);DOID:5419(schizophrenia)	R-HSA-429694(CERT1-2 complex dissociates);R-HSA-429699(CERT1-2 complex binds ceramide);R-HSA-429730(PPM1L dephosphorylates multiphospho-CERT1-2);R-HSA-429732(Multiphospho-CERT1-2 binds PPM1L, VAPA/B);R-HSA-9013004(RHOA binds effectors at the ER membrane);R-HSA-9014467(RHOG binds effectors at the ER membrane);R-HSA-9693250(RHOD binds effectors at the Golgi membrane);R-HSA-9714361(RHOC activates en…	3.68482	3.97827	3.07644	3.36373	3.16392	3.44026	3.88913	4.31543	3.78744	4.2126	5.0751	4.76788	0.828367	-0.271658	0.00625954	0.999986	down	no
ENSG00000205639	MFSD2B	140184;140182;140186;140181;140185	ENST00000495018;ENST00000669179;ENST00000453731;ENST00000406420;ENST00000469562	GO:0003376(sphingosine-1-phosphate receptor signaling pathway);GO:0005886(plasma membrane);GO:0006869(lipid transport);GO:0008643(carbohydrate transport);GO:0015293(symporter activity);GO:0016020(membrane);GO:0046624(sphingolipid transporter activity);GO:0055085(transmembrane transport);GO:0071702(organic substance transport);GO:1901731(positive regulation of platelet aggregation);GO:1901731(posi…	NA	NA	NA	MFSD2 lysolipid transporter B, sphingolipid [Source:HGNC Symbol;Acc:HGNC:37207]	retained_intron;protein_coding;nonsense_mediated_decay	NA	R-HSA-9695890(SPNS2,MFSD2B transport S1P from cytosol to extracellular region)	0.026144	0.0211608	0	0.0663737	0.0140776	0	0.0719385	0.0744286	0.0748713	0.0461744	0.0941894	0.0850452	0.178112	-2.48915	0.00635465	0.999986	down	yes
ENSG00000180992	MRPL14	215820	ENST00000372014	GO:0003723(RNA binding);GO:0003735(structural constituent of ribosome);GO:0005739(mitochondrion);GO:0005743(mitochondrial inner membrane);GO:0005762(mitochondrial large ribosomal subunit);GO:0005840(ribosome);GO:0006412(translation);GO:0032543(mitochondrial translation);GO:1990904(ribonucleoprotein complex)	03010(Ribosome)	NA	NA	mitochondrial ribosomal protein L14 [Source:HGNC Symbol;Acc:HGNC:14279]	protein_coding	NA	R-HSA-5389839(39S subunit binds 28S subunit:mRNA:fMet-tRNA);R-HSA-5389842(TUFM hydrolyzes GTP and TUFM:GDP dissociates from 55S ribosome);R-HSA-5389848(TUFM:GTP:aminoacyl-tRNA binds 55S ribosome:mRNA:fMet-tRNA);R-HSA-5389857(Peptide transfer from P-site to A-site (peptide bond formation));R-HSA-5419261(55S ribosome with peptidyl-tRNA in A site binds GFM1:GTP);R-HSA-5419264(MTRF1L (MTRF1a) or ICT1…	64.6839	71.3089	103.879	102.164	103.048	98.1161	63.9182	71.3775	85.3066	79.3353	95.3295	80.4862	1.17578	0.233617	0.0064314	0.999986	up	no
ENSG00000120509	PDZD11	3658;3652;3659;3660;3657;3656	ENST00000239666;ENST00000695560;ENST00000374454;ENST00000486461;ENST00000473667;ENST00000695561	GO:0005515(protein binding);GO:0005576(extracellular region);GO:0005737(cytoplasm);GO:0005829(cytosol);GO:0005886(plasma membrane);GO:0005911(cell-cell junction);GO:0005912(adherens junction);GO:0007269(neurotransmitter secretion);GO:0016020(membrane);GO:0016323(basolateral plasma membrane);GO:0045199(maintenance of epithelial cell apical/basal polarity);GO:0045202(synapse);GO:0046930(pore comple…	NA	NA	NA	PDZ domain containing 11 [Source:HGNC Symbol;Acc:HGNC:28034]	protein_coding;nonsense_mediated_decay;retained_intron	NA	R-HSA-199206(SLC5A6 cotransports extracellular PanK and 2Na+ to cytosol);R-HSA-199219(SLC5A6 cotransports extracellular Btn and 2xNa+ to cytosol);R-HSA-429581(SLC5A6 transports vitamins from extracellular region to cytosol);R-HSA-6803545(ATP7A transports cytosolic Cu2+ to phagosomal lumen);R-HSA-936802(ATP7A transports cytosolic Cu2+ to extracellular region)	5.11832	5.21318	7.21753	7.10314	5.55027	6.36121	4.19985	4.13771	6.40526	6.15265	5.73023	5.83939	1.17739	0.235595	0.00649301	0.999986	up	no
ENSG00000258315	C17orf49	106094;106099;106096;106093;106097;106095;106103;106098;106102	ENST00000546760;ENST00000550038;ENST00000552402;ENST00000546495;ENST00000439424;ENST00000549857;ENST00000547709;ENST00000552775;ENST00000547747	GO:0003677(DNA binding);GO:0005515(protein binding);GO:0005634(nucleus);GO:0005654(nucleoplasm);GO:0005829(cytosol);GO:0006325(chromatin organization);GO:0016589(NURF complex);GO:0042802(identical protein binding);GO:0071339(MLL1 complex);GO:0071339(MLL1 complex)	03082(ATP-dependent chromatin remodeling);03082(ATP-dependent chromatin remodeling)	NA	NA	chromosome 17 open reading frame 49 [Source:HGNC Symbol;Acc:HGNC:28737]	protein_coding;protein_coding_CDS_not_defined;retained_intron;nonsense_mediated_decay	NA	NA	31.1834	29.659	43.8434	53.595	50.2591	42.9298	33.2472	35.3253	25.6023	30.8417	30.7462	34.6076	1.3481	0.430925	0.00650022	0.999986	up	no
ENSG00000111729	CLEC4A	57423;57425	ENST00000229332;ENST00000352620	GO:0001818(negative regulation of cytokine production);GO:0002250(adaptive immune response);GO:0002376(immune system process);GO:0002470(plasmacytoid dendritic cell antigen processing and presentation);GO:0004888(transmembrane signaling receptor activity);GO:0005509(calcium ion binding);GO:0005537(mannose binding);GO:0005886(plasma membrane);GO:0007155(cell adhesion);GO:0007166(cell surface recep…	NA	NA	NA	C-type lectin domain family 4 member A [Source:HGNC Symbol;Acc:HGNC:13257]	protein_coding	DOID:7148(rheumatoid_arthritis);DOID:848(arthritis)	R-HSA-5621367(CLEC4A binds HIV and HCV glycoproteins)	0	0.437335	0.821489	0	0	0	0.56693	0.485221	0.265718	0.44636	0	0.325655	0.0887315	-3.49441	0.00655437	0.999986	down	yes
ENSG00000161847	RAVER1	126950;126944;126945;126948;126949;126946;126947	ENST00000706674;ENST00000617231;ENST00000592208;ENST00000591969;ENST00000706673;ENST00000585935;ENST00000593136	GO:0003676(nucleic acid binding);GO:0003723(RNA binding);GO:0003723(RNA binding)	NA	NA	NA	ribonucleoprotein, PTB binding 1 [Source:HGNC Symbol;Acc:HGNC:30296]	retained_intron;protein_coding;nonsense_mediated_decay;protein_coding_CDS_not_defined	NA	NA	8.99935	7.30165	5.71771	4.17051	6.99392	5.47355	9.1038	8.44395	9.60358	8.23446	7.26652	14.7693	0.699925	-0.514728	0.00656885	0.999986	down	no
ENSG00000089094	KDM2B	68245;68240;68231;68230;68243;68234;68239;68246;68236;68237;68248;68244;68233	ENST00000543852;ENST00000446152;ENST00000377069;ENST00000377071;ENST00000545022;ENST00000538503;ENST00000538046;ENST00000541511;ENST00000536036;ENST00000538243;ENST00000540191;ENST00000541318;ENST00000542973	GO:0000122(negative regulation of transcription by RNA polymerase II);GO:0000978(RNA polymerase II cis-regulatory region sequence-specific DNA binding);GO:0003677(DNA binding);GO:0003712(transcription coregulator activity);GO:0003723(RNA binding);GO:0005515(protein binding);GO:0005634(nucleus);GO:0005654(nucleoplasm);GO:0005694(chromosome);GO:0005730(nucleolus);GO:0006325(chromatin organization);…	03083(Polycomb repressive complex);03083(Polycomb repressive complex)	K10276	EC:1.14.11.27	lysine demethylase 2B [Source:HGNC Symbol;Acc:HGNC:13610]	protein_coding;retained_intron	DOID:3587(pancreatic_ductal_carcinoma);DOID:9952(acute_lymphoblastic_leukemia)	R-HSA-4722133(KDM2A, KDM2B, KDM4A demethylate MeK37-histone H3);R-HSA-5661114(KDM2A, KDM2B, KDM4A demethylate Me2K37-histone H3)	1.70912	1.80818	2.03278	1.74199	2.20755	1.86463	1.77932	1.96867	3.02704	3.10897	2.62931	3.57771	0.754717	-0.405993	0.00662987	0.999986	down	no
ENSG00000049239	H6PD	10742;10741	ENST00000602477;ENST00000377403	GO:0003824(catalytic activity);GO:0004345(glucose-6-phosphate dehydrogenase activity);GO:0005783(endoplasmic reticulum);GO:0005788(endoplasmic reticulum lumen);GO:0005975(carbohydrate metabolic process);GO:0006006(glucose metabolic process);GO:0006098(pentose-phosphate shunt);GO:0006739(NADP metabolic process);GO:0008152(metabolic process);GO:0009051(pentose-phosphate shunt, oxidative branch);GO:…	00030(Pentose phosphate pathway);00030(Pentose phosphate pathway)	K13937	EC:1.1.1.47;EC:3.1.1.31	hexose-6-phosphate dehydrogenase/glucose 1-dehydrogenase [Source:HGNC Symbol;Acc:HGNC:4795]	protein_coding	DOID:0090139(cortisone_reductase_deficiency);DOID:0090141(cortisone_reductase_deficiency_1);DOID:11612(polycystic_ovary_syndrome);DOID:225(syndrome);DOID:2355(anemia);DOID:2377(multiple_sclerosis);DOID:409(liver_disease);DOID:583(hemolytic_anemia);DOID:9351(diabetes_mellitus);DOID:9452(steatotic_liver_disease)	NA	0.637318	0.766391	0.704787	0.953752	0.821325	1.06083	0.874439	1.07335	0.778515	0.988758	1.41958	1.76181	0.763577	-0.389154	0.00665361	0.999986	down	no
ENSG00000287166	ENSG00000287166	236851	ENST00000668387	NA	NA	NA	NA	novel transcript	lncRNA	NA	NA	0	0	0.116878	0	0.046941	0	0.165748	0.077261	0	0.152791	0.138748	0.192721	0.0435643	-4.52071	0.00669245	0.999986	down	yes
ENSG00000163872	YEATS2	186285;186288;186286;186294;186293;186287	ENST00000305135;ENST00000472593;ENST00000432781;ENST00000468850;ENST00000481343;ENST00000497765	GO:0000122(negative regulation of transcription by RNA polymerase II);GO:0003714(transcription corepressor activity);GO:0005515(protein binding);GO:0005634(nucleus);GO:0005654(nucleoplasm);GO:0006338(chromatin remodeling);GO:0006355(regulation of DNA-templated transcription);GO:0006357(regulation of transcription by RNA polymerase II);GO:0017025(TBP-class protein binding);GO:0035267(NuA4 histone …	NA	NA	NA	YEATS domain containing 2 [Source:HGNC Symbol;Acc:HGNC:25489]	protein_coding;retained_intron	DOID:0111693(familial_adult_myoclonic_epilepsy_4)	R-HSA-3301237(KAT2 complexes acetylate histone H3);R-HSA-9677050(Formation of the GCN5-ATAC complex);R-HSA-9677051(Formation of the PCAF-ATAC complex)	2.52677	1.9568	1.87884	1.06134	1.29563	1.45703	2.75827	2.27033	2.10547	1.46201	1.91346	2.14585	0.818011	-0.289809	0.00675825	0.999986	down	no
ENSG00000236811	GAPDHP2	158640	ENST00000432206	NA	NA	NA	NA	glyceraldehyde-3-phosphate dehydrogenase pseudogene 2 [Source:HGNC Symbol;Acc:HGNC:16577]	processed_pseudogene	NA	NA	0.091326	0	0	0.284442	0	0.043473	0.153612	0.290788	0.201746	0.052917	0.896598	0.214266	0.0930103	-3.42647	0.00675925	0.999986	down	yes
ENSG00000109956	B3GAT1	55928;55931;55929;55932;55930	ENST00000531778;ENST00000524765;ENST00000392580;ENST00000531510;ENST00000312527	GO:0000139(Golgi membrane);GO:0005515(protein binding);GO:0005576(extracellular region);GO:0005783(endoplasmic reticulum);GO:0005789(endoplasmic reticulum membrane);GO:0005794(Golgi apparatus);GO:0005975(carbohydrate metabolic process);GO:0006024(glycosaminoglycan biosynthetic process);GO:0006486(protein glycosylation);GO:0008542(visual learning);GO:0015018(galactosylgalactosylxylosylprotein 3-be…	00515(Mannose type O-glycan biosynthesis);00515(Mannose type O-glycan biosynthesis)	K00735	EC:2.4.1.135	beta-1,3-glucuronyltransferase 1 [Source:HGNC Symbol;Acc:HGNC:921]	retained_intron;protein_coding;protein_coding_CDS_not_defined	DOID:1037(lymphoid_leukemia);DOID:1240(leukemia);DOID:162(cancer);DOID:1909(melanoma);DOID:3083(chronic_obstructive_pulmonary_disease);DOID:3770(pulmonary_fibrosis);DOID:399(tuberculosis);DOID:526(human_immunodeficiency_virus_infectious_disease);DOID:5419(schizophrenia)	R-HSA-1889955(B3GAT dimers transfer GlcA to tetrasaccharide linker)	0	0	0.0060832	0.253065	0.0259255	0.107956	0.0116162	0.0284363	0.0713627	0.17081	0.083356	0.0888037	0.249037	-2.00557	0.00678699	0.999986	down	yes
ENSG00000134256	CD101	21244;21245;21249;21246;21250	ENST00000256652;ENST00000682167;ENST00000467588;ENST00000369470;ENST00000460180	GO:0002763(positive regulation of myeloid leukocyte differentiation);GO:0005886(plasma membrane);GO:0007166(cell surface receptor signaling pathway);GO:0016020(membrane);GO:0016812(hydrolase activity, acting on carbon-nitrogen (but not peptide) bonds, in cyclic amides);GO:0070062(extracellular exosome);GO:0070062(extracellular exosome)	NA	NA	NA	CD101 molecule [Source:HGNC Symbol;Acc:HGNC:5949]	protein_coding;protein_coding_CDS_not_defined	DOID:7148(rheumatoid_arthritis);DOID:848(arthritis)	R-HSA-202248(Phosphorylation of PLC-gamma1)	3.77437	2.05503	1.31465	3.92767	4.00653	3.08648	3.36633	1.26407	0.759827	4.17897	2.4938	2.67534	1.36955	0.453697	0.00679162	0.999986	up	no
ENSG00000254122	PCDHGB7	207174	ENST00000612073	GO:0005509(calcium ion binding);GO:0005886(plasma membrane);GO:0007155(cell adhesion);GO:0007156(homophilic cell adhesion via plasma membrane adhesion molecules);GO:0007399(nervous system development);GO:0016020(membrane)	NA	NA	NA	protocadherin gamma subfamily B, 7 [Source:HGNC Symbol;Acc:HGNC:8714]	protein_coding	NA	NA	0.0090824	0	0	0	0	0	0.0112281	0.0324299	0.0254921	0	0.0811399	0.0871696	0.0419967	-4.57358	0.00680262	0.999986	down	yes
ENSG00000204706	MAMDC2-AS1	248343;248359;248355;248354;248357;248341;248360;248352;248356;248351;248348;248349	ENST00000626773;ENST00000448377;ENST00000610059;ENST00000591368;ENST00000377178;ENST00000627123;ENST00000420573;ENST00000585478;ENST00000451488;ENST00000414515;ENST00000630232;ENST00000626529	NA	NA	NA	NA	MAMDC2 antisense RNA 1 [Source:HGNC Symbol;Acc:HGNC:48719]	lncRNA	NA	NA	0	0	0.012615	0.00775635	0.00236274	0.00345446	0	0.00597357	0.0342129	0.0555093	0.0747919	0.0135908	0.170286	-2.55397	0.0068086	0.999986	down	yes
ENSG00000167286	CD3D	54073;54072;54074;54077;54075;54079;54076;54078	ENST00000300692;ENST00000695666;ENST00000534687;ENST00000392884;ENST00000695667;ENST00000695668;ENST00000529594;ENST00000526561	GO:0002250(adaptive immune response);GO:0002376(immune system process);GO:0004888(transmembrane signaling receptor activity);GO:0005515(protein binding);GO:0005737(cytoplasm);GO:0005886(plasma membrane);GO:0007166(cell surface receptor signaling pathway);GO:0009897(external side of plasma membrane);GO:0016020(membrane);GO:0030669(clathrin-coated endocytic vesicle membrane);GO:0042101(T cell recep…	04640(Hematopoietic cell lineage);04658(Th1 and Th2 cell differentiation);04659(Th17 cell differentiation);04660(T cell receptor signaling pathway);05142(Chagas disease);05162(Measles);05166(Human T-cell leukemia virus 1 infection);05169(Epstein-Barr virus infection);05170(Human immunodeficiency virus 1 infection);05235(PD-L1 expression and PD-1 checkpoint pathway in cancer);05340(Primary immunod…	NA	NA	CD3 delta subunit of T-cell receptor complex [Source:HGNC Symbol;Acc:HGNC:1673]	protein_coding;retained_intron;protein_coding_CDS_not_defined	DOID:0111972(immunodeficiency_19);DOID:612(primary_immunodeficiency_disease);DOID:627(severe_combined_immunodeficiency)	R-HSA-198955(TCR complex interacts with peptide antigen-presenting MHC Class I);R-HSA-202165(Phosphorylation of ITAM motifs in CD3 complexes);R-HSA-202168(Phosphorylation of ZAP-70 by Lck);R-HSA-202174(Activation of ZAP-70);R-HSA-202214(Dephosphorylation of Lck-pY505 by CD45);R-HSA-202216(Phosphorylation of SLP-76);R-HSA-202233(Inactivation of Lck by Csk);R-HSA-202245(Phosphorylation of TBSMs in …	60.1241	69.6715	102.66	85.3579	106.676	124.159	50.36	66.0124	79.5927	57.2375	131.072	95.72	1.21622	0.282406	0.00682714	0.999986	up	no
ENSG00000284882	ENSG00000284882	18694;18695	ENST00000646567;ENST00000644618	NA	NA	NA	NA	novel transcript	lncRNA	NA	NA	0.397921	0.210704	0.55416	0.625205	0.1	0.201921	0.289231	0.0580128	0.11582	0.183213	0	0.0939146	3.23301	1.69288	0.00683226	0.999986	up	yes
ENSG00000280721	LINC01943	145874;145898;145875	ENST00000625410;ENST00000628090;ENST00000629820	NA	NA	NA	NA	long intergenic non-protein coding RNA 1943 [Source:HGNC Symbol;Acc:HGNC:52767]	lncRNA	NA	NA	8.36106	37.3203	32.3893	52.865	18.7831	41.7365	7.01223	37.2071	26.769	40.1204	20.4625	33.9705	1.18264	0.242017	0.00683782	0.999986	up	no
ENSG00000244332	ENSG00000244332	37945	ENST00000432120	NA	NA	NA	NA	novel transcript, sense overlapping HELLS	lncRNA	NA	NA	2.6664	4.30646	0.099453	0.306669	0.146561	0.829284	3.11817	4.47828	3.05781	1.22728	0.539866	1.93734	0.369106	-1.43789	0.0068434	0.999986	down	yes
ENSG00000265354	TIMM23	34777	ENST00000580018	GO:0005515(protein binding);GO:0005739(mitochondrion);GO:0005743(mitochondrial inner membrane);GO:0005744(TIM23 mitochondrial import inner membrane translocase complex);GO:0005758(mitochondrial intermembrane space);GO:0006626(protein targeting to mitochondrion);GO:0006886(intracellular protein transport);GO:0008320(protein transmembrane transporter activity);GO:0015031(protein transport);GO:00160…	NA	NA	NA	translocase of inner mitochondrial membrane 23 [Source:HGNC Symbol;Acc:HGNC:17312]	protein_coding	DOID:767(muscular_atrophy)	R-HSA-1299475(TIMM23 PAM translocates proteins from the mitochondrial intermembrane space to the mitochondrial matrix);R-HSA-1299476(MPP cleaves targeting peptide (presequence) of inner membrane precursors);R-HSA-1299478(MPP cleaves targeting peptide (presequence) of matrix precursors);R-HSA-1299480(Precursor proteins enter TIMM23 PAM);R-HSA-1299481(TIMM9:TIMM10 binds hydrophobic proteins);R-HSA-…	111.877	143.624	165.266	130.766	126.856	139.357	104.227	129.232	130.31	121.491	129.452	127.251	1.14129	0.190666	0.00687557	0.999986	up	no
ENSG00000233762	RPS15P4	151388	ENST00000433675	NA	NA	NA	NA	ribosomal protein S15 pseudogene 4 [Source:HGNC Symbol;Acc:HGNC:35712]	processed_pseudogene	NA	NA	24.8837	24.0205	22.099	19.1189	24.2825	20.3821	17.9824	21.2111	13.9571	14.453	28.1222	15.7439	1.29053	0.367966	0.00689006	0.999986	up	no
ENSG00000186312	CA5BP1	766	ENST00000435806	NA	NA	NA	NA	carbonic anhydrase 5B pseudogene 1 [Source:HGNC Symbol;Acc:HGNC:29544]	transcribed_unprocessed_pseudogene	NA	NA	1.48097	0.802754	0.398592	0.650177	0	0	1.27579	1.35086	1.30957	1.21697	1.52944	1.26425	0.215768	-2.21245	0.0068983	0.999986	down	yes
ENSG00000099995	SF3A1	169200;169209;169206;169205;169204;169203;169208;169207	ENST00000215793;ENST00000496189;ENST00000471037;ENST00000447376;ENST00000498259;ENST00000485618;ENST00000463818;ENST00000471342	GO:0000389(mRNA 3'-splice site recognition);GO:0000398(mRNA splicing, via spliceosome);GO:0003723(RNA binding);GO:0005515(protein binding);GO:0005634(nucleus);GO:0005654(nucleoplasm);GO:0005681(spliceosomal complex);GO:0005684(U2-type spliceosomal complex);GO:0005686(U2 snRNP);GO:0006396(RNA processing);GO:0006397(mRNA processing);GO:0008380(RNA splicing);GO:0016607(nuclear speck);GO:0045292(mRNA…	03040(Spliceosome);03040(Spliceosome)	NA	NA	splicing factor 3a subunit 1 [Source:HGNC Symbol;Acc:HGNC:10765]	protein_coding;retained_intron;nonsense_mediated_decay	NA	R-HSA-9770129(Formation of the Spliceosomal A complex);R-HSA-9770131(Formation of the Spliceosomal B* complex);R-HSA-9770132(Formation of the Spliceosomal Pre-B complex);R-HSA-9770142(Formation of the Spliceosomal B complex);R-HSA-9770145(Formation of the Spliceosomal Bact complex)	6.94035	5.89857	6.15768	5.61811	6.78956	5.48059	6.07462	5.80699	10.6493	10.4204	9.94776	14.12	0.70408	-0.50619	0.00692342	0.999986	down	no
ENSG00000126261	UBA2	131077;131074;131080;131079;131076;131082;131081;131075;131078;131083	ENST00000246548;ENST00000607361;ENST00000592672;ENST00000439527;ENST00000590048;ENST00000592791;ENST00000591016;ENST00000586313;ENST00000592841;ENST00000588585	GO:0000166(nucleotide binding);GO:0000287(magnesium ion binding);GO:0005515(protein binding);GO:0005524(ATP binding);GO:0005634(nucleus);GO:0005654(nucleoplasm);GO:0005737(cytoplasm);GO:0008641(ubiquitin-like modifier activating enzyme activity);GO:0016740(transferase activity);GO:0016925(protein sumoylation);GO:0019948(SUMO activating enzyme activity);GO:0031510(SUMO activating enzyme complex);G…	04120(Ubiquitin mediated proteolysis);04120(Ubiquitin mediated proteolysis)	K10685	EC:6.2.1.45	ubiquitin like modifier activating enzyme 2 [Source:HGNC Symbol;Acc:HGNC:30661]	protein_coding;nonsense_mediated_decay;retained_intron;protein_coding_CDS_not_defined	DOID:2531(hematologic_cancer)	R-HSA-2990833(Conjugation of SUMO1 to UBA2:SAE1);R-HSA-2993769(Transfer of SUMO3 from E1 to UBE2I (UBC9));R-HSA-2993780(Transfer of SUMO1 from E1 to UBE2I (UBC9));R-HSA-2993781(Conjugation of SUMO3 to UBA2:SAE1);R-HSA-2993784(Conjugation of SUMO2 to UBA2:SAE1);R-HSA-2993790(Transfer of SUMO2 from E1 to UBE2I (UBC9))	13.2609	12.9512	14.5249	13.1172	12.4603	14.7552	12.7448	13.5775	21.9485	18.9547	21.4537	18.8355	0.799624	-0.322606	0.00692505	0.999986	down	no
ENSG00000136404	TM6SF1	90967;90971;90968;90975;90969;90966;90972;90970	ENST00000322019;ENST00000564988;ENST00000379384;ENST00000561551;ENST00000258909;ENST00000379390;ENST00000565982;ENST00000565774	GO:0003674(molecular_function);GO:0005515(protein binding);GO:0005764(lysosome);GO:0005765(lysosomal membrane);GO:0008150(biological_process);GO:0016020(membrane);GO:0016020(membrane)	NA	NA	NA	transmembrane 6 superfamily member 1 [Source:HGNC Symbol;Acc:HGNC:11860]	protein_coding;protein_coding_CDS_not_defined;nonsense_mediated_decay	DOID:9452(steatotic_liver_disease)	NA	7.16821	4.01874	5.50064	8.8447	2.19728	3.11844	5.95236	3.87674	3.7235	6.34639	0.648145	2.69525	1.47908	0.5647	0.00698791	0.999986	up	no
ENSG00000174276	ZNHIT2	48556	ENST00000310597	GO:0005515(protein binding);GO:0046872(metal ion binding)	NA	NA	NA	zinc finger HIT-type containing 2 [Source:HGNC Symbol;Acc:HGNC:1177]	protein_coding	NA	NA	10.3488	9.74616	7.10973	10.7135	12.5747	9.75954	8.08924	9.1448	5.94822	8.33929	9.14843	9.2552	1.25012	0.322066	0.00701807	0.999986	up	no
ENSG00000116584	ARHGEF2	23957;23968;23976;23969;23971;23974;23959;23965;23960;23958;23975;23962;23973;23963;23972;23977;23961;23967;23970;23964	ENST00000313695;ENST00000470975;ENST00000465079;ENST00000608543;ENST00000471589;ENST00000609707;ENST00000462460;ENST00000313667;ENST00000673475;ENST00000361247;ENST00000487755;ENST00000470541;ENST00000476273;ENST00000696600;ENST00000497907;ENST00000495070;ENST00000477754;ENST00000474428;ENST00000470874;ENST00000696601	GO:0000902(cell morphogenesis);GO:0002376(immune system process);GO:0005085(guanyl-nucleotide exchange factor activity);GO:0005515(protein binding);GO:0005737(cytoplasm);GO:0005794(Golgi apparatus);GO:0005819(spindle);GO:0005829(cytosol);GO:0005856(cytoskeleton);GO:0005874(microtubule);GO:0005886(plasma membrane);GO:0005923(bicellular tight junction);GO:0005925(focal adhesion);GO:0006886(intracel…	04530(Tight junction);05130(Pathogenic Escherichia coli infection);05131(Shigellosis);05418(Fluid shear stress and atherosclerosis);05418(Fluid shear stress and atherosclerosis)	NA	NA	Rho/Rac guanine nucleotide exchange factor 2 [Source:HGNC Symbol;Acc:HGNC:682]	protein_coding;retained_intron;protein_coding_CDS_not_defined;nonsense_mediated_decay	DOID:0080312(neurodevelopmental_disorder_with_midbrain_and_hindbrain_malformations);DOID:162(cancer);DOID:1909(melanoma);DOID:4766(embryoma)	R-HSA-205039(p75NTR indirectly activates RAC and Cdc42 via a guanyl-nucleotide exchange factor);R-HSA-419166(GEFs activate RhoA,B,C);R-HSA-8980691(RHOA GEFs activate RHOA);R-HSA-9013023(RHOB GEFs activate RHOB)	3.96304	2.5102	1.76826	2.07777	2.11089	2.30412	3.66821	3.23512	2.6419	2.72463	2.89244	3.4298	0.803466	-0.315691	0.00703449	0.999986	down	no
ENSG00000167987	VPS37C	47117;47120;47119;47118	ENST00000301765;ENST00000535818;ENST00000536000;ENST00000538036	GO:0000813(ESCRT I complex);GO:0005515(protein binding);GO:0005768(endosome);GO:0006612(protein targeting to membrane);GO:0006623(protein targeting to vacuole);GO:0009056(catabolic process);GO:0010008(endosome membrane);GO:0015031(protein transport);GO:0016020(membrane);GO:0016236(macroautophagy);GO:0031902(late endosome membrane);GO:0036258(multivesicular body assembly);GO:0039702(viral budding …	04144(Endocytosis);04144(Endocytosis)	NA	NA	VPS37C subunit of ESCRT-I [Source:HGNC Symbol;Acc:HGNC:26097]	protein_coding;retained_intron	NA	R-HSA-184269(Monoubiquitinated N-myristoyl GAG polyprotein is targeted to the late endosomal vesicle membrane by the ESCRT-I complex);R-HSA-3149434(Transport of GAG to the Plasma Membrane);R-HSA-3159227(HIV Virion Budding);R-HSA-3159232(Recruitment Of HIV Virion Budding Machinery);R-HSA-917696(Cargo Sequestration);R-HSA-917730(Cargo Recognition And Sorting);R-HSA-9610942(HCMV Formation of Final E…	0.838398	0.561807	0.375241	0.222092	0.418094	0.37801	0.621206	0.640477	1.17074	0.992822	0.771829	1.07014	0.525085	-0.929378	0.00705547	0.999986	down	no
ENSG00000170315	UBB	107603;107605;107610;107604;107602;107606;107608;107607;107609	ENST00000577640;ENST00000302182;ENST00000614404;ENST00000535788;ENST00000577958;ENST00000578649;ENST00000395837;ENST00000395839;ENST00000578706	GO:0005515(protein binding);GO:0005615(extracellular space);GO:0005634(nucleus);GO:0005654(nucleoplasm);GO:0005737(cytoplasm);GO:0005739(mitochondrion);GO:0005741(mitochondrial outer membrane);GO:0005789(endoplasmic reticulum membrane);GO:0005829(cytosol);GO:0005886(plasma membrane);GO:0007141(male meiosis I);GO:0007144(female meiosis I);GO:0008584(male gonad development);GO:0008585(female gonad …	04120(Ubiquitin mediated proteolysis);04137(Mitophagy - animal);04140(Autophagy - animal);05012(Parkinson disease);05022(Pathways of neurodegeneration - multiple diseases);05131(Shigellosis);05167(Kaposi sarcoma-associated herpesvirus infection);05167(Kaposi sarcoma-associated herpesvirus infection)	NA	NA	ubiquitin B [Source:HGNC Symbol;Acc:HGNC:12463]	protein_coding;protein_coding_CDS_not_defined	DOID:10652(Alzheimer's_disease);DOID:162(cancer);DOID:4752(multiple_system_atrophy);DOID:633(myositis)	R-HSA-1022127(Ub-unfolded protein:(GlcNAc)2 (Man)9-5 translocates from ERQC to cytosol);R-HSA-110307(REV1 binds AP-dsDNA);R-HSA-110308(REV1 inserts dCMP opposite to AP sites in DNA);R-HSA-110311(POLZ extends translesion synthesis);R-HSA-110316(POLH binds monoUb:K164-PCNA at damaged TT-CPD-DNA template);R-HSA-110317(Insertion of correct bases opposite the lesion by POLH);R-HSA-110319(Elongation by…	777.28	677.052	764.847	784.308	755.461	766.835	764.75	622.58	683.056	574.084	636.365	723.785	1.17915	0.237747	0.0070958	0.999986	up	no
ENSG00000251364	SYT9-AS1	42816;42814;42823;42822;42813;42833;42819;42817;42815;42827;42826;42821;42824	ENST00000622955;ENST00000671315;ENST00000664943;ENST00000504206;ENST00000530201;ENST00000702494;ENST00000654089;ENST00000530846;ENST00000514126;ENST00000533684;ENST00000526706;ENST00000525534;ENST00000691856	NA	NA	NA	NA	SYT9 antisense RNA 1 [Source:HGNC Symbol;Acc:HGNC:56173]	lncRNA	NA	NA	0.0990361	0.0618586	0.174475	0.0668083	0.119495	0.128028	0.171516	0.136382	0.260842	0.107482	0.197683	0.166779	0.638203	-0.647914	0.00709836	0.999986	down	no
ENSG00000085871	MGST2	195960;195959;195961;195964;195962;195965;195963	ENST00000265498;ENST00000616265;ENST00000506797;ENST00000503816;ENST00000515137;ENST00000515067;ENST00000502587	GO:0004364(glutathione transferase activity);GO:0004464(leukotriene-C4 synthase activity);GO:0004602(glutathione peroxidase activity);GO:0005515(protein binding);GO:0005635(nuclear envelope);GO:0005783(endoplasmic reticulum);GO:0005789(endoplasmic reticulum membrane);GO:0005886(plasma membrane);GO:0006629(lipid metabolic process);GO:0006691(leukotriene metabolic process);GO:0006750(glutathione bi…	00480(Glutathione metabolism);00980(Metabolism of xenobiotics by cytochrome P450);00982(Drug metabolism - cytochrome P450);00983(Drug metabolism - other enzymes);05200(Pathways in cancer);05204(Chemical carcinogenesis - DNA adducts);05207(Chemical carcinogenesis - receptor activation);05208(Chemical carcinogenesis - reactive oxygen species);05225(Hepatocellular carcinoma);05418(Fluid shear stress…	K00799	EC:2.5.1.18	microsomal glutathione S-transferase 2 [Source:HGNC Symbol;Acc:HGNC:7063]	protein_coding;nonsense_mediated_decay;protein_coding_CDS_not_defined;retained_intron	NA	R-HSA-176059(GST trimers transfer GS from GSH to luminal substrates);R-HSA-5423653(MGST trimers transfer GS from GSH to AFXBO and AFNBO)	0.74545	0.552638	1.88335	1.62152	0.536029	0.536827	0.618128	0.449255	1.28496	0.903764	0.371565	0.388841	1.4533	0.539334	0.00711006	0.999986	up	no
ENSG00000213246	SUPT4H1	114620;114617;114618;114619;114615;114621;114614	ENST00000580947;ENST00000577396;ENST00000581204;ENST00000581540;ENST00000225504;ENST00000579289;ENST00000581166	GO:0000122(negative regulation of transcription by RNA polymerase II);GO:0000993(RNA polymerase II complex binding);GO:0005515(protein binding);GO:0005634(nucleus);GO:0005654(nucleoplasm);GO:0006325(chromatin organization);GO:0006355(regulation of DNA-templated transcription);GO:0006368(transcription elongation by RNA polymerase II promoter);GO:0008270(zinc ion binding);GO:0032044(DSIF complex);G…	03250(Viral life cycle - HIV-1);03250(Viral life cycle - HIV-1)	NA	NA	SPT4 homolog, DSIF elongation factor subunit [Source:HGNC Symbol;Acc:HGNC:11467]	protein_coding;retained_intron;nonsense_mediated_decay;protein_coding_CDS_not_defined	NA	R-HSA-112379(Recruitment of elongation factors to form elongation complex);R-HSA-112381(Hyperphosphorylation (Ser2) of RNA Pol II CTD by P-TEFb complex);R-HSA-112385(Addition of nucleotides leads to transcript elongation);R-HSA-112392(Resumption of elongation after recovery from pausing);R-HSA-112395(Abortive termination of elongation after arrest);R-HSA-112396(Separation of elongating transcript…	44.7112	48.0192	32.787	43.6365	40.0987	41.3929	38.2759	41.0913	29.327	34.7575	43.831	38.2987	1.15714	0.210563	0.00711048	0.999986	up	no
ENSG00000100138	SNU13	171051;171059;171052;171064;171054;171060;171055;171057;171053;171061	ENST00000401959;ENST00000469028;ENST00000648161;ENST00000469522;ENST00000215956;ENST00000649722;ENST00000463675;ENST00000648350;ENST00000648674;ENST00000488571	GO:0000398(mRNA splicing, via spliceosome);GO:0000470(maturation of LSU-rRNA);GO:0000492(box C/D snoRNP assembly);GO:0001651(dense fibrillar component);GO:0003723(RNA binding);GO:0005515(protein binding);GO:0005634(nucleus);GO:0005654(nucleoplasm);GO:0005681(spliceosomal complex);GO:0005690(U4atac snRNP);GO:0005730(nucleolus);GO:0006397(mRNA processing);GO:0007338(single fertilization);GO:0008380…	03008(Ribosome biogenesis in eukaryotes);03040(Spliceosome);03040(Spliceosome)	NA	NA	small nuclear ribonucleoprotein 13 [Source:HGNC Symbol;Acc:HGNC:7819]	protein_coding;protein_coding_CDS_not_defined;nonsense_mediated_decay	DOID:162(cancer)	R-HSA-6790906(EMG1 of the SSU processome methylates pseudouridine-1248 of 18S rRNA yielding N(1)-methylpseudouridine-1248);R-HSA-6790907(Box C/D snoRNP methylates ribonucleotides in pre-rRNA yielding 2'-O-methylribonucleotides);R-HSA-6791221(30S pre-rRNA is nucleolytically processed at site 1 to yield 21S pre-rRNA);R-HSA-6791222(21S pre-rRNA is nucleolytically processed at site E (site2a) to yiel…	88.5673	89.8589	76.3827	71.191	84.4258	75.1305	82.9821	84.5407	65.9434	57.0271	83.338	71.5963	1.1407	0.189917	0.00712301	0.999986	up	no
ENSG00000290103	ENSG00000290103	225001	ENST00000702981	NA	NA	NA	NA	novel transcript	lncRNA	NA	NA	0.265909	0.251029	0.866055	0.170216	0.457453	0.870751	0	0	0.395616	0.112305	0	1.29546	6.33802	2.66403	0.00712372	0.999986	up	yes
ENSG00000153207	AHCTF1	31585;31586;31588;31587;31583;31582	ENST00000648844;ENST00000498601;ENST00000477526;ENST00000483900;ENST00000366508;ENST00000470300	GO:0000775(chromosome, centromeric region);GO:0000776(kinetochore);GO:0000785(chromatin);GO:0003677(DNA binding);GO:0005634(nucleus);GO:0005635(nuclear envelope);GO:0005643(nuclear pore);GO:0005654(nucleoplasm);GO:0005694(chromosome);GO:0005737(cytoplasm);GO:0005829(cytosol);GO:0006913(nucleocytoplasmic transport);GO:0007049(cell cycle);GO:0015031(protein transport);GO:0016363(nuclear matrix);GO:…	03013(Nucleocytoplasmic transport);03013(Nucleocytoplasmic transport)	NA	NA	AT-hook containing transcription factor 1 [Source:HGNC Symbol;Acc:HGNC:24618]	protein_coding;nonsense_mediated_decay;retained_intron;protein_coding_CDS_not_defined	NA	R-HSA-141409(Mad1 binds kinetochore);R-HSA-141422(MAD2 converted to an inhibitory state via interaction with Mad1);R-HSA-141431(MAD2 associates with the Mad1 kinetochore complex);R-HSA-141439(Release of activated MAD2 from kinetochores);R-HSA-1638803(Phosphorylation of cohesin by PLK1 at centromeres);R-HSA-1638821(PP2A-B56 dephosphorylates centromeric cohesin);R-HSA-2467809(ESPL1 (Separase) cleav…	3.17271	2.64511	3.59216	3.20577	3.46886	3.54761	3.85187	3.76107	4.64399	3.34544	4.88206	3.89199	0.840267	-0.25108	0.00713738	0.999986	down	no
ENSG00000103404	USP31	96909;96906;96908	ENST00000563525;ENST00000219689;ENST00000567975	GO:0004843(cysteine-type deubiquitinase activity);GO:0005634(nucleus);GO:0006508(proteolysis);GO:0008233(peptidase activity);GO:0008234(cysteine-type peptidase activity);GO:0016579(protein deubiquitination);GO:0016787(hydrolase activity);GO:0016787(hydrolase activity)	NA	K11852	EC:3.4.19.12	ubiquitin specific peptidase 31 [Source:HGNC Symbol;Acc:HGNC:20060]	protein_coding	NA	NA	1.39913	1.12269	0.744543	0.957691	0.78608	0.709458	0.90369	1.29165	0.449114	0.392638	1.03783	0.258302	1.54894	0.63128	0.00717114	0.999986	up	no
ENSG00000173366	ENSG00000173366	177719	ENST00000494383	GO:0002218(activation of innate immune response);GO:0002376(immune system process);GO:0003779(actin binding);GO:0005515(protein binding);GO:0005737(cytoplasm);GO:0005764(lysosome);GO:0005768(endosome);GO:0005783(endoplasmic reticulum);GO:0005789(endoplasmic reticulum membrane);GO:0006954(inflammatory response);GO:0007165(signal transduction);GO:0016020(membrane);GO:0030837(negative regulation of …	NA	NA	NA	novel twinfilin, actin-binding protein, homolog 2 (Drosophila) (TWF2) and toll-like receptor 9 (TLR9) protein	protein_coding	NA	NA	0	0.760956	0	0	1.31033	1.83542	0.531712	0.653704	0.693116	1.02529	0.962313	2.33449	0.0419966	-4.57358	0.00723737	0.999986	down	yes
ENSG00000137449	CPEB2	189670;189674;189677;189673;189678;189672;189669;189671	ENST00000345451;ENST00000442003;ENST00000503926;ENST00000382401;ENST00000509684;ENST00000382395;ENST00000538197;ENST00000507071	GO:0000900(mRNA regulatory element binding translation repressor activity);GO:0003676(nucleic acid binding);GO:0003723(RNA binding);GO:0003730(mRNA 3'-UTR binding);GO:0005095(GTPase inhibitor activity);GO:0005634(nucleus);GO:0005737(cytoplasm);GO:0006412(translation);GO:0006417(regulation of translation);GO:0008135(translation factor activity, RNA binding);GO:0032869(cellular response to insulin …	04114(Oocyte meiosis);04914(Progesterone-mediated oocyte maturation);04914(Progesterone-mediated oocyte maturation)	NA	NA	cytoplasmic polyadenylation element binding protein 2 [Source:HGNC Symbol;Acc:HGNC:21745]	protein_coding;retained_intron	NA	NA	0.420141	0.346245	0.241357	0.471241	0.176499	0.170287	0.635273	0.397953	0.285066	0.671227	0.506048	0.388897	0.642048	-0.639247	0.007259	0.999986	down	no
ENSG00000102710	SUPT20H	71026;71024;71031;71032;71023;71038;71028;71037;71034;71029;71040;71030;71041;71039;71020;71027;71022;71021;71035;71019;71033;71036;71025	ENST00000469488;ENST00000475892;ENST00000493537;ENST00000476539;ENST00000360252;ENST00000497318;ENST00000473871;ENST00000476109;ENST00000478911;ENST00000464744;ENST00000471868;ENST00000466563;ENST00000488590;ENST00000470359;ENST00000490716;ENST00000356185;ENST00000495071;ENST00000350612;ENST00000464572;ENST00000484078;ENST00000490602;ENST00000483241;ENST00000472948	GO:0000124(SAGA complex);GO:0003712(transcription coregulator activity);GO:0005515(protein binding);GO:0005634(nucleus);GO:0006282(regulation of DNA repair);GO:0006357(regulation of transcription by RNA polymerase II);GO:0006914(autophagy);GO:0007369(gastrulation);GO:0043484(regulation of RNA splicing);GO:0045893(positive regulation of DNA-templated transcription);GO:0070461(SAGA-type complex);GO…	04140(Autophagy - animal);04140(Autophagy - animal)	NA	NA	SPT20 homolog, SAGA complex component [Source:HGNC Symbol;Acc:HGNC:20596]	protein_coding;retained_intron;protein_coding_CDS_not_defined;nonsense_mediated_decay	DOID:10286(prostate_carcinoma);DOID:162(cancer)	R-HSA-3301237(KAT2 complexes acetylate histone H3)	4.84283	5.19788	5.60927	5.7278	5.7296	5.58329	5.52393	5.45643	8.07689	9.23765	6.80322	7.51245	0.81132	-0.301657	0.00733615	0.999986	down	no
ENSG00000113269	RNF130	210411;210414;210418;210420;210415;210422;210417;210416	ENST00000522208;ENST00000521389;ENST00000520911;ENST00000519708;ENST00000261947;ENST00000523487;ENST00000521901;ENST00000520564	GO:0004842(ubiquitin-protein transferase activity);GO:0005737(cytoplasm);GO:0006511(ubiquitin-dependent protein catabolic process);GO:0006915(apoptotic process);GO:0012501(programmed cell death);GO:0016020(membrane);GO:0016567(protein ubiquitination);GO:0016740(transferase activity);GO:0046872(metal ion binding);GO:0061630(ubiquitin protein ligase activity);GO:0061630(ubiquitin protein ligase act…	NA	K15701	EC:2.3.2.27	ring finger protein 130 [Source:HGNC Symbol;Acc:HGNC:18280]	protein_coding;nonsense_mediated_decay;retained_intron;protein_coding_CDS_not_defined	NA	R-HSA-983140(Transfer of Ub from E2 to substrate and release of E2);R-HSA-983147(Release of E3 from polyubiquitinated substrate);R-HSA-983156(Polyubiquitination of substrate);R-HSA-983157(Interaction of E3 with substrate and E2-Ub complex)	1.58289	2.05326	1.76829	2.20419	1.07645	1.94895	1.22183	2.16051	1.24218	1.60153	1.23212	1.09155	1.29577	0.373814	0.00734679	0.999986	up	no
ENSG00000142327	RNPEPL1	157042;157034;157036;157035;157041;157033;157037;157039;157040	ENST00000437406;ENST00000270357;ENST00000481757;ENST00000486058;ENST00000471657;ENST00000451363;ENST00000493398;ENST00000460884;ENST00000498042	GO:0004177(aminopeptidase activity);GO:0004239(obsolete methionyl aminopeptidase activity);GO:0006508(proteolysis);GO:0008233(peptidase activity);GO:0008237(metallopeptidase activity);GO:0008270(zinc ion binding);GO:0016787(hydrolase activity);GO:0046872(metal ion binding);GO:0070006(metalloaminopeptidase activity);GO:0070006(metalloaminopeptidase activity)	NA	K09605	EC:3.4.11.-	arginyl aminopeptidase like 1 [Source:HGNC Symbol;Acc:HGNC:10079]	protein_coding;retained_intron	NA	NA	5.11037	4.41663	4.66323	6.83324	5.89513	6.00039	5.06968	5.96403	1.4598	2.76837	5.34179	3.78325	1.52672	0.610435	0.00739642	0.999986	up	no
ENSG00000257727	CNPY2	62761;62759;62763;62757;62765;62767;62760;62766;62756;62762;62764;62758	ENST00000551286;ENST00000553191;ENST00000551276;ENST00000273308;ENST00000548013;ENST00000546388;ENST00000551475;ENST00000553164;ENST00000546466;ENST00000551720;ENST00000547570;ENST00000546937	GO:0005515(protein binding);GO:0005783(endoplasmic reticulum);GO:0010629(negative regulation of gene expression);GO:0010988(regulation of low-density lipoprotein particle clearance);GO:1905599(positive regulation of low-density lipoprotein receptor activity);GO:1905599(positive regulation of low-density lipoprotein receptor activity)	NA	NA	NA	canopy FGF signaling regulator 2 [Source:HGNC Symbol;Acc:HGNC:13529]	protein_coding;nonsense_mediated_decay;protein_coding_CDS_not_defined;retained_intron	DOID:10283(prostate_cancer)	NA	51.1386	44.1031	38.5792	39.2191	38.0408	37.3959	46.8916	43.5039	36.034	29.1371	33.556	33.2997	1.16953	0.225926	0.00742726	0.999986	up	no
ENSG00000076604	TRAF4	109301;109299;109303;109304;109313;109315;109302;109306;109308;109310;109314;109312;109311;109300	ENST00000461195;ENST00000262395;ENST00000422344;ENST00000586813;ENST00000578917;ENST00000580073;ENST00000498540;ENST00000394925;ENST00000475329;ENST00000584944;ENST00000469529;ENST00000454852;ENST00000473421;ENST00000478021	GO:0001650(fibrillar center);GO:0002376(immune system process);GO:0005164(tumor necrosis factor receptor binding);GO:0005515(protein binding);GO:0005634(nucleus);GO:0005654(nucleoplasm);GO:0005737(cytoplasm);GO:0005829(cytosol);GO:0005856(cytoskeleton);GO:0005886(plasma membrane);GO:0005923(bicellular tight junction);GO:0006915(apoptotic process);GO:0007165(signal transduction);GO:0007250(activat…	04657(IL-17 signaling pathway);05200(Pathways in cancer);05222(Small cell lung cancer);05222(Small cell lung cancer)	NA	NA	TNF receptor associated factor 4 [Source:HGNC Symbol;Acc:HGNC:12034]	retained_intron;protein_coding;nonsense_mediated_decay	DOID:162(cancer);DOID:3459(breast_carcinoma);DOID:3910(lung_adenocarcinoma)	NA	14.7931	11.5222	6.6361	7.2	8.11136	6.18897	12.9368	13.4459	11.1916	11.032	10.6768	12.0028	0.757808	-0.400097	0.0074313	0.999986	down	no
ENSG00000141519	CCDC40	118067;118081;118073;118078;118069;118074;118068;118083;118070;118066	ENST00000397545;ENST00000572253;ENST00000572083;ENST00000574799;ENST00000269318;ENST00000576241;ENST00000572270;ENST00000574933;ENST00000374876;ENST00000374877	GO:0001947(heart looping);GO:0003341(cilium movement);GO:0003351(epithelial cilium movement involved in extracellular fluid movement);GO:0003356(regulation of cilium beat frequency);GO:0003674(molecular_function);GO:0005515(protein binding);GO:0005576(extracellular region);GO:0005737(cytoplasm);GO:0005929(cilium);GO:0005930(axoneme);GO:0030317(flagellated sperm motility);GO:0030324(lung developme…	NA	NA	NA	coiled-coil domain containing 40 [Source:HGNC Symbol;Acc:HGNC:26090]	protein_coding;retained_intron;protein_coding_CDS_not_defined	DOID:0110623(primary_ciliary_dyskinesia_15);DOID:9562(primary_ciliary_dyskinesia)	NA	0.079454	0.144985	0	0.0167724	0.0553465	0.0130082	0.107189	0.0974843	0.0246984	0.0930313	0.163054	0.0903404	0.335762	-1.57449	0.00744053	0.999986	down	yes
ENSG00000185883	ATP6V0C	94231;94226;94228;94229	ENST00000564973;ENST00000330398;ENST00000568562;ENST00000565223	GO:0000139(Golgi membrane);GO:0000220(vacuolar proton-transporting V-type ATPase, V0 domain);GO:0005515(protein binding);GO:0005765(lysosomal membrane);GO:0005773(vacuole);GO:0005774(vacuolar membrane);GO:0005886(plasma membrane);GO:0005925(focal adhesion);GO:0006811(ion transport);GO:0007035(vacuolar acidification);GO:0007042(lysosomal lumen acidification);GO:0010008(endosome membrane);GO:001507…	00190(Oxidative phosphorylation);04142(Lysosome);04145(Phagosome);04721(Synaptic vesicle cycle);04966(Collecting duct acid secretion);05110(Vibrio cholerae infection);05120(Epithelial cell signaling in Helicobacter pylori infection);05152(Tuberculosis);05165(Human papillomavirus infection);05323(Rheumatoid arthritis);05323(Rheumatoid arthritis)	NA	NA	ATPase H+ transporting V0 subunit c [Source:HGNC Symbol;Acc:HGNC:855]	protein_coding	DOID:1612(breast_cancer);DOID:1826(epilepsy);DOID:3963(thyroid_gland_carcinoma)	R-HSA-1222516(Intraphagosomal pH is lowered to 5 by V-ATPase);R-HSA-5252133(ATP6AP1 binds V-ATPase);R-HSA-6798739(Exocytosis of azurophil granule membrane proteins);R-HSA-6798747(Exocytosis of tertiary granule membrane proteins);R-HSA-6800426(Exocytosis of ficolin-rich granule membrane proteins);R-HSA-74723(Endosome acidification);R-HSA-917841(Acidification of Tf:TfR1 containing endosome);R-HSA-9…	15.7204	12.1792	10.0662	14.6513	15.664	10.9262	11.0527	12.2483	22.2527	36.3694	27.1773	24.3059	0.659972	-0.599524	0.00744328	0.999986	down	no
ENSG00000088038	CNOT3	137214;137217;137220;137219;137218;137216;137221;137225;137222;137223;137227	ENST00000644245;ENST00000221232;ENST00000617930;ENST00000642159;ENST00000440571;ENST00000618939;ENST00000358389;ENST00000644707;ENST00000613073;ENST00000457463;ENST00000471126	GO:0000289(nuclear-transcribed mRNA poly(A) tail shortening);GO:0000932(P-body);GO:0001829(trophectodermal cell differentiation);GO:0005515(protein binding);GO:0005634(nucleus);GO:0005737(cytoplasm);GO:0005829(cytosol);GO:0006355(regulation of DNA-templated transcription);GO:0006417(regulation of translation);GO:0030014(CCR4-NOT complex);GO:0030015(CCR4-NOT core complex);GO:0031047(gene silencing…	03018(RNA degradation);03018(RNA degradation)	NA	NA	CCR4-NOT transcription complex subunit 3 [Source:HGNC Symbol;Acc:HGNC:7879]	protein_coding;retained_intron;nonsense_mediated_decay	NA	R-HSA-429955(CCR4-NOT complex deadenylates mRNA);R-HSA-6798044(BTG2 binds CCR4-NOT complex);R-HSA-9817692(BTG4 binds CNOT7 of the CCR4-NOT complex, PABPN1L, and eIF4E of the mRNP);R-HSA-9819200(ZFP36L2 binds CNOT6L of CCR4-CNOT complex and an AU-rich element in mRNA);R-HSA-9822311(CCR4-NOT deadenylates mRNA in CCR4-NOT:BTG4:PABPN1L:mRNP);R-HSA-9822335(CCR4-NOT(CNOT6L) deadenylates mRNA in CCR4-NO…	1.33249	1.10885	0.756467	0.750156	1.15627	0.722021	1.15345	0.875262	1.86442	1.87513	2.09517	2.77895	0.593618	-0.752393	0.00744548	0.999986	down	no
ENSG00000169429	CXCL8	192149;192153;192152;192150	ENST00000696131;ENST00000307407;ENST00000483500;ENST00000401931	GO:0001525(angiogenesis);GO:0002237(response to molecule of bacterial origin);GO:0005125(cytokine activity);GO:0005153(interleukin-8 receptor binding);GO:0005515(protein binding);GO:0005576(extracellular region);GO:0005615(extracellular space);GO:0006935(chemotaxis);GO:0006952(defense response);GO:0006954(inflammatory response);GO:0006955(immune response);GO:0007165(signal transduction);GO:000718…	04060(Cytokine-cytokine receptor interaction);04061(Viral protein interaction with cytokine and cytokine receptor);04062(Chemokine signaling pathway);04064(NF-kappa B signaling pathway);04072(Phospholipase D signaling pathway);04218(Cellular senescence);04620(Toll-like receptor signaling pathway);04621(NOD-like receptor signaling pathway);04622(RIG-I-like receptor signaling pathway);04657(IL-17 s…	NA	NA	C-X-C motif chemokine ligand 8 [Source:HGNC Symbol;Acc:HGNC:6025]	nonsense_mediated_decay;protein_coding;retained_intron	DOID:0040088(autoimmune_uveitis);DOID:0050012(chikungunya);DOID:0050598(extrapulmonary_tuberculosis);DOID:0080600(COVID-19);DOID:0080784(urinary_tract_infection);DOID:0080810(acute_asthma);DOID:0080883(vitamin_D-dependent_rickets);DOID:10113(trypanosomiasis);DOID:1024(leprosy);DOID:10283(prostate_cancer);DOID:10310(viral_meningitis);DOID:1037(lymphoid_leukemia);DOID:1040(chronic_lymphocytic_leuke…	R-HSA-373791(Receptor CXCR1 binds CXCL6 and CXCL8 ligands);R-HSA-373813(Receptor CXCR2 binds ligands CXCL1 to 7);R-HSA-374251(DARC is a non-specific receptor for many chemokines);R-HSA-3788745(EHMT1:EHMT2 methylates IL8 promoter);R-HSA-3790137(Stimulation of IL8 transcription in senescent cells);R-HSA-380073(Liganded Gi-activating GPCR acts as a GEF for Gi);R-HSA-3857308(Activated CEBPB and NFKB …	5.14567	0.91499	0.729852	6.64603	0.965615	0.600247	3.26857	0.743317	0.474526	4.69176	0.703158	0.677717	1.37496	0.459392	0.00744998	0.999986	up	no
ENSG00000138166	DUSP5	39438;39439	ENST00000369583;ENST00000468749	GO:0000165(MAPK cascade);GO:0001706(endoderm formation);GO:0004721(phosphoprotein phosphatase activity);GO:0004722(protein serine/threonine phosphatase activity);GO:0004725(protein tyrosine phosphatase activity);GO:0005515(protein binding);GO:0005634(nucleus);GO:0005654(nucleoplasm);GO:0005737(cytoplasm);GO:0006470(protein dephosphorylation);GO:0008138(protein tyrosine/serine/threonine phosphatas…	04010(MAPK signaling pathway);04148(Efferocytosis);04148(Efferocytosis)	K04459	EC:3.1.3.16;EC:3.1.3.48	dual specificity phosphatase 5 [Source:HGNC Symbol;Acc:HGNC:3071]	protein_coding;protein_coding_CDS_not_defined	DOID:162(cancer)	R-HSA-5675373(Nuclear DUSPs dephosphorylate MAPKs)	6.73844	4.51327	3.97577	8.47639	5.59457	5.15565	5.21939	4.67937	10.2844	21.0395	9.8126	8.14805	0.667197	-0.583816	0.00747213	0.999986	down	no
ENSG00000277791	PSMB3	110717;110714;110719;110716;110720;110715	ENST00000620309;ENST00000619426;ENST00000614132;ENST00000613870;ENST00000618159;ENST00000610434	GO:0000502(proteasome complex);GO:0005515(protein binding);GO:0005634(nucleus);GO:0005654(nucleoplasm);GO:0005737(cytoplasm);GO:0005829(cytosol);GO:0005839(proteasome core complex);GO:0010498(proteasomal protein catabolic process);GO:0019774(proteasome core complex, beta-subunit complex);GO:0043161(proteasome-mediated ubiquitin-dependent protein catabolic process);GO:0051603(proteolysis involved …	03050(Proteasome);05010(Alzheimer disease);05012(Parkinson disease);05014(Amyotrophic lateral sclerosis);05016(Huntington disease);05017(Spinocerebellar ataxia);05020(Prion disease);05022(Pathways of neurodegeneration - multiple diseases);05022(Pathways of neurodegeneration - multiple diseases)	NA	NA	proteasome 20S subunit beta 3 [Source:HGNC Symbol;Acc:HGNC:9540]	nonsense_mediated_decay;protein_coding;retained_intron	DOID:162(cancer)	R-HSA-1168640(Ubiquitinated IkB is degraded);R-HSA-1234159(Proteasome proteolyzes ub-HIF-alpha);R-HSA-1236935(Proteasomal cleavage of substrate (26S proteasome catalyst));R-HSA-1236970(Proteasomal clevage of exogenous antigen (26S proteasome catalyst));R-HSA-1504193(Ubiquitinated DVL is degraded by the proteasome);R-HSA-174058(Degradation of multiubiquitinated Cdh1);R-HSA-174105(Degradation of mu…	306.057	357.858	352.237	425.59	366.569	337.034	282.855	297.816	301.27	325.966	418.233	293.32	1.16715	0.222989	0.00749948	0.999986	up	no
ENSG00000100084	HIRA	167349;167348;167352;167353	ENST00000263208;ENST00000340170;ENST00000464189;ENST00000452818	GO:0000417(HIR complex);GO:0000785(chromatin);GO:0001649(osteoblast differentiation);GO:0003714(transcription corepressor activity);GO:0005515(protein binding);GO:0005634(nucleus);GO:0005654(nucleoplasm);GO:0006325(chromatin organization);GO:0006334(nucleosome assembly);GO:0006338(chromatin remodeling);GO:0006351(DNA-templated transcription);GO:0006355(regulation of DNA-templated transcription);G…	NA	NA	NA	histone cell cycle regulator [Source:HGNC Symbol;Acc:HGNC:4916]	protein_coding;protein_coding_CDS_not_defined;nonsense_mediated_decay	DOID:0060413(chromosome_22q11.2_deletion_syndrome,_distal)	R-HSA-3878123(Initiation of SAHF formation);R-HSA-4647594(SAHF formation);R-HSA-9822115(NPM2 dissociates p-S9-PRM1 from HIRA:NPM2:p-S9-PRM1:dsDNA);R-HSA-9822117(NPM2 and HIRA bind p-S9-PRM1:dsDNA);R-HSA-9822185(HIRA and NPM2 assemble H3.3-containing nucleosomes on paternal DNA)	4.40593	2.49866	2.61369	2.85142	3.44072	3.32555	4.49202	2.96712	1.36357	2.16811	2.24864	1.30134	1.46774	0.553596	0.00752653	0.999986	up	no
ENSG00000227500	SCAMP4	124862;124868;124875;124876;124867;124869;124865;124864;124863;124873	ENST00000409472;ENST00000316097;ENST00000585335;ENST00000472442;ENST00000489554;ENST00000588555;ENST00000460767;ENST00000414057;ENST00000452128;ENST00000590266	GO:0005515(protein binding);GO:0015031(protein transport);GO:0016020(membrane);GO:0032588(trans-Golgi network membrane);GO:0055038(recycling endosome membrane);GO:0055038(recycling endosome membrane)	NA	NA	NA	secretory carrier membrane protein 4 [Source:HGNC Symbol;Acc:HGNC:30385]	protein_coding;protein_coding_CDS_not_defined;retained_intron;nonsense_mediated_decay	DOID:0060041(autism_spectrum_disorder)	NA	2.60608	2.67144	1.72026	1.74813	2.27111	1.30916	2.47623	2.80181	2.33657	3.28606	3.61124	2.52952	0.739827	-0.43474	0.00753066	0.999986	down	no
ENSG00000203760	CENPW	219606;219607;219608	ENST00000368328;ENST00000368325;ENST00000368326	GO:0000278(mitotic cell cycle);GO:0000775(chromosome, centromeric region);GO:0000776(kinetochore);GO:0000939(inner kinetochore);GO:0003677(DNA binding);GO:0005515(protein binding);GO:0005634(nucleus);GO:0005654(nucleoplasm);GO:0005694(chromosome);GO:0005730(nucleolus);GO:0007049(cell cycle);GO:0007059(chromosome segregation);GO:0016363(nuclear matrix);GO:0034080(CENP-A containing chromatin assemb…	NA	NA	NA	centromere protein W [Source:HGNC Symbol;Acc:HGNC:21488]	protein_coding	DOID:162(cancer)	R-HSA-606287(RSF complex binds the centromere);R-HSA-606289(New CENPA-containing nucleosomes are deposited at the centromere);R-HSA-606326(HJURP:CENPA complex localizes to the centromere);R-HSA-606349(Mis18 complex binds the centromere)	32.7493	30.7068	39.1559	22.7611	18.1919	31.304	26.7951	27.1537	34.6965	18.0516	20.3135	24.3225	1.19291	0.254484	0.00753672	0.999986	up	no
ENSG00000169896	ITGAM	98440;98439;98444;98445;98443;98446;98441	ENST00000544665;ENST00000648685;ENST00000567178;ENST00000569746;ENST00000561838;ENST00000565142;ENST00000570242	GO:0001540(amyloid-beta binding);GO:0001774(microglial cell activation);GO:0001851(complement component C3b binding);GO:0002376(immune system process);GO:0002430(complement receptor mediated signaling pathway);GO:0002931(response to ischemia);GO:0005178(integrin binding);GO:0005515(protein binding);GO:0005615(extracellular space);GO:0005886(plasma membrane);GO:0006898(receptor-mediated endocytosi…	04015(Rap1 signaling pathway);04145(Phagosome);04514(Cell adhesion molecules);04610(Complement and coagulation cascades);04613(Neutrophil extracellular trap formation);04640(Hematopoietic cell lineage);04670(Leukocyte transendothelial migration);04810(Regulation of actin cytoskeleton);05133(Pertussis);05134(Legionellosis);05140(Leishmaniasis);05146(Amoebiasis);05150(Staphylococcus aureus infectio…	NA	NA	integrin subunit alpha M [Source:HGNC Symbol;Acc:HGNC:6149]	protein_coding;retained_intron	DOID:0080162(lupus_nephritis);DOID:1037(lymphoid_leukemia);DOID:10652(Alzheimer's_disease);DOID:1116(pertussis);DOID:1240(leukemia);DOID:162(cancer);DOID:1909(melanoma);DOID:2452(thrombophilia);DOID:3083(chronic_obstructive_pulmonary_disease);DOID:3908(lung_non-small_cell_carcinoma);DOID:4676(uremia);DOID:631(fibromyalgia);DOID:7148(rheumatoid_arthritis);DOID:8398(osteoarthritis);DOID:848(arthrit…	R-HSA-202727(Integrin alphaMbeta2 (MAC1) binds JAM3);R-HSA-2559439(CD14:LPS binds CR3);R-HSA-6788346(Expression of IL13-upregulated plasma membrane proteins);R-HSA-6798747(Exocytosis of tertiary granule membrane proteins);R-HSA-6799350(Exocytosis of specific granule membrane proteins)	0.118526	0.107743	0.429451	2.12636	0.14224	0.850936	0.188207	0.181249	0.55198	3.15152	0.225608	1.02013	0.72188	-0.470169	0.00757713	0.999986	down	no
ENSG00000255302	EID1	86982	ENST00000530028	GO:0000122(negative regulation of transcription by RNA polymerase II);GO:0003714(transcription corepressor activity);GO:0005515(protein binding);GO:0005634(nucleus);GO:0005654(nucleoplasm);GO:0005737(cytoplasm);GO:0007049(cell cycle);GO:0030154(cell differentiation);GO:0035035(histone acetyltransferase binding);GO:0036464(cytoplasmic ribonucleoprotein granule);GO:0045892(negative regulation of DN…	NA	NA	NA	EP300 interacting inhibitor of differentiation 1 [Source:HGNC Symbol;Acc:HGNC:1191]	protein_coding	DOID:162(cancer)	NA	59.5422	61.011	51.4858	60.003	41.6492	54.8894	52.3395	60.7195	44.8337	47.7462	43.9869	47.9545	1.14562	0.196131	0.00758723	0.999986	up	no
ENSG00000283761	ENSG00000283761	19644;19628;19632;19646;19648;19627	ENST00000639171;ENST00000638792;ENST00000639037;ENST00000640238;ENST00000640357;ENST00000638968	GO:0000139(Golgi membrane);GO:0005794(Golgi apparatus);GO:0008643(carbohydrate transport);GO:0015165(pyrimidine nucleotide-sugar transmembrane transporter activity);GO:0016020(membrane);GO:0022857(transmembrane transporter activity);GO:0055085(transmembrane transport);GO:0090481(pyrimidine nucleotide-sugar transmembrane transport);GO:0090481(pyrimidine nucleotide-sugar transmembrane transport)	NA	NA	NA	novel protein	nonsense_mediated_decay;protein_coding	NA	NA	0.225992	2.69889	0.267953	0.102821	0.353812	0.239361	0.268269	2.60385	0.447346	0.29655	0.859413	0.376787	0.639075	-0.645943	0.00764828	0.999986	down	no
ENSG00000173511	VEGFB	48157;48159;48160;48158	ENST00000309422;ENST00000543462;ENST00000541681;ENST00000426086	GO:0001666(response to hypoxia);GO:0001934(positive regulation of protein phosphorylation);GO:0001938(positive regulation of endothelial cell proliferation);GO:0002040(sprouting angiogenesis);GO:0005515(protein binding);GO:0005576(extracellular region);GO:0005615(extracellular space);GO:0006493(protein O-linked glycosylation);GO:0007165(signal transduction);GO:0007507(heart development);GO:000808…	04010(MAPK signaling pathway);04014(Ras signaling pathway);04015(Rap1 signaling pathway);04020(Calcium signaling pathway);04151(PI3K-Akt signaling pathway);04510(Focal adhesion);04926(Relaxin signaling pathway);04933(AGE-RAGE signaling pathway in diabetic complications);05200(Pathways in cancer);05200(Pathways in cancer)	NA	NA	vascular endothelial growth factor B [Source:HGNC Symbol;Acc:HGNC:12681]	protein_coding;retained_intron	DOID:162(cancer);DOID:1727(retinal_vein_occlusion);DOID:5844(myocardial_infarction);DOID:6432(pulmonary_hypertension);DOID:684(hepatocellular_carcinoma)	R-HSA-194311(VEGFA,B,PLGF bind to VEGFR1 leading to receptor dimerization);R-HSA-195378(Homodimerization of VEGF proteins);R-HSA-481007(Exocytosis of platelet alpha granule contents)	3.23828	2.79062	4.09817	5.16879	4.56217	3.67669	2.824	2.6697	1.77282	1.78093	6.13748	1.5329	1.60793	0.685207	0.00783212	0.999986	up	no
ENSG00000276663	ENSG00000276663	100108	ENST00000616553	NA	NA	NA	NA	novel transcript, antisense to ARL2BP	lncRNA	NA	NA	0.173038	0.35076	0.084126	0	0.095207	0.048353	0.303419	0.820081	0.522143	0.757043	0.893713	0.194916	0.22008	-2.1839	0.00786384	0.999986	down	yes
ENSG00000115112	TFCP2L1	148470	ENST00000263707	GO:0000122(negative regulation of transcription by RNA polymerase II);GO:0000785(chromatin);GO:0000902(cell morphogenesis);GO:0000977(RNA polymerase II transcription regulatory region sequence-specific DNA binding);GO:0000978(RNA polymerase II cis-regulatory region sequence-specific DNA binding);GO:0000981(DNA-binding transcription factor activity, RNA polymerase II-specific);GO:0001228(DNA-bindi…	NA	NA	NA	transcription factor CP2 like 1 [Source:HGNC Symbol;Acc:HGNC:17925]	protein_coding	NA	NA	0.0300749	0.010682	0.0892353	0.00896973	0.0400322	0.0445145	0.0441695	0.0390645	0.142814	0.0304348	0.198958	0.0724459	0.437332	-1.1932	0.00786425	0.999986	down	yes
ENSG00000129559	NEDD8	76107;76108;76113;76112;76110;76106;76109	ENST00000250495;ENST00000527046;ENST00000533242;ENST00000524927;ENST00000560427;ENST00000396828;ENST00000531430	GO:0005515(protein binding);GO:0005634(nucleus);GO:0005654(nucleoplasm);GO:0005829(cytosol);GO:0006357(regulation of transcription by RNA polymerase II);GO:0006508(proteolysis);GO:0006511(ubiquitin-dependent protein catabolic process);GO:0008104(protein localization);GO:0009653(anatomical structure morphogenesis);GO:0019941(modification-dependent protein catabolic process);GO:0030162(regulation o…	NA	NA	NA	NEDD8 ubiquitin like modifier [Source:HGNC Symbol;Acc:HGNC:7732]	protein_coding;protein_coding_CDS_not_defined;retained_intron;nonsense_mediated_decay	DOID:14330(Parkinson's_disease);DOID:162(cancer);DOID:1749(squamous_cell_carcinoma);DOID:3069(malignant_astrocytoma);DOID:811(lipodystrophy)	R-HSA-4332236(CBL neddylates TGFBR2);R-HSA-5690808(UCHL3, SENP8 cleave NEDD8);R-HSA-5691108(SKP1:FBXL5:CUL1:NEDD8 ubiquitinylates IREB2);R-HSA-5691176(NEDD8 binds CUL1 (in SKP1:CUL1:FXBL5));R-HSA-8863723(COP9 and TOR1 deneddylate STON2);R-HSA-8863727(STON2 is neddylated);R-HSA-8951644(Release of mature NEDD8);R-HSA-8951648(NEDD8 covalently binds catalytic cysteine of UBA3:NAE1);R-HSA-8951656(NEDD…	50.6339	53.1264	57.5076	68.5751	48.3134	61.1996	40.4296	50.8152	54.2388	52.8265	54.0699	49.314	1.16721	0.223061	0.00800547	0.999986	up	no
ENSG00000183978	COA3	111874;111875	ENST00000586680;ENST00000328434	GO:0005515(protein binding);GO:0005739(mitochondrion);GO:0005743(mitochondrial inner membrane);GO:0016020(membrane);GO:0033617(mitochondrial cytochrome c oxidase assembly);GO:0070131(positive regulation of mitochondrial translation);GO:0070131(positive regulation of mitochondrial translation)	04714(Thermogenesis);04714(Thermogenesis)	NA	NA	cytochrome c oxidase assembly factor 3 [Source:HGNC Symbol;Acc:HGNC:24990]	nonsense_mediated_decay;protein_coding	DOID:3762(cytochrome-c_oxidase_deficiency_disease)	R-HSA-9865309(MT-CO1 mRNA is translated);R-HSA-9865350(Nascent MT-CO1 binds to MITRAC, Mg2+, PE, CL);R-HSA-9865412(TIMM21 carries COX4, COX5A, COX6C to MT-CO1:MITRAC);R-HSA-9865449(Metallochaperone inserts Cu2+ into MT-CO1);R-HSA-9865579(MT-CO1 and MT-CO2 complexes associate, installing heme moieties);R-HSA-9865630(Metallochaperone inserts 2Cu2+ into MT-CO2);R-HSA-9865663(MT-CO3, COX6A,B,7A and N…	23.968	29.6613	32.4797	38.7616	34.2557	27.1213	21.7104	24.176	30.1051	31.7935	32.4418	26.0869	1.16328	0.218192	0.00802235	0.999986	up	no
ENSG00000160752	FDPS	23730;23737;23741;23722;23727;23721;23728;23723;23744;23735;23734;23731;23724;23733;23729;23725;23742;23743;23736;23726;23732	ENST00000487002;ENST00000477057;ENST00000492887;ENST00000468479;ENST00000368356;ENST00000611010;ENST00000467076;ENST00000447866;ENST00000489324;ENST00000612683;ENST00000470171;ENST00000491013;ENST00000461507;ENST00000465559;ENST00000495308;ENST00000474345;ENST00000492244;ENST00000490140;ENST00000489003;ENST00000471117;ENST00000356657	GO:0003723(RNA binding);GO:0004161(dimethylallyltranstransferase activity);GO:0004337(geranyltranstransferase activity);GO:0005515(protein binding);GO:0005654(nucleoplasm);GO:0005737(cytoplasm);GO:0005829(cytosol);GO:0006629(lipid metabolic process);GO:0006694(steroid biosynthetic process);GO:0006695(cholesterol biosynthetic process);GO:0008202(steroid metabolic process);GO:0008203(cholesterol me…	00900(Terpenoid backbone biosynthesis);05164(Influenza A);05166(Human T-cell leukemia virus 1 infection);05166(Human T-cell leukemia virus 1 infection)	NA	NA	farnesyl diphosphate synthase [Source:HGNC Symbol;Acc:HGNC:3631]	retained_intron;protein_coding_CDS_not_defined;protein_coding;nonsense_mediated_decay	DOID:162(cancer);DOID:3347(osteosarcoma);DOID:3805(porokeratosis)	R-HSA-1655824(Expression of Farnesyl Diphosphate Synthase (FDPS));R-HSA-191303(FDPS dimer transfers IPPP to GPP);R-HSA-191322(FDPS dimer transfers IPPP to DMAPP);R-HSA-2426147(SREBP1A,1C,2 binds the FDPS promoter);R-HSA-9717841(holo-FDPS dimer binds NBPs)	48.8813	77.9608	76.2893	46.594	42.0013	56.0621	49.973	69.9729	64.3918	39.5783	31.7176	50.5172	1.18818	0.248759	0.00803006	0.999986	up	no
ENSG00000143252	SDHC	25295;25296;25298;25293;25289;25288;25299;25292;25291;25290;25294;25297	ENST00000470743;ENST00000504963;ENST00000714065;ENST00000392169;ENST00000515731;ENST00000342751;ENST00000714066;ENST00000432287;ENST00000367975;ENST00000714063;ENST00000513009;ENST00000714064	GO:0000104(succinate dehydrogenase activity);GO:0005515(protein binding);GO:0005739(mitochondrion);GO:0005743(mitochondrial inner membrane);GO:0005749(mitochondrial respiratory chain complex II, succinate dehydrogenase complex (ubiquinone));GO:0006099(tricarboxylic acid cycle);GO:0006121(mitochondrial electron transport, succinate to ubiquinone);GO:0009055(electron transfer activity);GO:0009060(a…	00020(Citrate cycle (TCA cycle));00190(Oxidative phosphorylation);04714(Thermogenesis);04932(Non-alcoholic fatty liver disease);05010(Alzheimer disease);05012(Parkinson disease);05014(Amyotrophic lateral sclerosis);05016(Huntington disease);05020(Prion disease);05022(Pathways of neurodegeneration - multiple diseases);05208(Chemical carcinogenesis - reactive oxygen species);05415(Diabetic cardiomy…	NA	NA	succinate dehydrogenase complex subunit C [Source:HGNC Symbol;Acc:HGNC:10682]	nonsense_mediated_decay;protein_coding	DOID:0050773(paraganglioma);DOID:0080533(Carney-Stratakis_syndrome);DOID:162(cancer);DOID:3119(gastrointestinal_system_cancer);DOID:3652(Leigh_disease);DOID:3908(lung_non-small_cell_carcinoma);DOID:3973(medullary_thyroid_carcinoma);DOID:4226(endometrial_stromal_sarcoma);DOID:9253(gastrointestinal_stromal_tumor)	R-HSA-163213(Transfer of electrons through the succinate dehydrogenase complex);R-HSA-70994(SDH complex dehydrogenates succinate);R-HSA-9855252(SDHA:SDHB binds to SDHC:SDHD)	100.804	123.225	120.924	107.045	110.301	114.554	92.5837	96.941	100.544	103.993	93.1246	112.093	1.1741	0.231557	0.00804027	0.999986	up	no
ENSG00000136144	RCBTB1	71838;71839;71840;71841	ENST00000258646;ENST00000378302;ENST00000471984;ENST00000490058	GO:0005515(protein binding);GO:0005634(nucleus);GO:0005737(cytoplasm);GO:0006325(chromatin organization);GO:0007049(cell cycle);GO:0007049(cell cycle)	NA	NA	NA	RCC1 and BTB domain containing protein 1 [Source:HGNC Symbol;Acc:HGNC:18243]	protein_coding;protein_coding_CDS_not_defined	DOID:1040(chronic_lymphocytic_leukemia);DOID:1240(leukemia)	NA	2.25648	2.48721	3.05944	2.94476	2.07312	3.05786	2.37795	2.88983	4.02997	3.69133	3.06825	4.58411	0.810206	-0.303639	0.00811445	0.999986	down	no
ENSG00000147044	CASK	1837;1802;1806;1834;1840;1811;1827;1801;1838;1814;1805;1803;1810;1818;1828;1821;1822;1812;1815;1820;1826;1825;1808;1809	ENST00000644770;ENST00000644347;ENST00000644219;ENST00000642361;ENST00000477823;ENST00000646087;ENST00000486402;ENST00000421587;ENST00000468986;ENST00000378158;ENST00000378163;ENST00000378168;ENST00000642499;ENST00000642641;ENST00000647118;ENST00000472704;ENST00000642584;ENST00000645986;ENST00000378154;ENST00000643733;ENST00000643831;ENST00000643853;ENST00000645937;ENST00000378179	GO:0000166(nucleotide binding);GO:0001953(negative regulation of cell-matrix adhesion);GO:0004385(guanylate kinase activity);GO:0004672(protein kinase activity);GO:0004674(protein serine/threonine kinase activity);GO:0005102(signaling receptor binding);GO:0005515(protein binding);GO:0005516(calmodulin binding);GO:0005524(ATP binding);GO:0005604(basement membrane);GO:0005634(nucleus);GO:0005652(nu…	NA	K06103	EC:2.7.11.1	calcium/calmodulin dependent serine protein kinase [Source:HGNC Symbol;Acc:HGNC:1497]	protein_coding;retained_intron;nonsense_mediated_decay;protein_coding_CDS_not_defined	DOID:0060041(autism_spectrum_disorder);DOID:0060309(syndromic_X-linked_intellectual_disability);DOID:0060807(syndromic_X-linked_intellectual_disability_Najm_type);DOID:1059(intellectual_disability);DOID:14711(FG_syndrome);DOID:225(syndrome)	R-HSA-2750181(Syndecan-2 binds CASK);R-HSA-373722(Nephrin binds CASK);R-HSA-380574(Dopamine synaptic vesicle docking and priming);R-HSA-5336443(LIN7, CASK and APBA1 bind);R-HSA-6794352(NRXNs binds CASK tripartite complex);R-HSA-6797553(Protein 4.1 binds CASK);R-HSA-6797568(NRXNs bind CASK:Protein 4.1);R-HSA-9610408(GluN1:GluN2B (GRIN1:GRIN2B) di-heterotetramers bind LIN7:CASK:APBA1, DLG1 and KIF1…	2.83495	2.13727	1.17134	1.60638	2.13081	1.69717	3.03008	2.71635	0.268889	0.475813	1.28893	0.377916	2.15972	1.11085	0.00816782	0.999986	up	yes
ENSG00000113504	SLC12A7	198822;198827;198828;198825;198824;198823	ENST00000264930;ENST00000504576;ENST00000510943;ENST00000513223;ENST00000514994;ENST00000634447	GO:0005886(plasma membrane);GO:0006811(ion transport);GO:0006813(potassium ion transport);GO:0006884(cell volume homeostasis);GO:0007268(chemical synaptic transmission);GO:0008519(ammonium transmembrane transporter activity);GO:0015293(symporter activity);GO:0015377(cation:chloride symporter activity);GO:0015379(potassium:chloride symporter activity);GO:0016020(membrane);GO:0019901(protein kinase…	04966(Collecting duct acid secretion);04966(Collecting duct acid secretion)	NA	NA	solute carrier family 12 member 7 [Source:HGNC Symbol;Acc:HGNC:10915]	protein_coding;nonsense_mediated_decay;retained_intron	DOID:162(cancer);DOID:1826(epilepsy)	R-HSA-426155(SLC12A4,5,6,7 cotransport K+, Cl- from cytosol to extracellular region)	3.39655	3.25471	4.09408	2.70606	6.70281	2.49069	4.53371	4.0671	5.37485	4.16856	6.56933	4.25182	0.780189	-0.358105	0.00818005	0.999986	down	no
ENSG00000156928	MALSU1	224261;224262;224260;224259;224263	ENST00000466681;ENST00000481564;ENST00000287543;ENST00000479974;ENST00000476623	GO:0005515(protein binding);GO:0005739(mitochondrion);GO:0005759(mitochondrial matrix);GO:0005829(cytosol);GO:0017148(negative regulation of translation);GO:0042254(ribosome biogenesis);GO:0042273(ribosomal large subunit biogenesis);GO:0043023(ribosomal large subunit binding);GO:0070130(negative regulation of mitochondrial translation);GO:0090071(negative regulation of ribosome biogenesis);GO:009…	NA	NA	NA	mitochondrial assembly of ribosomal large subunit 1 [Source:HGNC Symbol;Acc:HGNC:21721]	protein_coding;retained_intron;protein_coding_CDS_not_defined	NA	NA	8.98312	7.76883	8.08818	8.56795	8.67612	8.77359	7.07385	8.57094	6.22306	5.60853	7.91638	8.01677	1.22912	0.297627	0.00819271	0.999986	up	no
ENSG00000277734	TRAC	75251	ENST00000611116	GO:0016020(membrane)	NA	NA	NA	T cell receptor alpha constant [Source:HGNC Symbol;Acc:HGNC:12029]	TR_C_gene	DOID:0111977(immunodeficiency_7)	NA	770.07	871.965	956.531	817.582	1233.41	946.408	685.013	791.265	917.712	772.691	1235.82	815.689	1.12255	0.166776	0.00820786	0.999986	up	no
ENSG00000161914	ZNF653	127435;127433;127436;127432;127438;127439	ENST00000590548;ENST00000293771;ENST00000592756;ENST00000590296;ENST00000588541;ENST00000593191	GO:0000122(negative regulation of transcription by RNA polymerase II);GO:0003677(DNA binding);GO:0003712(transcription coregulator activity);GO:0003714(transcription corepressor activity);GO:0005515(protein binding);GO:0005576(extracellular region);GO:0005634(nucleus);GO:0006357(regulation of transcription by RNA polymerase II);GO:0046872(metal ion binding);GO:0050682(AF-2 domain binding);GO:0140…	NA	NA	NA	zinc finger protein 653 [Source:HGNC Symbol;Acc:HGNC:25196]	retained_intron;protein_coding;nonsense_mediated_decay;protein_coding_CDS_not_defined	NA	NA	0.246881	0.223208	0.28781	0.317261	0.354767	0.0850921	0.500334	0.291463	0.726875	0.4798	0.477598	0.475078	0.51835	-0.948002	0.00824498	0.999986	down	no
ENSG00000145526	CDH18	199685;199688;199692;199693;199696	ENST00000382275;ENST00000507958;ENST00000511273;ENST00000508350;ENST00000503132	GO:0000902(cell morphogenesis);GO:0005509(calcium ion binding);GO:0005886(plasma membrane);GO:0005912(adherens junction);GO:0007043(cell-cell junction assembly);GO:0007155(cell adhesion);GO:0007156(homophilic cell adhesion via plasma membrane adhesion molecules);GO:0016020(membrane);GO:0016339(calcium-dependent cell-cell adhesion via plasma membrane cell adhesion molecules);GO:0016342(catenin com…	NA	NA	NA	cadherin 18 [Source:HGNC Symbol;Acc:HGNC:1757]	protein_coding;protein_coding_CDS_not_defined	NA	R-HSA-419001(Connection of adjacent cells through calcium-dependent trans-dimerization of cadherin);R-HSA-419002(Interaction of cadherin with Beta/gamma catenin, alpha catenin and p120 catenin)	0	0	0.0105145	0	0.0191879	0.00318807	0	0	0.0469293	0.0535367	0.354606	0.0262687	0.143624	-2.79963	0.00829964	0.999986	down	yes
ENSG00000169567	HINT1	205615;205614;205610;205609;205620;205616;205612;205619;205618;205613;205617;205621;205608;205611;205607	ENST00000520028;ENST00000508488;ENST00000675135;ENST00000304043;ENST00000506207;ENST00000513345;ENST00000508495;ENST00000513012;ENST00000506908;ENST00000676117;ENST00000675491;ENST00000504202;ENST00000675372;ENST00000511475;ENST00000675100	GO:0000118(histone deacetylase complex);GO:0000166(nucleotide binding);GO:0003824(catalytic activity);GO:0005080(protein kinase C binding);GO:0005515(protein binding);GO:0005634(nucleus);GO:0005654(nucleoplasm);GO:0005737(cytoplasm);GO:0005829(cytosol);GO:0005856(cytoskeleton);GO:0005886(plasma membrane);GO:0006355(regulation of DNA-templated transcription);GO:0006508(proteolysis);GO:0006915(apop…	NA	K02503	EC:3.9.1.-	histidine triad nucleotide binding protein 1 [Source:HGNC Symbol;Acc:HGNC:4912]	nonsense_mediated_decay;protein_coding_CDS_not_defined;protein_coding	DOID:0050526(Gamstorp-Wohlfart_syndrome);DOID:225(syndrome);DOID:5419(schizophrenia);DOID:684(hepatocellular_carcinoma)	R-HSA-9824587(MITF-M-dependent BCL2 expression);R-HSA-9825747(CREBBP acetylates HINT1 dimer);R-HSA-9825751(HINT1 binds MITF-M);R-HSA-9825754(HINT1, SIN3A and HDAC1 bind MITF-M at the BCL2 promoter);R-HSA-9825772(SIRT1 deacetylates HINT1 dimer);R-HSA-9825782(p-S207 KARS1 dimer binds MITF-M:HINT1 dimer);R-HSA-9825788(p-S207 KARS displaces HINT1);R-HSA-9825790(p-S207 KARS1 dimer synthesizes A(5')p4(…	32.0775	36.9859	49.0632	51.8839	49.7812	55.1465	29.4193	35.8177	42.4428	39.3713	54.7435	44.7643	1.15951	0.213517	0.00832331	0.999986	up	no
ENSG00000214736	TOMM6	215393;215392	ENST00000398881;ENST00000398884	GO:0005515(protein binding);GO:0005739(mitochondrion);GO:0005741(mitochondrial outer membrane);GO:0005742(mitochondrial outer membrane translocase complex);GO:0015031(protein transport);GO:0016020(membrane);GO:0045040(protein insertion into mitochondrial outer membrane);GO:0140596(TOM complex);GO:0140596(TOM complex)	NA	NA	NA	translocase of outer mitochondrial membrane 6 [Source:HGNC Symbol;Acc:HGNC:34528]	protein_coding	NA	R-HSA-1268022(TOMM40 complex translocates proteins from the cytosol to the mitochondrial intermembrane space);R-HSA-5205661(Pink1 is recruited from the cytoplasm to the mitochondria)	141.29	176.191	157.967	193.034	167.878	190.751	106.065	152.169	133.443	132.428	213.113	156.987	1.21571	0.281804	0.00833556	0.999986	up	no
ENSG00000173465	ZNRD2	48850;48845;48844;48846;48847;48849	ENST00000527413;ENST00000309328;ENST00000531405;ENST00000527920;ENST00000526877;ENST00000526433	GO:0000278(mitotic cell cycle);GO:0005515(protein binding);GO:0007049(cell cycle);GO:0051301(cell division);GO:0051301(cell division)	NA	NA	NA	zinc ribbon domain containing 2 [Source:HGNC Symbol;Acc:HGNC:11328]	retained_intron;protein_coding	DOID:162(cancer)	NA	20.7632	25.2233	19.0354	27.241	28.3602	21.1435	19.0489	22.6153	17.3361	22.2753	26.3171	19.8745	1.15446	0.207221	0.00844176	0.999986	up	no
ENSG00000125968	ID1	159830;159831	ENST00000376105;ENST00000376112	GO:0000122(negative regulation of transcription by RNA polymerase II);GO:0001525(angiogenesis);GO:0005515(protein binding);GO:0005634(nucleus);GO:0005654(nucleoplasm);GO:0005737(cytoplasm);GO:0007179(transforming growth factor beta receptor signaling pathway);GO:0010621(negative regulation of transcription by transcription factor localization);GO:0030154(cell differentiation);GO:0032922(circadian…	04015(Rap1 signaling pathway);04350(TGF-beta signaling pathway);04390(Hippo signaling pathway);04550(Signaling pathways regulating pluripotency of stem cells);04550(Signaling pathways regulating pluripotency of stem cells)	NA	NA	inhibitor of DNA binding 1 [Source:HGNC Symbol;Acc:HGNC:5360]	protein_coding	DOID:10283(prostate_cancer);DOID:10534(stomach_cancer);DOID:10763(hypertension);DOID:11054(urinary_bladder_cancer);DOID:1115(sarcoma);DOID:1206(Rett_syndrome);DOID:1240(leukemia);DOID:13580(cholestasis);DOID:14557(primary_pulmonary_hypertension);DOID:1612(breast_cancer);DOID:162(cancer);DOID:1749(squamous_cell_carcinoma);DOID:1781(thyroid_cancer);DOID:1793(pancreatic_cancer);DOID:1909(melanoma);D…	R-HSA-3209165(ID1 sequesters ETS2);R-HSA-8979082(Phosphorylated ETS2 binds p16INK4A promoter);R-HSA-9613451(p-S133 CREB1, LYL1 and EP300 bind the ID1 and ID3 genes);R-HSA-9613460(ID1 and ID3 gene expression);R-HSA-9825776(p-S742 TBX3 binds ID1 promoter);R-HSA-9825780(TBX3-dependent ID1 gene expression)	0.525634	0.135891	0.155714	0.388377	1.58627	0.315503	0.045185	0.373572	0	0.340473	0.211265	0.06182	4.04426	2.01588	0.00848739	0.999986	up	yes
ENSG00000089685	BIRC5	117805;117795;117799;117798;117797;117803;117796;117801	ENST00000589892;ENST00000301633;ENST00000590449;ENST00000374948;ENST00000590925;ENST00000587746;ENST00000350051;ENST00000592115	GO:0000226(microtubule cytoskeleton organization);GO:0000228(nuclear chromosome);GO:0000278(mitotic cell cycle);GO:0000281(mitotic cytokinesis);GO:0000775(chromosome, centromeric region);GO:0000776(kinetochore);GO:0004869(cysteine-type endopeptidase inhibitor activity);GO:0005515(protein binding);GO:0005634(nucleus);GO:0005654(nucleoplasm);GO:0005694(chromosome);GO:0005737(cytoplasm);GO:0005819(s…	04210(Apoptosis);04215(Apoptosis - multiple species);04390(Hippo signaling pathway);05161(Hepatitis B);05200(Pathways in cancer);05207(Chemical carcinogenesis - receptor activation);05210(Colorectal cancer);05210(Colorectal cancer)	NA	NA	baculoviral IAP repeat containing 5 [Source:HGNC Symbol;Acc:HGNC:593]	protein_coding_CDS_not_defined;protein_coding;nonsense_mediated_decay;retained_intron	DOID:0060074(ductal_carcinoma_in_situ);DOID:0080365(endometrial_hyperplasia);DOID:0080998(acute_necrotizing_pancreatitis);DOID:10283(prostate_cancer);DOID:1036(chronic_leukemia);DOID:10526(conjunctival_pterygium);DOID:10534(stomach_cancer);DOID:11031(bullous_keratopathy);DOID:11054(urinary_bladder_cancer);DOID:1115(sarcoma);DOID:11555(Fuchs'_endothelial_dystrophy);DOID:11934(head_and_neck_cancer)…	R-HSA-141409(Mad1 binds kinetochore);R-HSA-141422(MAD2 converted to an inhibitory state via interaction with Mad1);R-HSA-141431(MAD2 associates with the Mad1 kinetochore complex);R-HSA-141439(Release of activated MAD2 from kinetochores);R-HSA-1638803(Phosphorylation of cohesin by PLK1 at centromeres);R-HSA-1638821(PP2A-B56 dephosphorylates centromeric cohesin);R-HSA-2467809(ESPL1 (Separase) cleav…	22.517	17.3596	27.6175	11.145	8.75863	15.229	17.5269	13.8346	24.645	11.9375	7.18286	13.588	1.19448	0.256381	0.00850322	0.999986	up	no
ENSG00000129562	DAD1	75258;75257;75259;75256;75260	ENST00000250498;ENST00000535847;ENST00000538631;ENST00000489532;ENST00000543337	GO:0001824(blastocyst development);GO:0005783(endoplasmic reticulum);GO:0005789(endoplasmic reticulum membrane);GO:0006486(protein glycosylation);GO:0006487(protein N-linked glycosylation);GO:0006915(apoptotic process);GO:0008047(enzyme activator activity);GO:0008250(oligosaccharyltransferase complex);GO:0016020(membrane);GO:0018279(protein N-linked glycosylation via asparagine);GO:0031647(regula…	00510(N-Glycan biosynthesis);00513(Various types of N-glycan biosynthesis);04141(Protein processing in endoplasmic reticulum);04141(Protein processing in endoplasmic reticulum)	NA	NA	defender against cell death 1 [Source:HGNC Symbol;Acc:HGNC:2664]	protein_coding;nonsense_mediated_decay;protein_coding_CDS_not_defined	DOID:3963(thyroid_gland_carcinoma);DOID:3969(papillary_thyroid_carcinoma)	R-HSA-446209(Transfer of N-glycan to the protein);R-HSA-9694793(Spike protein gets N-glycosylated)	236.945	278.53	244.735	348.948	228.61	264.041	189.82	234.573	217.625	263.195	286.989	198.234	1.199	0.261836	0.00859108	0.999986	up	no
ENSG00000228283	KATNBL1P6	221065	ENST00000453433	NA	NA	NA	NA	katanin regulatory subunit B1 like 1 pseudogene 6 [Source:HGNC Symbol;Acc:HGNC:49056]	transcribed_processed_pseudogene	NA	NA	0.346123	1.21718	1.3612	0.788696	0.08957	1.19541	0.109818	0.247906	0.294605	0.378914	0.073134	1.23473	2.50723	1.3261	0.00870652	0.999986	up	yes
ENSG00000171819	ANGPTL7	11012	ENST00000376819	GO:0005515(protein binding);GO:0005576(extracellular region);GO:0005615(extracellular space);GO:0006979(response to oxidative stress);GO:0042802(identical protein binding);GO:0062023(collagen-containing extracellular matrix);GO:1901346(negative regulation of vasculature development involved in avascular cornea development in camera-type eye);GO:1903053(regulation of extracellular matrix organizat…	NA	NA	NA	angiopoietin like 7 [Source:HGNC Symbol;Acc:HGNC:24078]	protein_coding	DOID:1686(glaucoma)	NA	0.029449	0.032314	0.023532	0.176339	0.03828	0.01558	0	0	0	0.011104	0.010891	0	13.2609	3.72911	0.00874233	0.999986	up	yes
ENSG00000291068	ENSG00000291068	29712;29711;29716;29715	ENST00000634905;ENST00000608760;ENST00000686132;ENST00000685304	NA	NA	NA	NA	novel transcript	lncRNA;retained_intron	NA	NA	0.935138	0.467175	0.624714	0.483531	0.431045	0.454852	1.239	0.645677	0.820362	0.561786	0.907873	1.07031	0.676986	-0.562802	0.00875029	0.999986	down	no
ENSG00000145029	NICN1	177069;177071;177072;177075;177073;177074	ENST00000273598;ENST00000497742;ENST00000436744;ENST00000461015;ENST00000422593;ENST00000494057	GO:0005515(protein binding);GO:0005634(nucleus);GO:0005654(nucleoplasm);GO:0005874(microtubule);GO:0005874(microtubule)	NA	NA	NA	nicolin 1, tubulin polyglutamylase complex subunit [Source:HGNC Symbol;Acc:HGNC:18317]	protein_coding;retained_intron;protein_coding_CDS_not_defined	NA	R-HSA-8955869(Polyglutamylase complex (TTLL1) polyglutamylates alpha subunits of tubulin)	2.1913	2.73262	3.13755	2.41155	2.64279	2.59501	1.19832	2.04583	3.44778	2.39841	0.414248	1.30262	1.75287	0.809718	0.00879059	0.999986	up	no
ENSG00000174738	NR1D2	174296;174300;174298;174297;174299	ENST00000312521;ENST00000472780;ENST00000492552;ENST00000383773;ENST00000468700	GO:0000122(negative regulation of transcription by RNA polymerase II);GO:0000785(chromatin);GO:0000978(RNA polymerase II cis-regulatory region sequence-specific DNA binding);GO:0000981(DNA-binding transcription factor activity, RNA polymerase II-specific);GO:0000987(cis-regulatory region sequence-specific DNA binding);GO:0001227(DNA-binding transcription repressor activity, RNA polymerase II-spec…	04710(Circadian rhythm);04710(Circadian rhythm)	NA	NA	nuclear receptor subfamily 1 group D member 2 [Source:HGNC Symbol;Acc:HGNC:7963]	protein_coding;retained_intron;protein_coding_CDS_not_defined;nonsense_mediated_decay	DOID:0050651(atrioventricular_septal_defect)	R-HSA-376419(Formation of NR-MED1 Coactivator Complex);R-HSA-382096(Formation of NR-NCOR Corepressor Complex)	2.33298	1.90109	2.65586	3.41055	2.33619	3.67791	2.77334	2.28673	3.28048	4.1486	4.64817	4.16505	0.800646	-0.320764	0.00879351	0.999986	down	no
ENSG00000072041	SLC6A15	64975;64981;64972;65007;65004;64992;65000;65012;65014;64990	ENST00000681418;ENST00000681953;ENST00000548267;ENST00000681628;ENST00000681281;ENST00000679956;ENST00000681688;ENST00000680067;ENST00000551612;ENST00000679363	GO:0003333(amino acid transmembrane transport);GO:0005295(neutral amino acid:sodium symporter activity);GO:0005298(proline:sodium symporter activity);GO:0005326(neurotransmitter transmembrane transporter activity);GO:0005515(protein binding);GO:0005886(plasma membrane);GO:0006811(ion transport);GO:0006814(sodium ion transport);GO:0006836(neurotransmitter transport);GO:0006865(amino acid transport…	NA	NA	NA	solute carrier family 6 member 15 [Source:HGNC Symbol;Acc:HGNC:13621]	retained_intron;protein_coding;protein_coding_CDS_not_defined;nonsense_mediated_decay	NA	R-HSA-352059(SLC6A15-mediated amino acid uptake)	0	0	0	0.00626534	0.0107939	0	0.00825611	0.00738621	0	0.00702406	0.0946697	0.00200541	0.120685	-3.05068	0.00881536	0.999986	down	yes
ENSG00000182912	TSPEAR-AS2	166519;166518	ENST00000354333;ENST00000330490	NA	NA	NA	NA	TSPEAR antisense RNA 2 [Source:HGNC Symbol;Acc:HGNC:16428]	lncRNA	NA	NA	0	0.052157	0.0182835	0.019741	0	0	0.0132218	0.0719284	0.0241608	0.185434	0.160237	0.046407	0.127922	-2.96666	0.00885741	0.999986	down	yes
ENSG00000133874	RNF122	237585	ENST00000256257	GO:0005515(protein binding);GO:0005737(cytoplasm);GO:0005783(endoplasmic reticulum);GO:0005794(Golgi apparatus);GO:0010917(negative regulation of mitochondrial membrane potential);GO:0016020(membrane);GO:0043065(positive regulation of apoptotic process);GO:0043161(proteasome-mediated ubiquitin-dependent protein catabolic process);GO:0046872(metal ion binding);GO:0051865(protein autoubiquitination…	NA	NA	NA	ring finger protein 122 [Source:HGNC Symbol;Acc:HGNC:21147]	protein_coding	NA	NA	0	0.071265	0.208958	0.100921	0.154629	0	0.206232	0.196632	0.344671	0.147848	0.499477	0.190747	0.226473	-2.14259	0.00887367	0.999986	down	yes
ENSG00000182871	COL18A1	166690;166698;166693;166692;166685	ENST00000359759;ENST00000473212;ENST00000459895;ENST00000342220;ENST00000651438	GO:0001501(skeletal system development);GO:0001525(angiogenesis);GO:0001886(endothelial cell morphogenesis);GO:0005515(protein binding);GO:0005576(extracellular region);GO:0005581(collagen trimer);GO:0005604(basement membrane);GO:0005615(extracellular space);GO:0005788(endoplasmic reticulum lumen);GO:0007155(cell adhesion);GO:0007601(visual perception);GO:0008285(negative regulation of cell popul…	04974(Protein digestion and absorption);04974(Protein digestion and absorption)	NA	NA	collagen type XVIII alpha 1 chain [Source:HGNC Symbol;Acc:HGNC:2195]	protein_coding;retained_intron;protein_coding_CDS_not_defined	DOID:0050700(cardiomyopathy);DOID:0060680(pigment_dispersion_syndrome);DOID:1037(lymphoid_leukemia);DOID:1040(chronic_lymphocytic_leukemia);DOID:10652(Alzheimer's_disease);DOID:10808(gastric_ulcer);DOID:12365(malaria);DOID:1240(leukemia);DOID:1405(primary_angle-closure_glaucoma);DOID:14069(cerebral_malaria);DOID:1542(head_and_neck_carcinoma);DOID:162(cancer);DOID:225(syndrome);DOID:3770(pulmonary…	R-HSA-1592278(Autocatalytic activation of proMMP2);R-HSA-1604722(Activation of proMMP9 by proteases);R-HSA-1604732(Autocatalytic activation of proMMP13);R-HSA-1650808(Prolyl 4-hydroxylase converts collagen prolines to 4-hydroxyprolines);R-HSA-1980233(Collagen prolyl 3-hydroxylase converts 4-Hyp collagen to 3,4-Hyp collagen);R-HSA-1981104(Procollagen lysyl hydroxylases convert collagen lysines to …	0.122826	0.0321036	0.210082	0.0649488	0.451626	0.0425335	0.139962	0.0416905	0.347516	0.110324	0.932121	0.16987	0.582917	-0.778639	0.0088902	0.999986	down	no
ENSG00000286237	ARMCX5-GPRASP2	5096	ENST00000652409	NA	NA	NA	NA	ARMCX5-GPRASP2 readthrough [Source:HGNC Symbol;Acc:HGNC:42000]	protein_coding	DOID:0060041(autism_spectrum_disorder);DOID:1059(intellectual_disability)	NA	0.13019	0.059874	0.104339	0	0.360913	0.002526	0.203751	0.063393	0.605692	0.601769	0.249622	0.249194	0.22385	-2.15939	0.00889747	0.999986	down	yes
ENSG00000187862	TTC24	24291;24292;24288;24290;24289	ENST00000478081;ENST00000462049;ENST00000368236;ENST00000495690;ENST00000413282	GO:0005515(protein binding);GO:0005515(protein binding)	NA	NA	NA	tetratricopeptide repeat domain 24 [Source:HGNC Symbol;Acc:HGNC:32348]	retained_intron;protein_coding;protein_coding_CDS_not_defined	NA	NA	2.86425	1.68703	4.30035	2.48834	6.80921	4.10658	3.21821	1.72552	6.36027	4.36509	8.29596	7.33866	0.7607	-0.3946	0.00890063	0.999986	down	no
ENSG00000233369	GTF2IP4	227540	ENST00000453092	NA	NA	NA	NA	general transcription factor IIi pseudogene 4 [Source:HGNC Symbol;Acc:HGNC:51716]	transcribed_processed_pseudogene	NA	NA	0.168525	0	0	0	0.138049	0	0	0.273744	0.352984	0	0	3.56871	0.00458805	-7.7679	0.00904253	0.999986	down	yes
[truncated: 54,386 more rows]
