# Supplementary material for: PD‐L1 on Tumor‐Derived Extracellular Vesicles Induces CD8+ T Cell Terminal Exhaustion and Mediates Anti‐PD‐1 Resistance in Head and Neck Squamous Cell Carcinoma
Source: Adv Sci (Weinh). 2025 Nov 5;13(4):e16348. doi: 10.1002/advs.202516348 (PMC12822461; doi:10.1002/advs.202516348)
Supplement: Supplementary file 9 — Supplemental Table 9 [file ADVS-13-e16348-s007.xls]

## Sheet: Sheet1
gene_id	gene_name	EntrezID	transcript_id	GO	KEGG	KO_ENTRY	EC	Description	trans_type	DO	Reactome	FPKM.EV1	FPKM.EV2	FPKM.EV_Lin	FPKM.EV_Long	FPKM.EV_Wu	FPKM.EV_Yang	FPKM.PBS1	FPKM.PBS2	FPKM.PBS_Lin	FPKM.PBS_Long	FPKM.PBS_Wu	FPKM.PBS_Yang	fc	log2(fc)	pval	qval	regulation	significant
ENSG00000152270	PDE3B	43665;43667;43670;43669;43666	ENST00000282096;ENST00000534317;ENST00000525439;ENST00000532740;ENST00000455098	GO:0001525(angiogenesis);GO:0004114(3',5'-cyclic-nucleotide phosphodiesterase activity);GO:0004115(3',5'-cyclic-AMP phosphodiesterase activity);GO:0004119(cGMP-inhibited cyclic-nucleotide phosphodiesterase activity);GO:0005515(protein binding);GO:0005783(endoplasmic reticulum);GO:0005794(Golgi apparatus);GO:0005829(cytosol);GO:0007162(negative regulation of cell adhesion);GO:0007165(signal transd…	00230(Purine metabolism);04022(cGMP-PKG signaling pathway);04024(cAMP signaling pathway);04371(Apelin signaling pathway);04910(Insulin signaling pathway);04914(Progesterone-mediated oocyte maturation);04922(Glucagon signaling pathway);04923(Regulation of lipolysis in adipocytes);04924(Renin secretion);05032(Morphine addiction);05032(Morphine addiction)	NA	NA	phosphodiesterase 3B [Source:HGNC Symbol;Acc:HGNC:8779]	protein_coding;protein_coding_CDS_not_defined	DOID:1040(chronic_lymphocytic_leukemia);DOID:1240(leukemia)	R-HSA-162363(p-T309,S474-AKT2:PIP3 phosphorylates PDE3B);R-HSA-162425(p-S295-PDE3B hydrolyses cAMP to AMP);R-HSA-9705507(PDE3B hydrolyses cAMP to AMP)	7.62204	5.71433	6.52652	5.21344	7.5935	7.30863	14.9583	11.0632	18.4502	9.70215	14.7959	15.6908	0.508394	-0.975982	1.16287e-28	6.23836e-24	down	no
ENSG00000143333	RGS16	26893	ENST00000367558	GO:0003924(GTPase activity);GO:0005096(GTPase activator activity);GO:0005515(protein binding);GO:0005516(calmodulin binding);GO:0005737(cytoplasm);GO:0005886(plasma membrane);GO:0007186(G protein-coupled receptor signaling pathway);GO:0007601(visual perception);GO:0008277(regulation of G protein-coupled receptor signaling pathway);GO:0009968(negative regulation of signal transduction);GO:0016020(…	NA	NA	NA	regulator of G protein signaling 16 [Source:HGNC Symbol;Acc:HGNC:9997]	protein_coding	DOID:162(cancer)	R-HSA-392212(G alpha (i) auto-inactivates by hydrolysing GTP to GDP);R-HSA-8981892(Active G alpha (z) binds RGS proteins);R-HSA-8982012(G alpha (i):RGS dissociates to inactive G alpha (i)–i1/i2/i3);R-HSA-8982017(Active G alpha (q) binds RGS proteins);R-HSA-8982018(G alpha (z):RGS complex dissociates to give inactive G alpha (z));R-HSA-8982019(Active G alpha (i)–i1/i2/i3 binds RGS proteins);R-HSA-…	268.714	207.025	101.468	123.536	127.801	103.124	172.058	145.143	70.1078	73.0854	80.7092	69.389	1.62582	0.701168	7.85307e-20	2.10643e-15	up	no
ENSG00000233093	LINC00892	6708;6709;6710;6707	ENST00000454385;ENST00000656219;ENST00000427517;ENST00000429841	NA	NA	NA	NA	long intergenic non-protein coding RNA 892 [Source:HGNC Symbol;Acc:HGNC:48578]	lncRNA;retained_intron	NA	NA	1.65288	3.82671	3.85918	7.22353	5.03599	5.86272	0.540511	1.43601	1.76206	3.52196	2.14998	2.61442	2.53027	1.33929	4.20924e-19	7.52696e-15	up	yes
ENSG00000226979	LTA	213598;213597;213599;213596	ENST00000418386;ENST00000489638;ENST00000471842;ENST00000454783	GO:0001666(response to hypoxia);GO:0002876(positive regulation of chronic inflammatory response to antigenic stimulus);GO:0002925(positive regulation of humoral immune response mediated by circulating immunoglobulin);GO:0005102(signaling receptor binding);GO:0005125(cytokine activity);GO:0005164(tumor necrosis factor receptor binding);GO:0005515(protein binding);GO:0005576(extracellular region);G…	04060(Cytokine-cytokine receptor interaction);04061(Viral protein interaction with cytokine and cytokine receptor);04064(NF-kappa B signaling pathway);04668(TNF signaling pathway);04940(Type I diabetes mellitus);05166(Human T-cell leukemia virus 1 infection);05168(Herpes simplex virus 1 infection);05168(Herpes simplex virus 1 infection)	NA	NA	lymphotoxin alpha [Source:HGNC Symbol;Acc:HGNC:6709]	protein_coding;retained_intron	DOID:0050127(sinusitis);DOID:0050697(chorioamnionitis);DOID:0080750(erythema_nodosum);DOID:1024(leprosy);DOID:10534(stomach_cancer);DOID:10763(hypertension);DOID:10825(essential_hypertension);DOID:11054(urinary_bladder_cancer);DOID:11335(sarcoidosis);DOID:11394(adult_respiratory_distress_syndrome);DOID:114(heart_disease);DOID:1205(allergic_disease);DOID:12205(dengue_disease);DOID:12206(dengue_hem…	R-HSA-5668414(TRAF2 ubiquitinates cIAP1,2 in cIAP1,2:TRAF1:TRAF2:TRAF3:NIK);R-HSA-5668454(K63polyUb-cIAP1,2 ubiquitinates TRAF3);R-HSA-5668481(Protesomal degradation of K48polyUb-TRAF3);R-HSA-5668534(cIAP1,2 ubiquitinates NIK in cIAP1,2:TRAF2::TRAF3:NIK);R-HSA-5668789(LA,TNFSF14 binds LTBR);R-HSA-5669097(LTA trimer binds TNFRSF1A,1B,14);R-HSA-5676591(2xLTBR binds LTBR:lymphotoxin,TNFSF14 trimer);…	1882.65	2946.59	669.948	1382.34	1343.32	1121.38	772.776	1760.17	331.469	868.169	747.969	639.178	1.97569	0.982359	7.48491e-19	1.00384e-14	up	no
ENSG00000245164	LINC00861	243144;243142;243139;243135;243133;243138;243134;243140;243143;243136;243146;243141	ENST00000500989;ENST00000662179;ENST00000517869;ENST00000691489;ENST00000651667;ENST00000661778;ENST00000702373;ENST00000522865;ENST00000689131;ENST00000652311;ENST00000651482;ENST00000518964	NA	NA	NA	NA	long intergenic non-protein coding RNA 861 [Source:HGNC Symbol;Acc:HGNC:45133]	lncRNA	NA	NA	1.76436	1.85214	1.06591	1.87622	3.0144	2.24607	6.85198	4.70463	3.78855	3.26128	6.35546	6.96062	0.392214	-1.35029	2.73591e-18	2.93541e-14	down	yes
ENSG00000185905	C16orf54	97710	ENST00000329410	GO:0005515(protein binding);GO:0016020(membrane)	NA	NA	NA	chromosome 16 open reading frame 54 [Source:HGNC Symbol;Acc:HGNC:26649]	protein_coding	NA	NA	5.20329	7.21298	5.20339	9.01169	11.3291	6.87419	9.07293	11.9526	11.7021	17.3998	20.2396	11.8908	0.577976	-0.790919	9.71393e-18	8.68522e-14	down	no
ENSG00000164463	CREBRF	209299;209298;209302;209300;209301;209303	ENST00000296953;ENST00000522692;ENST00000517882;ENST00000520420;ENST00000520464;ENST00000523161	GO:0000122(negative regulation of transcription by RNA polymerase II);GO:0000977(RNA polymerase II transcription regulatory region sequence-specific DNA binding);GO:0000981(DNA-binding transcription factor activity, RNA polymerase II-specific);GO:0001228(DNA-binding transcription activator activity, RNA polymerase II-specific);GO:0003700(DNA-binding transcription factor activity);GO:0005515(prote…	NA	NA	NA	CREB3 regulatory factor [Source:HGNC Symbol;Acc:HGNC:24050]	protein_coding;protein_coding_CDS_not_defined;retained_intron	NA	R-HSA-8874849(CREBRF binds CREB3)	4.43744	2.19913	3.62144	5.75816	4.59982	4.18536	9.02402	4.47361	6.58935	9.4895	9.33854	8.81539	0.548647	-0.866049	1.50316e-17	1.15198e-13	down	no
ENSG00000168685	IL7R	200421;200423;200424;200420;200416;200425;200419;200422;200417;200418	ENST00000303115;ENST00000509668;ENST00000505093;ENST00000506850;ENST00000508941;ENST00000505875;ENST00000514217;ENST00000511982;ENST00000511031;ENST00000515665	GO:0000018(regulation of DNA recombination);GO:0000902(cell morphogenesis);GO:0001782(B cell homeostasis);GO:0001913(T cell mediated cytotoxicity);GO:0001915(negative regulation of T cell mediated cytotoxicity);GO:0003823(antigen binding);GO:0004896(cytokine receptor activity);GO:0004917(interleukin-7 receptor activity);GO:0005515(protein binding);GO:0005576(extracellular region);GO:0005654(nucle…	04060(Cytokine-cytokine receptor interaction);04068(FoxO signaling pathway);04151(PI3K-Akt signaling pathway);04630(JAK-STAT signaling pathway);04640(Hematopoietic cell lineage);05200(Pathways in cancer);05340(Primary immunodeficiency);05340(Primary immunodeficiency)	NA	NA	interleukin 7 receptor [Source:HGNC Symbol;Acc:HGNC:6024]	protein_coding;retained_intron;nonsense_mediated_decay;protein_coding_CDS_not_defined	DOID:0090014(severe_combined_immunodeficiency,_autosomal_recessive,_T_cell-negative,_B_cell-positive,_Nk_cell-positive);DOID:10534(stomach_cancer);DOID:11335(sarcoidosis);DOID:12236(primary_biliary_cholangitis);DOID:162(cancer);DOID:1936(atherosclerosis);DOID:219(colon_cancer);DOID:2377(multiple_sclerosis);DOID:3310(atopic_dermatitis);DOID:3525(middle_cerebral_artery_infarction);DOID:3908(lung_no…	R-HSA-1264832(JAK1 binds IL7R);R-HSA-1295516(IL7:p-Y449-IL7R:JAK1:IL2RG:JAK3 binds PI3K regulatory subunits);R-HSA-1295519(IL7R is phosphorylated on Y499);R-HSA-1295540(IL7:p-Y449-IL7R:JAK1:IL2RG:p-JAK3:STAT5A,STAT5B phosphorylates STAT5);R-HSA-449958(IL7:IL7R:JAK1 binds IL2RG:JAK3);R-HSA-449978(IL7 binds IL7R:JAK1);R-HSA-6785165(p-STAT5A, p-STAT5B dissociate from IL7:p-Y449-IL7R:JAK1:IL2RG:p-JAK…	7.92305	5.95353	6.63962	6.58437	20.2634	10.8462	23.6446	13.1449	17.4075	12.1237	31.1207	23.7701	0.48834	-1.03404	3.47306e-17	2.32895e-13	down	yes
ENSG00000182568	SATB1	174054;174062;174061;174076;174068;174073;174075;174072;174060;174055;174066;174074;174070;174057;174067;174058;174063;174065;174071;174059;174056;174064;174077	ENST00000338745;ENST00000415069;ENST00000606296;ENST00000444341;ENST00000440737;ENST00000414509;ENST00000487699;ENST00000452260;ENST00000700180;ENST00000417717;ENST00000700181;ENST00000493952;ENST00000491519;ENST00000700177;ENST00000475083;ENST00000700178;ENST00000457005;ENST00000467628;ENST00000482788;ENST00000700179;ENST00000454909;ENST00000476178;ENST00000450898	GO:0000122(negative regulation of transcription by RNA polymerase II);GO:0000785(chromatin);GO:0000977(RNA polymerase II transcription regulatory region sequence-specific DNA binding);GO:0000978(RNA polymerase II cis-regulatory region sequence-specific DNA binding);GO:0000981(DNA-binding transcription factor activity, RNA polymerase II-specific);GO:0001227(DNA-binding transcription repressor acti…	NA	NA	NA	SATB homeobox 1 [Source:HGNC Symbol;Acc:HGNC:10541]	protein_coding;retained_intron;protein_coding_CDS_not_defined	DOID:162(cancer);DOID:3459(breast_carcinoma);DOID:643(progressive_multifocal_leukoencephalopathy)	R-HSA-352268(Cleavage of Satb1);R-HSA-4615839(PIAS1 SUMOylates SATB1 with SUMO2,3);R-HSA-4615905(PIAS1 SUMOylates SATB1 with SUMO1)	12.7181	16.5945	10.549	11.4811	10.4269	10.5968	21.3411	26.1488	25.665	17.7582	17.3902	20.7986	0.595118	-0.748751	8.4352e-16	5.02794e-12	down	no
ENSG00000184588	PDE4B	17686;17688;17692;17689;17691;17690;17674;17683;17675;17682;17684;17685	ENST00000371045;ENST00000526197;ENST00000483863;ENST00000480109;ENST00000524999;ENST00000534463;ENST00000341517;ENST00000490695;ENST00000423207;ENST00000371048;ENST00000491340;ENST00000528771	GO:0000930(gamma-tubulin complex);GO:0001780(neutrophil homeostasis);GO:0004114(3',5'-cyclic-nucleotide phosphodiesterase activity);GO:0004115(3',5'-cyclic-AMP phosphodiesterase activity);GO:0005246(calcium channel regulator activity);GO:0005634(nucleus);GO:0005737(cytoplasm);GO:0005813(centrosome);GO:0005829(cytosol);GO:0005886(plasma membrane);GO:0005891(voltage-gated calcium channel complex);G…	00230(Purine metabolism);04024(cAMP signaling pathway);04928(Parathyroid hormone synthesis, secretion and action);05032(Morphine addiction);05032(Morphine addiction)	NA	NA	phosphodiesterase 4B [Source:HGNC Symbol;Acc:HGNC:8781]	protein_coding;retained_intron;protein_coding_CDS_not_defined	DOID:1040(chronic_lymphocytic_leukemia);DOID:1240(leukemia);DOID:150(disease_of_mental_health);DOID:1596(depressive_disorder);DOID:5419(schizophrenia)	R-HSA-177284(PKA phosphorylates PDE4B);R-HSA-9644869(p-S54-PDE4B hydrolyses cAMP)	4.10292	3.81011	4.41497	6.30326	6.07804	5.35289	9.50201	7.25631	11.8918	10.2862	19.6474	13.3089	0.458828	-1.12398	1.10718e-15	5.9396e-12	down	yes
ENSG00000164938	TP53INP1	241385;241386	ENST00000448464;ENST00000342697	GO:0000045(autophagosome assembly);GO:0005515(protein binding);GO:0005634(nucleus);GO:0005654(nucleoplasm);GO:0005737(cytoplasm);GO:0005776(autophagosome);GO:0005829(cytosol);GO:0006914(autophagy);GO:0006915(apoptotic process);GO:0008285(negative regulation of cell population proliferation);GO:0009408(response to heat);GO:0010508(positive regulation of autophagy);GO:0010628(positive regulation of…	NA	NA	NA	tumor protein p53 inducible nuclear protein 1 [Source:HGNC Symbol;Acc:HGNC:18022]	protein_coding	DOID:14221(abdominal_obesity-metabolic_syndrome_1);DOID:162(cancer);DOID:1749(squamous_cell_carcinoma);DOID:3962(follicular_thyroid_carcinoma);DOID:4029(gastritis)	R-HSA-3215251(TP53INP1 and HIPK2 bind TP53);R-HSA-6799409(HIPK2 phosphorylates TP53);R-HSA-6799416(TP53 stimulates expression of TP53INP1);R-HSA-6799418(TP53 binds the TP53INP1 gene)	1.05304	0.89526	1.20961	1.96767	1.50667	1.586	2.56512	2.08606	4.2735	4.92851	2.31557	3.4213	0.453206	-1.14176	1.67959e-15	8.19123e-12	down	yes
ENSG00000138623	SEMA7A	89570;89572;89571;89573	ENST00000261918;ENST00000543145;ENST00000542748;ENST00000569617	GO:0001649(osteoblast differentiation);GO:0001755(neural crest cell migration);GO:0001934(positive regulation of protein phosphorylation);GO:0005178(integrin binding);GO:0005515(protein binding);GO:0005886(plasma membrane);GO:0006954(inflammatory response);GO:0006955(immune response);GO:0007229(integrin-mediated signaling pathway);GO:0007399(nervous system development);GO:0007411(axon guidance);G…	04360(Axon guidance);04360(Axon guidance)	NA	NA	semaphorin 7A (John Milton Hagen blood group) [Source:HGNC Symbol;Acc:HGNC:10741]	protein_coding;retained_intron	DOID:0070221(progressive_familial_intrahepatic_cholestasis)	R-HSA-434989(SEMA7A binds to PLXNC1);R-HSA-434990(SEMA7A binds to integrin alpha1beta1)	7.31908	7.02311	1.47594	2.84155	5.6075	2.3634	2.88372	2.89382	1.12408	1.47207	2.60366	1.29066	2.12268	1.08588	8.02799e-15	3.58891e-11	up	yes
ENSG00000090238	YPEL3	97971;97968;97975;97976;97967;97978;97977;97969	ENST00000398838;ENST00000565479;ENST00000568674;ENST00000568681;ENST00000570099;ENST00000566401;ENST00000562641;ENST00000398841	GO:0005634(nucleus);GO:0005730(nucleolus);GO:0046872(metal ion binding);GO:2000774(positive regulation of cellular senescence);GO:2000774(positive regulation of cellular senescence)	NA	NA	NA	yippee like 3 [Source:HGNC Symbol;Acc:HGNC:18327]	protein_coding;protein_coding_CDS_not_defined;retained_intron;nonsense_mediated_decay	NA	NA	6.84598	10.5581	7.67679	14.2802	10.3083	9.46894	14.1099	16.5347	15.5933	23.8898	18.9802	22.5267	0.558294	-0.840902	9.89311e-15	4.08251e-11	down	no
ENSG00000150764	DIXDC1	53379;53377;53385;53383;53388;53380;53386;53384	ENST00000440460;ENST00000529225;ENST00000526500;ENST00000615255;ENST00000526418;ENST00000528399;ENST00000530645;ENST00000618522	GO:0001725(stress fiber);GO:0003779(actin binding);GO:0005515(protein binding);GO:0005737(cytoplasm);GO:0005829(cytosol);GO:0005856(cytoskeleton);GO:0005925(focal adhesion);GO:0016055(Wnt signaling pathway);GO:0019904(protein domain specific binding);GO:0021795(cerebral cortex cell migration);GO:0021799(cerebral cortex radially oriented cell migration);GO:0021846(cell proliferation in forebrain);…	NA	NA	NA	DIX domain containing 1 [Source:HGNC Symbol;Acc:HGNC:23695]	protein_coding;retained_intron	DOID:162(cancer)	NA	2.51648	3.11312	1.26101	0.899932	1.24229	1.59206	0.94244	1.17455	0.43752	0.359109	0.57726	1.09071	2.47227	1.30584	2.02259e-14	7.69808e-11	up	yes
ENSG00000115758	ODC1	139579;139581;139582;139580;139583;139578	ENST00000234111;ENST00000699836;ENST00000405333;ENST00000699835;ENST00000443218;ENST00000446285	GO:0001822(kidney development);GO:0003824(catalytic activity);GO:0004586(ornithine decarboxylase activity);GO:0005515(protein binding);GO:0005575(cellular_component);GO:0005737(cytoplasm);GO:0005829(cytosol);GO:0006595(polyamine metabolic process);GO:0006596(polyamine biosynthetic process);GO:0008283(cell population proliferation);GO:0008284(positive regulation of cell population proliferation);G…	00330(Arginine and proline metabolism);00480(Glutathione metabolism);04148(Efferocytosis);04148(Efferocytosis)	K01581	EC:4.1.1.17	ornithine decarboxylase 1 [Source:HGNC Symbol;Acc:HGNC:8109]	protein_coding;nonsense_mediated_decay	DOID:0060689(atrichia_with_papular_lesions);DOID:162(cancer);DOID:3087(gingivitis);DOID:4074(pancreatic_adenocarcinoma);DOID:657(adenoma);DOID:769(neuroblastoma);DOID:8029(sporadic_breast_cancer);DOID:824(periodontitis)	R-HSA-350567(Antizyme OAZ binds to Ornithine decarboxylase);R-HSA-350578(NQO1 interaction with ODC);R-HSA-350600(Antizyme inhibitor binds to OAZ and stablizes ODC complex);R-HSA-353125(26S proteosome degrades ODC holoenzyme complex);R-HSA-70692(ornithine => putrescine + CO2)	84.4624	129.394	65.4799	59.2827	79.1597	86.9481	55.8082	78.3753	52.424	43.7055	46.1552	44.7829	1.65155	0.723823	2.15247e-14	7.69808e-11	up	no
ENSG00000137309	HMGA1	214680;214679;214681;214684;214683;214682;214686;214678;214677	ENST00000347617;ENST00000311487;ENST00000401473;ENST00000374116;ENST00000478214;ENST00000703808;ENST00000703809;ENST00000447654;ENST00000674029	GO:0000785(chromatin);GO:0000978(RNA polymerase II cis-regulatory region sequence-specific DNA binding);GO:0000987(cis-regulatory region sequence-specific DNA binding);GO:0001221(transcription coregulator binding);GO:0003677(DNA binding);GO:0003680(minor groove of adenine-thymine-rich DNA binding);GO:0003682(chromatin binding);GO:0003712(transcription coregulator activity);GO:0003713(transcriptio…	NA	NA	NA	high mobility group AT-hook 1 [Source:HGNC Symbol;Acc:HGNC:5010]	protein_coding;protein_coding_CDS_not_defined	DOID:0060058(lymphoma);DOID:1240(leukemia);DOID:162(cancer);DOID:3498(pancreatic_ductal_adenocarcinoma);DOID:363(uterine_cancer);DOID:4074(pancreatic_adenocarcinoma);DOID:5419(schizophrenia);DOID:657(adenoma);DOID:684(hepatocellular_carcinoma);DOID:769(neuroblastoma);DOID:9352(type_2_diabetes_mellitus)	R-HSA-162590(Import of PIC to the Host Nucleus);R-HSA-164514(Integrase binds viral DNA ends);R-HSA-164522(Terminal (3' end) cleavage of viral DNA);R-HSA-164845(Suicidal integration leading to inverted circle formation);R-HSA-173115(Formation of Pre-Integration Complex (PIC));R-HSA-175108(Target DNA binding);R-HSA-175117(1-LTR circle formation);R-HSA-175174(Association of Ku heterodimer with viral…	96.9302	88.0301	106.809	55.0989	84.2749	87.9437	54.1728	54.4822	82.9224	40.4672	56.9755	65.2065	1.56293	0.644257	3.808e-13	1.27677e-09	up	no
ENSG00000159399	HK2	145180;145182;145181	ENST00000290573;ENST00000472302;ENST00000409174	GO:0000166(nucleotide binding);GO:0001666(response to hypoxia);GO:0001678(cellular glucose homeostasis);GO:0002931(response to ischemia);GO:0003824(catalytic activity);GO:0004340(glucokinase activity);GO:0004396(hexokinase activity);GO:0005515(protein binding);GO:0005524(ATP binding);GO:0005536(glucose binding);GO:0005737(cytoplasm);GO:0005739(mitochondrion);GO:0005741(mitochondrial outer membran…	00010(Glycolysis / Gluconeogenesis);00051(Fructose and mannose metabolism);00052(Galactose metabolism);00500(Starch and sucrose metabolism);00520(Amino sugar and nucleotide sugar metabolism);00524(Neomycin, kanamycin and gentamicin biosynthesis);04066(HIF-1 signaling pathway);04910(Insulin signaling pathway);04930(Type II diabetes mellitus);04973(Carbohydrate digestion and absorption);05131(Shige…	K00844	EC:2.7.1.1	hexokinase 2 [Source:HGNC Symbol;Acc:HGNC:4923]	protein_coding;retained_intron	DOID:162(cancer);DOID:3717(gastric_adenocarcinoma);DOID:4194(glucose_metabolism_disease);DOID:684(hepatocellular_carcinoma);DOID:9352(type_2_diabetes_mellitus);DOID:9970(obesity)	R-HSA-70420(HK1,2,3,GCK,HKDC1 phosphorylate Glc to form G6P)	11.57	9.40148	5.68602	2.94057	3.93585	4.12365	7.08462	5.55593	3.15419	2.17898	2.3068	2.65712	1.71864	0.781265	4.82036e-13	1.52114e-09	up	no
ENSG00000127528	KLF2	128807;128808	ENST00000248071;ENST00000592003	GO:0000122(negative regulation of transcription by RNA polymerase II);GO:0000785(chromatin);GO:0000902(cell morphogenesis);GO:0000978(RNA polymerase II cis-regulatory region sequence-specific DNA binding);GO:0000981(DNA-binding transcription factor activity, RNA polymerase II-specific);GO:0001701(in utero embryonic development);GO:0003677(DNA binding);GO:0003700(DNA-binding transcription factor a…	04068(FoxO signaling pathway);04371(Apelin signaling pathway);05418(Fluid shear stress and atherosclerosis);05418(Fluid shear stress and atherosclerosis)	NA	NA	KLF transcription factor 2 [Source:HGNC Symbol;Acc:HGNC:6347]	protein_coding	DOID:1485(cystic_fibrosis);DOID:178(vascular_disease);DOID:1936(atherosclerosis);DOID:769(neuroblastoma);DOID:9351(diabetes_mellitus);DOID:9352(type_2_diabetes_mellitus)	NA	1.62414	0.819215	0.720564	1.44349	4.89881	4.234	4.35097	1.99332	5.92269	3.4008	10.1834	14.5998	0.34636	-1.52965	6.53265e-13	1.93045e-09	down	yes
ENSG00000181722	ZBTB20	180905;180943;180948;180909;180932;180913;180941;180919;180912;180911;180934;180936;180935;180931;180915;180937;180914;180918;180916;180910;180945;180907;180930	ENST00000675478;ENST00000488663;ENST00000470186;ENST00000704358;ENST00000486152;ENST00000474710;ENST00000463497;ENST00000704360;ENST00000471418;ENST00000481632;ENST00000480832;ENST00000492665;ENST00000491500;ENST00000463890;ENST00000676079;ENST00000470556;ENST00000464560;ENST00000479879;ENST00000704361;ENST00000462705;ENST00000468769;ENST00000357258;ENST00000482689	GO:0000122(negative regulation of transcription by RNA polymerase II);GO:0000976(transcription cis-regulatory region binding);GO:0000978(RNA polymerase II cis-regulatory region sequence-specific DNA binding);GO:0001227(DNA-binding transcription repressor activity, RNA polymerase II-specific);GO:0001817(regulation of cytokine production);GO:0002682(regulation of immune system process);GO:0003677(D…	NA	NA	NA	zinc finger and BTB domain containing 20 [Source:HGNC Symbol;Acc:HGNC:13503]	protein_coding;protein_coding_CDS_not_defined	NA	NA	0.893632	0.596988	0.940909	1.39018	1.44362	1.08664	1.53332	1.10305	1.75144	1.94713	2.37598	1.92303	0.626615	-0.674349	6.83714e-13	1.93045e-09	down	no
ENSG00000065989	PDE4A	127012;127019;127014;127011;127017;127013;127018	ENST00000380702;ENST00000590407;ENST00000440014;ENST00000592685;ENST00000589073;ENST00000293683;ENST00000586275	GO:0004114(3',5'-cyclic-nucleotide phosphodiesterase activity);GO:0004115(3',5'-cyclic-AMP phosphodiesterase activity);GO:0005515(protein binding);GO:0005634(nucleus);GO:0005654(nucleoplasm);GO:0005737(cytoplasm);GO:0005829(cytosol);GO:0005886(plasma membrane);GO:0006198(cAMP catabolic process);GO:0007165(signal transduction);GO:0007186(G protein-coupled receptor signaling pathway);GO:0007608(sen…	00230(Purine metabolism);04024(cAMP signaling pathway);04928(Parathyroid hormone synthesis, secretion and action);05032(Morphine addiction);05032(Morphine addiction)	K13293	EC:3.1.4.53	phosphodiesterase 4A [Source:HGNC Symbol;Acc:HGNC:8780]	protein_coding;retained_intron;nonsense_mediated_decay	DOID:1040(chronic_lymphocytic_leukemia);DOID:11077(brucellosis);DOID:11832(visual_epilepsy);DOID:1240(leukemia);DOID:3083(chronic_obstructive_pulmonary_disease);DOID:3312(bipolar_disorder);DOID:5419(schizophrenia)	R-HSA-111962(PDE4A,C,D hydrolyse cAMP);R-HSA-418553(cAMP degradation by Phosphodiesterases);R-HSA-9708261(PDE4A hydrolyses cAMP to AMP);R-HSA-9708275(PDE4A binds PDE4A inhibitors)	0.979705	1.62979	3.27484	3.86333	0.460447	3.63426	1.88733	3.29538	9.97587	5.95478	1.37177	8.4839	0.479168	-1.0614	7.24266e-13	1.9427e-09	down	yes
ENSG00000215021	PHB2	57146;57147;57149;57154;57159;57143;57155;57150;57161;57144;57162;57153;57163;57145;57156;57158;57151;57148	ENST00000440277;ENST00000677354;ENST00000399433;ENST00000678000;ENST00000545167;ENST00000537646;ENST00000678983;ENST00000676496;ENST00000544134;ENST00000535923;ENST00000546217;ENST00000545555;ENST00000542294;ENST00000678829;ENST00000676893;ENST00000536316;ENST00000546111;ENST00000543465	GO:0000423(mitophagy);GO:0002639(positive regulation of immunoglobulin production);GO:0005515(protein binding);GO:0005634(nucleus);GO:0005730(nucleolus);GO:0005737(cytoplasm);GO:0005739(mitochondrion);GO:0005741(mitochondrial outer membrane);GO:0005743(mitochondrial inner membrane);GO:0005886(plasma membrane);GO:0006396(RNA processing);GO:0006606(protein import into nucleus);GO:0007005(mitochondr…	04137(Mitophagy - animal);04137(Mitophagy - animal)	NA	NA	prohibitin 2 [Source:HGNC Symbol;Acc:HGNC:30306]	protein_coding;retained_intron;nonsense_mediated_decay;protein_coding_CDS_not_defined	DOID:162(cancer);DOID:225(syndrome)	R-HSA-8949649(PMPCA:PMPCB cleaves the transit peptide of proSMDT1 (proEMRE));R-HSA-8949659(AFG3L2 (m-AAA protease) degrades SMDT1 that is not assembled in MCU);R-HSA-8949661(C2orf47:AFG3L2 binds the transit peptide of SMDT1);R-HSA-9840408(OMA1 cleaves DELE1)	76.0207	98.3062	62.3668	52.6382	70.6392	58.028	59.722	70.4098	48.5131	40.1713	48.611	45.5895	1.41345	0.499221	4.28104e-12	1.09362e-08	up	no
ENSG00000100100	PIK3IP1	169494;169496;169492;169495;169491;169497;169493	ENST00000715258;ENST00000402249;ENST00000215912;ENST00000493034;ENST00000480654;ENST00000443175;ENST00000441972	GO:0004175(endopeptidase activity);GO:0005102(signaling receptor binding);GO:0005515(protein binding);GO:0005615(extracellular space);GO:0005886(plasma membrane);GO:0016020(membrane);GO:0036313(phosphatidylinositol 3-kinase catalytic subunit binding);GO:0051898(negative regulation of protein kinase B signaling);GO:0051898(negative regulation of protein kinase B signaling)	NA	NA	NA	phosphoinositide-3-kinase interacting protein 1 [Source:HGNC Symbol;Acc:HGNC:24942]	retained_intron;protein_coding	NA	NA	26.7015	19.365	36.9987	37.2469	42.3622	41.6868	60.3786	32.9732	68.5912	60.6377	123.014	90.7777	0.519823	-0.943909	6.17011e-12	1.50455e-08	down	no
ENSG00000134802	SLC43A3	46488;46489;46496;46510;46492;46494;46505;46487;46495;46512;46507;46500;46491;46499;46502;46493;46508;46498;46509;46490;46501	ENST00000395123;ENST00000395124;ENST00000529113;ENST00000530316;ENST00000525205;ENST00000530005;ENST00000524863;ENST00000625097;ENST00000528098;ENST00000532278;ENST00000533051;ENST00000530232;ENST00000529554;ENST00000526125;ENST00000529494;ENST00000533524;ENST00000529896;ENST00000529112;ENST00000526621;ENST00000352187;ENST00000528187	GO:0005515(protein binding);GO:0005886(plasma membrane);GO:0006869(lipid transport);GO:0015207(adenine transmembrane transporter activity);GO:0015208(guanine transmembrane transporter activity);GO:0015245(fatty acid transmembrane transporter activity);GO:0015853(adenine transport);GO:0015908(fatty acid transport);GO:0016020(membrane);GO:0016323(basolateral plasma membrane);GO:0035344(hypoxanthine…	NA	NA	NA	solute carrier family 43 member 3 [Source:HGNC Symbol;Acc:HGNC:17466]	protein_coding;nonsense_mediated_decay;TEC;protein_coding_CDS_not_defined	NA	NA	133.7	142.741	70.9991	66.4546	49.3413	68.1045	82.5882	95.0373	44.6155	40.7383	39.5024	41.5304	1.62882	0.703827	1.01289e-11	2.36251e-08	up	no
ENSG00000163328	GPR155	151609;151612;151611;151613;151610;151614	ENST00000392552;ENST00000295500;ENST00000392551;ENST00000459996;ENST00000614352;ENST00000497620	GO:0003674(molecular_function);GO:0005764(lysosome);GO:0005765(lysosomal membrane);GO:0008289(lipid binding);GO:0015485(cholesterol binding);GO:0016020(membrane);GO:0030514(negative regulation of BMP signaling pathway);GO:0034198(cellular response to amino acid starvation);GO:0035556(intracellular signal transduction);GO:0050890(cognition);GO:0055085(transmembrane transport);GO:0070062(extracellu…	NA	NA	NA	G protein-coupled receptor 155 [Source:HGNC Symbol;Acc:HGNC:22951]	protein_coding;protein_coding_CDS_not_defined	NA	NA	4.07838	1.37731	1.0145	1.00927	3.39176	0.727918	7.7434	2.59529	2.19042	1.39547	5.69504	1.42722	0.587582	-0.767137	1.26777e-11	2.83378e-08	down	no
ENSG00000138439	FAM117B	153839;153840	ENST00000392238;ENST00000481658	GO:0005515(protein binding);GO:0005515(protein binding)	NA	NA	NA	family with sequence similarity 117 member B [Source:HGNC Symbol;Acc:HGNC:14440]	protein_coding;retained_intron	NA	NA	3.47136	1.49386	1.87453	1.06228	3.25991	2.22642	5.47928	2.33194	3.56705	1.82725	6.09439	4.08373	0.611712	-0.709076	1.43127e-11	3.07127e-08	down	no
ENSG00000228716	DHFR	203178;203185;203182;203179;203181;203180;203183	ENST00000439211;ENST00000513314;ENST00000513048;ENST00000505337;ENST00000504396;ENST00000511032;ENST00000508282	GO:0000900(mRNA regulatory element binding translation repressor activity);GO:0003723(RNA binding);GO:0003729(mRNA binding);GO:0004146(dihydrofolate reductase activity);GO:0005515(protein binding);GO:0005542(folic acid binding);GO:0005737(cytoplasm);GO:0005739(mitochondrion);GO:0005829(cytosol);GO:0006545(glycine biosynthetic process);GO:0006729(tetrahydrobiopterin biosynthetic process);GO:000673…	00670(One carbon pool by folate);00790(Folate biosynthesis);00790(Folate biosynthesis)	K00287	EC:1.5.1.3	dihydrofolate reductase [Source:HGNC Symbol;Acc:HGNC:2861]	protein_coding;retained_intron;protein_coding_CDS_not_defined	DOID:1037(lymphoid_leukemia);DOID:1240(leukemia);DOID:12849(autistic_disorder);DOID:13382(megaloblastic_anemia);DOID:162(cancer);DOID:2355(anemia);DOID:3347(osteosarcoma);DOID:9952(acute_lymphoblastic_leukemia)	R-HSA-1497794(Salvage - BH2 is reduced to BH4 by DHFR);R-HSA-8961863(E2F1 binds the DHFR gene promoter);R-HSA-8961874(DHFR gene expression is stimulated by E2F1);R-HSA-9709098(DHFR dimer reduces FOLA to DHF);R-HSA-9709109(DHFR dimer binds DHFR inhibitors)	13.9246	15.1736	14.7637	9.49697	9.62798	12.1612	9.40129	11.1949	12.3597	5.86948	5.49444	9.25013	1.52955	0.613107	1.50973e-11	3.11503e-08	up	no
ENSG00000137692	DCUN1D5	52776;52781;52783;52782;52786;52778;52784;52779;52780;52785;52787	ENST00000260247;ENST00000529281;ENST00000527576;ENST00000529294;ENST00000525420;ENST00000527260;ENST00000527779;ENST00000531571;ENST00000531543;ENST00000583974;ENST00000529076	GO:0000151(ubiquitin ligase complex);GO:0001558(regulation of cell growth);GO:0005515(protein binding);GO:0005634(nucleus);GO:0005737(cytoplasm);GO:0005819(spindle);GO:0005856(cytoskeleton);GO:0006974(cellular response to DNA damage stimulus);GO:0016020(membrane);GO:0031624(ubiquitin conjugating enzyme binding);GO:0032182(ubiquitin-like protein binding);GO:0045116(protein neddylation);GO:0097602(…	NA	NA	NA	defective in cullin neddylation 1 domain containing 5 [Source:HGNC Symbol;Acc:HGNC:28409]	protein_coding;nonsense_mediated_decay;protein_coding_CDS_not_defined	NA	R-HSA-8952039(NEDD8:AcM-UBE2F binds CRL5 E3 ubiquitin ligase complex);R-HSA-8952044(AcM-UBE2F transfers NEDD8 to CRL5 E3 ubiquitin ligase complex);R-HSA-8952618(AcM-UBE2M transfers NEDD8 to CRL1 E3 ubiquitin ligase complex);R-HSA-8952620(NEDD8:AcM-UBE2M binds CRL1 E3 ubiquitin ligase complex);R-HSA-8952625(NEDD8:AcM-UBE2M binds CRL2 E3 ubiquitin ligase complex);R-HSA-8952626(AcM-UBE2M transfers N…	7.0575	8.64553	4.41905	3.87191	5.63071	4.42302	5.24812	6.49088	3.28824	2.97297	3.2028	2.77924	1.52565	0.609423	3.18846e-11	6.33511e-08	up	no
ENSG00000162032	SPSB3	93772;93774;93775;93783;93781;93776;93778;93779;93773;93777;93782	ENST00000566339;ENST00000569380;ENST00000567868;ENST00000568416;ENST00000565550;ENST00000563741;ENST00000563668;ENST00000563705;ENST00000564709;ENST00000301717;ENST00000564070	GO:0005515(protein binding);GO:0005829(cytosol);GO:0016567(protein ubiquitination);GO:0019005(SCF ubiquitin ligase complex);GO:0043161(proteasome-mediated ubiquitin-dependent protein catabolic process);GO:0043161(proteasome-mediated ubiquitin-dependent protein catabolic process)	NA	NA	NA	splA/ryanodine receptor domain and SOCS box containing 3 [Source:HGNC Symbol;Acc:HGNC:30629]	protein_coding;retained_intron	NA	R-HSA-8952039(NEDD8:AcM-UBE2F binds CRL5 E3 ubiquitin ligase complex);R-HSA-8952044(AcM-UBE2F transfers NEDD8 to CRL5 E3 ubiquitin ligase complex);R-HSA-8955241(CAND1 binds cytosolic CRL E3 ubiquitin ligases);R-HSA-8955289(COMMDs displace CAND1 from cytosolic CRL E3 ubiquitin ligase complexes);R-HSA-8956040(COP9 signalosome deneddylates cytosolic CRL E3 ubiquitin ligase complexes)	10.1444	13.1206	10.8864	16.0465	12.4701	12.792	18.8435	19.8807	19.4105	22.5565	20.909	22.311	0.643043	-0.637012	3.3755e-11	6.46721e-08	down	no
ENSG00000141232	TOB1	114148;114149;114150	ENST00000499247;ENST00000268957;ENST00000509385	GO:0003714(transcription corepressor activity);GO:0005515(protein binding);GO:0005634(nucleus);GO:0005737(cytoplasm);GO:0008285(negative regulation of cell population proliferation);GO:0010468(regulation of gene expression);GO:0017148(negative regulation of translation);GO:0030014(CCR4-NOT complex);GO:0030514(negative regulation of BMP signaling pathway);GO:0030971(receptor tyrosine kinase bindin…	03018(RNA degradation);03018(RNA degradation)	NA	NA	transducer of ERBB2, 1 [Source:HGNC Symbol;Acc:HGNC:11979]	protein_coding;protein_coding_CDS_not_defined	DOID:1324(lung_cancer);DOID:162(cancer)	NA	15.7789	15.4155	18.6606	28.8839	18.9984	14.6363	26.4009	29.3228	33.704	43.0646	41.1221	37.1429	0.559736	-0.837181	4.2615e-11	7.88318e-08	down	no
ENSG00000144381	HSPD1	153175;153190;153187;153180;153193;153183;153184;153197;153185;153196;153179;153186;153195;153189;153194;153182;153192;153176;153178;153191;153177;153188	ENST00000388968;ENST00000678621;ENST00000678170;ENST00000461097;ENST00000452200;ENST00000418022;ENST00000428204;ENST00000486181;ENST00000678969;ENST00000491249;ENST00000677792;ENST00000476746;ENST00000426480;ENST00000678545;ENST00000345042;ENST00000439605;ENST00000679291;ENST00000677454;ENST00000678761;ENST00000677403;ENST00000677913;ENST00000676933	GO:0000166(nucleotide binding);GO:0001530(lipopolysaccharide binding);GO:0002039(p53 binding);GO:0002755(MyD88-dependent toll-like receptor signaling pathway);GO:0002842(positive regulation of T cell mediated immune response to tumor cell);GO:0003688(DNA replication origin binding);GO:0003697(single-stranded DNA binding);GO:0003723(RNA binding);GO:0003725(double-stranded RNA binding);GO:0005515(p…	03018(RNA degradation);04940(Type I diabetes mellitus);05134(Legionellosis);05152(Tuberculosis);05417(Lipid and atherosclerosis);05417(Lipid and atherosclerosis)	K04077	EC:5.6.1.7	heat shock protein family D (Hsp60) member 1 [Source:HGNC Symbol;Acc:HGNC:5261]	protein_coding;retained_intron;nonsense_mediated_decay	DOID:0060789(hypomyelinating_leukodystrophy_4);DOID:0110766(hereditary_spastic_paraplegia_13);DOID:10223(dermatomyositis);DOID:10283(prostate_cancer);DOID:10579(leukodystrophy);DOID:10603(glucose_intolerance);DOID:10652(Alzheimer's_disease);DOID:10763(hypertension);DOID:10908(hydrocephalus);DOID:114(heart_disease);DOID:11729(Lyme_disease);DOID:11934(head_and_neck_cancer);DOID:12337(varicocele);DO…	R-HSA-1268022(TOMM40 complex translocates proteins from the cytosol to the mitochondrial intermembrane space);R-HSA-1299475(TIMM23 PAM translocates proteins from the mitochondrial intermembrane space to the mitochondrial matrix);R-HSA-1299478(MPP cleaves targeting peptide (presequence) of matrix precursors);R-HSA-1299480(Precursor proteins enter TIMM23 PAM);R-HSA-8869542(TFPA2A homodimer and NPM1…	99.1144	104.953	81.9863	54.8804	78.0106	64.0383	73.1736	83.9702	48.3655	34.0097	47.7183	41.9372	1.5978	0.676091	4.86212e-11	8.35253e-08	up	no
ENSG00000102245	CD40LG	6711;6717;6718;6712;6716;6714	ENST00000370629;ENST00000695728;ENST00000695729;ENST00000695724;ENST00000695727;ENST00000695726	GO:0002637(regulation of immunoglobulin production);GO:0005102(signaling receptor binding);GO:0005125(cytokine activity);GO:0005164(tumor necrosis factor receptor binding);GO:0005174(CD40 receptor binding);GO:0005178(integrin binding);GO:0005515(protein binding);GO:0005576(extracellular region);GO:0005615(extracellular space);GO:0005794(Golgi apparatus);GO:0005886(plasma membrane);GO:0006954(infl…	04060(Cytokine-cytokine receptor interaction);04064(NF-kappa B signaling pathway);04514(Cell adhesion molecules);04660(T cell receptor signaling pathway);04672(Intestinal immune network for IgA production);05144(Malaria);05145(Toxoplasmosis);05310(Asthma);05320(Autoimmune thyroid disease);05322(Systemic lupus erythematosus);05330(Allograft rejection);05340(Primary immunodeficiency);05416(Viral my…	NA	NA	CD40 ligand [Source:HGNC Symbol;Acc:HGNC:11935]	protein_coding;retained_intron;protein_coding_CDS_not_defined	DOID:0050169(cutaneous_lupus_erythematosus);DOID:0050175(tick-borne_encephalitis);DOID:0050185(erythema_multiforme);DOID:0050589(inflammatory_bowel_disease);DOID:0050731(vitamin_B12_deficiency);DOID:0050873(follicular_lymphoma);DOID:0060022(CD40_ligand_deficiency);DOID:0060903(thrombosis);DOID:0080162(lupus_nephritis);DOID:10223(dermatomyositis);DOID:1036(chronic_leukemia);DOID:1040(chronic_lymph…	R-HSA-199404(CD40L binds CD40);R-HSA-5668414(TRAF2 ubiquitinates cIAP1,2 in cIAP1,2:TRAF1:TRAF2:TRAF3:NIK);R-HSA-5668454(K63polyUb-cIAP1,2 ubiquitinates TRAF3);R-HSA-5668481(Protesomal degradation of K48polyUb-TRAF3);R-HSA-5668534(cIAP1,2 ubiquitinates NIK in cIAP1,2:TRAF2::TRAF3:NIK);R-HSA-5676597(TRAF2:TRAF1:cIAP1,2:TRAF3:NIK regulatory complex binds CD40)	1.75017	4.34013	2.63702	5.51305	3.71631	3.4317	0.726395	2.59528	1.95763	3.60982	2.34307	2.04132	1.77502	0.827835	4.92141e-11	8.35253e-08	up	no
ENSG00000153234	NR4A2	150339;150348;150340;150343;150346;150341;150342;150349;150344;150352;150347;150353;150350;150345	ENST00000339562;ENST00000700231;ENST00000700228;ENST00000417764;ENST00000700229;ENST00000426264;ENST00000409572;ENST00000409108;ENST00000675870;ENST00000424077;ENST00000700230;ENST00000421709;ENST00000429376;ENST00000417972	GO:0000122(negative regulation of transcription by RNA polymerase II);GO:0000785(chromatin);GO:0000977(RNA polymerase II transcription regulatory region sequence-specific DNA binding);GO:0000978(RNA polymerase II cis-regulatory region sequence-specific DNA binding);GO:0000981(DNA-binding transcription factor activity, RNA polymerase II-specific);GO:0001228(DNA-binding transcription activator acti…	04925(Aldosterone synthesis and secretion);04928(Parathyroid hormone synthesis, secretion and action);04928(Parathyroid hormone synthesis, secretion and action)	NA	NA	nuclear receptor subfamily 4 group A member 2 [Source:HGNC Symbol;Acc:HGNC:7981]	protein_coding;nonsense_mediated_decay	DOID:0080855(Parkinsonism);DOID:12217(Lewy_body_dementia);DOID:14330(Parkinson's_disease);DOID:162(cancer);DOID:1826(epilepsy);DOID:5419(schizophrenia);DOID:684(hepatocellular_carcinoma)	R-HSA-376419(Formation of NR-MED1 Coactivator Complex);R-HSA-382096(Formation of NR-NCOR Corepressor Complex);R-HSA-4755526(PIAS4 SUMOylates NR4A2 with SUMO2,3)	15.4568	16.3354	4.22482	10.2459	10.05	5.23415	25.1912	31.0435	9.82376	16.9877	12.5112	11.213	0.598031	-0.741709	4.98231e-11	8.35253e-08	down	no
ENSG00000174080	CTSF	49341;49344;49338;49335;49325;49348;49350;49333;49353;49323;49355;49330;49339;49343;49342;49332;49347;49351;49357;49340;49327	ENST00000676860;ENST00000677365;ENST00000677779;ENST00000530565;ENST00000310325;ENST00000677678;ENST00000524994;ENST00000677298;ENST00000679225;ENST00000678294;ENST00000533168;ENST00000679024;ENST00000679314;ENST00000677020;ENST00000678946;ENST00000526010;ENST00000678383;ENST00000677920;ENST00000677186;ENST00000678614;ENST00000677587	GO:0004197(cysteine-type endopeptidase activity);GO:0005615(extracellular space);GO:0005764(lysosome);GO:0005783(endoplasmic reticulum);GO:0005886(plasma membrane);GO:0006508(proteolysis);GO:0008233(peptidase activity);GO:0008234(cysteine-type peptidase activity);GO:0016787(hydrolase activity);GO:0019886(antigen processing and presentation of exogenous peptide antigen via MHC class II);GO:0043202…	04142(Lysosome);04210(Apoptosis);04210(Apoptosis)	K01373	EC:3.4.22.41	cathepsin F [Source:HGNC Symbol;Acc:HGNC:2531]	retained_intron;protein_coding_CDS_not_defined;protein_coding;nonsense_mediated_decay	DOID:0110727(neuronal_ceroid_lipofuscinosis_13);DOID:162(cancer)	R-HSA-2130349(Generation of CLIP from lip10);R-HSA-2130504(Cleavage of lip22 to lip10);R-HSA-2130706(MHC class II antigen processing)	0.876574	1.64976	0.688801	1.6717	0.97595	1.3696	2.22343	3.25309	2.21107	2.99317	1.72776	2.57788	0.49975	-1.00072	5.293e-11	8.60449e-08	down	yes
ENSG00000168243	GNG4	30895;30897;30896	ENST00000391854;ENST00000366597;ENST00000450593	GO:0005515(protein binding);GO:0005834(heterotrimeric G-protein complex);GO:0005886(plasma membrane);GO:0007165(signal transduction);GO:0007186(G protein-coupled receptor signaling pathway);GO:0008277(regulation of G protein-coupled receptor signaling pathway);GO:0016020(membrane);GO:0030308(negative regulation of cell growth);GO:0031681(G-protein beta-subunit binding);GO:0070062(extracellular ex…	04014(Ras signaling pathway);04062(Chemokine signaling pathway);04151(PI3K-Akt signaling pathway);04371(Apelin signaling pathway);04713(Circadian entrainment);04723(Retrograde endocannabinoid signaling);04724(Glutamatergic synapse);04725(Cholinergic synapse);04726(Serotonergic synapse);04727(GABAergic synapse);04728(Dopaminergic synapse);04926(Relaxin signaling pathway);05032(Morphine addiction);…	NA	NA	G protein subunit gamma 4 [Source:HGNC Symbol;Acc:HGNC:4407]	protein_coding	DOID:9970(obesity)	R-HSA-1013012(Binding of Gbeta/gamma to GIRK/Kir3 channels);R-HSA-1013013(Association of GABA B receptor with G protein beta-gamma subunits);R-HSA-1013020(Activation of GIRK/Kir3 Channels);R-HSA-112271(The receptor:G-protein complex dissociates);R-HSA-114552(Thrombin-activated PARs activate G12/13);R-HSA-114558(Thrombin-activated PARs activate Gq);R-HSA-167408(The high affinity receptor complex b…	0.918335	0.678721	0.35709	0.165933	0.336547	0.60996	2.08696	2.17969	2.34854	0.610095	0.75996	1.21271	0.35402	-1.4981	6.16545e-11	9.728e-08	down	yes
ENSG00000135446	CDK4	63396;63400;63401;63397;63398;63408;63405;63404;63407;63406;63409;63410;63411;63399	ENST00000257904;ENST00000553237;ENST00000546489;ENST00000312990;ENST00000552713;ENST00000551706;ENST00000550419;ENST00000547281;ENST00000552254;ENST00000551800;ENST00000552388;ENST00000552862;ENST00000547853;ENST00000549606	GO:0000082(G1/S transition of mitotic cell cycle);GO:0000166(nucleotide binding);GO:0000307(cyclin-dependent protein kinase holoenzyme complex);GO:0000785(chromatin);GO:0004672(protein kinase activity);GO:0004674(protein serine/threonine kinase activity);GO:0004693(cyclin-dependent protein serine/threonine kinase activity);GO:0005515(protein binding);GO:0005524(ATP binding);GO:0005634(nucleus);GO…	04110(Cell cycle);04115(p53 signaling pathway);04151(PI3K-Akt signaling pathway);04218(Cellular senescence);04530(Tight junction);04660(T cell receptor signaling pathway);04933(AGE-RAGE signaling pathway in diabetic complications);04934(Cushing syndrome);05160(Hepatitis C);05162(Measles);05163(Human cytomegalovirus infection);05164(Influenza A);05165(Human papillomavirus infection);05166(Human T-…	NA	NA	cyclin dependent kinase 4 [Source:HGNC Symbol;Acc:HGNC:1773]	protein_coding;nonsense_mediated_decay;retained_intron	DOID:10283(prostate_cancer);DOID:1040(chronic_lymphocytic_leukemia);DOID:11054(urinary_bladder_cancer);DOID:11132(prostatic_hypertrophy);DOID:1240(leukemia);DOID:1612(breast_cancer);DOID:162(cancer);DOID:1749(squamous_cell_carcinoma);DOID:1793(pancreatic_cancer);DOID:1799(islet_cell_tumor);DOID:1909(melanoma);DOID:2154(nephroblastoma);DOID:2671(transitional_cell_carcinoma);DOID:3068(glioblastoma)…	R-HSA-1226094(Cyclin D:Cdk4/6 mediated phosphorylation of p130 (RBL2) and dissociation of phosphorylated p130 (RBL2) from DP1:E2F4/5 complex);R-HSA-1226095(Cyclin D:CDK4/6 mediated phosphorylation of p107 (RBL1) and dissociation of phosphorylated p107 (p-RBL1) from DP1:E2F4 complex);R-HSA-182594(Association of INK4 family proteins with CDK4/6);R-HSA-3215385(CDK4 in CCND1:CDK4:PRMT5:WDR77 phosphor…	105.051	120.117	91.9412	85.0044	86.7528	98.4026	77.3519	88.4563	83.0196	61.8741	66.3288	75.9305	1.37812	0.462706	6.42827e-11	9.85289e-08	up	no
ENSG00000168298	H1-4	212404	ENST00000304218	GO:0000122(negative regulation of transcription by RNA polymerase II);GO:0000786(nucleosome);GO:0000792(heterochromatin);GO:0003677(DNA binding);GO:0003690(double-stranded DNA binding);GO:0003723(RNA binding);GO:0005515(protein binding);GO:0005634(nucleus);GO:0005694(chromosome);GO:0006325(chromatin organization);GO:0006334(nucleosome assembly);GO:0006357(regulation of transcription by RNA polyme…	NA	NA	NA	H1.4 linker histone, cluster member [Source:HGNC Symbol;Acc:HGNC:4718]	protein_coding	NA	R-HSA-211239(Association of DFF40 with chromatin);R-HSA-211247(Cleavage of DNA by DFF40);R-HSA-4647594(SAHF formation)	11.5455	10.2303	10.309	5.51099	8.43388	7.40515	6.7788	5.87821	4.79155	2.47026	2.89846	4.13972	2.16457	1.11408	7.1274e-11	1.0621e-07	up	yes
ENSG00000077152	UBE2T	27893;27898;27892;27900;27899;27903;27895;27894;27902;27901;27897;27896	ENST00000646651;ENST00000699426;ENST00000699423;ENST00000699427;ENST00000643045;ENST00000699429;ENST00000487227;ENST00000646595;ENST00000460852;ENST00000699428;ENST00000699425;ENST00000699424	GO:0000166(nucleotide binding);GO:0000209(protein polyubiquitination);GO:0003682(chromatin binding);GO:0004842(ubiquitin-protein transferase activity);GO:0005515(protein binding);GO:0005524(ATP binding);GO:0005634(nucleus);GO:0005654(nucleoplasm);GO:0005730(nucleolus);GO:0006281(DNA repair);GO:0006513(protein monoubiquitination);GO:0006974(cellular response to DNA damage stimulus);GO:0016020(memb…	03460(Fanconi anemia pathway);03460(Fanconi anemia pathway)	K13960	EC:2.3.2.23	ubiquitin conjugating enzyme E2 T [Source:HGNC Symbol;Acc:HGNC:25009]	protein_coding;retained_intron;nonsense_mediated_decay	DOID:0111081(Fanconi_anemia_complementation_group_T);DOID:162(cancer);DOID:2355(anemia);DOID:5683(hereditary_breast_ovarian_cancer_syndrome)	R-HSA-6785342(FANCD2:FANCI complex and UBE2T bind ICL-DNA associated with the FA core complex);R-HSA-6785361(Monoubiquitination of FANCD2:FANCI);R-HSA-6788385(The complex of ATR and ATRIP is recruited to ICL-DNA);R-HSA-6788392(ATR phosphorylates RPA2, FANCI, FANCD2 and FANCM at ICL-DNA);R-HSA-8852130(UBA1 conjugates ubiquitin to nuclear E2 enzymes)	50.2335	30.6662	52.1117	29.322	29.6524	55.2928	38.656	24.6343	40.9823	19.7022	17.7918	35.6316	1.49991	0.584876	9.79455e-11	1.4201e-07	up	no
ENSG00000111358	GTF2H3	68692;68685;68695;68687;68686;68688;68700;68696;68693;68690;68691;68697;68694;68689	ENST00000543341;ENST00000618160;ENST00000543415;ENST00000543005;ENST00000542279;ENST00000537368;ENST00000539429;ENST00000538533;ENST00000537695;ENST00000538845;ENST00000228955;ENST00000543154;ENST00000536375;ENST00000539994	GO:0000438(core TFIIH complex portion of holo TFIIH complex);GO:0000439(transcription factor TFIIH core complex);GO:0005515(protein binding);GO:0005634(nucleus);GO:0005654(nucleoplasm);GO:0005669(transcription factor TFIID complex);GO:0005675(transcription factor TFIIH holo complex);GO:0006281(DNA repair);GO:0006289(nucleotide-excision repair);GO:0006355(regulation of DNA-templated transcription)…	03022(Basal transcription factors);03420(Nucleotide excision repair);05203(Viral carcinogenesis);05203(Viral carcinogenesis)	NA	NA	general transcription factor IIH subunit 3 [Source:HGNC Symbol;Acc:HGNC:4657]	protein_coding;nonsense_mediated_decay;retained_intron	NA	R-HSA-109639(Formation of the closed pre-initiation complex);R-HSA-111264(Addition of nucleotides between position +11 and +30);R-HSA-112379(Recruitment of elongation factors to form elongation complex);R-HSA-112383(Hypophosphorylation of RNA Pol II CTD by FCP1P protein);R-HSA-112385(Addition of nucleotides leads to transcript elongation);R-HSA-113430(Extrusion of 5'-end of 30 nt long transcript …	7.42789	6.72398	5.86955	4.85197	6.86118	6.07708	5.04437	4.95067	4.52606	3.40198	4.61042	3.76508	1.52961	0.613164	1.18957e-10	1.67936e-07	up	no
ENSG00000180817	PPA1	35991;35994;35995;35993;35992;35996	ENST00000373232;ENST00000625364;ENST00000460755;ENST00000373230;ENST00000610026;ENST00000495346	GO:0000287(magnesium ion binding);GO:0004427(inorganic diphosphate phosphatase activity);GO:0005737(cytoplasm);GO:0005829(cytosol);GO:0006796(phosphate-containing compound metabolic process);GO:0016462(pyrophosphatase activity);GO:0016787(hydrolase activity);GO:0046872(metal ion binding);GO:0070062(extracellular exosome);GO:0070062(extracellular exosome)	00190(Oxidative phosphorylation);00190(Oxidative phosphorylation)	K01507	EC:3.6.1.1	inorganic pyrophosphatase 1 [Source:HGNC Symbol;Acc:HGNC:9226]	protein_coding;retained_intron;nonsense_mediated_decay;protein_coding_CDS_not_defined	DOID:820(myocarditis)	R-HSA-71732(PPA1 hydrolyzes pyrophosphate to orthophosphate)	57.3262	68.4787	36.1473	37.563	53.0153	27.5974	46.4063	52.4187	28.7484	25.493	32.7107	21.8082	1.43759	0.523653	1.40895e-10	1.93806e-07	up	no
ENSG00000068831	RASGRP2	48313;48325;48309;48314;48323;48308;48305;48315;48307;48317;48312;48326;48316;48310;48320;48321;48311;48327;48306;48319;48324	ENST00000497441;ENST00000430645;ENST00000377497;ENST00000465852;ENST00000394430;ENST00000394432;ENST00000464324;ENST00000445445;ENST00000421556;ENST00000441258;ENST00000494001;ENST00000480443;ENST00000431822;ENST00000354024;ENST00000377486;ENST00000377487;ENST00000488071;ENST00000419843;ENST00000377494;ENST00000394429;ENST00000377485	GO:0001558(regulation of cell growth);GO:0005085(guanyl-nucleotide exchange factor activity);GO:0005509(calcium ion binding);GO:0005737(cytoplasm);GO:0005829(cytosol);GO:0005886(plasma membrane);GO:0007165(signal transduction);GO:0007264(small GTPase mediated signal transduction);GO:0007265(Ras protein signal transduction);GO:0008289(lipid binding);GO:0016020(membrane);GO:0019992(diacylglycerol b…	04010(MAPK signaling pathway);04014(Ras signaling pathway);04015(Rap1 signaling pathway);04062(Chemokine signaling pathway);04611(Platelet activation);05200(Pathways in cancer);05200(Pathways in cancer)	NA	NA	RAS guanyl releasing protein 2 [Source:HGNC Symbol;Acc:HGNC:9879]	retained_intron;protein_coding;nonsense_mediated_decay	DOID:0110912(leukocyte_adhesion_deficiency_3);DOID:0111051(platelet-type_bleeding_disorder_18)	R-HSA-2730871(RasGRP interacts with DAG and Ca2+);R-HSA-354173(Activation of Rap1 by cytosolic GEFs);R-HSA-392831(Calcium and Diacylglycerol activate CalDAG-GEFs (RasGRPs))	0.591601	0.394759	1.82051	0.989928	3.10405	3.04584	1.59944	1.16901	4.32058	1.40495	8.51782	5.70254	0.47077	-1.08691	1.64582e-10	2.20729e-07	down	yes
ENSG00000172005	MAL	146247;146246;146250;146249;146248	ENST00000309988;ENST00000489399;ENST00000354078;ENST00000353004;ENST00000349807	GO:0001766(membrane raft polarization);GO:0002175(protein localization to paranode region of axon);GO:0005515(protein binding);GO:0005783(endoplasmic reticulum);GO:0006915(apoptotic process);GO:0007417(central nervous system development);GO:0008289(lipid binding);GO:0016020(membrane);GO:0016324(apical plasma membrane);GO:0016505(peptidase activator activity involved in apoptotic process);GO:00199…	NA	NA	NA	mal, T cell differentiation protein [Source:HGNC Symbol;Acc:HGNC:6817]	protein_coding;protein_coding_CDS_not_defined	DOID:10283(prostate_cancer);DOID:10581(metachromatic_leukodystrophy);DOID:11934(head_and_neck_cancer);DOID:1542(head_and_neck_carcinoma);DOID:162(cancer);DOID:1749(squamous_cell_carcinoma);DOID:305(carcinoma);DOID:3748(esophagus_squamous_cell_carcinoma);DOID:657(adenoma);DOID:7148(rheumatoid_arthritis)	NA	14.4792	22.6854	62.0183	32.0841	42.7738	128.924	34.8826	38.4881	133.213	43.2687	74.8873	211.341	0.590871	-0.759084	1.96578e-10	2.5721e-07	down	no
ENSG00000163346	PBXIP1	23405;23406;23407;23410;23404;23408	ENST00000368463;ENST00000368460;ENST00000498553;ENST00000493133;ENST00000368465;ENST00000490230	GO:0000785(chromatin);GO:0002532(production of molecular mediator involved in inflammatory response);GO:0003713(transcription coactivator activity);GO:0003714(transcription corepressor activity);GO:0005515(protein binding);GO:0005634(nucleus);GO:0005654(nucleoplasm);GO:0005667(transcription regulator complex);GO:0005737(cytoplasm);GO:0005829(cytosol);GO:0005856(cytoskeleton);GO:0005874(microtubul…	NA	NA	NA	PBX homeobox interacting protein 1 [Source:HGNC Symbol;Acc:HGNC:21199]	protein_coding;protein_coding_CDS_not_defined;nonsense_mediated_decay	NA	NA	3.73892	5.98663	5.24097	7.5596	4.10243	7.7848	9.29779	8.44073	11.5133	14.8578	12.2898	14.293	0.510498	-0.970024	2.08276e-10	2.66028e-07	down	no
ENSG00000148459	PDSS1	33619;33620;33623;33624	ENST00000376215;ENST00000473224;ENST00000491711;ENST00000470978	GO:0000010(trans-hexaprenyltranstransferase activity);GO:0004659(prenyltransferase activity);GO:0005515(protein binding);GO:0005739(mitochondrion);GO:0005759(mitochondrial matrix);GO:0006629(lipid metabolic process);GO:0006744(ubiquinone biosynthetic process);GO:0008299(isoprenoid biosynthetic process);GO:0016740(transferase activity);GO:0046872(metal ion binding);GO:0046982(protein heterodimeriz…	00900(Terpenoid backbone biosynthesis);00900(Terpenoid backbone biosynthesis)	K12504	EC:2.5.1.91	decaprenyl diphosphate synthase subunit 1 [Source:HGNC Symbol;Acc:HGNC:17759]	protein_coding;protein_coding_CDS_not_defined;nonsense_mediated_decay	DOID:0070239(primary_coenzyme_Q10_deficiency_2);DOID:640(encephalomyelitis)	R-HSA-2162253(PDSS1,2 ligates FPP to IPPP)	17.8141	23.6228	15.284	13.313	12.6404	15.2562	13.4273	15.3252	10.4671	6.47631	8.37413	8.40188	1.69945	0.765064	2.70494e-10	3.37464e-07	up	no
ENSG00000239672	NME1	114183;114190;114184;114188;114185;114187;114186;114194;114193;114195	ENST00000393196;ENST00000475573;ENST00000487481;ENST00000511355;ENST00000336097;ENST00000512768;ENST00000480143;ENST00000456492;ENST00000013034;ENST00000465188	GO:0000166(nucleotide binding);GO:0000287(magnesium ion binding);GO:0003723(RNA binding);GO:0004536(deoxyribonuclease activity);GO:0004550(nucleoside diphosphate kinase activity);GO:0005515(protein binding);GO:0005524(ATP binding);GO:0005525(GTP binding);GO:0005634(nucleus);GO:0005737(cytoplasm);GO:0005829(cytosol);GO:0006183(GTP biosynthetic process);GO:0006228(UTP biosynthetic process);GO:00062…	00230(Purine metabolism);00240(Pyrimidine metabolism);00983(Drug metabolism - other enzymes);00983(Drug metabolism - other enzymes)	K00940	EC:2.7.4.6	NME/NM23 nucleoside diphosphate kinase 1 [Source:HGNC Symbol;Acc:HGNC:7849]	protein_coding;nonsense_mediated_decay;retained_intron	DOID:10286(prostate_carcinoma);DOID:11054(urinary_bladder_cancer);DOID:1240(leukemia);DOID:12603(acute_leukemia);DOID:1485(cystic_fibrosis);DOID:1612(breast_cancer);DOID:162(cancer);DOID:1749(squamous_cell_carcinoma);DOID:1909(melanoma);DOID:2152(ovary_epithelial_cancer);DOID:225(syndrome);DOID:2394(ovarian_cancer);DOID:3114(serous_cystadenocarcinoma);DOID:3307(teratoma);DOID:3459(breast_carcinom…	R-HSA-482619((d)NDP + ATP <=> (d)NTP + ADP (NME1,2,3));R-HSA-482621((d)NTP + ADP <=> (d)NDP + ATP (NME1,2,3));R-HSA-6806877(NME1:NME3 heterohexamer, NME2P1 phosphorylate NDPs to NTPs);R-HSA-9748969(NME1:2 hexamer phosphorylates 6TdGDP to 6TdGTP);R-HSA-9748999(NME1:2 hexamer phosphorylates 6TGDP to 6TGTP);R-HSA-9755013(NME1,2 hexamers phosphorylate RBV-DP)	102.516	108.325	76.2336	68.8448	100.838	76.8017	75.6098	90.6804	56.3936	46.9049	51.8843	52.5743	1.5359	0.619089	3.15005e-10	3.83456e-07	up	no
ENSG00000088179	PTPN4	148401;148407;148409;148408;148411;148412;148405;148403;148406;148402;148404;148410	ENST00000263708;ENST00000433888;ENST00000488896;ENST00000430976;ENST00000469511;ENST00000441089;ENST00000488279;ENST00000420482;ENST00000485247;ENST00000460162;ENST00000460289;ENST00000431283	GO:0004721(phosphoprotein phosphatase activity);GO:0004725(protein tyrosine phosphatase activity);GO:0004726(non-membrane spanning protein tyrosine phosphatase activity);GO:0005515(protein binding);GO:0005654(nucleoplasm);GO:0005737(cytoplasm);GO:0005829(cytosol);GO:0005856(cytoskeleton);GO:0005886(plasma membrane);GO:0006470(protein dephosphorylation);GO:0008092(cytoskeletal protein binding);GO:…	NA	K18037	EC:3.1.3.48	protein tyrosine phosphatase non-receptor type 4 [Source:HGNC Symbol;Acc:HGNC:9656]	protein_coding;nonsense_mediated_decay;retained_intron;protein_coding_CDS_not_defined	NA	R-HSA-2201341(Endocytosis of TRAM (TICAM2));R-HSA-9006585(PTPN4 gene expression is stimulated by MECP2);R-HSA-9006588(MECP2 binds the PTPN4 gene promoter);R-HSA-9008894(PTPNs gene transcription and translation)	2.32001	2.6971	2.5777	7.69011	4.80982	5.30699	3.91741	4.28387	5.23833	11.3743	5.95256	8.3049	0.672975	-0.571376	3.28437e-10	3.83456e-07	down	no
ENSG00000128050	PAICS	191522;191521;191525;191526;191527;191520;191524;191523	ENST00000505164;ENST00000264221;ENST00000399688;ENST00000512576;ENST00000508554;ENST00000514888;ENST00000510584;ENST00000504188	GO:0000166(nucleotide binding);GO:0003824(catalytic activity);GO:0004638(phosphoribosylaminoimidazole carboxylase activity);GO:0004639(phosphoribosylaminoimidazolesuccinocarboxamide synthase activity);GO:0005515(protein binding);GO:0005524(ATP binding);GO:0005737(cytoplasm);GO:0005829(cytosol);GO:0006164(purine nucleotide biosynthetic process);GO:0006177(GMP biosynthetic process);GO:0006189('de n…	00230(Purine metabolism);00230(Purine metabolism)	K01587	EC:4.1.1.21;EC:6.3.2.6	phosphoribosylaminoimidazole carboxylase and phosphoribosylaminoimidazolesuccinocarboxamide synthase [Source:HGNC Symbol;Acc:HGNC:8587]	protein_coding;retained_intron	DOID:5419(schizophrenia)	R-HSA-73805(CAIR + Aspartate + ATP => SAICAR + ADP + Pi);R-HSA-73806(AIR + CO2 => CAIR)	36.9642	37.7854	31.44	14.5091	19.5424	28.1654	26.8676	29.3158	20.2274	11.0913	12.1428	15.6451	1.57097	0.651653	3.28803e-10	3.83456e-07	up	no
ENSG00000163874	ZC3H12A	14432;14431;14433;14435	ENST00000373087;ENST00000640233;ENST00000472312;ENST00000471012	GO:0000184(nuclear-transcribed mRNA catabolic process, nonsense-mediated decay);GO:0000932(P-body);GO:0001525(angiogenesis);GO:0001933(negative regulation of protein phosphorylation);GO:0002230(positive regulation of defense response to virus by host);GO:0002376(immune system process);GO:0002757(immune response-activating signal transduction);GO:0003677(DNA binding);GO:0003682(chromatin binding);…	NA	K18668	EC:3.1.-.-	zinc finger CCCH-type containing 12A [Source:HGNC Symbol;Acc:HGNC:26259]	protein_coding;nonsense_mediated_decay;retained_intron	DOID:114(heart_disease);DOID:12236(primary_biliary_cholangitis);DOID:2043(hepatitis_B)	R-HSA-9774168(CDH19 gene expression is stimulated by ZC3H12A);R-HSA-9774195(ZC3H12A binds CDH19 gene promoter)	40.5496	40.0717	28.2283	32.5667	31.6935	35.2128	20.0221	19.7041	21.7961	25.2521	21.4551	23.7738	1.66957	0.739478	3.4386e-10	3.92483e-07	up	no
ENSG00000106305	AIMP2	223388;223390;223387;223389	ENST00000223029;ENST00000395236;ENST00000400479;ENST00000415999	GO:0005515(protein binding);GO:0005634(nucleus);GO:0005737(cytoplasm);GO:0005829(cytosol);GO:0006412(translation);GO:0006915(apoptotic process);GO:0008285(negative regulation of cell population proliferation);GO:0016020(membrane);GO:0016567(protein ubiquitination);GO:0017101(aminoacyl-tRNA synthetase multienzyme complex);GO:0030154(cell differentiation);GO:0031398(positive regulation of protein u…	NA	NA	NA	aminoacyl tRNA synthetase complex interacting multifunctional protein 2 [Source:HGNC Symbol;Acc:HGNC:20609]	protein_coding;nonsense_mediated_decay	DOID:0060786(hypomyelinating_leukodystrophy);DOID:162(cancer)	R-HSA-2408546(tRNA(Met) is selenomethionylated to SeMet-tRNA(Met) by multisynthetase complex);R-HSA-379861(glutamate + tRNA(Glu) + ATP => Glu-tRNA(Glu) + AMP + pyrophosphate);R-HSA-379865(proline + tRNA(Pro) + ATP => Pro-tRNA(Pro) + AMP + pyrophosphate);R-HSA-379867(aspartate + tRNA(Asp) + ATP => Asp-tRNA(Asp) + AMP + pyrophosphate);R-HSA-379893(isoleucine + tRNA(Ile) + ATP => Ile-tRNA(Ile) + AMP…	48.0665	46.8906	36.5095	29.5351	33.3633	29.8407	32.4161	34.1674	25.884	17.5116	24.2809	23.103	1.52109	0.605107	3.73827e-10	4.17799e-07	up	no
ENSG00000170312	CDK1	35420;35423;35425;35424;35422;35418;35419;35421	ENST00000316629;ENST00000448257;ENST00000487784;ENST00000373809;ENST00000395284;ENST00000519078;ENST00000475504;ENST00000519760	GO:0000082(G1/S transition of mitotic cell cycle);GO:0000086(G2/M transition of mitotic cell cycle);GO:0000166(nucleotide binding);GO:0000226(microtubule cytoskeleton organization);GO:0000307(cyclin-dependent protein kinase holoenzyme complex);GO:0000781(chromosome, telomeric region);GO:0001618(virus receptor activity);GO:0003682(chromatin binding);GO:0004672(protein kinase activity);GO:0004674(p…	04110(Cell cycle);04114(Oocyte meiosis);04115(p53 signaling pathway);04218(Cellular senescence);04540(Gap junction);04914(Progesterone-mediated oocyte maturation);05170(Human immunodeficiency virus 1 infection);05203(Viral carcinogenesis);05203(Viral carcinogenesis)	NA	NA	cyclin dependent kinase 1 [Source:HGNC Symbol;Acc:HGNC:1722]	protein_coding;retained_intron;protein_coding_CDS_not_defined	DOID:10652(Alzheimer's_disease);DOID:11054(urinary_bladder_cancer);DOID:1240(leukemia);DOID:1612(breast_cancer);DOID:162(cancer);DOID:1749(squamous_cell_carcinoma);DOID:225(syndrome);DOID:2671(transitional_cell_carcinoma);DOID:3500(gallbladder_adenocarcinoma);DOID:4001(ovarian_carcinoma);DOID:4362(cervical_cancer);DOID:684(hepatocellular_carcinoma);DOID:768(retinoblastoma)	R-HSA-112342(Inactivation of MAP2K1 by CDK1);R-HSA-113638(Association of Cyclin B/Cdk1 with replicative origin inhibits pre-RC formation);R-HSA-170044(Translocation of Cyclin B1:phospho-Cdc2 complexes to the nucleus);R-HSA-170055(Myt-1 mediated phosphorylation of Cyclin B:Cdc2 complexes);R-HSA-170057(Formation of Cyclin B:Cdc2 complexes);R-HSA-170070(Wee1-mediated phosphorylation of Cyclin B1:pho…	24.4833	21.9903	37.3122	16.4878	10.3389	24.7881	18.2612	17.6693	28.9263	10.4147	7.32631	17.057	1.46951	0.555331	3.93278e-10	4.30567e-07	up	no
ENSG00000113739	STC2	209319;209323;209321;209322;209320	ENST00000265087;ENST00000519511;ENST00000520648;ENST00000518455;ENST00000520593	GO:0005179(hormone activity);GO:0005576(extracellular region);GO:0005615(extracellular space);GO:0005783(endoplasmic reticulum);GO:0005788(endoplasmic reticulum lumen);GO:0005794(Golgi apparatus);GO:0006874(cellular calcium ion homeostasis);GO:0006979(response to oxidative stress);GO:0007165(signal transduction);GO:0007566(embryo implantation);GO:0010629(negative regulation of gene expression);GO…	NA	NA	NA	stanniocalcin 2 [Source:HGNC Symbol;Acc:HGNC:11374]	protein_coding;retained_intron;protein_coding_CDS_not_defined	DOID:1107(esophageal_carcinoma);DOID:162(cancer);DOID:769(neuroblastoma)	R-HSA-8952289(FAM20C phosphorylates FAM20C substrates)	7.40004	3.33153	1.81668	0.791649	0.134156	1.13674	2.28398	1.41382	1.02045	0.562763	0.0680321	0.537252	2.23809	1.16227	4.82271e-10	5.17438e-07	up	yes
ENSG00000110876	SELPLG	66592;66593;66594	ENST00000550948;ENST00000388962;ENST00000228463	GO:0001618(virus receptor activity);GO:0001931(uropod);GO:0005102(signaling receptor binding);GO:0005515(protein binding);GO:0005886(plasma membrane);GO:0007155(cell adhesion);GO:0016020(membrane);GO:0044853(plasma membrane raft);GO:0046718(viral entry into host cell);GO:0050900(leukocyte migration);GO:0050901(leukocyte tethering or rolling);GO:0050902(leukocyte adhesive activation);GO:0071354(ce…	04514(Cell adhesion molecules);04613(Neutrophil extracellular trap formation);05150(Staphylococcus aureus infection);05150(Staphylococcus aureus infection)	NA	NA	selectin P ligand [Source:HGNC Symbol;Acc:HGNC:10722]	protein_coding	DOID:114(heart_disease);DOID:1564(fungal_infectious_disease);DOID:2377(multiple_sclerosis);DOID:2723(dermatitis);DOID:3393(coronary_artery_disease);DOID:3407(carotid_artery_disease);DOID:403(mouth_disease);DOID:4398(pustulosis_of_palm_and_sole);DOID:9415(allergic_asthma)	R-HSA-202724(P-selectin binds P-selectin ligand);R-HSA-2870221(E-selectin binds E-selectin ligand)	25.7373	28.1457	59.7752	164.43	83.656	129.656	59.8609	46.9941	118.253	217.556	167.935	210.006	0.593441	-0.752823	5.41183e-10	5.69261e-07	down	no
ENSG00000011021	CLCN6	11105;11108;11109;11112;11104;11113;11111;11107;11110;11106	ENST00000346436;ENST00000376496;ENST00000376490;ENST00000494028;ENST00000312413;ENST00000446542;ENST00000376492;ENST00000400892;ENST00000376491;ENST00000376497	GO:0000166(nucleotide binding);GO:0005247(voltage-gated chloride channel activity);GO:0005524(ATP binding);GO:0005765(lysosomal membrane);GO:0005768(endosome);GO:0006811(ion transport);GO:0006821(chloride transport);GO:0006884(cell volume homeostasis);GO:0007165(signal transduction);GO:0009612(response to mechanical stimulus);GO:0010008(endosome membrane);GO:0015108(chloride transmembrane transpo…	NA	NA	NA	chloride voltage-gated channel 6 [Source:HGNC Symbol;Acc:HGNC:2024]	protein_coding;protein_coding_CDS_not_defined;retained_intron;nonsense_mediated_decay	DOID:0110731(neuronal_ceroid_lipofuscinosis_3);DOID:3393(coronary_artery_disease)	R-HSA-2730692(CLCN4/5/6 exchange Cl- for H+);R-HSA-6802927(BRAF and RAF fusion mutant dimers are phosphorylated);R-HSA-6802932(Dissociation of BRAF/RAF fusion complex);R-HSA-6802933(p-BRAF and RAF fusion dimers phosphorylate MAP2Ks);R-HSA-6802934(p-BRAF and RAF fusion dimers bind MAP2Ks and MAPKs);R-HSA-6802935(MAPKs are phosphorylated downstream of BRAF and RAF fusion dimers)	1.11745	1.30978	1.36518	2.1648	2.46576	1.6173	1.69985	1.94521	2.78806	3.31934	4.20652	2.93043	0.637166	-0.650258	6.72445e-10	6.93731e-07	down	no
ENSG00000174125	TLR1	190507;190506;190504;190512;190508;190513;190511;190509;190510;190505	ENST00000502213;ENST00000308979;ENST00000510552;ENST00000509754;ENST00000505940;ENST00000508535;ENST00000508364;ENST00000515861;ENST00000506146;ENST00000505744	GO:0002224(toll-like receptor signaling pathway);GO:0002376(immune system process);GO:0004888(transmembrane signaling receptor activity);GO:0005515(protein binding);GO:0005794(Golgi apparatus);GO:0005886(plasma membrane);GO:0006952(defense response);GO:0006954(inflammatory response);GO:0006955(immune response);GO:0007165(signal transduction);GO:0016020(membrane);GO:0030670(phagocytic vesicle memb…	04620(Toll-like receptor signaling pathway);05152(Tuberculosis);05152(Tuberculosis)	NA	NA	toll like receptor 1 [Source:HGNC Symbol;Acc:HGNC:11847]	protein_coding;protein_coding_CDS_not_defined	DOID:1024(leprosy);DOID:1080(filariasis);DOID:11400(pyelonephritis);DOID:11729(Lyme_disease);DOID:12365(malaria);DOID:13564(aspergillosis);DOID:162(cancer);DOID:2841(asthma);DOID:2957(pulmonary_tuberculosis);DOID:2986(IgA_glomerulonephritis);DOID:399(tuberculosis);DOID:8677(perinatal_necrotizing_enterocolitis)	R-HSA-166072(MyD88 forms a complex with TIRAP:activated TLR2/4);R-HSA-166082(IRAK4 binds to the activated TLR receptor:TIRAP:MyD88 complex);R-HSA-166091(IRAK1 or IRAK2 binds to the activated IRAK4 :activated TLR:MyD88:TIRAP complex);R-HSA-166119(First phosphorylation of IRAK1 by IRAK4 bound to activated TLR:MyD88:Mal);R-HSA-166284(Second phosphorylation of IRAK1 by IRAK4 bound to activated TLR:My…	1.22064	0.410453	1.34822	1.77215	1.38357	1.44446	2.56386	0.781292	2.94086	3.30938	5.35077	3.92372	0.454912	-1.13634	7.62677e-10	7.71973e-07	down	yes
ENSG00000110104	CCDC86	47046;47048	ENST00000227520;ENST00000649393	GO:0003723(RNA binding);GO:0005515(protein binding);GO:0005634(nucleus);GO:0005654(nucleoplasm);GO:0005694(chromosome);GO:0005730(nucleolus);GO:0005730(nucleolus)	NA	NA	NA	coiled-coil domain containing 86 [Source:HGNC Symbol;Acc:HGNC:28359]	protein_coding;retained_intron	NA	NA	32.2544	38.0908	17.0331	17.4833	20.5103	20.1777	22.5216	26.4116	13.7988	13.073	15.5814	16.3746	1.41373	0.499508	8.54589e-10	8.48987e-07	up	no
ENSG00000155438	NIFK	148512;148518;148515;148514;148516;148517;148513	ENST00000285814;ENST00000477693;ENST00000498570;ENST00000481978;ENST00000447132;ENST00000451734;ENST00000423105	GO:0000463(maturation of LSU-rRNA from tricistronic rRNA transcript (SSU-rRNA, 5.8S rRNA, LSU-rRNA));GO:0000794(condensed nuclear chromosome);GO:0003676(nucleic acid binding);GO:0003723(RNA binding);GO:0005515(protein binding);GO:0005634(nucleus);GO:0005654(nucleoplasm);GO:0005694(chromosome);GO:0005730(nucleolus);GO:0005737(cytoplasm);GO:0009303(rRNA transcription);GO:0016072(rRNA metabolic proc…	NA	NA	NA	nucleolar protein interacting with the FHA domain of MKI67 [Source:HGNC Symbol;Acc:HGNC:17838]	protein_coding;retained_intron	NA	NA	39.2295	42.3412	33.4499	28.1731	38.4727	33.3774	26.7979	34.1103	20.7154	19.8272	25.2012	23.9335	1.52861	0.612216	8.75998e-10	8.54433e-07	up	no
ENSG00000007944	MYLIP	211848;211849	ENST00000356840;ENST00000349606	GO:0004842(ubiquitin-protein transferase activity);GO:0005515(protein binding);GO:0005737(cytoplasm);GO:0005829(cytosol);GO:0005856(cytoskeleton);GO:0005886(plasma membrane);GO:0006511(ubiquitin-dependent protein catabolic process);GO:0007399(nervous system development);GO:0008092(cytoskeletal protein binding);GO:0010977(negative regulation of neuron projection development);GO:0010989(negative re…	04979(Cholesterol metabolism);04979(Cholesterol metabolism)	K10637	EC:2.3.2.27	myosin regulatory light chain interacting protein [Source:HGNC Symbol;Acc:HGNC:21155]	protein_coding	DOID:1289(neurodegenerative_disease)	R-HSA-8854628(MYLIP dimer ubiquitinates VLDLR on Lys-839);R-HSA-9623365(Expression of MYLIP regulated by NR1H2,3);R-HSA-9623366(NR1H2,3 binds the MYLIP gene);R-HSA-983140(Transfer of Ub from E2 to substrate and release of E2);R-HSA-983147(Release of E3 from polyubiquitinated substrate);R-HSA-983156(Polyubiquitination of substrate);R-HSA-983157(Interaction of E3 with substrate and E2-Ub complex)	2.51351	3.58803	2.98023	13.7373	12.6091	7.20725	1.04339	3.16955	1.40653	1.73064	1.58111	1.44736	3.74186	1.90375	9.22757e-10	8.83968e-07	up	yes
ENSG00000026950	BTN3A1	212489;212487;212482;212480;212479;212483;212488;212486;212485;212481;212484	ENST00000502361;ENST00000082468;ENST00000425234;ENST00000465690;ENST00000476549;ENST00000427334;ENST00000513047;ENST00000414912;ENST00000289361;ENST00000450085;ENST00000506698	GO:0001817(regulation of cytokine production);GO:0001819(positive regulation of cytokine production);GO:0002250(adaptive immune response);GO:0002376(immune system process);GO:0005102(signaling receptor binding);GO:0005515(protein binding);GO:0005886(plasma membrane);GO:0009897(external side of plasma membrane);GO:0016020(membrane);GO:0032729(positive regulation of interferon-gamma production);GO:…	NA	NA	NA	butyrophilin subfamily 3 member A1 [Source:HGNC Symbol;Acc:HGNC:1138]	retained_intron;protein_coding	NA	R-HSA-8851038(BTN3A1 binds prenylated phosphoantigens);R-HSA-8938431(BTN3A1 and BTN1A1 binds periplakin (PPL))	8.35136	5.38276	9.50256	8.58586	5.27327	11.4946	15.0241	7.87304	15.7058	14.5038	10.9782	18.1334	0.626779	-0.673971	1.12656e-09	1.06027e-06	down	no
ENSG00000111424	VDR	60271;60277;60278;60276;60275;60274;60273	ENST00000549336;ENST00000550314;ENST00000548664;ENST00000546653;ENST00000547065;ENST00000550325;ENST00000229022	GO:0000122(negative regulation of transcription by RNA polymerase II);GO:0000785(chromatin);GO:0000902(cell morphogenesis);GO:0000978(RNA polymerase II cis-regulatory region sequence-specific DNA binding);GO:0000981(DNA-binding transcription factor activity, RNA polymerase II-specific);GO:0001501(skeletal system development);GO:0003677(DNA binding);GO:0003700(DNA-binding transcription factor acti…	04928(Parathyroid hormone synthesis, secretion and action);04961(Endocrine and other factor-regulated calcium reabsorption);04978(Mineral absorption);05152(Tuberculosis);05207(Chemical carcinogenesis - receptor activation);05207(Chemical carcinogenesis - receptor activation)	NA	NA	vitamin D receptor [Source:HGNC Symbol;Acc:HGNC:12679]	protein_coding;nonsense_mediated_decay	DOID:0060041(autism_spectrum_disorder);DOID:0060643(primary_sclerosing_cholangitis);DOID:0080208(metabolic_dysfunction-associated_steatotic_liver_disease);DOID:0080750(erythema_nodosum);DOID:0080883(vitamin_D-dependent_rickets);DOID:0080884(vitamin_D-dependent_rickets_type_2A);DOID:0110276(autosomal_recessive_limb-girdle_muscular_dystrophy_type_2B);DOID:1024(leprosy);DOID:10283(prostate_cancer);D…	R-HSA-376419(Formation of NR-MED1 Coactivator Complex);R-HSA-382096(Formation of NR-NCOR Corepressor Complex);R-HSA-4546387(PIAS4 SUMOylates VDR with SUMO2);R-HSA-8963915(1,25(OH)2D binds VDR);R-HSA-9660192(VDR agonists bind VDR)	12.2134	19.0837	8.28392	8.27646	5.90193	8.273	7.6643	12.84	6.45185	6.18288	4.69106	5.27506	1.50583	0.590558	1.19049e-09	1.10017e-06	up	no
ENSG00000135077	HAVCR2	208452;208448;208445;208449;208455;208457;208451;208446;208450;208447;208454	ENST00000696901;ENST00000696899;ENST00000696902;ENST00000522593;ENST00000521665;ENST00000522902;ENST00000696897;ENST00000307851;ENST00000696900;ENST00000517358;ENST00000696898	GO:0001772(immunological synapse);GO:0001819(positive regulation of cytokine production);GO:0002250(adaptive immune response);GO:0002281(macrophage activation involved in immune response);GO:0002376(immune system process);GO:0002519(natural killer cell tolerance induction);GO:0002652(regulation of tolerance induction dependent upon immune response);GO:0002826(negative regulation of T-helper 1 typ…	04148(Efferocytosis);04148(Efferocytosis)	NA	NA	hepatitis A virus cellular receptor 2 [Source:HGNC Symbol;Acc:HGNC:18437]	nonsense_mediated_decay;protein_coding;retained_intron	DOID:11335(sarcoidosis);DOID:1485(cystic_fibrosis);DOID:162(cancer);DOID:1909(melanoma);DOID:2043(hepatitis_B);DOID:2237(hepatitis);DOID:224(transient_cerebral_ischemia);DOID:2957(pulmonary_tuberculosis);DOID:4450(renal_cell_carcinoma);DOID:5621(histiocytic_and_dendritic_cell_cancer);DOID:684(hepatocellular_carcinoma);DOID:7148(rheumatoid_arthritis);DOID:848(arthritis);DOID:9351(diabetes_mellitus)	R-HSA-5340385(HAVCR2 binds LGALS9)	4.70472	4.43457	6.04592	17.3833	3.37488	9.6652	6.33068	7.51512	11.9269	27.7245	5.60399	13.8456	0.664415	-0.589843	1.20997e-09	1.10017e-06	down	no
ENSG00000054654	SYNE2	78824;78831;78825;78853;78840;78832;78842;78845;78841;78851;78820;78829;78844;78833;78836;78849;78828;78827;78838;78854;78852;78850;78847;78830;78826;78837;78848	ENST00000358025;ENST00000557005;ENST00000344113;ENST00000441438;ENST00000553455;ENST00000557060;ENST00000557024;ENST00000555241;ENST00000555612;ENST00000557084;ENST00000674003;ENST00000674144;ENST00000556342;ENST00000394768;ENST00000555323;ENST00000554997;ENST00000556725;ENST00000555002;ENST00000673869;ENST00000554928;ENST00000458046;ENST00000557307;ENST00000555022;ENST00000554584;ENST00000341472…	GO:0003779(actin binding);GO:0005515(protein binding);GO:0005634(nucleus);GO:0005635(nuclear envelope);GO:0005640(nuclear outer membrane);GO:0005654(nucleoplasm);GO:0005737(cytoplasm);GO:0005739(mitochondrion);GO:0005856(cytoskeleton);GO:0005886(plasma membrane);GO:0005925(focal adhesion);GO:0007097(nuclear migration);GO:0016020(membrane);GO:0016529(sarcoplasmic reticulum);GO:0021817(nucleokinesi…	04820(Cytoskeleton in muscle cells);04820(Cytoskeleton in muscle cells)	NA	NA	spectrin repeat containing nuclear envelope protein 2 [Source:HGNC Symbol;Acc:HGNC:17084]	protein_coding;retained_intron;nonsense_mediated_decay;protein_coding_CDS_not_defined	DOID:0070250(autosomal_dominant_Emery-Dreifuss_muscular_dystrophy_5);DOID:11383(cryptorchidism);DOID:11726(Emery-Dreifuss_muscular_dystrophy);DOID:1240(leukemia);DOID:3911(progeria);DOID:9884(muscular_dystrophy)	R-HSA-912408(Telomeres cluster at the nuclear membrane)	5.83547	4.77382	10.3667	14.1468	14.6865	10.2111	11.1691	7.84179	18.6027	17.5411	22.8797	16.7841	0.657206	-0.605582	1.47333e-09	1.3173e-06	down	no
ENSG00000166451	CENPN	103127;103132;103133;103129;103128;103134;103131;103136;103130	ENST00000299572;ENST00000428963;ENST00000564669;ENST00000305850;ENST00000439957;ENST00000568445;ENST00000569461;ENST00000562943;ENST00000393335	GO:0000775(chromosome, centromeric region);GO:0000776(kinetochore);GO:0000939(inner kinetochore);GO:0005515(protein binding);GO:0005634(nucleus);GO:0005654(nucleoplasm);GO:0005694(chromosome);GO:0005829(cytosol);GO:0007059(chromosome segregation);GO:0034080(CENP-A containing chromatin assembly);GO:0034080(CENP-A containing chromatin assembly)	NA	NA	NA	centromere protein N [Source:HGNC Symbol;Acc:HGNC:30873]	protein_coding;nonsense_mediated_decay;protein_coding_CDS_not_defined	NA	R-HSA-141409(Mad1 binds kinetochore);R-HSA-141422(MAD2 converted to an inhibitory state via interaction with Mad1);R-HSA-141431(MAD2 associates with the Mad1 kinetochore complex);R-HSA-141439(Release of activated MAD2 from kinetochores);R-HSA-1638803(Phosphorylation of cohesin by PLK1 at centromeres);R-HSA-1638821(PP2A-B56 dephosphorylates centromeric cohesin);R-HSA-2467809(ESPL1 (Separase) cleav…	11.2482	10.9033	15.2588	8.09297	6.99216	9.10438	7.92636	8.71317	10.5815	5.43161	4.59407	7.17616	1.4824	0.567935	1.53671e-09	1.35145e-06	up	no
ENSG00000260912	ENSG00000260912	246195	ENST00000563205	NA	NA	NA	NA	novel transcript, overlapping ACER2	lncRNA	NA	NA	2.11904	1.8458	1.8541	2.71959	2.92596	1.46261	4.52509	4.97156	6.27327	4.38528	4.58204	3.81368	0.473854	-1.07749	1.64612e-09	1.42432e-06	down	yes
ENSG00000166592	RRAD	100912;100913	ENST00000299759;ENST00000567791	GO:0000166(nucleotide binding);GO:0003924(GTPase activity);GO:0005246(calcium channel regulator activity);GO:0005515(protein binding);GO:0005516(calmodulin binding);GO:0005525(GTP binding);GO:0005829(cytosol);GO:0005886(plasma membrane);GO:0007264(small GTPase mediated signal transduction);GO:0016020(membrane);GO:1901842(negative regulation of high voltage-gated calcium channel activity);GO:19018…	NA	NA	NA	RRAD, Ras related glycolysis inhibitor and calcium channel regulator [Source:HGNC Symbol;Acc:HGNC:10446]	protein_coding;retained_intron	DOID:230(lateral_sclerosis);DOID:332(amyotrophic_lateral_sclerosis);DOID:6000(congestive_heart_failure);DOID:9352(type_2_diabetes_mellitus)	R-HSA-9613210(EGR1, EGR2 bind the RRAD promoter);R-HSA-9613213(NAB2 and CHD4 bind and repress EGR-mediated RRAD gene expression);R-HSA-9613219(RRAD gene expression)	5.24577	4.59591	5.46	19.0311	5.48111	9.34075	12.3876	9.87946	11.5958	25.4557	9.45	17.1621	0.563068	-0.828619	1.83787e-09	1.56499e-06	down	no
ENSG00000167261	DPEP2	101500;101495;101499;101493;101502;101503;101494;101501	ENST00000268795;ENST00000572888;ENST00000573808;ENST00000393847;ENST00000574865;ENST00000574316;ENST00000575203;ENST00000572624	GO:0006508(proteolysis);GO:0006629(lipid metabolic process);GO:0006691(leukotriene metabolic process);GO:0008233(peptidase activity);GO:0008237(metallopeptidase activity);GO:0008238(exopeptidase activity);GO:0016020(membrane);GO:0016787(hydrolase activity);GO:0016805(dipeptidase activity);GO:0046872(metal ion binding);GO:0070573(metallodipeptidase activity);GO:0098552(side of membrane);GO:1901749…	NA	K01273	EC:3.4.13.19	dipeptidase 2 [Source:HGNC Symbol;Acc:HGNC:23028]	retained_intron;protein_coding;nonsense_mediated_decay	NA	R-HSA-266012(LTD4 is converted to LTE4 by DPEP1/2);R-HSA-5433067(DPEPs hydrolyse glycine from AFXBO-CG, AFNBO-CG)	1.24154	0.615995	1.2777	0.749606	0.887837	1.4055	2.52781	1.61773	2.71709	1.38743	2.85601	2.8913	0.473189	-1.07951	1.86902e-09	1.56665e-06	down	yes
ENSG00000186810	CXCR3	3935;3934	ENST00000373693;ENST00000373691	GO:0001525(angiogenesis);GO:0001937(negative regulation of endothelial cell proliferation);GO:0002685(regulation of leukocyte migration);GO:0004930(G protein-coupled receptor activity);GO:0004950(chemokine receptor activity);GO:0005515(protein binding);GO:0005737(cytoplasm);GO:0005886(plasma membrane);GO:0006915(apoptotic process);GO:0006935(chemotaxis);GO:0006954(inflammatory response);GO:000695…	04060(Cytokine-cytokine receptor interaction);04061(Viral protein interaction with cytokine and cytokine receptor);04062(Chemokine signaling pathway);04062(Chemokine signaling pathway)	NA	NA	C-X-C motif chemokine receptor 3 [Source:HGNC Symbol;Acc:HGNC:4540]	protein_coding	DOID:0050073(invasive_aspergillosis);DOID:1036(chronic_leukemia);DOID:1037(lymphoid_leukemia);DOID:10608(celiac_disease);DOID:10952(nephritis);DOID:12155(lymphocytic_choriomeningitis);DOID:12236(primary_biliary_cholangitis);DOID:12361(Graves'_disease);DOID:1240(leukemia);DOID:12930(dilated_cardiomyopathy);DOID:13241(Behcet's_disease);DOID:13406(pulmonary_sarcoidosis);DOID:13949(interstitial_cysti…	R-HSA-374248(Receptor CXCR3 binds ligands CXCL9 to 11);R-HSA-380073(Liganded Gi-activating GPCR acts as a GEF for Gi);R-HSA-749454(The Ligand:GPCR:Gi complex dissociates);R-HSA-749456(Liganded Gi-activating GPCRs bind inactive heterotrimeric G-protein Gi)	23.3441	45.2956	58.3432	58.9166	53.4756	80.4997	16.1802	29.8545	43.8763	49.6557	40.4612	54.8904	1.45912	0.545097	2.54837e-09	2.10322e-06	up	no
ENSG00000198056	PRIM1	62944;62942;62948;62946;62950;62952;62951;62949;62943;62945;62947	ENST00000338193;ENST00000706566;ENST00000550770;ENST00000706567;ENST00000546761;ENST00000552408;ENST00000548173;ENST00000550224;ENST00000672280;ENST00000552590;ENST00000549549	GO:0000287(magnesium ion binding);GO:0000428(DNA-directed RNA polymerase complex);GO:0003896(DNA primase activity);GO:0005515(protein binding);GO:0005654(nucleoplasm);GO:0005658(alpha DNA polymerase:primase complex);GO:0006260(DNA replication);GO:0006269(DNA replication, synthesis of RNA primer);GO:0006270(DNA replication initiation);GO:0008270(zinc ion binding);GO:0016020(membrane);GO:0016740(tr…	03030(DNA replication);03030(DNA replication)	NA	NA	DNA primase subunit 1 [Source:HGNC Symbol;Acc:HGNC:9369]	protein_coding;nonsense_mediated_decay;protein_coding_CDS_not_defined;retained_intron	NA	R-HSA-113504(Detection of damage during initiation of DNA synthesis in S-phase);R-HSA-174425(The primase component of DNA polymerase:primase synthesizes a 6-10 nucleotide RNA primer on the G strand of the telomere);R-HSA-174427(The polymerase component of DNA polymerase alpha:primase synthesizes a 20-nucleotide primer on the G strand of the telomere);R-HSA-174452(RFC binding displaces Pol Alpha o…	20.1718	17.9623	22.3527	14.2178	16.2467	22.7834	16.1965	13.917	19.0738	11.0943	10.1715	16.6983	1.40067	0.486118	2.67085e-09	2.17091e-06	up	no
ENSG00000114796	KLHL24	186278;186270;186279;186282;186280;186277;186283;186273;186272;186271;186275;186284;186276	ENST00000454652;ENST00000493074;ENST00000242810;ENST00000468001;ENST00000481126;ENST00000482138;ENST00000476808;ENST00000461813;ENST00000454495;ENST00000437402;ENST00000468101;ENST00000492409;ENST00000427201	GO:0005515(protein binding);GO:0005737(cytoplasm);GO:0005912(adherens junction);GO:0016567(protein ubiquitination);GO:0030057(desmosome);GO:0030424(axon);GO:0031463(Cul3-RING ubiquitin ligase complex);GO:0042995(cell projection);GO:0043204(perikaryon);GO:0045109(intermediate filament organization);GO:0051865(protein autoubiquitination);GO:0070161(anchoring junction);GO:2000312(regulation of kaina…	NA	NA	NA	kelch like family member 24 [Source:HGNC Symbol;Acc:HGNC:25947]	protein_coding;retained_intron;protein_coding_CDS_not_defined	DOID:4644(epidermolysis_bullosa_simplex)	NA	2.11717	1.47484	2.3831	4.32369	3.04848	3.44286	4.38811	3.646	4.50932	6.02061	6.11198	5.38166	0.570337	-0.810115	2.87054e-09	2.2984e-06	down	no
ENSG00000091592	NLRP1	105889;105880;105854;105883;105837;105900;105858;105857;105850;105895;105872;105886;105884;105845;105876;105864;105866;105861;105907;105855;105856;105899;105843;105893;105870;105849;105902;105878;105847;105892;105903;105841;105904;105836;105890;105862;105894;105871;105874;105906;105868;105842;105905;105873;105901;105839;105881;105869;105865;105848;105887;105897;105851;105896;105885;105879;105882;…	ENST00000699645;ENST00000699615;ENST00000262467;ENST00000699644;ENST00000544378;ENST00000699618;ENST00000699614;ENST00000699613;ENST00000699624;ENST00000699637;ENST00000699586;ENST00000699636;ENST00000699634;ENST00000699623;ENST00000617618;ENST00000699713;ENST00000574512;ENST00000699710;ENST00000699639;ENST00000699707;ENST00000699708;ENST00000699617;ENST00000574406;ENST00000699646;ENST00000699804…	GO:0000166(nucleotide binding);GO:0002221(pattern recognition receptor signaling pathway);GO:0002376(immune system process);GO:0003690(double-stranded DNA binding);GO:0003725(double-stranded RNA binding);GO:0005515(protein binding);GO:0005524(ATP binding);GO:0005634(nucleus);GO:0005654(nucleoplasm);GO:0005730(nucleolus);GO:0005737(cytoplasm);GO:0005829(cytosol);GO:0006508(proteolysis);GO:0006915(…	04621(NOD-like receptor signaling pathway);04621(NOD-like receptor signaling pathway)	NA	NA	NLR family pyrin domain containing 1 [Source:HGNC Symbol;Acc:HGNC:14374]	nonsense_mediated_decay;protein_coding;retained_intron;protein_coding_CDS_not_defined	DOID:12306(vitiligo);DOID:12858(Huntington's_disease);DOID:13774(Addison's_disease);DOID:3770(pulmonary_fibrosis);DOID:417(autoimmune_disease);DOID:7148(rheumatoid_arthritis);DOID:848(arthritis)	R-HSA-844438(NLRP1 oligomerizes);R-HSA-844447(NLRP1 senses MDP);R-HSA-879201(Bcl-2 and Bcl-XL bind NLRP1);R-HSA-879222(MDP:NLRP1 binds ATP)	1.94288	1.91139	1.74107	1.95587	2.78286	3.3836	3.20273	2.77849	4.8914	3.17684	4.62087	5.09002	0.614876	-0.701632	3.44238e-09	2.71573e-06	down	no
ENSG00000197451	HNRNPAB	210078;210074;210077;210079;210073	ENST00000504898;ENST00000355836;ENST00000506259;ENST00000504796;ENST00000358344	GO:0001837(epithelial to mesenchymal transition);GO:0003676(nucleic acid binding);GO:0003723(RNA binding);GO:0003729(mRNA binding);GO:0005515(protein binding);GO:0005634(nucleus);GO:0005654(nucleoplasm);GO:0005737(cytoplasm);GO:0010468(regulation of gene expression);GO:0016556(mRNA modification);GO:0045293(mRNA editing complex);GO:0045893(positive regulation of DNA-templated transcription);GO:009…	NA	NA	NA	heterogeneous nuclear ribonucleoprotein A/B [Source:HGNC Symbol;Acc:HGNC:5034]	protein_coding;retained_intron	DOID:0110306(autosomal_dominant_limb-girdle_muscular_dystrophy_type_3);DOID:224(transient_cerebral_ischemia);DOID:684(hepatocellular_carcinoma)	NA	196.822	249.478	157.806	118.296	117.437	142.787	144.864	189.455	132.59	93.924	88.868	122.908	1.34552	0.428161	3.54128e-09	2.75326e-06	up	no
ENSG00000121966	CXCR4	149407;149405;149404;149406;149408;149409;149410	ENST00000241393;ENST00000696136;ENST00000409817;ENST00000696137;ENST00000696152;ENST00000696228;ENST00000466288	GO:0001618(virus receptor activity);GO:0001666(response to hypoxia);GO:0001764(neuron migration);GO:0002064(epithelial cell development);GO:0002407(dendritic cell chemotaxis);GO:0003779(actin binding);GO:0004930(G protein-coupled receptor activity);GO:0004950(chemokine receptor activity);GO:0005515(protein binding);GO:0005737(cytoplasm);GO:0005764(lysosome);GO:0005768(endosome);GO:0005769(early e…	03250(Viral life cycle - HIV-1);03260(Virion - Human immunodeficiency virus);04020(Calcium signaling pathway);04060(Cytokine-cytokine receptor interaction);04061(Viral protein interaction with cytokine and cytokine receptor);04062(Chemokine signaling pathway);04144(Endocytosis);04360(Axon guidance);04670(Leukocyte transendothelial migration);04672(Intestinal immune network for IgA production);048…	NA	NA	C-X-C motif chemokine receptor 4 [Source:HGNC Symbol;Acc:HGNC:2561]	protein_coding	DOID:0050909(extranodal_marginal_zone_lymphoma_of_mucosa-associated_lymphoid_tissue);DOID:0060284(paroxysmal_nocturnal_hemoglobinuria);DOID:0060591(WHIM_syndrome_1);DOID:0060901(lymphoplasmacytic_lymphoma);DOID:0080199(colorectal_carcinoma);DOID:10283(prostate_cancer);DOID:1036(chronic_leukemia);DOID:1037(lymphoid_leukemia);DOID:1040(chronic_lymphocytic_leukemia);DOID:10534(stomach_cancer);DOID:1…	R-HSA-164500(Conformational changes in gp120 exposes gp41);R-HSA-164507(CD4:gp120 binds to chemokine co-receptor CCR5/CXCR4);R-HSA-164508(N and C terminal heptad repeat helices of gp41 form six-helix bundle);R-HSA-164515(Fusogenic activation of gp41);R-HSA-164521(Insertion of gp41 fusion peptide into the target membrane);R-HSA-164524(Fusion of viral membrane with host cell membrane);R-HSA-374214(…	43.0322	48.5206	83.3443	104.597	59.9095	108.582	81.4625	72.3478	149.247	130.895	109.08	190.121	0.644234	-0.634344	4.58753e-09	3.51275e-06	down	no
ENSG00000004478	FKBP4	56290;56297;56294;56299;56293;56291;56292;56298	ENST00000001008;ENST00000543037;ENST00000538622;ENST00000544366;ENST00000540260;ENST00000543769;ENST00000630279;ENST00000539181	GO:0003723(RNA binding);GO:0003755(peptidyl-prolyl cis-trans isomerase activity);GO:0005515(protein binding);GO:0005524(ATP binding);GO:0005525(GTP binding);GO:0005528(FK506 binding);GO:0005634(nucleus);GO:0005654(nucleoplasm);GO:0005737(cytoplasm);GO:0005739(mitochondrion);GO:0005829(cytosol);GO:0005856(cytoskeleton);GO:0005874(microtubule);GO:0006457(protein folding);GO:0006463(steroid hormone …	04915(Estrogen signaling pathway);04915(Estrogen signaling pathway)	K09571	EC:5.2.1.8	FKBP prolyl isomerase 4 [Source:HGNC Symbol;Acc:HGNC:3720]	protein_coding;retained_intron;protein_coding_CDS_not_defined;nonsense_mediated_decay	DOID:10892(hypospadias);DOID:162(cancer);DOID:4674(androgen_insensitivity_syndrome);DOID:612(primary_immunodeficiency_disease);DOID:684(hepatocellular_carcinoma)	R-HSA-3371467(SIRT1 deacetylates HSF1);R-HSA-3371518(SIRT1 binds to HSF1);R-HSA-3371554(HSF1 acetylation at Lys80);R-HSA-4793819(HSF1 trimer binds HSE on the target gene);R-HSA-5082356(HSF1-mediated gene expression);R-HSA-5082369(Acetylated HSF1 dissociates from DNA);R-HSA-5082384(HSP70:DNAJB1 binds HSF1);R-HSA-5324617(HSP90:FKBP4:PTGES3 binds HSF1 trimer);R-HSA-5618073(FKBP4 replaces FKBP5 withi…	27.4951	34.0226	18.2179	13.0384	19.6172	21.0026	18.9155	21.4395	14.4084	12.1015	11.9451	13.7198	1.50041	0.585357	4.64909e-09	3.51275e-06	up	no
ENSG00000116016	EPAS1	142197;142202;142204;142203;142200;142198;142196;142195;142199;142201	ENST00000263734;ENST00000466465;ENST00000468530;ENST00000465318;ENST00000463191;ENST00000467888;ENST00000449347;ENST00000460015;ENST00000475822;ENST00000483692	GO:0000785(chromatin);GO:0000977(RNA polymerase II transcription regulatory region sequence-specific DNA binding);GO:0000978(RNA polymerase II cis-regulatory region sequence-specific DNA binding);GO:0000981(DNA-binding transcription factor activity, RNA polymerase II-specific);GO:0000987(cis-regulatory region sequence-specific DNA binding);GO:0001223(transcription coactivator binding);GO:0001228(…	05200(Pathways in cancer);05211(Renal cell carcinoma);05211(Renal cell carcinoma)	NA	NA	endothelial PAS domain protein 1 [Source:HGNC Symbol;Acc:HGNC:3374]	protein_coding;retained_intron;protein_coding_CDS_not_defined	DOID:0080322(polycystic_kidney_disease);DOID:0080339(familial_erythrocytosis_4);DOID:10591(pre-eclampsia);DOID:11934(head_and_neck_cancer);DOID:12510(retinal_ischemia);DOID:12716(newborn_respiratory_distress_syndrome);DOID:14175(von_Hippel-Lindau_disease);DOID:1542(head_and_neck_carcinoma);DOID:1612(breast_cancer);DOID:162(cancer);DOID:3021(acute_kidney_failure);DOID:3669(intermittent_claudicatio…	R-HSA-1234159(Proteasome proteolyzes ub-HIF-alpha);R-HSA-1234161(HIF-alpha translocates from cytosol to nucleus);R-HSA-1234163(Cytosolic VBC complex ubiquitinylates hydroxyprolyl-HIF-alpha );R-HSA-1234164(Cytosolic HIF1AN (FIH1) hydroxylates asparagine residues of Hypoxia-inducible Factor Alpha (HIF1A,HIF2A));R-HSA-1234166(Nuclear PHD1,3 hydroxylates proline residues on EPAS1 (HIF2A));R-HSA-12341…	0.140801	1.40489	0.63113	0.755694	0.110066	0.61498	0.350318	2.22017	1.99309	1.32066	0.25788	1.42407	0.491091	-1.02594	5.74349e-09	4.24803e-06	down	yes
ENSG00000171551	ECEL1	156261;156262;156260	ENST00000482346;ENST00000304546;ENST00000411860	GO:0003016(respiratory system process);GO:0004222(metalloendopeptidase activity);GO:0005886(plasma membrane);GO:0006508(proteolysis);GO:0007218(neuropeptide signaling pathway);GO:0008233(peptidase activity);GO:0008237(metallopeptidase activity);GO:0016020(membrane);GO:0016485(protein processing);GO:0016787(hydrolase activity);GO:0046872(metal ion binding);GO:0046872(metal ion binding)	NA	K09610	EC:3.4.24.-	endothelin converting enzyme like 1 [Source:HGNC Symbol;Acc:HGNC:3147]	retained_intron;protein_coding	DOID:0050646(distal_arthrogryposis);DOID:0111594(distal_arthrogryposis_type_5D)	NA	0.0748329	0.156664	0.344675	0.136617	0.200264	0.0592652	0.349643	0.57163	2.04313	0.895121	0.362134	0.76992	0.220539	-2.1809	5.7806e-09	4.24803e-06	down	yes
ENSG00000074266	EED	51895;51893;51897;51900;51899;51902;51896;51904;51898;51892;51894;51903;51889;51901	ENST00000673233;ENST00000263360;ENST00000351625;ENST00000533228;ENST00000525244;ENST00000524673;ENST00000327320;ENST00000528250;ENST00000534595;ENST00000528180;ENST00000672825;ENST00000527888;ENST00000707108;ENST00000534564	GO:0000122(negative regulation of transcription by RNA polymerase II);GO:0001222(transcription corepressor binding);GO:0003682(chromatin binding);GO:0005515(protein binding);GO:0005634(nucleus);GO:0005654(nucleoplasm);GO:0005694(chromosome);GO:0005829(cytosol);GO:0006325(chromatin organization);GO:0006338(chromatin remodeling);GO:0008047(enzyme activator activity);GO:0021510(spinal cord developme…	03083(Polycomb repressive complex);03083(Polycomb repressive complex)	NA	NA	embryonic ectoderm development [Source:HGNC Symbol;Acc:HGNC:3188]	protein_coding;retained_intron	DOID:1240(leukemia);DOID:224(transient_cerebral_ischemia)	R-HSA-212222(PRC2 recruits DNA methyltransferases);R-HSA-212252(Polycomb Repressive Complex 2 (PRC2) Is recruited to chromatin);R-HSA-212263(PRC2 trimethylates histone H3 at lysine-27);R-HSA-212269(DNMT1,3A,3B:PRC2 methylates cytosine and histone H3);R-HSA-3240295(PRC2-EZH2 trimethylates nucleosomes associated with CDKN2A promoter);R-HSA-3240765(E2F1/2/3:DP1/2 binds EED gene promoter);R-HSA-32407…	32.6531	38.8225	30.1788	28.0049	18.751	27.6231	23.8626	29.2014	20.6507	17.9762	15.2626	18.4909	1.49066	0.57595	5.93076e-09	4.29948e-06	up	no
ENSG00000186603	HPDL	15789	ENST00000334815	GO:0003868(4-hydroxyphenylpyruvate dioxygenase activity);GO:0005739(mitochondrion);GO:0009072(aromatic amino acid family metabolic process);GO:0016491(oxidoreductase activity);GO:0016701(oxidoreductase activity, acting on single donors with incorporation of molecular oxygen);GO:0046872(metal ion binding);GO:0051213(dioxygenase activity)	NA	K24788	EC:1.13.-.-	4-hydroxyphenylpyruvate dioxygenase like [Source:HGNC Symbol;Acc:HGNC:28242]	protein_coding	DOID:0112346(hereditary_spastic_paraplegia_83);DOID:1936(atherosclerosis);DOID:9351(diabetes_mellitus)	R-HSA-9856718(HPDL dioxygenates HPPA)	10.9133	14.3257	7.70843	4.11662	4.71218	4.9339	6.25227	8.46666	3.68096	2.33398	3.24818	3.42936	1.79146	0.841133	6.5144e-09	4.65962e-06	up	no
ENSG00000179144	GIMAP7	234154	ENST00000313543	GO:0000166(nucleotide binding);GO:0003924(GTPase activity);GO:0005515(protein binding);GO:0005525(GTP binding);GO:0005737(cytoplasm);GO:0005783(endoplasmic reticulum);GO:0005794(Golgi apparatus);GO:0005811(lipid droplet);GO:0042802(identical protein binding);GO:0042803(protein homodimerization activity);GO:0046039(GTP metabolic process)	NA	NA	NA	GTPase, IMAP family member 7 [Source:HGNC Symbol;Acc:HGNC:22404]	protein_coding	NA	NA	122.799	58.0887	109.246	108.944	158.676	136.08	305.812	127.286	162.417	154.629	427.636	271.964	0.533906	-0.905343	6.8184e-09	4.81289e-06	down	no
ENSG00000117395	EBNA1BP2	15267;15270;15271;15268;15282;15266;15272;15269;15280	ENST00000236051;ENST00000472982;ENST00000483082;ENST00000463906;ENST00000474566;ENST00000431635;ENST00000461557;ENST00000491223;ENST00000466927	GO:0003723(RNA binding);GO:0005515(protein binding);GO:0005634(nucleus);GO:0005694(chromosome);GO:0005730(nucleolus);GO:0006364(rRNA processing);GO:0030687(preribosome, large subunit precursor);GO:0034399(nuclear periphery);GO:0042254(ribosome biogenesis);GO:0042273(ribosomal large subunit biogenesis);GO:0042273(ribosomal large subunit biogenesis)	NA	NA	NA	EBNA1 binding protein 2 [Source:HGNC Symbol;Acc:HGNC:15531]	protein_coding;protein_coding_CDS_not_defined	NA	R-HSA-6791219(32S pre-rRNA is nucleolytically processed at site 4 (4a) to yield 12S pre-rRNA and 28S rRNA)	46.5991	55.6073	35.809	30.5331	40.6365	30.7597	33.9224	43.8213	20.5956	19.8373	28.7777	21.3597	1.54529	0.627878	7.44829e-09	5.18923e-06	up	no
ENSG00000128641	MYO1B	152930;152926;152932;152937;152938;152935;152924;152927;152928;152925;152939;152936;152933	ENST00000471904;ENST00000392318;ENST00000392316;ENST00000490069;ENST00000461714;ENST00000496992;ENST00000418908;ENST00000304164;ENST00000438652;ENST00000339514;ENST00000427152;ENST00000494129;ENST00000634375	GO:0000146(microfilament motor activity);GO:0000166(nucleotide binding);GO:0003774(cytoskeletal motor activity);GO:0003779(actin binding);GO:0005515(protein binding);GO:0005516(calmodulin binding);GO:0005524(ATP binding);GO:0005546(phosphatidylinositol-4,5-bisphosphate binding);GO:0005547(phosphatidylinositol-3,4,5-trisphosphate binding);GO:0005737(cytoplasm);GO:0005769(early endosome);GO:0005884…	04814(Motor proteins);05130(Pathogenic Escherichia coli infection);05130(Pathogenic Escherichia coli infection)	NA	NA	myosin IB [Source:HGNC Symbol;Acc:HGNC:7596]	retained_intron;protein_coding;protein_coding_CDS_not_defined	NA	NA	4.49538	3.57454	3.59369	2.69188	1.36553	2.92364	2.69412	2.17833	2.49527	1.66903	1.17337	1.87707	1.6039	0.681586	1.0011e-08	6.88527e-06	up	no
ENSG00000234964	FABP5P7	46875	ENST00000524732	NA	NA	NA	NA	fatty acid binding protein 5 pseudogene 7 [Source:HGNC Symbol;Acc:HGNC:31070]	processed_pseudogene	NA	NA	89.4122	91.7367	78.7237	51.6839	79.9004	54.3139	62.4006	75.2598	36.6887	23.4747	34.1796	34.8803	1.87032	0.903286	1.15151e-08	7.81945e-06	up	no
ENSG00000112972	HMGCS1	201000;200994;200999;200998;201002;200997;201001	ENST00000507004;ENST00000325110;ENST00000514610;ENST00000508319;ENST00000511774;ENST00000433297;ENST00000507293	GO:0004421(hydroxymethylglutaryl-CoA synthase activity);GO:0005737(cytoplasm);GO:0005829(cytosol);GO:0006084(acetyl-CoA metabolic process);GO:0006629(lipid metabolic process);GO:0006694(steroid biosynthetic process);GO:0006695(cholesterol biosynthetic process);GO:0008202(steroid metabolic process);GO:0008203(cholesterol metabolic process);GO:0008299(isoprenoid biosynthetic process);GO:0010142(far…	00280(Valine, leucine and isoleucine degradation);00650(Butanoate metabolism);00900(Terpenoid backbone biosynthesis);03320(PPAR signaling pathway);03320(PPAR signaling pathway)	K01641	EC:2.3.3.10	3-hydroxy-3-methylglutaryl-CoA synthase 1 [Source:HGNC Symbol;Acc:HGNC:5007]	retained_intron;protein_coding	DOID:9970(obesity)	R-HSA-1655848(Expression of Hydroxymethylglutaryl coenzyme A synthase (HMGCS1));R-HSA-191323(HMGCS1 condenses Ac-CoA and ACA-CoA to form bHMG-CoA);R-HSA-2426150(SREBP1A,1C,2 binds the HMGCS1 promoter)	3.23565	6.69338	4.14762	2.51921	2.72055	2.89296	4.63737	9.50512	8.95714	7.4941	9.4881	8.34824	0.473049	-1.07994	1.27819e-08	8.57123e-06	down	yes
ENSG00000012822	CALCOCO1	61888;61905;61889;61897;61890;61892;61891;61886;61895;61896;61884;61904;61893;61902;61885;61898;61901;61900;61903	ENST00000548263;ENST00000546774;ENST00000549935;ENST00000549784;ENST00000549613;ENST00000547988;ENST00000552282;ENST00000546443;ENST00000547949;ENST00000553154;ENST00000550804;ENST00000548431;ENST00000551900;ENST00000549688;ENST00000262059;ENST00000549173;ENST00000549349;ENST00000552623;ENST00000547885	GO:0000785(chromatin);GO:0000976(transcription cis-regulatory region binding);GO:0000978(RNA polymerase II cis-regulatory region sequence-specific DNA binding);GO:0003682(chromatin binding);GO:0003712(transcription coregulator activity);GO:0003713(transcription coactivator activity);GO:0005515(protein binding);GO:0005634(nucleus);GO:0005737(cytoplasm);GO:0005829(cytosol);GO:0007165(signal transdu…	NA	NA	NA	calcium binding and coiled-coil domain 1 [Source:HGNC Symbol;Acc:HGNC:29306]	protein_coding;retained_intron;protein_coding_CDS_not_defined	NA	NA	2.51166	2.22052	2.61182	4.56416	1.96924	3.6972	4.48093	3.86199	4.56783	7.63362	5.23919	5.72042	0.584687	-0.774265	1.42211e-08	9.41861e-06	down	no
ENSG00000212694	LINC01089	68273;68278;68280;68276;68274;68281;68277;68283;68285;68275;68282;68284	ENST00000542933;ENST00000543167;ENST00000535643;ENST00000428029;ENST00000429892;ENST00000543334;ENST00000541694;ENST00000536662;ENST00000538335;ENST00000537157;ENST00000535614;ENST00000545885	NA	NA	NA	NA	long intergenic non-protein coding RNA 1089 [Source:HGNC Symbol;Acc:HGNC:27886]	lncRNA	NA	NA	0.723486	0.791992	1.15974	0.96204	2.0853	1.32317	1.65655	1.24052	2.29172	1.96503	3.17564	2.81648	0.560082	-0.836289	1.59813e-08	1.04106e-05	down	no
ENSG00000108561	C1QBP	105804;105805;105808;105810;105807;105809	ENST00000225698;ENST00000574444;ENST00000573421;ENST00000576122;ENST00000573204;ENST00000573406	GO:0000122(negative regulation of transcription by RNA polymerase II);GO:0001849(complement component C1q complex binding);GO:0002250(adaptive immune response);GO:0002376(immune system process);GO:0003714(transcription corepressor activity);GO:0003729(mRNA binding);GO:0005515(protein binding);GO:0005540(hyaluronic acid binding);GO:0005576(extracellular region);GO:0005634(nucleus);GO:0005730(nucle…	NA	NA	NA	complement C1q binding protein [Source:HGNC Symbol;Acc:HGNC:1243]	protein_coding;retained_intron	DOID:0111495(combined_oxidative_phosphorylation_deficiency_33);DOID:162(cancer);DOID:2237(hepatitis)	R-HSA-158218(prekallikrein + kininogen:C1q binding protein tetramer -> prekallikrein:kininogen:C1q binding protein tetramer);R-HSA-158251(prekallikrein:kininogen:C1q binding protein tetramer -> kallikrein:kininogen:C1q binding protein tetramer);R-HSA-158311(kallikrein:kininogen:C1q binding protein tetramer -> kallikrein + activated kininogen:C1q binding protein tetramer + bradykinin);R-HSA-158313…	169.006	203.232	125.946	88.2087	134.857	112.414	135.4	159.758	74.5294	63.8303	90.0324	65.385	1.54736	0.629808	1.62884e-08	1.04106e-05	up	no
ENSG00000228793	ENSG00000228793	211027;210999;210992;211006;211024;211025;210998;210995;211011;211000;211010;211023;211020;210991;211026	ENST00000689564;ENST00000666680;ENST00000658658;ENST00000660471;ENST00000655990;ENST00000659072;ENST00000669021;ENST00000668020;ENST00000661957;ENST00000691980;ENST00000667691;ENST00000656112;ENST00000662672;ENST00000665760;ENST00000653626	NA	NA	NA	NA	novel transcript	lncRNA	NA	NA	0.0351829	0.00748686	0.0361528	0.0184439	0.0929189	0.0181732	0.143049	0.0413852	0.186459	0.150772	0.14928	0.13212	0.234261	-2.09381	1.63011e-08	1.04106e-05	down	yes
ENSG00000291237	SOD2	221895;221899;221901;221908;221905;221909;221902;221900;221896;221906;221907;221897;221898;221903	ENST00000538183;ENST00000546087;ENST00000337404;ENST00000401980;ENST00000545162;ENST00000452684;ENST00000535459;ENST00000444946;ENST00000367055;ENST00000535561;ENST00000537657;ENST00000546260;ENST00000367054;ENST00000541573	GO:0000302(response to reactive oxygen species);GO:0000303(response to superoxide);GO:0001666(response to hypoxia);GO:0001836(release of cytochrome c from mitochondria);GO:0001889(liver development);GO:0003032(detection of oxygen);GO:0003069(acetylcholine-mediated vasodilation involved in regulation of systemic arterial blood pressure);GO:0003677(DNA binding);GO:0004784(superoxide dismutase activ…	04068(FoxO signaling pathway);04146(Peroxisome);04211(Longevity regulating pathway);04213(Longevity regulating pathway - multiple species);05016(Huntington disease);05208(Chemical carcinogenesis - reactive oxygen species);05417(Lipid and atherosclerosis);05417(Lipid and atherosclerosis)	K04564	EC:1.15.1.1	superoxide dismutase 2 [Source:HGNC Symbol;Acc:HGNC:11180]	protein_coding;retained_intron;nonsense_mediated_decay;protein_coding_CDS_not_defined	DOID:0050700(cardiomyopathy);DOID:0060193(amyotrophic_lateral_sclerosis_type_1);DOID:0080208(metabolic_dysfunction-associated_steatotic_liver_disease);DOID:0080547(metabolic_dysfunction-associated_steatohepatitis);DOID:10003(sensorineural_hearing_loss);DOID:10283(prostate_cancer);DOID:10320(asbestosis);DOID:10534(stomach_cancer);DOID:10591(pre-eclampsia);DOID:10652(Alzheimer's_disease);DOID:1070(…	R-HSA-3299680(SOD2 catalyzes 2H+ + 2O2.- => O2 + H2O2 (mitochondrial matrix));R-HSA-5688289(SIRT3 deacetylates ACCS2, GLUD, IDH2, SOD2);R-HSA-8870703(SOD2 (MnSOD) gene expression);R-HSA-9617832(FOXO4:ATXN3 binds SOD2 gene promoter);R-HSA-9617833(SOD2 gene expression is stimulated by FOXO4, FOXO3 and FOXO1);R-HSA-9617941(Expression of superoxide dismutase 2);R-HSA-9617972(FOXO3 binds SOD2 gene pro…	7.37875	6.21458	3.08016	2.29226	3.96329	2.99751	4.3996	3.84374	2.44324	1.7214	2.81766	2.60286	1.48332	0.568834	1.68746e-08	1.06501e-05	up	no
ENSG00000262814	MRPL12	118628	ENST00000333676	GO:0003723(RNA binding);GO:0003729(mRNA binding);GO:0003735(structural constituent of ribosome);GO:0005515(protein binding);GO:0005739(mitochondrion);GO:0005743(mitochondrial inner membrane);GO:0005759(mitochondrial matrix);GO:0005762(mitochondrial large ribosomal subunit);GO:0005840(ribosome);GO:0006390(mitochondrial transcription);GO:0006412(translation);GO:0032543(mitochondrial translation);GO…	03010(Ribosome)	NA	NA	mitochondrial ribosomal protein L12 [Source:HGNC Symbol;Acc:HGNC:10378]	protein_coding	DOID:0112113(combined_oxidative_phosphorylation_deficiency_45)	R-HSA-5389839(39S subunit binds 28S subunit:mRNA:fMet-tRNA);R-HSA-5389842(TUFM hydrolyzes GTP and TUFM:GDP dissociates from 55S ribosome);R-HSA-5389848(TUFM:GTP:aminoacyl-tRNA binds 55S ribosome:mRNA:fMet-tRNA);R-HSA-5389857(Peptide transfer from P-site to A-site (peptide bond formation));R-HSA-5419261(55S ribosome with peptidyl-tRNA in A site binds GFM1:GTP);R-HSA-5419264(MTRF1L (MTRF1a) or ICT1…	130.755	164.634	84.4644	81.1415	114.765	104.811	100.208	103.039	81.2483	58.7875	68.7376	85.2463	1.43792	0.523987	1.84322e-08	1.14978e-05	up	no
ENSG00000197498	RPF2	218938;218937;218939;218940	ENST00000441448;ENST00000368864;ENST00000607388;ENST00000425871	GO:0000027(ribosomal large subunit assembly);GO:0000463(maturation of LSU-rRNA from tricistronic rRNA transcript (SSU-rRNA, 5.8S rRNA, LSU-rRNA));GO:0000470(maturation of LSU-rRNA);GO:0003723(RNA binding);GO:0005515(protein binding);GO:0005634(nucleus);GO:0005654(nucleoplasm);GO:0005694(chromosome);GO:0005730(nucleolus);GO:0006364(rRNA processing);GO:0008097(5S rRNA binding);GO:0019843(rRNA bindi…	NA	NA	NA	ribosome production factor 2 homolog [Source:HGNC Symbol;Acc:HGNC:20870]	protein_coding;nonsense_mediated_decay	NA	NA	18.1116	22.2136	13.8633	11.9111	18.7476	12.5928	11.4631	15.5929	10.5428	9.9281	11.6863	10.7384	1.4586	0.544588	2.04238e-08	1.25938e-05	up	no
ENSG00000164109	MAD2L1	195103;195106;195107;195104;195105	ENST00000296509;ENST00000504707;ENST00000511295;ENST00000333047;ENST00000512484	GO:0000070(mitotic sister chromatid segregation);GO:0000132(establishment of mitotic spindle orientation);GO:0000775(chromosome, centromeric region);GO:0000776(kinetochore);GO:0000922(spindle pole);GO:0005515(protein binding);GO:0005634(nucleus);GO:0005654(nucleoplasm);GO:0005694(chromosome);GO:0005737(cytoplasm);GO:0005829(cytosol);GO:0005856(cytoskeleton);GO:0007049(cell cycle);GO:0007094(mitot…	04110(Cell cycle);04114(Oocyte meiosis);04914(Progesterone-mediated oocyte maturation);05166(Human T-cell leukemia virus 1 infection);05166(Human T-cell leukemia virus 1 infection)	NA	NA	mitotic arrest deficient 2 like 1 [Source:HGNC Symbol;Acc:HGNC:6763]	protein_coding;nonsense_mediated_decay;retained_intron	DOID:10534(stomach_cancer);DOID:10907(microcephaly);DOID:162(cancer);DOID:305(carcinoma);DOID:3113(papillary_carcinoma);DOID:3347(osteosarcoma);DOID:3459(breast_carcinoma);DOID:4450(renal_cell_carcinoma);DOID:4451(renal_carcinoma);DOID:4766(embryoma);DOID:684(hepatocellular_carcinoma);DOID:769(neuroblastoma);DOID:9206(Barrett's_esophagus)	R-HSA-141409(Mad1 binds kinetochore);R-HSA-141422(MAD2 converted to an inhibitory state via interaction with Mad1);R-HSA-141423(Binding of the MCC complex to the APC/C complex);R-HSA-141429(Inactivation of APC/C via CDC20 sequestration);R-HSA-141431(MAD2 associates with the Mad1 kinetochore complex);R-HSA-141437(Formation of the MCC complex);R-HSA-141439(Release of activated MAD2 from kinetochore…	24.0331	24.0983	29.6914	17.2763	14.622	21.7393	19.0992	20.9846	21.7616	10.0501	9.21246	14.0635	1.51238	0.596817	2.16279e-08	1.31846e-05	up	no
ENSG00000115523	GNLY	145623;145621;145619;145626;145622;145618;145627;145615;145628;145620;145629;145617;145625;145624	ENST00000263863;ENST00000489980;ENST00000464298;ENST00000409696;ENST00000524600;ENST00000482900;ENST00000491234;ENST00000488945;ENST00000531685;ENST00000470974;ENST00000526018;ENST00000489214;ENST00000534351;ENST00000533041	GO:0005515(protein binding);GO:0005576(extracellular region);GO:0005615(extracellular space);GO:0006968(cellular defense response);GO:0031640(killing of cells of another organism);GO:0042742(defense response to bacterium);GO:0044194(cytolytic granule);GO:0050832(defense response to fungus);GO:0061844(antimicrobial humoral immune response mediated by antimicrobial peptide);GO:0097013(phagocytic ve…	NA	NA	NA	granulysin [Source:HGNC Symbol;Acc:HGNC:4414]	protein_coding;retained_intron;protein_coding_CDS_not_defined	DOID:12236(primary_biliary_cholangitis);DOID:1240(leukemia);DOID:14250(Down_syndrome);DOID:162(cancer);DOID:225(syndrome);DOID:5082(liver_cirrhosis);DOID:526(human_immunodeficiency_virus_infectious_disease)	R-HSA-6806732(GNLY binds the bacterial cell surface);R-HSA-6807565(GNLY is transferred to the phagosome);R-HSA-6807578(GNLY binds the bacterial cell surface in the phagosome)	9.46245	19.313	17.1789	142.079	5.85163	47.5977	19.1665	36.8622	26.4622	180.431	10.3701	104.844	0.605539	-0.723707	2.20558e-08	1.32944e-05	down	no
ENSG00000271303	SRXN1	157675	ENST00000381962	GO:0000166(nucleotide binding);GO:0005515(protein binding);GO:0005524(ATP binding);GO:0005737(cytoplasm);GO:0005789(endoplasmic reticulum membrane);GO:0005829(cytosol);GO:0006979(response to oxidative stress);GO:0016209(antioxidant activity);GO:0016491(oxidoreductase activity);GO:0016667(oxidoreductase activity, acting on a sulfur group of donors);GO:0032542(sulfiredoxin activity);GO:0034599(cell…	NA	K12260	EC:1.8.98.2	sulfiredoxin 1 [Source:HGNC Symbol;Acc:HGNC:16132]	protein_coding	DOID:162(cancer);DOID:3770(pulmonary_fibrosis)	R-HSA-9759334(NFE2L2 binds the SRXN1 gene);R-HSA-9759358(NFE2L2-dependent SRXN1 gene expression);R-HSA-9760094(SRXN1 reduces hyperoxidized PRDX1 dimer)	22.0243	27.318	20.5708	52.4518	132.454	28.6646	13.4165	20.9413	18.7135	43.3244	82.1386	22.2744	1.42898	0.514988	2.53059e-08	1.5084e-05	up	no
ENSG00000271383	NBPF19	22189;22191;22190	ENST00000651566;ENST00000612881;ENST00000611931	GO:0005737(cytoplasm);GO:0005737(cytoplasm)	NA	NA	NA	NBPF member 19 [Source:HGNC Symbol;Acc:HGNC:31999]	protein_coding	NA	NA	5.58923	3.33551	4.78173	8.77836	9.79059	5.13813	8.19143	4.79532	7.49826	11.4404	12.5175	7.51222	0.750792	-0.413515	2.5757e-08	1.51842e-05	down	no
ENSG00000177156	TALDO1	41434;41437;41436;41430;41433;41429;41431;41435;41432	ENST00000319006;ENST00000532202;ENST00000530666;ENST00000532685;ENST00000530119;ENST00000528070;ENST00000528097;ENST00000533796;ENST00000530440	GO:0004801(transaldolase activity);GO:0005515(protein binding);GO:0005634(nucleus);GO:0005737(cytoplasm);GO:0005829(cytosol);GO:0005975(carbohydrate metabolic process);GO:0006002(fructose 6-phosphate metabolic process);GO:0006098(pentose-phosphate shunt);GO:0009052(pentose-phosphate shunt, non-oxidative branch);GO:0016740(transferase activity);GO:0019682(glyceraldehyde-3-phosphate metabolic proce…	00030(Pentose phosphate pathway);00030(Pentose phosphate pathway)	K00616	EC:2.2.1.2	transaldolase 1 [Source:HGNC Symbol;Acc:HGNC:11559]	protein_coding;protein_coding_CDS_not_defined;retained_intron;nonsense_mediated_decay	DOID:10609(rickets);DOID:1749(squamous_cell_carcinoma);DOID:2978(carbohydrate_metabolic_disorder);DOID:5082(liver_cirrhosis);DOID:5520(head_and_neck_squamous_cell_carcinoma)	R-HSA-163764(D-fructose 6-phosphate + D-erythrose 4-phosphate <=> sedoheptulose 7-phosphate + D-glyceraldehyde 3-phosphate);R-HSA-5659989(Defective TALDO1 does not transform SH7P, GA3P to Fru(6)P, E4P);R-HSA-5659998(Defective TALDO1 does not transform Fru(6)P, E4P to SH7P, GA3P);R-HSA-71334(sedoheptulose 7-phosphate + D-glyceraldehyde 3-phosphate <=> D-erythrose 4-phosphate + D-fructose 6-phospha…	56.4057	51.9184	54.7575	71.5843	152.695	92.1683	47.8884	43.3734	44.9833	49.8838	87.2049	63.3972	1.44319	0.529264	2.71894e-08	1.58544e-05	up	no
ENSG00000182180	MRPS16	36265;36266;36268;36267;36264	ENST00000372945;ENST00000372940;ENST00000473427;ENST00000471251;ENST00000479005	GO:0003735(structural constituent of ribosome);GO:0005515(protein binding);GO:0005737(cytoplasm);GO:0005739(mitochondrion);GO:0005743(mitochondrial inner membrane);GO:0005763(mitochondrial small ribosomal subunit);GO:0005829(cytosol);GO:0005840(ribosome);GO:0006412(translation);GO:0032543(mitochondrial translation);GO:0043229(intracellular organelle);GO:1990904(ribonucleoprotein complex);GO:19909…	03010(Ribosome);03010(Ribosome)	NA	NA	mitochondrial ribosomal protein S16 [Source:HGNC Symbol;Acc:HGNC:14048]	protein_coding;protein_coding_CDS_not_defined	DOID:0111483(combined_oxidative_phosphorylation_deficiency_2)	R-HSA-5368279(MTIF3 binds 28S ribosomal subunit);R-HSA-5389839(39S subunit binds 28S subunit:mRNA:fMet-tRNA);R-HSA-5389842(TUFM hydrolyzes GTP and TUFM:GDP dissociates from 55S ribosome);R-HSA-5389848(TUFM:GTP:aminoacyl-tRNA binds 55S ribosome:mRNA:fMet-tRNA);R-HSA-5389849(28S subunit:MTIF3 binds MTIF2:GTP, mRNA, and formylMet-tRNA);R-HSA-5389857(Peptide transfer from P-site to A-site (peptide bo…	40.5494	43.7375	33.6678	27.5444	35.3426	41.1464	31.5529	33.356	30.68	24.1686	24.7407	31.0256	1.33855	0.420668	3.11908e-08	1.78344e-05	up	no
ENSG00000077312	SNRPA	133224;133223;133227;133225;133226;133222;133220;133221;133229;133228;133219	ENST00000243563;ENST00000599570;ENST00000600456;ENST00000601393;ENST00000598923;ENST00000599362;ENST00000601253;ENST00000597353;ENST00000596860;ENST00000598452;ENST00000601545	GO:0000398(mRNA splicing, via spliceosome);GO:0003676(nucleic acid binding);GO:0003677(DNA binding);GO:0003723(RNA binding);GO:0005515(protein binding);GO:0005634(nucleus);GO:0005654(nucleoplasm);GO:0005681(spliceosomal complex);GO:0005685(U1 snRNP);GO:0006397(mRNA processing);GO:0008380(RNA splicing);GO:0030619(U1 snRNA binding);GO:0042802(identical protein binding);GO:0046540(U4/U6 x U5 tri-snR…	03040(Spliceosome);03040(Spliceosome)	NA	NA	small nuclear ribonucleoprotein polypeptide A [Source:HGNC Symbol;Acc:HGNC:11151]	protein_coding;protein_coding_CDS_not_defined;nonsense_mediated_decay;retained_intron	DOID:10652(Alzheimer's_disease);DOID:2994(germ_cell_cancer);DOID:65(connective_tissue_disease);DOID:9682(yellow_fever)	R-HSA-9770119(Formation of the Spliceosomal E complex);R-HSA-9770129(Formation of the Spliceosomal A complex);R-HSA-9770132(Formation of the Spliceosomal Pre-B complex);R-HSA-9770142(Formation of the Spliceosomal B complex)	36.0816	38.003	35.9617	26.1355	32.5213	37.0472	26.1592	29.4028	32.261	22.7737	21.2209	28.7613	1.36515	0.449059	3.12499e-08	1.78344e-05	up	no
ENSG00000165283	STOML2	247096;247095;247097;247098;247099	ENST00000619795;ENST00000452248;ENST00000356493;ENST00000488050;ENST00000487490	GO:0001772(immunological synapse);GO:0005515(protein binding);GO:0005737(cytoplasm);GO:0005739(mitochondrion);GO:0005743(mitochondrial inner membrane);GO:0005758(mitochondrial intermembrane space);GO:0005856(cytoskeleton);GO:0005886(plasma membrane);GO:0006874(cellular calcium ion homeostasis);GO:0007005(mitochondrion organization);GO:0008289(lipid binding);GO:0010876(lipid localization);GO:00156…	NA	NA	NA	stomatin like 2 [Source:HGNC Symbol;Acc:HGNC:14559]	protein_coding;nonsense_mediated_decay;protein_coding_CDS_not_defined	DOID:162(cancer);DOID:1749(squamous_cell_carcinoma);DOID:7442(monoclonal_gammopathy_of_uncertain_significance);DOID:9538(multiple_myeloma)	R-HSA-8949668(YME1L1 proteolyzes unassembled proSMDT1);R-HSA-9840408(OMA1 cleaves DELE1)	126.614	144.983	102.717	90.4175	99.8712	110.477	99.5756	104.417	94.2326	75.8126	78.6989	87.9387	1.31944	0.399927	4.2148e-08	2.38007e-05	up	no
ENSG00000105197	TIMM50	132772;132777;132785;132786;132778;132787;132789;132783;132781;132784;132776;132774;132773;132782;132775;132788;132780	ENST00000544017;ENST00000597666;ENST00000596239;ENST00000595961;ENST00000601403;ENST00000597552;ENST00000595527;ENST00000602265;ENST00000597782;ENST00000594583;ENST00000598125;ENST00000607714;ENST00000601358;ENST00000599733;ENST00000599794;ENST00000601252;ENST00000595286	GO:0001836(release of cytochrome c from mitochondria);GO:0003723(RNA binding);GO:0004721(phosphoprotein phosphatase activity);GO:0004722(protein serine/threonine phosphatase activity);GO:0004725(protein tyrosine phosphatase activity);GO:0005134(interleukin-2 receptor binding);GO:0005515(protein binding);GO:0005634(nucleus);GO:0005654(nucleoplasm);GO:0005739(mitochondrion);GO:0005743(mitochondrial…	NA	NA	NA	translocase of inner mitochondrial membrane 50 [Source:HGNC Symbol;Acc:HGNC:23656]	protein_coding;retained_intron;nonsense_mediated_decay	DOID:0070002(3-methylglutaconic_aciduria_type_9);DOID:162(cancer)	R-HSA-1299475(TIMM23 PAM translocates proteins from the mitochondrial intermembrane space to the mitochondrial matrix);R-HSA-1299476(MPP cleaves targeting peptide (presequence) of inner membrane precursors);R-HSA-1299478(MPP cleaves targeting peptide (presequence) of matrix precursors);R-HSA-1299480(Precursor proteins enter TIMM23 PAM);R-HSA-1299482(TIMM23 SORT inserts proteins into inner membran…	12.759	15.9384	10.435	9.73256	11.6577	11.4624	10.6029	12.0542	8.86607	7.6778	8.99801	9.15804	1.33085	0.412343	4.27484e-08	2.38883e-05	up	no
ENSG00000179958	DCTPP1	98121;98122;98126;98124;98125	ENST00000319285;ENST00000678016;ENST00000565758;ENST00000568434;ENST00000568973	GO:0000166(nucleotide binding);GO:0000287(magnesium ion binding);GO:0005515(protein binding);GO:0005634(nucleus);GO:0005654(nucleoplasm);GO:0005737(cytoplasm);GO:0005739(mitochondrion);GO:0005829(cytosol);GO:0006253(dCTP catabolic process);GO:0009143(nucleoside triphosphate catabolic process);GO:0016462(pyrophosphatase activity);GO:0016787(hydrolase activity);GO:0032556(pyrimidine deoxyribonucleo…	00240(Pyrimidine metabolism);00240(Pyrimidine metabolism)	K16904	EC:3.6.1.12	dCTP pyrophosphatase 1 [Source:HGNC Symbol;Acc:HGNC:28777]	protein_coding	NA	R-HSA-6786257(DCTPP1 hydrolyses 5idCTP)	106.398	115.611	95.0059	64.4045	85.0962	80.112	81.1945	100.999	72.1975	49.0112	56.6231	63.8058	1.38448	0.469349	4.53878e-08	2.51018e-05	up	no
ENSG00000074966	TXK	191028;191033;191031;191030;191029;191032	ENST00000264316;ENST00000510457;ENST00000509681;ENST00000507351;ENST00000514937;ENST00000506073	GO:0000166(nucleotide binding);GO:0001819(positive regulation of cytokine production);GO:0002250(adaptive immune response);GO:0002376(immune system process);GO:0004672(protein kinase activity);GO:0004713(protein tyrosine kinase activity);GO:0004715(non-membrane spanning protein tyrosine kinase activity);GO:0005515(protein binding);GO:0005524(ATP binding);GO:0005634(nucleus);GO:0005654(nucleoplasm…	04670(Leukocyte transendothelial migration);04670(Leukocyte transendothelial migration)	K08016	EC:2.7.10.2	TXK tyrosine kinase [Source:HGNC Symbol;Acc:HGNC:12434]	protein_coding;protein_coding_CDS_not_defined;nonsense_mediated_decay	DOID:13241(Behcet's_disease)	R-HSA-2730833(Phosphorylation of TEC kinases by p-SYK);R-HSA-2730847(Hydrolysis of PIP2 by PLCG);R-HSA-2730858(Autophosphorylation of BTK/ITK);R-HSA-2730885(Recruitment of TEC kinases to p-SLP-76);R-HSA-2730888(Phosphorylation of PLC-gamma)	6.39244	6.46908	11.7649	24.0168	14.7776	11.3258	14.8891	10.3285	19.4223	33.5179	37.7199	21.2311	0.573167	-0.802973	4.61155e-08	2.5244e-05	down	no
ENSG00000112759	SLC29A1	215840;215852;215854;215851;215850;215862;215860;215845;215849;215846;215848;215853;215856;215847;215861;215839;215844;215855	ENST00000393844;ENST00000371724;ENST00000645692;ENST00000393841;ENST00000652453;ENST00000646878;ENST00000371708;ENST00000371740;ENST00000371731;ENST00000472176;ENST00000643869;ENST00000642777;ENST00000647460;ENST00000371755;ENST00000646251;ENST00000651428;ENST00000371713;ENST00000645259	GO:0001504(neurotransmitter uptake);GO:0005326(neurotransmitter transmembrane transporter activity);GO:0005337(nucleoside transmembrane transporter activity);GO:0005886(plasma membrane);GO:0006139(nucleobase-containing compound metabolic process);GO:0006805(xenobiotic metabolic process);GO:0006836(neurotransmitter transport);GO:0006855(xenobiotic transmembrane transport);GO:0007595(lactation);GO:…	05034(Alcoholism);05034(Alcoholism)	NA	NA	solute carrier family 29 member 1 (Augustine blood group) [Source:HGNC Symbol;Acc:HGNC:11003]	protein_coding;retained_intron;nonsense_mediated_decay	DOID:0050741(alcohol_dependence);DOID:10591(pre-eclampsia);DOID:11714(gestational_diabetes);DOID:162(cancer);DOID:2316(brain_ischemia);DOID:3908(lung_non-small_cell_carcinoma);DOID:4074(pancreatic_adenocarcinoma);DOID:4932(ampulla_of_Vater_carcinoma);DOID:6652(diffuse_idiopathic_skeletal_hyperostosis);DOID:811(lipodystrophy)	R-HSA-109527(Equilibrative transport (import) of nucleosides and free bases by solute carrier family 29 (nucleoside transporters), member 2);R-HSA-109529(Equilibrative transport (export) of nucleosides and free bases by solute carrier family 29 (nucleoside transporters), member 2);R-HSA-109534(Equilibrative transport (export) of nucleosides and free bases by solute carrier family 29 (nucleoside t…	26.9954	35.5131	25.8444	17.0297	13.2306	20.0011	17.6388	25.4034	15.3874	9.32291	11.4316	13.1868	1.59815	0.676407	5.12666e-08	2.76325e-05	up	no
ENSG00000167553	TUBA1C	60703;60702;60694;60705;60699	ENST00000301072;ENST00000549183;ENST00000549554;ENST00000548470;ENST00000552448	GO:0000166(nucleotide binding);GO:0000226(microtubule cytoskeleton organization);GO:0000278(mitotic cell cycle);GO:0005198(structural molecule activity);GO:0005200(structural constituent of cytoskeleton);GO:0005515(protein binding);GO:0005525(GTP binding);GO:0005634(nucleus);GO:0005737(cytoplasm);GO:0005856(cytoskeleton);GO:0005874(microtubule);GO:0005881(cytoplasmic microtubule);GO:0007010(cytos…	04145(Phagosome);04210(Apoptosis);04530(Tight junction);04540(Gap junction);04814(Motor proteins);05010(Alzheimer disease);05012(Parkinson disease);05014(Amyotrophic lateral sclerosis);05016(Huntington disease);05020(Prion disease);05022(Pathways of neurodegeneration - multiple diseases);05130(Pathogenic Escherichia coli infection);05132(Salmonella infection);05132(Salmonella infection)	NA	NA	tubulin alpha 1c [Source:HGNC Symbol;Acc:HGNC:20768]	protein_coding;protein_coding_CDS_not_defined;retained_intron;nonsense_mediated_decay	DOID:0050453(lissencephaly)	R-HSA-1638803(Phosphorylation of cohesin by PLK1 at centromeres);R-HSA-1638821(PP2A-B56 dephosphorylates centromeric cohesin);R-HSA-190520(Association of Golgi transport vesicles with microtubules);R-HSA-190877(Insertion of connexons into the plasma membrane resulting in the formation of hemi-channels);R-HSA-191737(Docking of connexons into junctional, double-membrane spanning channels);R-HSA-221…	59.1762	61.8711	51.2625	44.8756	50.3568	67.3233	46.1011	46.5883	43.8882	33.2672	34.5788	34.8702	1.48788	0.573255	5.16519e-08	2.76325e-05	up	no
ENSG00000109787	KLF3	190493;190492;190494	ENST00000261438;ENST00000514033;ENST00000482150	GO:0000122(negative regulation of transcription by RNA polymerase II);GO:0000785(chromatin);GO:0000977(RNA polymerase II transcription regulatory region sequence-specific DNA binding);GO:0000978(RNA polymerase II cis-regulatory region sequence-specific DNA binding);GO:0000981(DNA-binding transcription factor activity, RNA polymerase II-specific);GO:0003677(DNA binding);GO:0003700(DNA-binding tran…	05202(Transcriptional misregulation in cancer);05202(Transcriptional misregulation in cancer)	NA	NA	KLF transcription factor 3 [Source:HGNC Symbol;Acc:HGNC:16516]	protein_coding;retained_intron	NA	NA	1.52889	1.46089	1.26604	2.4123	4.67169	3.08842	3.02572	1.99143	3.76227	3.93635	6.50679	6.08836	0.586636	-0.769463	5.20241e-08	2.76325e-05	down	no
ENSG00000011052	NME1-NME2	114192;114189;114191	ENST00000555572;ENST00000393193;ENST00000376392	GO:0000166(nucleotide binding);GO:0004550(nucleoside diphosphate kinase activity);GO:0005524(ATP binding);GO:0005737(cytoplasm);GO:0005829(cytosol);GO:0006183(GTP biosynthetic process);GO:0006228(UTP biosynthetic process);GO:0006241(CTP biosynthetic process);GO:0016301(kinase activity);GO:0016310(phosphorylation);GO:0016740(transferase activity);GO:0016740(transferase activity)	00230(Purine metabolism);00240(Pyrimidine metabolism);00983(Drug metabolism - other enzymes);00983(Drug metabolism - other enzymes)	K00940	EC:2.7.4.6	NME1-NME2 readthrough [Source:HGNC Symbol;Acc:HGNC:33531]	protein_coding	NA	NA	55.7007	75.9146	79.8774	39.7303	81.6106	84.8645	43.4014	32.5859	40.0772	25.2132	15.2816	54.2468	2.18317	1.12642	5.93267e-08	3.09685e-05	up	yes
ENSG00000198826	ARHGAP11A	84920;84925;84922;84926;84921;84917;84923	ENST00000361627;ENST00000562481;ENST00000563864;ENST00000564918;ENST00000567348;ENST00000565905;ENST00000543522	GO:0005096(GTPase activator activity);GO:0005634(nucleus);GO:0005829(cytosol);GO:0007165(signal transduction);GO:0043547(positive regulation of GTPase activity);GO:0051056(regulation of small GTPase mediated signal transduction);GO:0051056(regulation of small GTPase mediated signal transduction)	NA	NA	NA	Rho GTPase activating protein 11A [Source:HGNC Symbol;Acc:HGNC:15783]	protein_coding;retained_intron	NA	R-HSA-8981637(RHOA GAPs stimulate RHOA GTPase activity)	5.18703	4.6061	6.02557	3.35513	3.08241	4.52537	3.78403	3.14513	5.9562	2.33165	1.89877	3.30573	1.45001	0.536062	5.94594e-08	3.09685e-05	up	no
ENSG00000128342	LIF	169163;169164	ENST00000249075;ENST00000403987	GO:0000902(cell morphogenesis);GO:0001666(response to hypoxia);GO:0001974(blood vessel remodeling);GO:0005102(signaling receptor binding);GO:0005125(cytokine activity);GO:0005146(leukemia inhibitory factor receptor binding);GO:0005515(protein binding);GO:0005576(extracellular region);GO:0005615(extracellular space);GO:0005829(cytosol);GO:0006955(immune response);GO:0007566(embryo implantation);GO…	04060(Cytokine-cytokine receptor interaction);04550(Signaling pathways regulating pluripotency of stem cells);04630(JAK-STAT signaling pathway);04668(TNF signaling pathway);04668(TNF signaling pathway)	NA	NA	LIF interleukin 6 family cytokine [Source:HGNC Symbol;Acc:HGNC:6596]	protein_coding	DOID:10591(pre-eclampsia);DOID:1240(leukemia);DOID:162(cancer);DOID:1785(pituitary_cancer);DOID:219(colon_cancer);DOID:2316(brain_ischemia);DOID:2723(dermatitis);DOID:289(endometriosis);DOID:326(ischemia);DOID:3459(breast_carcinoma);DOID:3963(thyroid_gland_carcinoma);DOID:3973(medullary_thyroid_carcinoma);DOID:4001(ovarian_carcinoma);DOID:4905(pancreatic_carcinoma);DOID:5223(infertility);DOID:539…	R-HSA-6783524(OSM,LIF,CTF1 receptor complex binds gp130);R-HSA-6783681(LIF binds LIFR);R-HSA-6784160(IL10 negatively regulates extracellular inflammatory mediators);R-HSA-6789615(Expression of STAT3-upregulated extracellular proteins)	33.4544	13.3228	9.93495	5.06441	15.7877	9.98199	17.7691	7.17701	9.78963	4.29251	8.00602	6.23912	1.63649	0.710609	6.23655e-08	3.21698e-05	up	no
ENSG00000203880	PCMTD2	163589;163593;163595;163594;163588;163592;163587;163591;163597;163596	ENST00000308824;ENST00000609297;ENST00000608844;ENST00000610074;ENST00000369758;ENST00000609764;ENST00000299468;ENST00000610196;ENST00000266078;ENST00000609818	GO:0004719(protein-L-isoaspartate (D-aspartate) O-methyltransferase activity);GO:0005515(protein binding);GO:0005737(cytoplasm);GO:0036211(protein modification process);GO:0036211(protein modification process)	NA	NA	NA	protein-L-isoaspartate (D-aspartate) O-methyltransferase domain containing 2 [Source:HGNC Symbol;Acc:HGNC:15882]	protein_coding;protein_coding_CDS_not_defined;nonsense_mediated_decay	NA	NA	2.40922	1.7177	1.76803	2.50311	2.90831	2.29842	3.77907	2.35117	3.52933	3.40512	5.09166	4.10508	0.656751	-0.606582	6.6146e-08	3.37949e-05	down	no
ENSG00000235863	B3GALT4	214445;214446	ENST00000451237;ENST00000606990	GO:0000139(Golgi membrane);GO:0001574(ganglioside biosynthetic process);GO:0005794(Golgi apparatus);GO:0006486(protein glycosylation);GO:0006493(protein O-linked glycosylation);GO:0006629(lipid metabolic process);GO:0008499(UDP-galactose:beta-N-acetylglucosamine beta-1,3-galactosyltransferase activity);GO:0009312(oligosaccharide biosynthetic process);GO:0012505(endomembrane system);GO:0016020(mem…	00604(Glycosphingolipid biosynthesis - ganglio series);00604(Glycosphingolipid biosynthesis - ganglio series)	K00715	EC:2.4.1.62	beta-1,3-galactosyltransferase 4 [Source:HGNC Symbol;Acc:HGNC:919]	protein_coding;protein_coding_CDS_not_defined	DOID:162(cancer)	R-HSA-9603989(B3GALTs transfer Gal to GlcNAc-β1,3-Gal-R to form Type 1 chain);R-HSA-9845516(B3GALT4 transfers Gal to gangliosides)	3.29001	2.40963	3.94893	6.41422	4.25193	5.5322	4.39738	4.59056	8.46098	9.50948	8.27375	10.0329	0.609562	-0.714156	7.14712e-08	3.61712e-05	down	no
ENSG00000151490	PTPRO	58296;58309;58310;58297;58301;58283;58305;58308;58302;58285;58290;58304;58299;58298;58307;58306	ENST00000674388;ENST00000674434;ENST00000535322;ENST00000445537;ENST00000544706;ENST00000674316;ENST00000674392;ENST00000538907;ENST00000674220;ENST00000674186;ENST00000674261;ENST00000674352;ENST00000544244;ENST00000542557;ENST00000674385;ENST00000674354	GO:0000902(cell morphogenesis);GO:0002548(monocyte chemotaxis);GO:0003093(regulation of glomerular filtration);GO:0003105(negative regulation of glomerular filtration);GO:0004721(phosphoprotein phosphatase activity);GO:0004725(protein tyrosine phosphatase activity);GO:0005001(transmembrane receptor protein tyrosine phosphatase activity);GO:0005515(protein binding);GO:0005886(plasma membrane);GO:0…	NA	K18035	EC:3.1.3.48	protein tyrosine phosphatase receptor type O [Source:HGNC Symbol;Acc:HGNC:9678]	protein_coding;retained_intron;nonsense_mediated_decay;protein_coding_CDS_not_defined	DOID:0080384(nephrotic_syndrome_type_6);DOID:1040(chronic_lymphocytic_leukemia);DOID:1240(leukemia);DOID:1324(lung_cancer);DOID:162(cancer);DOID:2986(IgA_glomerulonephritis)	R-HSA-9603719(Protein tyrosine phosphatases dephosphorylate NTRK3)	0.0656113	0.017393	0.0394912	0.006543	0.115321	0.0376977	0.288816	0.0438495	0.0827663	0.0756525	0.322302	0.200303	0.286649	-1.80264	7.52768e-08	3.77411e-05	down	yes
ENSG00000126249	PDCD2L	131067;131068;131071;131069;131070	ENST00000246535;ENST00000587385;ENST00000589589;ENST00000587065;ENST00000585821	GO:0005515(protein binding);GO:0005737(cytoplasm);GO:0006915(apoptotic process);GO:0007049(cell cycle);GO:0016020(membrane);GO:0016020(membrane)	NA	NA	NA	programmed cell death 2 like [Source:HGNC Symbol;Acc:HGNC:28194]	protein_coding;retained_intron	NA	NA	17.552	21.2597	11.0369	10.1992	15.6274	14.1278	14.0404	12.6368	9.48084	7.48646	10.2054	9.56137	1.48795	0.573331	8.01293e-08	3.9802e-05	up	no
ENSG00000136244	IL6	224160;224159;224158;224156;224163;224161;224157;224155	ENST00000258743;ENST00000485300;ENST00000464710;ENST00000426291;ENST00000406575;ENST00000407492;ENST00000401651;ENST00000404625	GO:0001781(neutrophil apoptotic process);GO:0002314(germinal center B cell differentiation);GO:0002384(hepatic immune response);GO:0002446(neutrophil mediated immunity);GO:0002548(monocyte chemotaxis);GO:0002639(positive regulation of immunoglobulin production);GO:0002675(positive regulation of acute inflammatory response);GO:0002690(positive regulation of leukocyte chemotaxis);GO:0005125(cytokin…	04060(Cytokine-cytokine receptor interaction);04061(Viral protein interaction with cytokine and cytokine receptor);04066(HIF-1 signaling pathway);04068(FoxO signaling pathway);04151(PI3K-Akt signaling pathway);04218(Cellular senescence);04620(Toll-like receptor signaling pathway);04621(NOD-like receptor signaling pathway);04623(Cytosolic DNA-sensing pathway);04625(C-type lectin receptor signaling…	NA	NA	interleukin 6 [Source:HGNC Symbol;Acc:HGNC:6018]	protein_coding;retained_intron	DOID:0014667(disease_of_metabolism);DOID:0050523(adult_T-cell_leukemia/lymphoma);DOID:0050625(biliary_tract_benign_neoplasm);DOID:0050685(small_cell_carcinoma);DOID:0050697(chorioamnionitis);DOID:0050848(obstructive_sleep_apnea);DOID:0050866(oral_squamous_cell_carcinoma);DOID:0060688(arteriovenous_malformations_of_the_brain);DOID:0060901(lymphoplasmacytic_lymphoma);DOID:0080199(colorectal_carcino…	R-HSA-1067640(IL6 binds IL6R-2);R-HSA-1067651(IL6:IL6R-2 binds IL6ST:JAK1, JAK2, (TYK2));R-HSA-1067659(Assembly of hexameric IL-6 receptor);R-HSA-1067667(IL6 binds IL6R);R-HSA-1067676(IL6:IL6R-2 binds IL6ST-2);R-HSA-1067688(IL6:IL6R binds IL6ST:JAK1,JAK2,(TYK2));R-HSA-109857(MAP2K1 binds MAPK3);R-HSA-109858(MAP2K2 binds MAPK1);R-HSA-1112510(IL6ST is tyrosine phosphorylated);R-HSA-1112514(JAK acti…	1.47388	2.09348	0.059012	0.156255	0.345782	0.10975	0.0737708	0.0444095	0.0545797	0.138645	0.0131493	0	12.7279	3.66993	8.09099e-08	3.98211e-05	up	yes
ENSG00000145839	IL9	206256	ENST00000274520	GO:0005125(cytokine activity);GO:0005126(cytokine receptor binding);GO:0005140(interleukin-9 receptor binding);GO:0005576(extracellular region);GO:0005615(extracellular space);GO:0006954(inflammatory response);GO:0006955(immune response);GO:0007165(signal transduction);GO:0008083(growth factor activity);GO:0008284(positive regulation of cell population proliferation);GO:0016064(immunoglobulin med…	04060(Cytokine-cytokine receptor interaction);04630(JAK-STAT signaling pathway);05310(Asthma)	NA	NA	interleukin 9 [Source:HGNC Symbol;Acc:HGNC:6029]	protein_coding	DOID:0080600(COVID-19);DOID:11394(adult_respiratory_distress_syndrome);DOID:1273(respiratory_syncytial_virus_infectious_disease);DOID:1485(cystic_fibrosis);DOID:2841(asthma);DOID:3083(chronic_obstructive_pulmonary_disease);DOID:3310(atopic_dermatitis);DOID:399(tuberculosis);DOID:4481(allergic_rhinitis);DOID:4483(rhinitis);DOID:6000(congestive_heart_failure);DOID:612(primary_immunodeficiency_disea…	R-HSA-8963734(IL9 binds IL9R:JAK1 and IL2RG:JAK3);R-HSA-8985900(p-Y701-STAT1, p-Y705-STAT3, p-Y649-STAT5 dissociates from IL9:p-Y407-IL9R:JAK1:IL2RG:p-904,939-JAK3:p-Y705-STAT3);R-HSA-8985914(IL9:IL9R:JAK1:IL2RG:JAK3 phosphorylates JAK3);R-HSA-8985929(IL9:p-Y407-IL9R:JAK1:IL2RG:p-904,939-JAK3 binds STAT1, STAT3, STAT5A or STAT5B);R-HSA-8985973(IL9R is phosphorylated by IL9:IL9R:JAK1:IL2RG:p-Y904,…	2.41576	14.701	29.9538	44.4508	20.0608	44.0166	0.830973	10.7399	12.9225	32.0175	9.5341	10.144	2.32505	1.21726	8.40374e-08	4.09843e-05	up	yes
ENSG00000213430	HSPD1P1	199809	ENST00000503199	NA	NA	NA	NA	heat shock protein family D (Hsp60) member 1 pseudogene 1 [Source:HGNC Symbol;Acc:HGNC:35133]	processed_pseudogene	NA	NA	6.43631	6.21131	5.66945	3.88903	7.06999	4.65518	4.3049	4.34485	3.44944	2.76779	2.75017	2.25	1.82763	0.869973	8.56607e-08	4.13996e-05	up	no
ENSG00000166046	TCP11L2	66413;66415;66419;66414;66417;66416;66420;66412;66418	ENST00000299045;ENST00000546625;ENST00000548428;ENST00000547153;ENST00000549906;ENST00000553098;ENST00000551228;ENST00000553143;ENST00000551802	GO:0005515(protein binding);GO:0005737(cytoplasm);GO:0005856(cytoskeleton);GO:0007165(signal transduction);GO:0014812(muscle cell migration);GO:0014812(muscle cell migration)	NA	NA	NA	t-complex 11 like 2 [Source:HGNC Symbol;Acc:HGNC:28627]	protein_coding;nonsense_mediated_decay	NA	NA	0.308731	0.242151	0.190489	0.372475	0.423153	0.311903	1.0558	0.553919	0.591416	0.647761	0.681141	0.854404	0.45034	-1.15091	8.67945e-08	4.1573e-05	down	yes
ENSG00000115009	CCL20	155815;155816;155813;155817;155814	ENST00000409189;ENST00000489160;ENST00000646475;ENST00000473642;ENST00000358813	GO:0002548(monocyte chemotaxis);GO:0005125(cytokine activity);GO:0005515(protein binding);GO:0005576(extracellular region);GO:0005615(extracellular space);GO:0006935(chemotaxis);GO:0006954(inflammatory response);GO:0006955(immune response);GO:0007165(signal transduction);GO:0007186(G protein-coupled receptor signaling pathway);GO:0007267(cell-cell signaling);GO:0008009(chemokine activity);GO:0016…	04060(Cytokine-cytokine receptor interaction);04061(Viral protein interaction with cytokine and cytokine receptor);04062(Chemokine signaling pathway);04657(IL-17 signaling pathway);04668(TNF signaling pathway);05323(Rheumatoid arthritis);05323(Rheumatoid arthritis)	NA	NA	C-C motif chemokine ligand 20 [Source:HGNC Symbol;Acc:HGNC:10619]	protein_coding;retained_intron;protein_coding_CDS_not_defined	DOID:0050486(exanthem);DOID:0060061(primary_cutaneous_T-cell_non-Hodgkin_lymphoma);DOID:1115(sarcoma);DOID:11168(anogenital_venereal_wart);DOID:11729(Lyme_disease);DOID:1564(fungal_infectious_disease);DOID:162(cancer);DOID:1793(pancreatic_cancer);DOID:1884(viral_hepatitis);DOID:2237(hepatitis);DOID:224(transient_cerebral_ischemia);DOID:2316(brain_ischemia);DOID:2722(acrodermatitis);DOID:2841(asth…	R-HSA-373087(Receptor CCR6 binds CCL20 ligand);R-HSA-380073(Liganded Gi-activating GPCR acts as a GEF for Gi);R-HSA-6784160(IL10 negatively regulates extracellular inflammatory mediators);R-HSA-749454(The Ligand:GPCR:Gi complex dissociates);R-HSA-749456(Liganded Gi-activating GPCRs bind inactive heterotrimeric G-protein Gi)	22.3013	152.857	4.19343	9.25903	4.82458	1.93445	11.5292	79.0751	2.84465	5.21964	3.74799	1.79299	1.66982	0.739689	9.65714e-08	4.56238e-05	up	no
ENSG00000145736	GTF2H2	202374;202368;202372;202378;202373;202379;202377;202367;202369;202376;202370;202375	ENST00000523003;ENST00000330280;ENST00000521942;ENST00000521602;ENST00000522654;ENST00000518275;ENST00000508592;ENST00000519783;ENST00000518898;ENST00000523693;ENST00000274400;ENST00000521858	GO:0000438(core TFIIH complex portion of holo TFIIH complex);GO:0000439(transcription factor TFIIH core complex);GO:0002031(G protein-coupled receptor internalization);GO:0005515(protein binding);GO:0005634(nucleus);GO:0005654(nucleoplasm);GO:0005669(transcription factor TFIID complex);GO:0005675(transcription factor TFIIH holo complex);GO:0006281(DNA repair);GO:0006289(nucleotide-excision repair…	03022(Basal transcription factors);03420(Nucleotide excision repair);05203(Viral carcinogenesis);05203(Viral carcinogenesis)	NA	NA	general transcription factor IIH subunit 2 [Source:HGNC Symbol;Acc:HGNC:4656]	retained_intron;protein_coding;protein_coding_CDS_not_defined;nonsense_mediated_decay	DOID:1328(Rift_Valley_fever)	R-HSA-109639(Formation of the closed pre-initiation complex);R-HSA-111264(Addition of nucleotides between position +11 and +30);R-HSA-112379(Recruitment of elongation factors to form elongation complex);R-HSA-112383(Hypophosphorylation of RNA Pol II CTD by FCP1P protein);R-HSA-112385(Addition of nucleotides leads to transcript elongation);R-HSA-113430(Extrusion of 5'-end of 30 nt long transcript …	5.33992	7.08061	4.64693	4.22274	5.94667	4.74456	4.03623	4.75117	3.66905	3.17927	4.17651	4.09862	1.41013	0.495831	9.69524e-08	4.56238e-05	up	no
ENSG00000183605	SFXN4	39980;39979;39981;39982;39985;39978;39983;39984	ENST00000484960;ENST00000355697;ENST00000461438;ENST00000369131;ENST00000462913;ENST00000490417;ENST00000466218;ENST00000419372	GO:0005654(nucleoplasm);GO:0005739(mitochondrion);GO:0005743(mitochondrial inner membrane);GO:0006811(ion transport);GO:0006865(amino acid transport);GO:0015075(ion transmembrane transporter activity);GO:0016020(membrane);GO:0022857(transmembrane transporter activity);GO:0034220(ion transmembrane transport);GO:0043231(intracellular membrane-bounded organelle);GO:0055085(transmembrane transport);G…	NA	NA	NA	sideroflexin 4 [Source:HGNC Symbol;Acc:HGNC:16088]	protein_coding_CDS_not_defined;protein_coding;retained_intron	DOID:0111484(combined_oxidative_phosphorylation_deficiency_18)	R-HSA-6799199(COA1:MT-ND2, TMEM186:MT-ND3, MT-ND6, NDUFB6 bind the MCIA complex to form a 370kDa subcomplex)	19.7138	20.1832	17.111	11.6091	19.8795	17.4349	14.7522	15.8373	13.9489	8.47136	13.1808	14.8877	1.39116	0.476288	9.8329e-08	4.58692e-05	up	no
ENSG00000183527	PSMG1	165805;165807;165808;165809;165806	ENST00000331573;ENST00000411828;ENST00000431628;ENST00000380900;ENST00000481921	GO:0005515(protein binding);GO:0005634(nucleus);GO:0005654(nucleoplasm);GO:0005737(cytoplasm);GO:0005783(endoplasmic reticulum);GO:0005794(Golgi apparatus);GO:0005829(cytosol);GO:0021930(cerebellar granule cell precursor proliferation);GO:0043248(proteasome assembly);GO:0051131(chaperone-mediated protein complex assembly);GO:0060090(molecular adaptor activity);GO:0070628(proteasome binding);GO:00…	NA	NA	NA	proteasome assembly chaperone 1 [Source:HGNC Symbol;Acc:HGNC:3043]	protein_coding;nonsense_mediated_decay;retained_intron	DOID:3963(thyroid_gland_carcinoma);DOID:3969(papillary_thyroid_carcinoma)	R-HSA-9907898(Formation of the inner ring of the 20S core particle of the 26S proteasome);R-HSA-9907919(Formation of the preholoproteasome);R-HSA-9907925(Formation of the inner ring of the 20S immunoproteasome core particle);R-HSA-9907928(Formation of the inner ring of the 20S thymoproteasome core particle);R-HSA-9907940(Formation of the preholothymoproteasome);R-HSA-9907941(Fromation of the preh…	29.8093	36.3345	34.6847	26.1452	23.6931	26.3231	24.6368	28.6443	25.7119	17.5798	17.1361	20.8157	1.40699	0.492609	1.03779e-07	4.79941e-05	up	no
ENSG00000061794	MRPS35	59127;59126;59128;59130	ENST00000081029;ENST00000536569;ENST00000538315;ENST00000542199	GO:0003723(RNA binding);GO:0003735(structural constituent of ribosome);GO:0005739(mitochondrion);GO:0005743(mitochondrial inner membrane);GO:0005763(mitochondrial small ribosomal subunit);GO:0005840(ribosome);GO:0032543(mitochondrial translation);GO:1990904(ribonucleoprotein complex);GO:1990904(ribonucleoprotein complex)	NA	NA	NA	mitochondrial ribosomal protein S35 [Source:HGNC Symbol;Acc:HGNC:16635]	protein_coding;nonsense_mediated_decay	NA	R-HSA-5368279(MTIF3 binds 28S ribosomal subunit);R-HSA-5389839(39S subunit binds 28S subunit:mRNA:fMet-tRNA);R-HSA-5389842(TUFM hydrolyzes GTP and TUFM:GDP dissociates from 55S ribosome);R-HSA-5389848(TUFM:GTP:aminoacyl-tRNA binds 55S ribosome:mRNA:fMet-tRNA);R-HSA-5389849(28S subunit:MTIF3 binds MTIF2:GTP, mRNA, and formylMet-tRNA);R-HSA-5389857(Peptide transfer from P-site to A-site (peptide bo…	45.7087	46.772	37.8992	33.9649	47.2384	43.9551	38.4432	37.9828	29.9664	27.1845	31.3682	34.8054	1.35997	0.443571	1.05853e-07	4.85349e-05	up	no
ENSG00000113161	HMGCR	202721;202727;202725;202733;202720;202722;202731;202739;202723;202729;202730;202724;202736;202738;202732;202726;202728	ENST00000679456;ENST00000680940;ENST00000343975;ENST00000508070;ENST00000511206;ENST00000680160;ENST00000504466;ENST00000512053;ENST00000287936;ENST00000681410;ENST00000442032;ENST00000681567;ENST00000509085;ENST00000514315;ENST00000515776;ENST00000509431;ENST00000681271	GO:0004420(hydroxymethylglutaryl-CoA reductase (NADPH) activity);GO:0005515(protein binding);GO:0005777(peroxisome);GO:0005778(peroxisomal membrane);GO:0005783(endoplasmic reticulum);GO:0005789(endoplasmic reticulum membrane);GO:0006629(lipid metabolic process);GO:0006694(steroid biosynthetic process);GO:0006695(cholesterol biosynthetic process);GO:0008202(steroid metabolic process);GO:0008203(ch…	00900(Terpenoid backbone biosynthesis);04152(AMPK signaling pathway);04976(Bile secretion);04976(Bile secretion)	K00021	EC:1.1.1.34	3-hydroxy-3-methylglutaryl-CoA reductase [Source:HGNC Symbol;Acc:HGNC:5006]	retained_intron;protein_coding;nonsense_mediated_decay	DOID:0080000(muscular_disease);DOID:0080208(metabolic_dysfunction-associated_steatotic_liver_disease);DOID:10652(Alzheimer's_disease);DOID:10787(premature_menopause);DOID:11612(polycystic_ovary_syndrome);DOID:1307(dementia);DOID:14330(Parkinson's_disease);DOID:162(cancer);DOID:1936(atherosclerosis);DOID:2044(drug-induced_hepatitis);DOID:225(syndrome);DOID:2841(asthma);DOID:3393(coronary_artery_di…	R-HSA-1655826(Expression of 3-Hydroxy-3-methylglutaryl-coenzyme A Reductase (HMGCR));R-HSA-191352(HMGCR dimer reduces bHMG-CoA to MVA);R-HSA-2426162(SREBP1A,2 binds the HMGCR promoter);R-HSA-9621410(HMGCR gene expression);R-HSA-9621411(EGR2 and SREBF2(1-484) dimer bind HMGCR gene);R-HSA-9705584(HMGCR dimer binds statins)	4.25361	6.00233	5.72531	3.71362	2.40753	4.87058	7.10546	10.6204	9.31749	11.0752	11.8084	10.2414	0.466253	-1.10082	1.12065e-07	5.09478e-05	down	yes
ENSG00000073331	ALPK1	194571;194566;194558;194564;194572;194575;194573;194556;194560;194557;194559;194555;194565;194574;194561;194563;194567	ENST00000504745;ENST00000515330;ENST00000650871;ENST00000509688;ENST00000505912;ENST00000512847;ENST00000509209;ENST00000504176;ENST00000502366;ENST00000505176;ENST00000177648;ENST00000514594;ENST00000426472;ENST00000508589;ENST00000509722;ENST00000504488;ENST00000515106	GO:0000922(spindle pole);GO:0002376(immune system process);GO:0002753(cytoplasmic pattern recognition receptor signaling pathway);GO:0004674(protein serine/threonine kinase activity);GO:0005515(protein binding);GO:0005524(ATP binding);GO:0005737(cytoplasm);GO:0005813(centrosome);GO:0005829(cytosol);GO:0005856(cytoskeleton);GO:0005929(cilium);GO:0006468(protein phosphorylation);GO:0016301(kinase a…	NA	NA	NA	alpha kinase 1 [Source:HGNC Symbol;Acc:HGNC:20917]	retained_intron;nonsense_mediated_decay;protein_coding;protein_coding_CDS_not_defined	NA	R-HSA-9645394(Activated TRAF6 synthesizes unanchored polyubiquitin chains upon ALPK1:ADP-heptose stimulation );R-HSA-9645406(ALPK1:ADP-heptose:p-T9-TIFA oligomer:K63pUb-TRAF6 oligomer recruits MAP3K7 (TAK1));R-HSA-9645414(Auto ubiquitination of TRAF6 bound to ALPK1:ADP-heptose:TIFA oligomer);R-HSA-9645428(ALPK1 binds ADP-heptose);R-HSA-9645442(Auto phosphorylation of TAK1 within the ALPK1:ADP-hep…	3.72309	1.12186	1.78988	1.00255	2.24243	1.8737	4.58333	1.6476	3.53311	1.67077	3.99794	3.11987	0.660362	-0.59867	1.22922e-07	5.50026e-05	down	no
ENSG00000198431	TXNRD1	66308;66307;66300;66301;66306;66293;66314;66309;66295;66299;66311;66312;66302;66304;66294;66298;66310;66305	ENST00000526580;ENST00000526950;ENST00000526691;ENST00000531691;ENST00000526207;ENST00000525566;ENST00000525265;ENST00000529784;ENST00000526006;ENST00000503506;ENST00000527688;ENST00000527335;ENST00000526390;ENST00000529546;ENST00000534282;ENST00000526266;ENST00000524698;ENST00000529751	GO:0000166(nucleotide binding);GO:0001650(fibrillar center);GO:0001707(mesoderm formation);GO:0004791(thioredoxin-disulfide reductase activity);GO:0005515(protein binding);GO:0005634(nucleus);GO:0005654(nucleoplasm);GO:0005737(cytoplasm);GO:0005739(mitochondrion);GO:0005829(cytosol);GO:0006979(response to oxidative stress);GO:0007165(signal transduction);GO:0007369(gastrulation);GO:0008283(cell p…	00450(Selenocompound metabolism);05200(Pathways in cancer);05225(Hepatocellular carcinoma);05225(Hepatocellular carcinoma)	K22182	EC:1.8.1.9	thioredoxin reductase 1 [Source:HGNC Symbol;Acc:HGNC:12437]	protein_coding;retained_intron;protein_coding_CDS_not_defined;nonsense_mediated_decay	DOID:11405(diphtheria);DOID:162(cancer);DOID:230(lateral_sclerosis);DOID:332(amyotrophic_lateral_sclerosis);DOID:3905(lung_carcinoma);DOID:5844(myocardial_infarction);DOID:657(adenoma)	R-HSA-1989752(Expression of TXNRD1);R-HSA-2408558(SeO3(2-) is reduced to H2Se by TXNRD1);R-HSA-5263614(MeSeOH is reduced to MeSeH by TXNRD1);R-HSA-5263616(MeSeO2H is reduced to MeSeOH by TXNRD1);R-HSA-5336420(DT fragment B transports DT fragment A from target cell endosome membrane);R-HSA-73646(thioredoxin, oxidized + NADPH + H+ => thioredoxin, reduced + NADP+);R-HSA-9759332(AcK-NFE2L2 binds the …	30.9564	24.5533	26.4905	59.8579	57.5236	39.9273	21.3422	19.7394	22.9632	49.8043	46.4654	30.8173	1.33942	0.421604	1.23035e-07	5.50026e-05	up	no
ENSG00000047365	ARAP2	190368;190373;190365;190369;190370;190366;190371;190364;190372	ENST00000303965;ENST00000506189;ENST00000513032;ENST00000512804;ENST00000503904;ENST00000505837;ENST00000508066;ENST00000503225;ENST00000511416	GO:0005096(GTPase activator activity);GO:0005515(protein binding);GO:0005547(phosphatidylinositol-3,4,5-trisphosphate binding);GO:0005737(cytoplasm);GO:0007165(signal transduction);GO:0043547(positive regulation of GTPase activity);GO:0046872(metal ion binding);GO:0046872(metal ion binding)	04144(Endocytosis);04144(Endocytosis)	NA	NA	ArfGAP with RhoGAP domain, ankyrin repeat and PH domain 2 [Source:HGNC Symbol;Acc:HGNC:16924]	protein_coding;protein_coding_CDS_not_defined;retained_intron	NA	R-HSA-8981637(RHOA GAPs stimulate RHOA GTPase activity);R-HSA-9013144(RAC1 GAPs stimulate RAC1 GTPase activity);R-HSA-9013161(CDC42 GAPs stimulate CDC42 GTPase activity);R-HSA-9018806(RAC3 GAPs stimulate RAC3 GTPase activity)	4.76304	4.86955	4.76395	9.62743	4.8883	5.16466	7.29194	7.39649	8.62743	11.4947	6.9504	9.31689	0.694373	-0.526217	1.30685e-07	5.794e-05	down	no
ENSG00000183347	GBP6	18966	ENST00000370456	GO:0000166(nucleotide binding);GO:0002376(immune system process);GO:0003924(GTPase activity);GO:0005525(GTP binding);GO:0006955(immune response);GO:0016787(hydrolase activity);GO:0031410(cytoplasmic vesicle);GO:0042742(defense response to bacterium);GO:0042832(defense response to protozoan);GO:0045087(innate immune response);GO:0050830(defense response to Gram-positive bacterium);GO:0050896(respo…	NA	NA	NA	guanylate binding protein family member 6 [Source:HGNC Symbol;Acc:HGNC:25395]	protein_coding	NA	R-HSA-1031713(GAF binds the GAS promoter elements in the IFNG-regulated genes);R-HSA-1031716(Expression of IFNG-stimulated genes)	1.4272	1.30962	1.01855	0.648638	0.35009	3.5389	2.17494	2.10081	2.36636	1.54577	1.01556	6.09001	0.536478	-0.898409	1.31979e-07	5.8034e-05	down	no
ENSG00000035499	DEPDC1B	201629;201632;201634;201635;201631;201630	ENST00000265036;ENST00000509006;ENST00000505017;ENST00000512452;ENST00000512078;ENST00000453022	GO:0005096(GTPase activator activity);GO:0007165(signal transduction);GO:0016477(cell migration);GO:0030177(positive regulation of Wnt signaling pathway);GO:0035556(intracellular signal transduction);GO:0035556(intracellular signal transduction)	NA	NA	NA	DEP domain containing 1B [Source:HGNC Symbol;Acc:HGNC:24902]	protein_coding;protein_coding_CDS_not_defined;retained_intron;nonsense_mediated_decay	NA	R-HSA-8981637(RHOA GAPs stimulate RHOA GTPase activity);R-HSA-9013009(RHOA binds effectors at the plasma membrane);R-HSA-9013022(RHOB GAPs stimulate RHOB GTPase activity);R-HSA-9013024(RHOB binds effectors at the plasma membrane);R-HSA-9013110(RHOC binds effectors at the plasma membrane);R-HSA-9013111(RHOC GAPs stimulate RHOC GTPase activity);R-HSA-9013144(RAC1 GAPs stimulate RAC1 GTPase activity…	4.25156	4.95181	8.30036	2.76251	1.63822	6.23811	3.04104	3.20599	6.5345	1.88953	1.30815	4.2434	1.4912	0.576476	1.34591e-07	5.87012e-05	up	no
ENSG00000100242	SUN2	170606;170612;170626;170628;170613;170621;170619;170610;170625;170627;170617;170615;170629;170622;170631;170618;170630;170614	ENST00000690927;ENST00000689035;ENST00000438058;ENST00000452294;ENST00000405018;ENST00000469086;ENST00000477262;ENST00000405510;ENST00000430185;ENST00000480307;ENST00000455125;ENST00000456894;ENST00000494273;ENST00000464202;ENST00000417332;ENST00000470642;ENST00000433561;ENST00000406622	GO:0000781(chromosome, telomeric region);GO:0000794(condensed nuclear chromosome);GO:0005515(protein binding);GO:0005521(lamin binding);GO:0005634(nucleus);GO:0005635(nuclear envelope);GO:0005637(nuclear inner membrane);GO:0005768(endosome);GO:0007052(mitotic spindle organization);GO:0007097(nuclear migration);GO:0008017(microtubule binding);GO:0010008(endosome membrane);GO:0016020(membrane);GO:0…	04820(Cytoskeleton in muscle cells);04820(Cytoskeleton in muscle cells)	NA	NA	Sad1 and UNC84 domain containing 2 [Source:HGNC Symbol;Acc:HGNC:14210]	protein_coding;retained_intron;protein_coding_CDS_not_defined	DOID:3911(progeria)	R-HSA-912408(Telomeres cluster at the nuclear membrane)	17.2081	16.3504	17.9731	32.523	16.5683	36.3143	27.0794	20.4708	40.8476	57.0263	41.9215	55.3954	0.602591	-0.730748	1.36595e-07	5.90951e-05	down	no
ENSG00000107371	EXOSC3	247469;247470;247465;247464;247475;247471;247474;247472;247473;247476;247466	ENST00000327304;ENST00000465860;ENST00000679059;ENST00000678095;ENST00000678588;ENST00000490516;ENST00000482614;ENST00000396521;ENST00000489414;ENST00000496910;ENST00000465229	GO:0000175(3'-5'-exoribonuclease activity);GO:0000176(nuclear exosome (RNase complex));GO:0000177(cytoplasmic exosome (RNase complex));GO:0000178(exosome (RNase complex));GO:0000467(exonucleolytic trimming to generate mature 3'-end of 5.8S rRNA from tricistronic rRNA transcript (SSU-rRNA, 5.8S rRNA, LSU-rRNA));GO:0000791(euchromatin);GO:0003723(RNA binding);GO:0005515(protein binding);GO:0005634(…	03018(RNA degradation);03018(RNA degradation)	NA	NA	exosome component 3 [Source:HGNC Symbol;Acc:HGNC:17944]	protein_coding;retained_intron;nonsense_mediated_decay;protein_coding_CDS_not_defined	DOID:0060266(pontocerebellar_hypoplasia_type_1B);DOID:10534(stomach_cancer)	R-HSA-430028(Exosome Complex hydrolyzes mRNA by 3' to 5' exoribonuclease digestion);R-HSA-450422(KSRP recruits RNA degradation activities);R-HSA-450431(ZFP36 (TTP) recruits RNA degradation activities);R-HSA-450488(BRF1 Complex recruits RNA degradation activities);R-HSA-517731(Expression of IL-8);R-HSA-6791222(21S pre-rRNA is nucleolytically processed at site E (site2a) to yield 18SE pre-rRNA)	10.8726	12.2187	8.87853	7.04025	7.43753	8.78931	9.43888	9.46476	6.78541	5.1521	5.31624	6.88108	1.37729	0.461828	1.40012e-07	5.96208e-05	up	no
ENSG00000121104	FAM117A	113746;113751;113754;113755;113747;113756;113748;113752;113749;113757;113750;113753	ENST00000240364;ENST00000514018;ENST00000515240;ENST00000509347;ENST00000513602;ENST00000503720;ENST00000503573;ENST00000505159;ENST00000511743;ENST00000514841;ENST00000503855;ENST00000506156	NA	NA	NA	NA	family with sequence similarity 117 member A [Source:HGNC Symbol;Acc:HGNC:24179]	protein_coding;protein_coding_CDS_not_defined;nonsense_mediated_decay;retained_intron	NA	NA	2.35378	3.13534	3.37797	3.86648	3.40846	4.14977	3.86512	3.92058	6.0215	7.14624	5.8129	6.91224	0.65155	-0.618052	1.40033e-07	5.96208e-05	down	no
ENSG00000186594	MIR22HG	104981;104977;104978;104976;105000;105003;104990;105007;104984;104992;104988;104980;104983;104982;104995;104986;104985;104994;105002;105001;104987;104979;104998;104991	ENST00000574306;ENST00000690262;ENST00000609442;ENST00000334146;ENST00000570416;ENST00000571595;ENST00000685207;ENST00000573127;ENST00000689051;ENST00000691506;ENST00000575626;ENST00000701645;ENST00000576749;ENST00000688431;ENST00000610106;ENST00000574016;ENST00000608913;ENST00000691301;ENST00000573075;ENST00000609398;ENST00000608198;ENST00000577164;ENST00000691432;ENST00000576489	GO:0016442(RISC complex);GO:0016442(RISC complex)	NA	NA	NA	MIR22 host gene [Source:HGNC Symbol;Acc:HGNC:28219]	lncRNA	NA	NA	1.0561	1.7876	0.565177	5.49128	2.8137	1.40746	2.3235	3.16679	1.80199	7.34502	4.62341	3.16304	0.541242	-0.885653	1.41636e-07	5.98284e-05	down	no
ENSG00000124802	EEF1E1	211320;211318;211322;211321;211323;211319	ENST00000379715;ENST00000429723;ENST00000515633;ENST00000507463;ENST00000488226;ENST00000502429	GO:0005515(protein binding);GO:0005634(nucleus);GO:0005654(nucleoplasm);GO:0005730(nucleolus);GO:0005737(cytoplasm);GO:0005829(cytosol);GO:0006412(translation);GO:0008285(negative regulation of cell population proliferation);GO:0016020(membrane);GO:0017101(aminoacyl-tRNA synthetase multienzyme complex);GO:0043065(positive regulation of apoptotic process);GO:0043517(positive regulation of DNA dama…	NA	NA	NA	eukaryotic translation elongation factor 1 epsilon 1 [Source:HGNC Symbol;Acc:HGNC:3212]	protein_coding	DOID:10534(stomach_cancer);DOID:11054(urinary_bladder_cancer);DOID:162(cancer);DOID:9256(colorectal_cancer)	R-HSA-2408546(tRNA(Met) is selenomethionylated to SeMet-tRNA(Met) by multisynthetase complex);R-HSA-379861(glutamate + tRNA(Glu) + ATP => Glu-tRNA(Glu) + AMP + pyrophosphate);R-HSA-379865(proline + tRNA(Pro) + ATP => Pro-tRNA(Pro) + AMP + pyrophosphate);R-HSA-379867(aspartate + tRNA(Asp) + ATP => Asp-tRNA(Asp) + AMP + pyrophosphate);R-HSA-379893(isoleucine + tRNA(Ile) + ATP => Ile-tRNA(Ile) + AMP…	49.7551	55.9512	46.1158	36.2576	53.2069	41.7461	39.3002	46.5795	40.0591	29.8063	33.3997	34.3728	1.34524	0.427863	1.79555e-07	7.52533e-05	up	no
ENSG00000130066	SAT1	1157;1161;1155;1154;1160;1162;1158;1156	ENST00000379270;ENST00000474223;ENST00000379253;ENST00000379251;ENST00000487713;ENST00000462639;ENST00000489394;ENST00000379254	GO:0001525(angiogenesis);GO:0004145(diamine N-acetyltransferase activity);GO:0005515(protein binding);GO:0005737(cytoplasm);GO:0005829(cytosol);GO:0006596(polyamine biosynthetic process);GO:0008080(N-acetyltransferase activity);GO:0009447(putrescine catabolic process);GO:0016740(transferase activity);GO:0016746(acyltransferase activity);GO:0016747(acyltransferase activity, transferring groups oth…	00330(Arginine and proline metabolism);04216(Ferroptosis);04216(Ferroptosis)	NA	NA	spermidine/spermine N1-acetyltransferase 1 [Source:HGNC Symbol;Acc:HGNC:10540]	protein_coding;retained_intron;nonsense_mediated_decay	DOID:1612(breast_cancer);DOID:161(keratosis);DOID:162(cancer);DOID:219(colon_cancer);DOID:5409(lung_small_cell_carcinoma);DOID:5419(schizophrenia);DOID:9584(Venezuelan_equine_encephalitis);DOID:9588(encephalitis)	R-HSA-351207(Spermine => N-acetylated spermine);R-HSA-351208(Spermidine => N-acetylated spermidine)	85.6369	20.3406	18.6091	21.7753	24.1954	26.6559	122.797	31.4057	33.8452	28.1953	45.9233	39.1033	0.681207	-0.553835	1.87745e-07	7.75014e-05	down	no
ENSG00000261740	BOLA2-SMG1P6	97657;97658;97659;97656	ENST00000565417;ENST00000568556;ENST00000380596;ENST00000569622	GO:0005515(protein binding);GO:0051537(2 iron, 2 sulfur cluster binding);GO:0097428(protein maturation by iron-sulfur cluster transfer);GO:0097428(protein maturation by iron-sulfur cluster transfer)	NA	NA	NA	BOLA2-SMG1P6 readthrough [Source:HGNC Symbol;Acc:HGNC:53563]	nonsense_mediated_decay;protein_coding	NA	NA	8.40113	9.37046	7.94846	5.75993	9.79029	5.21287	6.14265	7.40202	5.37915	4.5663	5.70853	3.95176	1.48014	0.565737	1.87809e-07	7.75014e-05	up	no
ENSG00000229619	MBNL1-AS1	184232;184233;184237;184234	ENST00000669594;ENST00000608395;ENST00000445466;ENST00000665663	NA	NA	NA	NA	MBNL1 antisense RNA 1 [Source:HGNC Symbol;Acc:HGNC:44584]	lncRNA	NA	NA	0.329078	0.178911	0.328828	0.346709	0.54332	0.546361	0.657047	0.420888	1.2406	0.740516	0.810667	0.94827	0.499924	-1.00022	2.00835e-07	8.22443e-05	down	yes
ENSG00000258643	BCL2L2-PABPN1	75576	ENST00000678502	GO:0003676(nucleic acid binding);GO:0003723(RNA binding);GO:0005515(protein binding);GO:0005739(mitochondrion);GO:0005741(mitochondrial outer membrane);GO:0006915(apoptotic process);GO:0007283(spermatogenesis);GO:0008630(intrinsic apoptotic signaling pathway in response to DNA damage);GO:0016020(membrane);GO:0031966(mitochondrial membrane);GO:0042802(identical protein binding);GO:0042803(protein …	03015(mRNA surveillance pathway);05164(Influenza A)	NA	NA	BCL2L2-PABPN1 readthrough [Source:HGNC Symbol;Acc:HGNC:42959]	protein_coding	DOID:0002116(pterygium);DOID:10652(Alzheimer's_disease);DOID:1826(epilepsy);DOID:224(transient_cerebral_ischemia)	NA	0	0	0	0	0	1.01718	1.64002	4.58386	1.9587	0.033595	4.78829	4.14464	0.00175116	-9.15747	2.07051e-07	8.41473e-05	down	yes
ENSG00000123933	MXD4	188755;188758;188760;188759;188756	ENST00000337190;ENST00000513380;ENST00000510822;ENST00000515378;ENST00000513372	GO:0000122(negative regulation of transcription by RNA polymerase II);GO:0000785(chromatin);GO:0000978(RNA polymerase II cis-regulatory region sequence-specific DNA binding);GO:0000981(DNA-binding transcription factor activity, RNA polymerase II-specific);GO:0003677(DNA binding);GO:0005515(protein binding);GO:0005634(nucleus);GO:0005654(nucleoplasm);GO:0006357(regulation of transcription by RNA p…	NA	NA	NA	MAX dimerization protein 4 [Source:HGNC Symbol;Acc:HGNC:13906]	protein_coding;nonsense_mediated_decay;protein_coding_CDS_not_defined;retained_intron	DOID:14330(Parkinson's_disease)	R-HSA-9612440(ERBB4s80 binds the MXD4 gene);R-HSA-9612448(MXD4 gene expression is stimulated by ERBB4s80)	1.68473	2.39256	1.70236	5.66128	2.65372	2.76925	2.56379	3.1501	3.91015	7.91858	4.54354	4.8189	0.651323	-0.618555	2.16313e-07	8.72507e-05	down	no
ENSG00000001630	CYP51A1	228880;228884;228875;228886;228885	ENST00000003100;ENST00000450723;ENST00000691309;ENST00000482924;ENST00000422867	GO:0004497(monooxygenase activity);GO:0005506(iron ion binding);GO:0005783(endoplasmic reticulum);GO:0005789(endoplasmic reticulum membrane);GO:0006629(lipid metabolic process);GO:0006694(steroid biosynthetic process);GO:0006695(cholesterol biosynthetic process);GO:0008202(steroid metabolic process);GO:0008203(cholesterol metabolic process);GO:0008398(sterol 14-demethylase activity);GO:0016020(me…	00100(Steroid biosynthesis);00100(Steroid biosynthesis)	K05917	EC:1.14.14.154;EC:1.14.15.36	cytochrome P450 family 51 subfamily A member 1 [Source:HGNC Symbol;Acc:HGNC:2649]	protein_coding;retained_intron	DOID:10283(prostate_cancer);DOID:10652(Alzheimer's_disease);DOID:9351(diabetes_mellitus)	R-HSA-1655847(Expression of Lanosterol Demethylase (CYP51A1));R-HSA-194678(CYP51A1 demethylates LNSOL);R-HSA-2426163(SREBP1A,2 binds the CYP51A1 promoter);R-HSA-9621404(CYP51A1 gene expression);R-HSA-9621406(EGR2 and SREBF2 dimer bind CYP51A1 gene)	11.9968	25.4371	9.38536	7.01575	5.78562	6.64659	17.7272	34.2425	17.6267	23.4101	25.0624	18.0331	0.464987	-1.10474	2.1861e-07	8.75189e-05	down	yes
ENSG00000104964	TLE5	125178;125171;125174;125172;125177;125180;125182;125175;125173;125181	ENST00000586839;ENST00000592414;ENST00000586742;ENST00000327141;ENST00000590067;ENST00000587083;ENST00000586003;ENST00000587393;ENST00000221561;ENST00000585782	GO:0000122(negative regulation of transcription by RNA polymerase II);GO:0001501(skeletal system development);GO:0003714(transcription corepressor activity);GO:0005515(protein binding);GO:0005634(nucleus);GO:0006355(regulation of DNA-templated transcription);GO:0006357(regulation of transcription by RNA polymerase II);GO:0010629(negative regulation of gene expression);GO:0016055(Wnt signaling pat…	NA	NA	NA	TLE family member 5, transcriptional modulator [Source:HGNC Symbol;Acc:HGNC:307]	protein_coding;retained_intron	DOID:1240(leukemia)	R-HSA-4649028(TLE forms non-functional complexes with AES)	34.0271	25.6641	39.2283	36.0284	38.3104	43.3875	51.2752	32.4155	68.4543	50.391	76.3221	82.2147	0.659647	-0.600234	2.29926e-07	9.13676e-05	down	no
ENSG00000184068	SREBF2-AS1	171092	ENST00000333487	NA	NA	NA	NA	SREBF2 antisense RNA 1 [Source:HGNC Symbol;Acc:HGNC:53953]	lncRNA	NA	NA	0.251685	0.305226	0.403895	0.414856	0.48729	0.22228	0.777274	1.03033	0.913678	0.826284	1.41049	1.58469	0.342442	-1.54607	2.43175e-07	9.59218e-05	down	yes
ENSG00000104738	MCM4	238687;238673;238676;238688;238686;238684;238678;238696;238677;238680;238691;238672;238683;238697;238695;238674;238675;238681;238693;238690;238671;238692;238685;238679;238694;238682	ENST00000697123;ENST00000649919;ENST00000697121;ENST00000519470;ENST00000520637;ENST00000519138;ENST00000520994;ENST00000521151;ENST00000649973;ENST00000524086;ENST00000517709;ENST00000649838;ENST00000519170;ENST00000648533;ENST00000521261;ENST00000697120;ENST00000262105;ENST00000650216;ENST00000523853;ENST00000518680;ENST00000648407;ENST00000648554;ENST00000647877;ENST00000648519;ENST00000518382…	GO:0000166(nucleotide binding);GO:0000727(double-strand break repair via break-induced replication);GO:0000781(chromosome, telomeric region);GO:0003677(DNA binding);GO:0003678(DNA helicase activity);GO:0003697(single-stranded DNA binding);GO:0004386(helicase activity);GO:0005515(protein binding);GO:0005524(ATP binding);GO:0005634(nucleus);GO:0005654(nucleoplasm);GO:0005694(chromosome);GO:0006139(…	03030(DNA replication);04110(Cell cycle);04110(Cell cycle)	K02212	EC:5.6.2.3	minichromosome maintenance complex component 4 [Source:HGNC Symbol;Acc:HGNC:6947]	retained_intron;protein_coding;nonsense_mediated_decay;protein_coding_CDS_not_defined	DOID:0111967(immunodeficiency_54);DOID:12554(hemolytic-uremic_syndrome);DOID:162(cancer)	R-HSA-169468(MCM2-7 mediated fork unwinding);R-HSA-176298(Activation of claspin);R-HSA-176318(Loading of claspin onto DNA during replication origin firing);R-HSA-176942(Multiple proteins are localized at replication fork);R-HSA-68914(DNA polymerase alpha:primase binds at the origin);R-HSA-68916(DNA Replication Factor A (RPA) associates with the pre-replicative complex at the origin);R-HSA-68917(C…	34.7037	42.1501	43.5613	24.278	16.9739	37.0336	26.8636	32.523	30.5751	18.0936	14.294	23.8587	1.42885	0.514852	2.69774e-07	0.000105637	up	no
ENSG00000112578	BYSL	215414;215417;215415;215416;215418	ENST00000230340;ENST00000475702;ENST00000494032;ENST00000489290;ENST00000372996	GO:0000462(maturation of SSU-rRNA from tricistronic rRNA transcript (SSU-rRNA, 5.8S rRNA, LSU-rRNA));GO:0001701(in utero embryonic development);GO:0001825(blastocyst formation);GO:0001829(trophectodermal cell differentiation);GO:0003723(RNA binding);GO:0005515(protein binding);GO:0005634(nucleus);GO:0005654(nucleoplasm);GO:0005694(chromosome);GO:0005730(nucleolus);GO:0005737(cytoplasm);GO:0005829…	NA	NA	NA	bystin like [Source:HGNC Symbol;Acc:HGNC:1157]	protein_coding;retained_intron;nonsense_mediated_decay	NA	R-HSA-6791223(18SE pre-rRNA in pre-40S particles is nucleolytically processed during translocation from the nucleus to the cytosol)	44.873	49.2688	28.0556	26.5636	27.6911	34.5418	30.9256	37.1635	22.2731	21.478	23.2029	23.5831	1.40147	0.486936	2.79882e-07	0.000108283	up	no
ENSG00000117399	CDC20	15308;15310;15309;15311	ENST00000310955;ENST00000478882;ENST00000372462;ENST00000482046	GO:0000775(chromosome, centromeric region);GO:0000776(kinetochore);GO:0000922(spindle pole);GO:0005515(protein binding);GO:0005654(nucleoplasm);GO:0005680(anaphase-promoting complex);GO:0005694(chromosome);GO:0005737(cytoplasm);GO:0005813(centrosome);GO:0005819(spindle);GO:0005829(cytosol);GO:0005856(cytoskeleton);GO:0007049(cell cycle);GO:0007064(mitotic sister chromatid cohesion);GO:0007094(mit…	04110(Cell cycle);04114(Oocyte meiosis);04120(Ubiquitin mediated proteolysis);05166(Human T-cell leukemia virus 1 infection);05203(Viral carcinogenesis);05203(Viral carcinogenesis)	NA	NA	cell division cycle 20 [Source:HGNC Symbol;Acc:HGNC:1723]	protein_coding;protein_coding_CDS_not_defined	DOID:1240(leukemia);DOID:162(cancer)	R-HSA-141409(Mad1 binds kinetochore);R-HSA-141422(MAD2 converted to an inhibitory state via interaction with Mad1);R-HSA-141423(Binding of the MCC complex to the APC/C complex);R-HSA-141429(Inactivation of APC/C via CDC20 sequestration);R-HSA-141431(MAD2 associates with the Mad1 kinetochore complex);R-HSA-141437(Formation of the MCC complex);R-HSA-141439(Release of activated MAD2 from kinetochore…	26.9752	32.9121	33.2502	17.4902	16.8746	21.76	16.5355	18.298	33.237	10.7757	12.3842	16.6865	1.51713	0.601346	2.80567e-07	0.000108283	up	no
ENSG00000114626	ABTB1	182161;182155;182157;182153;182156;182158;182154;182152;182151;182163;182160;182165;182164	ENST00000464431;ENST00000453791;ENST00000466612;ENST00000493365;ENST00000475042;ENST00000479280;ENST00000232744;ENST00000475265;ENST00000483857;ENST00000478298;ENST00000468137;ENST00000497162;ENST00000474129	GO:0000151(ubiquitin ligase complex);GO:0003746(translation elongation factor activity);GO:0005515(protein binding);GO:0005730(nucleolus);GO:0005737(cytoplasm);GO:0005829(cytosol);GO:0005886(plasma membrane);GO:0006412(translation);GO:0006414(translational elongation);GO:0006414(translational elongation)	NA	NA	NA	ankyrin repeat and BTB domain containing 1 [Source:HGNC Symbol;Acc:HGNC:18275]	retained_intron;protein_coding;protein_coding_CDS_not_defined;nonsense_mediated_decay	NA	NA	1.74903	2.09714	1.99218	4.1917	2.44352	4.03647	3.30425	2.82746	6.18235	6.23507	6.40343	6.67106	0.555474	-0.848209	2.8787e-07	0.000110308	down	no
ENSG00000158042	MRPL17	42770;42773;42772	ENST00000288937;ENST00000532203;ENST00000529958	GO:0003735(structural constituent of ribosome);GO:0005515(protein binding);GO:0005739(mitochondrion);GO:0005743(mitochondrial inner membrane);GO:0005762(mitochondrial large ribosomal subunit);GO:0005840(ribosome);GO:0006412(translation);GO:0019904(protein domain specific binding);GO:0032543(mitochondrial translation);GO:1990904(ribonucleoprotein complex);GO:1990904(ribonucleoprotein complex)	03010(Ribosome);03010(Ribosome)	NA	NA	mitochondrial ribosomal protein L17 [Source:HGNC Symbol;Acc:HGNC:14053]	protein_coding;retained_intron	DOID:7148(rheumatoid_arthritis);DOID:848(arthritis)	R-HSA-5389839(39S subunit binds 28S subunit:mRNA:fMet-tRNA);R-HSA-5389842(TUFM hydrolyzes GTP and TUFM:GDP dissociates from 55S ribosome);R-HSA-5389848(TUFM:GTP:aminoacyl-tRNA binds 55S ribosome:mRNA:fMet-tRNA);R-HSA-5389857(Peptide transfer from P-site to A-site (peptide bond formation));R-HSA-5419261(55S ribosome with peptidyl-tRNA in A site binds GFM1:GTP);R-HSA-5419264(MTRF1L (MTRF1a) or ICT1…	27.4407	27.8335	24.8656	18.1258	27.5622	23.2228	22.8868	22.7307	18.1288	12.9552	16.5846	19.0458	1.41972	0.505611	3.01569e-07	0.000113628	up	no
ENSG00000131018	SYNE1	221425;221420;221437;221421;221430;221419;221424;221427;221417;221432;221439;221436;221433;221428;221435;221467;221466;221448;221447;221440;221459;221445;221462;221422;221434;221438;221468;221460;221465;221469;221470;221456;221418;221426;221449;221444;221457;221461;221452;221463;221450;221443	ENST00000367251;ENST00000367257;ENST00000489156;ENST00000423061;ENST00000672154;ENST00000539504;ENST00000672169;ENST00000347037;ENST00000478916;ENST00000536990;ENST00000540663;ENST00000545694;ENST00000472563;ENST00000409694;ENST00000490866;ENST00000481502;ENST00000466159;ENST00000454018;ENST00000471834;ENST00000537033;ENST00000671915;ENST00000682179;ENST00000495090;ENST00000367255;ENST00000476519…	GO:0000932(P-body);GO:0002053(positive regulation of mesenchymal cell proliferation);GO:0003723(RNA binding);GO:0003779(actin binding);GO:0005102(signaling receptor binding);GO:0005515(protein binding);GO:0005521(lamin binding);GO:0005634(nucleus);GO:0005635(nuclear envelope);GO:0005640(nuclear outer membrane);GO:0005654(nucleoplasm);GO:0005730(nucleolus);GO:0005737(cytoplasm);GO:0005794(Golgi ap…	04820(Cytoskeleton in muscle cells);04820(Cytoskeleton in muscle cells)	NA	NA	spectrin repeat containing nuclear envelope protein 1 [Source:HGNC Symbol;Acc:HGNC:17089]	protein_coding;retained_intron;protein_coding_CDS_not_defined;nonsense_mediated_decay	DOID:0050753(cerebellar_ataxia);DOID:0070249(autosomal_dominant_Emery-Dreifuss_muscular_dystrophy_4);DOID:0080954(arthrogryposis_multiplex_congenita);DOID:0080979(arthrogryposis_multiplex_congenita-3);DOID:0111618(autosomal_recessive_spinocerebellar_ataxia_8);DOID:11726(Emery-Dreifuss_muscular_dystrophy);DOID:162(cancer);DOID:3312(bipolar_disorder);DOID:9884(muscular_dystrophy)	R-HSA-912408(Telomeres cluster at the nuclear membrane)	1.21243	0.861827	1.45154	2.70799	1.41736	2.0825	1.97944	1.32327	2.42395	3.54978	2.60889	2.8429	0.68749	-0.540589	3.02032e-07	0.000113628	down	no
ENSG00000213949	ITGA1	201170;201180;201172;201176;201183;201178;201177	ENST00000282588;ENST00000504669;ENST00000504086;ENST00000514262;ENST00000506275;ENST00000509049;ENST00000513737	GO:0001669(acrosomal vesicle);GO:0005102(signaling receptor binding);GO:0005178(integrin binding);GO:0005515(protein binding);GO:0005518(collagen binding);GO:0005886(plasma membrane);GO:0005925(focal adhesion);GO:0007155(cell adhesion);GO:0007160(cell-matrix adhesion);GO:0007229(integrin-mediated signaling pathway);GO:0008285(negative regulation of cell population proliferation);GO:0008305(integr…	04151(PI3K-Akt signaling pathway);04510(Focal adhesion);04512(ECM-receptor interaction);04640(Hematopoietic cell lineage);04810(Regulation of actin cytoskeleton);04820(Cytoskeleton in muscle cells);05165(Human papillomavirus infection);05410(Hypertrophic cardiomyopathy);05412(Arrhythmogenic right ventricular cardiomyopathy);05414(Dilated cardiomyopathy);05414(Dilated cardiomyopathy)	NA	NA	integrin subunit alpha 1 [Source:HGNC Symbol;Acc:HGNC:6134]	protein_coding;retained_intron;protein_coding_CDS_not_defined	DOID:11476(osteoporosis);DOID:1612(breast_cancer);DOID:162(cancer);DOID:1793(pancreatic_cancer);DOID:219(colon_cancer);DOID:2377(multiple_sclerosis);DOID:2712(phimosis);DOID:3119(gastrointestinal_system_cancer);DOID:5223(infertility);DOID:7148(rheumatoid_arthritis);DOID:848(arthritis)	R-HSA-114563(Collagen type I binds integrin alpha1beta1, alpha2beta1, alpha10beta1);R-HSA-216040(Collagen type IV networks bind integrins alpha1beta1, alpha2beta1);R-HSA-216051(Integrin alpha6beta1, alpha7beta1, alpha1beta1, alpha2beta1 bind laminin-111);R-HSA-2327695(Collagen types III, IV, V, VI, VIII, IX, XVI bind integrins alpha1beta1 and alpha2beta1);R-HSA-2467436(AGRN binds Integrins alphaV…	1.85895	1.91301	2.62381	2.60544	1.34646	2.13265	1.4028	1.25685	1.7102	2.31709	0.885842	1.128	1.55955	0.641132	3.0289e-07	0.000113628	up	no
ENSG00000153044	CENPH	202163;202162;202166;202167;202165;202164	ENST00000283006;ENST00000515001;ENST00000502689;ENST00000510742;ENST00000514753;ENST00000513575	GO:0000775(chromosome, centromeric region);GO:0000776(kinetochore);GO:0000939(inner kinetochore);GO:0005515(protein binding);GO:0005634(nucleus);GO:0005654(nucleoplasm);GO:0005694(chromosome);GO:0005730(nucleolus);GO:0005829(cytosol);GO:0007052(mitotic spindle organization);GO:0007059(chromosome segregation);GO:0043515(kinetochore binding);GO:0051382(kinetochore assembly);GO:0051383(kinetochore o…	NA	NA	NA	centromere protein H [Source:HGNC Symbol;Acc:HGNC:17268]	protein_coding;retained_intron;protein_coding_CDS_not_defined	DOID:1107(esophageal_carcinoma);DOID:162(cancer);DOID:9261(nasopharynx_carcinoma)	R-HSA-141409(Mad1 binds kinetochore);R-HSA-141422(MAD2 converted to an inhibitory state via interaction with Mad1);R-HSA-141431(MAD2 associates with the Mad1 kinetochore complex);R-HSA-141439(Release of activated MAD2 from kinetochores);R-HSA-1638803(Phosphorylation of cohesin by PLK1 at centromeres);R-HSA-1638821(PP2A-B56 dephosphorylates centromeric cohesin);R-HSA-2467809(ESPL1 (Separase) cleav…	13.4181	13.6922	19.5744	9.49266	11.2151	10.718	9.91245	10.7793	11.4008	5.43194	6.059	8.90412	1.59388	0.672544	3.12012e-07	0.000116237	up	no
ENSG00000158828	PINK1	12031;12033;12035	ENST00000321556;ENST00000492302;ENST00000400490	GO:0000166(nucleotide binding);GO:0000287(magnesium ion binding);GO:0000422(autophagy of mitochondrion);GO:0000423(mitophagy);GO:0000785(chromatin);GO:0001934(positive regulation of protein phosphorylation);GO:0002020(protease binding);GO:0002082(regulation of oxidative phosphorylation);GO:0002931(response to ischemia);GO:0004672(protein kinase activity);GO:0004674(protein serine/threonine kinase…	04137(Mitophagy - animal);05012(Parkinson disease);05014(Amyotrophic lateral sclerosis);05022(Pathways of neurodegeneration - multiple diseases);05022(Pathways of neurodegeneration - multiple diseases)	K05688	EC:2.7.11.1	PTEN induced kinase 1 [Source:HGNC Symbol;Acc:HGNC:14581]	protein_coding;protein_coding_CDS_not_defined	DOID:0060368(Parkinson's_disease_2);DOID:0060369(Parkinson's_disease_6);DOID:0060894(early-onset_Parkinson's_disease);DOID:0080855(Parkinsonism);DOID:10487(Hirschsprung's_disease);DOID:1307(dementia);DOID:14330(Parkinson's_disease);DOID:2998(testicular_cancer);DOID:4752(multiple_system_atrophy);DOID:5419(schizophrenia);DOID:6741(bilateral_breast_cancer);DOID:9352(type_2_diabetes_mellitus);DOID:99…	R-HSA-5205661(Pink1 is recruited from the cytoplasm to the mitochondria);R-HSA-5205672(Uncleaved Pink1 accumulates in damaged mitochondria);R-HSA-5205681(Pink1 is cleaved on healthy mitochondria);R-HSA-9621270(FOXO1,FOXO3 bind PINK1 gene promoter);R-HSA-9621289(PINK1 gene expression is stimulated by FOXO1,FOXO3);R-HSA-9834076(PINK1 is autophosphorylated);R-HSA-9834945(PINK1 phosphorylates Ub on M…	3.18718	4.43493	2.93487	6.49269	4.05567	4.46557	4.90334	6.19921	5.8486	8.64934	7.47559	6.89844	0.669423	-0.57901	3.39066e-07	0.000125445	down	no
ENSG00000140545	MFGE8	91382;91384;91371;91373;91383;91378;91387;91377;91389;91386;91375;91390;91380;91393;91376;91391;91381;91385;91374;91372	ENST00000695567;ENST00000695569;ENST00000268150;ENST00000695566;ENST00000695568;ENST00000560937;ENST00000559259;ENST00000695774;ENST00000558352;ENST00000560553;ENST00000268151;ENST00000559770;ENST00000613965;ENST00000557944;ENST00000566497;ENST00000559143;ENST00000617199;ENST00000695570;ENST00000558029;ENST00000558018	GO:0001525(angiogenesis);GO:0001786(phosphatidylserine binding);GO:0002080(acrosomal membrane);GO:0005178(integrin binding);GO:0005201(extracellular matrix structural constituent);GO:0005576(extracellular region);GO:0005615(extracellular space);GO:0005788(endoplasmic reticulum lumen);GO:0007155(cell adhesion);GO:0007338(single fertilization);GO:0009897(external side of plasma membrane);GO:0016020…	04148(Efferocytosis);04148(Efferocytosis)	NA	NA	milk fat globule EGF and factor V/VIII domain containing [Source:HGNC Symbol;Acc:HGNC:7036]	protein_coding;retained_intron;nonsense_mediated_decay;protein_coding_CDS_not_defined	DOID:13375(temporal_arteritis);DOID:1909(melanoma);DOID:326(ischemia)	R-HSA-8952289(FAM20C phosphorylates FAM20C substrates);R-HSA-976734(Amyloid fibrils have additional components);R-HSA-977136(Amyloid precursor proteins form ordered fibrils)	0.851447	0.488248	1.82526	0.659749	0.790541	1.05719	1.21885	0.656153	4.13867	1.18952	1.56704	1.94818	0.611422	-0.70976	3.44295e-07	0.000126507	down	no
ENSG00000140443	IGF1R	92467;92448;92447;92446;92465;92450;92457;92453;92466;92462;92451;92464;92454;92459	ENST00000558751;ENST00000559925;ENST00000650285;ENST00000649865;ENST00000560343;ENST00000558355;ENST00000557873;ENST00000560186;ENST00000560972;ENST00000559582;ENST00000557938;ENST00000561049;ENST00000560277;ENST00000558898	GO:0000166(nucleotide binding);GO:0001965(G-protein alpha-subunit binding);GO:0003230(cardiac atrium development);GO:0004672(protein kinase activity);GO:0004713(protein tyrosine kinase activity);GO:0004714(transmembrane receptor protein tyrosine kinase activity);GO:0005009(insulin receptor activity);GO:0005010(insulin-like growth factor receptor activity);GO:0005158(insulin receptor binding);GO:0…	04010(MAPK signaling pathway);04014(Ras signaling pathway);04015(Rap1 signaling pathway);04066(HIF-1 signaling pathway);04068(FoxO signaling pathway);04114(Oocyte meiosis);04140(Autophagy - animal);04144(Endocytosis);04150(mTOR signaling pathway);04151(PI3K-Akt signaling pathway);04152(AMPK signaling pathway);04211(Longevity regulating pathway);04213(Longevity regulating pathway - multiple specie…	K05087	EC:2.7.10.1	insulin like growth factor 1 receptor [Source:HGNC Symbol;Acc:HGNC:5465]	protein_coding_CDS_not_defined;retained_intron;protein_coding	DOID:0050696(fetal_alcohol_spectrum_disorder);DOID:0050700(cardiomyopathy);DOID:0050741(alcohol_dependence);DOID:0050782(Zollinger-Ellison_syndrome);DOID:0080208(metabolic_dysfunction-associated_steatotic_liver_disease);DOID:0081062(obsolete_diabetes);DOID:10283(prostate_cancer);DOID:10286(prostate_carcinoma);DOID:10534(stomach_cancer);DOID:10652(Alzheimer's_disease);DOID:10763(hypertension);DOID…	R-HSA-2404193(IGF1R phosphorylates SHC1);R-HSA-2404195(IGF1,2:p-Y1161,1165,1166-IGF1R binds SHC1);R-HSA-2404199(IGF1,2:IGF1R autophosphorylates);R-HSA-2404200(IGF1,2 binds IGF1R);R-HSA-2428922(IGF1,2:p-Y1161,1165,1166-IGF1R binds IRS2);R-HSA-2428926(IGF1,2:p-Y1161,1165,1166-IGF1R phosphorylates IRS1,2,4);R-HSA-2428930(IGF1,2:p-Y1161,1165,1166-IGF1R binds IRS1,4);R-HSA-5686072(p-3Y-SHC1 dissociate…	1.21847	0.976388	0.696568	0.775358	1.06369	0.651036	1.84658	1.28418	1.32314	1.24463	2.1984	1.45205	0.612696	-0.706756	3.53312e-07	0.000128937	down	no
ENSG00000161960	EIF4A1	106470;106473;106480;106477;106487;106475;106506;106494;106488;106503;106489;106469;106501;106497;106495;106500;106472;106474;106505;106483;106491;106499;106484;106493;106504;106496;106478;106471;106492;106507;106486;106482;106481	ENST00000293831;ENST00000584712;ENST00000579139;ENST00000578495;ENST00000584901;ENST00000582169;ENST00000582050;ENST00000577738;ENST00000581544;ENST00000578569;ENST00000577269;ENST00000584054;ENST00000583389;ENST00000578324;ENST00000581384;ENST00000577731;ENST00000580461;ENST00000578476;ENST00000581841;ENST00000583899;ENST00000582746;ENST00000584798;ENST00000582848;ENST00000581770;ENST00000583217…	GO:0000166(nucleotide binding);GO:0000339(RNA cap binding);GO:0002183(cytoplasmic translational initiation);GO:0003676(nucleic acid binding);GO:0003723(RNA binding);GO:0003724(RNA helicase activity);GO:0003725(double-stranded RNA binding);GO:0003729(mRNA binding);GO:0003743(translation initiation factor activity);GO:0004386(helicase activity);GO:0005515(protein binding);GO:0005524(ATP binding);GO…	NA	NA	NA	eukaryotic translation initiation factor 4A1 [Source:HGNC Symbol;Acc:HGNC:3282]	protein_coding;retained_intron;nonsense_mediated_decay;protein_coding_CDS_not_defined	DOID:1883(hepatitis_C);DOID:2237(hepatitis)	R-HSA-156808(Formation of translation initiation complexes yielding circularized Ceruloplasmin mRNA in a 'closed-loop' conformation);R-HSA-156823(Association of phospho-L13a with GAIT element of Ceruloplasmin mRNA);R-HSA-157849(Formation of translation initiation complexes containing mRNA that does not circularize);R-HSA-1678842(Competitive inhibition of translation initiation by ISGylated 4EHP);…	300.148	307.554	226.323	218.497	320.278	256.556	260.403	259.705	185.045	150.655	228.71	153.957	1.41812	0.503976	3.63894e-07	0.000131902	up	no
ENSG00000112115	IL17A	216132	ENST00000648244	GO:0002225(positive regulation of antimicrobial peptide production);GO:0002250(adaptive immune response);GO:0002376(immune system process);GO:0005125(cytokine activity);GO:0005515(protein binding);GO:0005576(extracellular region);GO:0005615(extracellular space);GO:0006915(apoptotic process);GO:0006954(inflammatory response);GO:0006955(immune response);GO:0007219(Notch signaling pathway);GO:000726…	04060(Cytokine-cytokine receptor interaction);04657(IL-17 signaling pathway);04659(Th17 cell differentiation);04936(Alcoholic liver disease);05321(Inflammatory bowel disease);05323(Rheumatoid arthritis)	NA	NA	interleukin 17A [Source:HGNC Symbol;Acc:HGNC:5981]	protein_coding	DOID:0050169(cutaneous_lupus_erythematosus);DOID:0060180(colitis);DOID:0060189(ileitis);DOID:0080600(COVID-19);DOID:0080998(acute_necrotizing_pancreatitis);DOID:10159(osteonecrosis);DOID:10247(pleurisy);DOID:1024(leprosy);DOID:10608(celiac_disease);DOID:10966(lipoid_nephrosis);DOID:11256(typhus);DOID:11265(trachoma);DOID:1205(allergic_disease);DOID:12306(vitiligo);DOID:12351(alcoholic_hepatitis);…	R-HSA-447246(IL17RA and IL17RC bind IL17A dimer,IL17F dimer,IL17A:IL17F);R-HSA-6789615(Expression of STAT3-upregulated extracellular proteins)	0.605637	2.86125	0.530463	0.489258	0.524169	0.099526	0.048302	0.493429	0.28055	0.055052	0.0268	0.059334	5.72726	2.51785	3.7027e-07	0.000132678	up	yes
ENSG00000069956	MAPK6	87315;87321;87318;87309;87320;87307;87314;87316;87322;87310	ENST00000261845;ENST00000558891;ENST00000558100;ENST00000691380;ENST00000558841;ENST00000560802;ENST00000681888;ENST00000680066;ENST00000560774;ENST00000558063	GO:0000165(MAPK cascade);GO:0000166(nucleotide binding);GO:0004672(protein kinase activity);GO:0004674(protein serine/threonine kinase activity);GO:0004707(MAP kinase activity);GO:0005515(protein binding);GO:0005524(ATP binding);GO:0005634(nucleus);GO:0005654(nucleoplasm);GO:0005737(cytoplasm);GO:0005829(cytosol);GO:0006468(protein phosphorylation);GO:0007049(cell cycle);GO:0007165(signal transdu…	04657(IL-17 signaling pathway);04657(IL-17 signaling pathway)	K06855	EC:2.7.11.24	mitogen-activated protein kinase 6 [Source:HGNC Symbol;Acc:HGNC:6879]	protein_coding;protein_coding_CDS_not_defined	NA	R-HSA-5687081(MAPK6 is ubiquitinated at the N-terminal);R-HSA-5687086(PAK1,2,3 phosphorylates MAPK6,4);R-HSA-5687090(p-S MAPK6 phosphorylates NCOA3);R-HSA-5687091(p-S MAPK6,4 binds MAPKAPK5);R-HSA-5687094(p-S MAPK6,4 phosphorylate MAPKAPK5);R-HSA-5687107(MAPK4,6 translocate to nucleus);R-HSA-5687109(MAPK4,6 translocate to the cytoplasm);R-HSA-5687112(MAPK6 is degraded by the 26S proteasome);R-HSA…	4.19047	5.57945	4.49355	6.06792	5.36459	4.97717	2.88797	3.84877	3.74497	5.1253	4.0916	3.92359	1.38836	0.473382	3.70982e-07	0.000132678	up	no
ENSG00000146731	CCT6A	226688;226691;226687;226693;226689;226697;226695;226692;226696	ENST00000275603;ENST00000482776;ENST00000335503;ENST00000466572;ENST00000493855;ENST00000466479;ENST00000462133;ENST00000492618;ENST00000494736	GO:0000166(nucleotide binding);GO:0003723(RNA binding);GO:0005515(protein binding);GO:0005524(ATP binding);GO:0005737(cytoplasm);GO:0005829(cytosol);GO:0005832(chaperonin-containing T-complex);GO:0005874(microtubule);GO:0006457(protein folding);GO:0016887(ATP hydrolysis activity);GO:0032212(positive regulation of telomere maintenance via telomerase);GO:0044183(protein folding chaperone);GO:005082…	NA	NA	NA	chaperonin containing TCP1 subunit 6A [Source:HGNC Symbol;Acc:HGNC:1620]	protein_coding;retained_intron;protein_coding_CDS_not_defined	DOID:0060036(intrinsic_cardiomyopathy);DOID:1749(squamous_cell_carcinoma)	R-HSA-389954(Hydrolysis of ATP and release of tubulin folding intermediate from CCT/TriC);R-HSA-389961(ADP is exchanged for ATP in the (ADP:CCT/TriC):tubulin complex);R-HSA-389970(Actin/tubulin:prefoldin complex associates with CCT/TriC);R-HSA-390453(Hydrolysis of ATP and release of folded actin from CCT/TriC);R-HSA-390459(Exchange of ADP for ATP in CCT/TriC:actin complex);R-HSA-390470(Associatio…	117.732	150.784	106.332	91.9779	105.952	110.523	93.8914	119.151	76.9536	71.6827	87.2289	73.1926	1.39702	0.482349	3.87371e-07	0.000137622	up	no
ENSG00000164687	FABP5	240505;240503;240504;240506	ENST00000486269;ENST00000297258;ENST00000396359;ENST00000481695	GO:0001972(retinoic acid binding);GO:0005324(long-chain fatty acid transporter activity);GO:0005504(fatty acid binding);GO:0005515(protein binding);GO:0005576(extracellular region);GO:0005615(extracellular space);GO:0005634(nucleus);GO:0005654(nucleoplasm);GO:0005737(cytoplasm);GO:0005829(cytosol);GO:0005886(plasma membrane);GO:0006006(glucose metabolic process);GO:0006629(lipid metabolic process…	03320(PPAR signaling pathway);03320(PPAR signaling pathway)	NA	NA	fatty acid binding protein 5 [Source:HGNC Symbol;Acc:HGNC:3560]	retained_intron;protein_coding	DOID:10283(prostate_cancer);DOID:1564(fungal_infectious_disease);DOID:162(cancer);DOID:1749(squamous_cell_carcinoma);DOID:3310(atopic_dermatitis);DOID:3312(bipolar_disorder);DOID:5419(schizophrenia);DOID:8893(psoriasis)	R-HSA-5334794(FABPs bind LCFAs);R-HSA-5422942(RXRA:PPARD binds FABP5:atRA);R-HSA-5622129(FABP5 binds atRA);R-HSA-5633256(FABP5:atRA translocates from cytosol to nucleoplasm);R-HSA-5634100(FABP5 dissociates from RXRA:PPARD:atRA);R-HSA-6798743(Exocytosis of secretory granule membrane proteins);R-HSA-6798751(Exocytosis of azurophil granule lumen proteins);R-HSA-9727354(Transit-amplifying cell of bas…	108.298	114.681	91.4275	64.2749	104.38	53.5237	79.0167	99.3439	50.0186	34.7829	48.9046	45.2934	1.63917	0.712962	4.18091e-07	0.000147559	up	no
ENSG00000100479	POLE2	77571;77568;77574;77578;77565;77572;77570;77575;77566;77573;77569;77576	ENST00000555724;ENST00000216367;ENST00000554396;ENST00000553805;ENST00000554851;ENST00000539565;ENST00000554671;ENST00000553850;ENST00000556937;ENST00000554377;ENST00000700175;ENST00000700176	GO:0003677(DNA binding);GO:0003887(DNA-directed DNA polymerase activity);GO:0005515(protein binding);GO:0005634(nucleus);GO:0005654(nucleoplasm);GO:0006260(DNA replication);GO:0006261(DNA-templated DNA replication);GO:0006281(DNA repair);GO:0008622(epsilon DNA polymerase complex);GO:0016604(nuclear body);GO:0042276(error-prone translesion synthesis);GO:0043231(intracellular membrane-bounded organ…	03030(DNA replication);03410(Base excision repair);03420(Nucleotide excision repair);03420(Nucleotide excision repair)	K02325	EC:2.7.7.7	DNA polymerase epsilon 2, accessory subunit [Source:HGNC Symbol;Acc:HGNC:9178]	protein_coding_CDS_not_defined;protein_coding;retained_intron;nonsense_mediated_decay	DOID:162(cancer)	R-HSA-110363(FEN1 bound to PCNA and APEX1 cleaves flap ssDNA);R-HSA-110364(PCNA:POLD,POLE:RPA:RFC and FEN1 bind APEX1);R-HSA-110368(POLD,POLE-mediated DNA strand displacement synthesis);R-HSA-110371(LIG1 binds APEX1 and PCNA at SSB);R-HSA-5651805(LIG1 bound to APEX1 and PCNA ligates SSB);R-HSA-5651809(LIG1, APEX1 and PCNA:POLD,POLE:RPA:RFC dissociate from repaired DNA);R-HSA-5651992(PCNA-containi…	8.37938	10.9161	12.1292	8.11562	6.33456	10.0093	6.24039	8.27509	9.92484	5.51458	4.62204	8.55759	1.3965	0.481814	4.30564e-07	0.000150967	up	no
ENSG00000082212	ME2	122479;122478;122493;122490;122495;122494;122496;122488;122480;122485;122482;122491;122492;122486;122481;122487	ENST00000640967;ENST00000640530;ENST00000585680;ENST00000639688;ENST00000589330;ENST00000639663;ENST00000591925;ENST00000639115;ENST00000321341;ENST00000639398;ENST00000382927;ENST00000639612;ENST00000638768;ENST00000638410;ENST00000638937;ENST00000639255	GO:0003824(catalytic activity);GO:0004470(malic enzyme activity);GO:0004471(malate dehydrogenase (decarboxylating) (NAD+) activity);GO:0004473(malate dehydrogenase (decarboxylating) (NADP+) activity);GO:0005739(mitochondrion);GO:0005759(mitochondrial matrix);GO:0006090(pyruvate metabolic process);GO:0006108(malate metabolic process);GO:0008152(metabolic process);GO:0008948(oxaloacetate decarboxyl…	00620(Pyruvate metabolism);00620(Pyruvate metabolism)	K00027	EC:1.1.1.38	malic enzyme 2 [Source:HGNC Symbol;Acc:HGNC:6984]	nonsense_mediated_decay;retained_intron;protein_coding	DOID:1037(lymphoid_leukemia);DOID:1240(leukemia);DOID:5419(schizophrenia)	R-HSA-9012268(ME2 tetramer decarboxylates MAL to PYR);R-HSA-9838035(CLPXP binds mitochondrial matrix proteins);R-HSA-9838081(LONP1 degrades mitochondrial matrix proteins);R-HSA-9838093(LONP1 binds mitochondrial matrix proteins);R-HSA-9838289(CLPXP degrades mitochondrial matrix proteins)	9.53005	8.94185	7.69723	7.74525	7.83662	7.95346	7.98839	7.31641	7.43249	6.18786	6.00959	6.7105	1.27059	0.345495	4.48969e-07	0.000156399	up	no
ENSG00000075131	TIPIN	88605;88612;88611;88607;88606;88610	ENST00000261881;ENST00000561773;ENST00000570251;ENST00000562124;ENST00000566524;ENST00000568216	GO:0000076(DNA replication checkpoint signaling);GO:0000077(DNA damage checkpoint signaling);GO:0000785(chromatin);GO:0003677(DNA binding);GO:0005515(protein binding);GO:0005634(nucleus);GO:0005654(nucleoplasm);GO:0005737(cytoplasm);GO:0006974(cellular response to DNA damage stimulus);GO:0007049(cell cycle);GO:0008284(positive regulation of cell population proliferation);GO:0009411(response to UV…	NA	NA	NA	TIMELESS interacting protein [Source:HGNC Symbol;Acc:HGNC:30750]	protein_coding;protein_coding_CDS_not_defined;nonsense_mediated_decay	NA	R-HSA-5684882(CHEK1 is recruited to resected DNA DSBs);R-HSA-5684887(Activation of CHEK1 at resected DNA DSBs)	19.4575	17.3187	14.9384	11.337	13.8158	14.5869	14.2597	13.9546	12.7636	9.0292	10.3154	8.97615	1.40869	0.494353	4.55448e-07	0.000157632	up	no
ENSG00000184613	NELL2	59934;59944;59939;59936;59948;59941;59943;59940;59945;59951;59933;59937;59949;59942;59946;59950;59947;59935;59952	ENST00000429094;ENST00000547751;ENST00000437801;ENST00000452445;ENST00000553120;ENST00000550139;ENST00000550313;ENST00000547636;ENST00000550462;ENST00000546415;ENST00000395487;ENST00000549027;ENST00000548826;ENST00000549668;ENST00000552993;ENST00000548531;ENST00000547172;ENST00000551601;ENST00000551949	GO:0005080(protein kinase C binding);GO:0005509(calcium ion binding);GO:0005515(protein binding);GO:0005576(extracellular region);GO:0005615(extracellular space);GO:0005737(cytoplasm);GO:0007399(nervous system development);GO:0008201(heparin binding);GO:0009566(fertilization);GO:0042802(identical protein binding);GO:0070050(neuron cellular homeostasis);GO:0071679(commissural neuron axon guidance)…	NA	NA	NA	neural EGFL like 2 [Source:HGNC Symbol;Acc:HGNC:7751]	protein_coding;retained_intron;protein_coding_CDS_not_defined	NA	R-HSA-9010190(ROBO3 binds NELL2)	12.5039	11.811	21.6193	19.6471	18.5854	31.5463	31.3656	23.308	36.5966	24.6701	41.4788	45.0632	0.592356	-0.755464	4.67267e-07	0.000160284	down	no
ENSG00000175063	UBE2C	161677;161681;161676;161674;161675;161680;161678;161679	ENST00000356455;ENST00000496085;ENST00000335046;ENST00000405520;ENST00000617055;ENST00000372568;ENST00000243893;ENST00000352551	GO:0000151(ubiquitin ligase complex);GO:0000166(nucleotide binding);GO:0000209(protein polyubiquitination);GO:0004842(ubiquitin-protein transferase activity);GO:0005515(protein binding);GO:0005524(ATP binding);GO:0005634(nucleus);GO:0005654(nucleoplasm);GO:0005680(anaphase-promoting complex);GO:0005829(cytosol);GO:0005886(plasma membrane);GO:0006511(ubiquitin-dependent protein catabolic process);…	04120(Ubiquitin mediated proteolysis);04120(Ubiquitin mediated proteolysis)	K06688	EC:2.3.2.23	ubiquitin conjugating enzyme E2 C [Source:HGNC Symbol;Acc:HGNC:15937]	protein_coding;protein_coding_CDS_not_defined	DOID:162(cancer);DOID:3908(lung_non-small_cell_carcinoma);DOID:3963(thyroid_gland_carcinoma);DOID:684(hepatocellular_carcinoma)	R-HSA-141423(Binding of the MCC complex to the APC/C complex);R-HSA-174057(Multiubiquitination of APC/C-associated Cdh1);R-HSA-174058(Degradation of multiubiquitinated Cdh1);R-HSA-174070(Association of Cdh1 with the APC/C);R-HSA-174079(Phosphorylation of Cdh1 by Cyclin A:Cdk2);R-HSA-174088(Association of cell cycle proteins with the APC/C:Cdh1 complex);R-HSA-174104(Ubiquitination of Cyclin A by A…	58.3996	62.25	84.4427	33.2356	23.4292	63.8608	39.8613	38.7541	74.3995	22.2006	19.5569	52.3164	1.42736	0.513351	4.69086e-07	0.000160284	up	no
ENSG00000149485	FADS1	47390;47393;47391;47402;47407;47409;47408;47396;47410;47404;47401;47392;47397;47395;47405;47398;47394;47406	ENST00000350997;ENST00000460649;ENST00000536991;ENST00000491310;ENST00000448607;ENST00000545986;ENST00000473263;ENST00000539999;ENST00000541683;ENST00000466716;ENST00000421879;ENST00000433932;ENST00000424501;ENST00000496123;ENST00000544309;ENST00000540767;ENST00000542506;ENST00000539419	GO:0000248(C-5 sterol desaturase activity);GO:0005739(mitochondrion);GO:0005783(endoplasmic reticulum);GO:0005789(endoplasmic reticulum membrane);GO:0006355(regulation of DNA-templated transcription);GO:0006629(lipid metabolic process);GO:0006631(fatty acid metabolic process);GO:0006633(fatty acid biosynthetic process);GO:0006636(unsaturated fatty acid biosynthetic process);GO:0007267(cell-cell s…	01040(Biosynthesis of unsaturated fatty acids);01040(Biosynthesis of unsaturated fatty acids)	K10224	EC:1.14.19.44	fatty acid desaturase 1 [Source:HGNC Symbol;Acc:HGNC:3574]	protein_coding;protein_coding_CDS_not_defined;nonsense_mediated_decay	DOID:10763(hypertension);DOID:1574(alcohol_use_disorder);DOID:9351(diabetes_mellitus);DOID:9970(obesity)	R-HSA-1989757(Expression of FADS1);R-HSA-2046089(Desaturation of eicosatetraenoyl-CoA to eicosapentaenoyl-CoA);R-HSA-2046092(Desaturation of dihomo-gamma-lenolenoyl-CoA to arachidonoyl-CoA)	1.94689	5.12585	3.27175	1.57816	0.295701	1.75482	2.69414	6.91945	5.53762	3.42762	0.490779	3.07163	0.648914	-0.623901	4.98248e-07	0.000169171	down	no
ENSG00000071282	LMCD1	172619;172620;172616;172617;172618;172621;172622	ENST00000157600;ENST00000470776;ENST00000426878;ENST00000397386;ENST00000415597;ENST00000454244;ENST00000456506	GO:0000122(negative regulation of transcription by RNA polymerase II);GO:0003714(transcription corepressor activity);GO:0005515(protein binding);GO:0005634(nucleus);GO:0005654(nucleoplasm);GO:0005737(cytoplasm);GO:0008270(zinc ion binding);GO:0010611(regulation of cardiac muscle hypertrophy);GO:0046872(metal ion binding);GO:0070886(positive regulation of calcineurin-NFAT signaling cascade);GO:007…	NA	NA	NA	LIM and cysteine rich domains 1 [Source:HGNC Symbol;Acc:HGNC:6633]	protein_coding;retained_intron;nonsense_mediated_decay	NA	R-HSA-5683888(LMCD1 binds GATA6, sequestering it)	0.108508	0.14768	0.127845	0.272375	0.160064	0.314314	0.0316433	0.0777966	0.0385966	0.105222	0.0698582	0.103215	2.85576	1.51388	5.14664e-07	0.000173646	up	yes
ENSG00000186470	BTN3A2	212462;212457;212451;212454;212444;212449;212459;212452;212456;212446;212455;212461;212448;212453;212450;212460;212445;212447	ENST00000604202;ENST00000396948;ENST00000528222;ENST00000527422;ENST00000532865;ENST00000377708;ENST00000532294;ENST00000524459;ENST00000528541;ENST00000508906;ENST00000356386;ENST00000527639;ENST00000527417;ENST00000532627;ENST00000524682;ENST00000531055;ENST00000396934;ENST00000530653	GO:0001817(regulation of cytokine production);GO:0002250(adaptive immune response);GO:0002376(immune system process);GO:0002456(T cell mediated immunity);GO:0005102(signaling receptor binding);GO:0005515(protein binding);GO:0005886(plasma membrane);GO:0009897(external side of plasma membrane);GO:0016020(membrane);GO:0032729(positive regulation of interferon-gamma production);GO:0050852(T cell rec…	NA	NA	NA	butyrophilin subfamily 3 member A2 [Source:HGNC Symbol;Acc:HGNC:1139]	retained_intron;protein_coding;nonsense_mediated_decay;protein_coding_CDS_not_defined	NA	R-HSA-8851038(BTN3A1 binds prenylated phosphoantigens)	13.8145	5.08452	15.1124	19.8201	15.3869	17.9582	24.9592	7.72699	21.6298	25.557	26.8358	29.5143	0.68092	-0.554443	5.34942e-07	0.00017936	down	no
ENSG00000168389	MFSD2A	14812;14811;14819;14821;14818;14813;14820;14814	ENST00000372811;ENST00000420632;ENST00000491515;ENST00000481612;ENST00000480630;ENST00000434861;ENST00000459917;ENST00000372809	GO:0003406(retinal pigment epithelium development);GO:0005324(long-chain fatty acid transporter activity);GO:0005515(protein binding);GO:0005548(phospholipid transporter activity);GO:0005783(endoplasmic reticulum);GO:0005789(endoplasmic reticulum membrane);GO:0005886(plasma membrane);GO:0006656(phosphatidylcholine biosynthetic process);GO:0006869(lipid transport);GO:0007420(brain development);GO:…	NA	NA	NA	MFSD2 lysolipid transporter A, lysophospholipid [Source:HGNC Symbol;Acc:HGNC:25897]	protein_coding;protein_coding_CDS_not_defined	DOID:0070277(primary_autosomal_recessive_microcephaly_15);DOID:10907(microcephaly);DOID:162(cancer)	R-HSA-8865637(MFSD2A transports LPC from extracellular region to plasma membrane)	15.7541	15.8219	4.92358	6.50202	5.29824	7.61163	9.55428	10.7238	4.13212	4.70044	4.58542	4.48872	1.50067	0.585611	5.53079e-07	0.000184289	up	no
ENSG00000100814	CCNB1IP1	74624;74636;74621;74632;74634;74629;74622;74623;74626;74627;74628;74630;74631;74625	ENST00000358932;ENST00000557114;ENST00000398160;ENST00000553516;ENST00000555348;ENST00000554047;ENST00000353689;ENST00000398169;ENST00000554184;ENST00000556854;ENST00000557665;ENST00000556563;ENST00000553291;ENST00000398163	GO:0000794(condensed nuclear chromosome);GO:0000795(synaptonemal complex);GO:0001825(blastocyst formation);GO:0005515(protein binding);GO:0005634(nucleus);GO:0005694(chromosome);GO:0007131(reciprocal meiotic recombination);GO:0007286(spermatid development);GO:0016567(protein ubiquitination);GO:0016740(transferase activity);GO:0042802(identical protein binding);GO:0046872(metal ion binding);GO:005…	NA	K10639	EC:2.3.2.27	cyclin B1 interacting protein 1 [Source:HGNC Symbol;Acc:HGNC:19437]	protein_coding;protein_coding_CDS_not_defined;nonsense_mediated_decay	NA	NA	9.61285	8.58815	5.06003	4.39088	5.35047	5.4875	6.97894	5.84265	4.97028	3.45254	2.99594	3.40385	1.48678	0.572188	5.81503e-07	0.000192564	up	no
ENSG00000189159	JPT1	116806;116814;116809;116811;116808;116807;116805;116819	ENST00000409753;ENST00000581874;ENST00000356033;ENST00000481094;ENST00000304834;ENST00000482348;ENST00000476258;ENST00000465454	GO:0005515(protein binding);GO:0005634(nucleus);GO:0005737(cytoplasm);GO:0005829(cytosol);GO:0015630(microtubule cytoskeleton);GO:0045171(intercellular bridge);GO:0045171(intercellular bridge)	NA	NA	NA	Jupiter microtubule associated homolog 1 [Source:HGNC Symbol;Acc:HGNC:14569]	protein_coding;retained_intron;nonsense_mediated_decay;protein_coding_CDS_not_defined	NA	NA	23.787	25.5299	22.1373	16.9457	18.3983	23.6311	19.9412	19.7287	18.9756	14.4818	11.7546	19.5298	1.33786	0.41993	5.93919e-07	0.000195469	up	no
ENSG00000132329	RAMP1	156748;156746;156749;156747	ENST00000254661;ENST00000404910;ENST00000403885;ENST00000409726	GO:0001525(angiogenesis);GO:0001635(calcitonin gene-related peptide receptor activity);GO:0005515(protein binding);GO:0005886(plasma membrane);GO:0006816(calcium ion transport);GO:0006886(intracellular protein transport);GO:0007186(G protein-coupled receptor signaling pathway);GO:0007189(adenylate cyclase-activating G protein-coupled receptor signaling pathway);GO:0008277(regulation of G protein-…	04270(Vascular smooth muscle contraction);04270(Vascular smooth muscle contraction)	NA	NA	receptor activity modifying protein 1 [Source:HGNC Symbol;Acc:HGNC:9843]	protein_coding	DOID:10763(hypertension);DOID:2349(arteriosclerosis);DOID:3526(cerebral_infarction);DOID:5844(myocardial_infarction);DOID:6000(congestive_heart_failure);DOID:6364(migraine);DOID:9408(acute_myocardial_infarction)	R-HSA-379044(Liganded Gs-activating GPCR acts as a GEF for Gs);R-HSA-420127(CGRP receptor can bind calcitonin gene-related peptides);R-HSA-420265(AMY1-3 bind IAPP(34-70));R-HSA-744886(The Ligand:GPCR:Gs complex dissociates);R-HSA-744887(Liganded Gs-activating GPCRs bind inactive heterotrimeric Gs);R-HSA-9733292(AMY1-3 bind pramlintide)	2.77991	1.70491	5.45459	9.74188	9.19497	8.80514	7.02709	3.18711	10.8097	19.06	13.4831	12.089	0.584511	-0.774698	6.14451e-07	0.000200993	down	no
ENSG00000196449	YRDC	14508	ENST00000373044	GO:0000049(tRNA binding);GO:0002949(tRNA threonylcarbamoyladenosine modification);GO:0003725(double-stranded RNA binding);GO:0005515(protein binding);GO:0005737(cytoplasm);GO:0005739(mitochondrion);GO:0005886(plasma membrane);GO:0006450(regulation of translational fidelity);GO:0016020(membrane);GO:0016740(transferase activity);GO:0016779(nucleotidyltransferase activity);GO:0051051(negative regula…	NA	K07566	EC:2.7.7.87	yrdC N6-threonylcarbamoyltransferase domain containing [Source:HGNC Symbol;Acc:HGNC:28905]	protein_coding	DOID:0080694(Galloway-Mowat_syndrome)	NA	111.61	121.605	51.928	56.5484	65.5107	50.8837	81.5746	96.8709	48.4779	42.8465	49.0435	46.3994	1.31327	0.393159	6.26883e-07	0.000203817	up	no
ENSG00000133794	BMAL1	43556;43546;43563;43547;43552;43549;43548;43558;43568;43555;43567;43565;43557;43570;43559;43571;43561;43560;43562;43551;43554;43566;43569;43553	ENST00000673834;ENST00000529388;ENST00000485918;ENST00000401424;ENST00000389707;ENST00000403290;ENST00000403510;ENST00000673817;ENST00000534102;ENST00000480685;ENST00000673868;ENST00000403482;ENST00000673626;ENST00000524392;ENST00000673892;ENST00000472842;ENST00000482049;ENST00000673888;ENST00000531665;ENST00000529825;ENST00000530357;ENST00000497429;ENST00000529390;ENST00000674108	GO:0000785(chromatin);GO:0000976(transcription cis-regulatory region binding);GO:0000978(RNA polymerase II cis-regulatory region sequence-specific DNA binding);GO:0000981(DNA-binding transcription factor activity, RNA polymerase II-specific);GO:0003677(DNA binding);GO:0003700(DNA-binding transcription factor activity);GO:0005515(protein binding);GO:0005634(nucleus);GO:0005654(nucleoplasm);GO:0005…	04710(Circadian rhythm);04728(Dopaminergic synapse);04728(Dopaminergic synapse)	NA	NA	basic helix-loop-helix ARNT like 1 [Source:HGNC Symbol;Acc:HGNC:701]	nonsense_mediated_decay;protein_coding;retained_intron;protein_coding_CDS_not_defined	DOID:13580(cholestasis);DOID:14330(Parkinson's_disease);DOID:162(cancer);DOID:225(syndrome);DOID:684(hepatocellular_carcinoma);DOID:9351(diabetes_mellitus)	R-HSA-1368069(NR1D1 (REV-ERBA) binds heme, the ARNTL gene, and recruits corepressors);R-HSA-1368087(RORA, EP300, PPARGC1A, NRIP1 bind ARNTL (BMAL1) gene);R-HSA-1368133(Expression of RORA (ROR-alpha));R-HSA-1368889(Expression of NAMPT (NamPRT, PBEF, Visfatin));R-HSA-400228(BMAL1 binds CLOCK,NPAS2 forming BMAL1:CLOCK,NPAS2 heterodimer);R-HSA-400256(CRY:PER heterodimer binds the BMAL1:CLOCK/NPAS2 he…	3.75316	4.23858	3.64927	7.05176	4.36832	4.47902	5.4096	6.04951	5.4512	10.9909	7.50277	6.33144	0.707846	-0.498493	6.4805e-07	0.000209429	down	no
ENSG00000005302	MSL3	483;507;480;506;481;477;476;489;493;502;475;482;495;478;511;504;497;473;487;514;491;500;488;517;503;492;490;498;485;509;510;508;494;512;521;479;484;496;499;505	ENST00000648918;ENST00000648013;ENST00000648889;ENST00000482871;ENST00000647857;ENST00000649988;ENST00000647869;ENST00000649078;ENST00000649785;ENST00000649851;ENST00000337339;ENST00000468149;ENST00000649684;ENST00000312196;ENST00000647985;ENST00000649797;ENST00000380693;ENST00000361672;ENST00000648120;ENST00000648545;ENST00000649308;ENST00000648207;ENST00000473380;ENST00000467141;ENST00000421368…	GO:0003677(DNA binding);GO:0005515(protein binding);GO:0005634(nucleus);GO:0005654(nucleoplasm);GO:0006325(chromatin organization);GO:0006338(chromatin remodeling);GO:0006355(regulation of DNA-templated transcription);GO:0035064(methylated histone binding);GO:0035267(NuA4 histone acetyltransferase complex);GO:0045893(positive regulation of DNA-templated transcription);GO:0046972(histone acetyltra…	NA	NA	NA	MSL complex subunit 3 [Source:HGNC Symbol;Acc:HGNC:7370]	retained_intron;protein_coding;nonsense_mediated_decay	DOID:0111838(Basilicata-Akhtar_syndrome)	R-HSA-3321883(MSL acetylates histone H4)	7.37221	4.4704	4.79254	4.79021	6.40185	5.55532	10.5466	5.77318	7.20223	6.52561	9.57486	8.23793	0.746753	-0.421298	6.55344e-07	0.000210518	down	no
ENSG00000162851	TFB2M	31555	ENST00000366514	GO:0000154(rRNA modification);GO:0000179(rRNA (adenine-N6,N6-)-dimethyltransferase activity);GO:0003723(RNA binding);GO:0005739(mitochondrion);GO:0005759(mitochondrial matrix);GO:0006364(rRNA processing);GO:0006390(mitochondrial transcription);GO:0006391(transcription initiation at mitochondrial promoter);GO:0008168(methyltransferase activity);GO:0008649(rRNA methyltransferase activity);GO:001674…	NA	K17653	EC:2.1.1.-	transcription factor B2, mitochondrial [Source:HGNC Symbol;Acc:HGNC:18559]	protein_coding	NA	R-HSA-1592252(Expression of TFB2M);R-HSA-163296(Association of TFAM:mt promoter complex with POLRMT:TFB2M);R-HSA-2466367(NRF1, PPRC1:HCFC1:NRF2 bind the TFB2M promoter);R-HSA-2466392(NRF1:p-PPARGC1A, NRF2 bind the TFB2M promoter)	23.9363	28.1113	18.5951	18.0021	23.4871	20.2753	18.4589	23.5807	14.6727	14.4444	12.9158	15.2256	1.42723	0.513221	6.74271e-07	0.000215309	up	no
ENSG00000154451	GBP5	18963;18960;18958;18959	ENST00000443807;ENST00000471171;ENST00000370459;ENST00000481145	GO:0000139(Golgi membrane);GO:0000166(nucleotide binding);GO:0002218(activation of innate immune response);GO:0002376(immune system process);GO:0003924(GTPase activity);GO:0004866(endopeptidase inhibitor activity);GO:0005515(protein binding);GO:0005525(GTP binding);GO:0005737(cytoplasm);GO:0005794(Golgi apparatus);GO:0006605(protein targeting);GO:0006954(inflammatory response);GO:0009617(response…	04621(NOD-like receptor signaling pathway);04621(NOD-like receptor signaling pathway)	NA	NA	guanylate binding protein 5 [Source:HGNC Symbol;Acc:HGNC:19895]	protein_coding;protein_coding_CDS_not_defined;retained_intron	DOID:1909(melanoma)	R-HSA-1031713(GAF binds the GAS promoter elements in the IFNG-regulated genes);R-HSA-1031716(Expression of IFNG-stimulated genes)	68.3012	42.801	55.4435	44.0201	82.6488	83.2109	118.603	73.4262	83.8534	64.1425	151.409	102.513	0.678114	-0.5604	6.85416e-07	0.000217573	down	no
ENSG00000166750	SLFN5	110162;110161;110163	ENST00000299977;ENST00000542451;ENST00000592325	GO:0000166(nucleotide binding);GO:0005524(ATP binding);GO:0005634(nucleus);GO:0030154(cell differentiation);GO:0030154(cell differentiation)	NA	NA	NA	schlafen family member 5 [Source:HGNC Symbol;Acc:HGNC:28286]	protein_coding	DOID:1909(melanoma)	NA	5.7868	4.00885	4.85173	11.3571	10.5645	11.2632	8.92989	6.3668	9.04918	12.8662	15.1945	17.4273	0.707296	-0.499613	7.29106e-07	0.000227652	down	no
ENSG00000174307	PHLDA3	27753;27756;27755;27757	ENST00000367311;ENST00000497057;ENST00000485436;ENST00000367309	GO:0005546(phosphatidylinositol-4,5-bisphosphate binding);GO:0005547(phosphatidylinositol-3,4,5-trisphosphate binding);GO:0005737(cytoplasm);GO:0005886(plasma membrane);GO:0006915(apoptotic process);GO:0009653(anatomical structure morphogenesis);GO:0010314(phosphatidylinositol-5-phosphate binding);GO:0016020(membrane);GO:0032266(phosphatidylinositol-3-phosphate binding);GO:0042771(intrinsic apopt…	NA	NA	NA	pleckstrin homology like domain family A member 3 [Source:HGNC Symbol;Acc:HGNC:8934]	protein_coding;protein_coding_CDS_not_defined	NA	NA	12.0038	11.0047	9.99809	16.2896	9.77342	15.3393	23.5978	17.3139	29.7806	23.9601	11.3499	25.5256	0.616948	-0.696779	7.29798e-07	0.000227652	down	no
ENSG00000128951	DUT	86938;86937;86936;86935;86933;86934;86941;86932;86940;86939;86942	ENST00000455976;ENST00000558978;ENST00000558472;ENST00000331200;ENST00000559416;ENST00000558813;ENST00000561350;ENST00000559935;ENST00000558367;ENST00000559540;ENST00000559852	GO:0000287(magnesium ion binding);GO:0001889(liver development);GO:0003723(RNA binding);GO:0004170(dUTP diphosphatase activity);GO:0005515(protein binding);GO:0005634(nucleus);GO:0005654(nucleoplasm);GO:0005739(mitochondrion);GO:0006139(nucleobase-containing compound metabolic process);GO:0006226(dUMP biosynthetic process);GO:0006231(dTMP biosynthetic process);GO:0006260(DNA replication);GO:00091…	00240(Pyrimidine metabolism);00983(Drug metabolism - other enzymes);00983(Drug metabolism - other enzymes)	K01520	EC:3.6.1.23	deoxyuridine triphosphatase [Source:HGNC Symbol;Acc:HGNC:3078]	protein_coding;nonsense_mediated_decay;protein_coding_CDS_not_defined;retained_intron	DOID:162(cancer);DOID:684(hepatocellular_carcinoma)	R-HSA-73666(dUTP + H2O => dUMP + pyrophosphate)	43.4354	53.6268	43.8814	25.7752	29.6668	36.6926	35.17	44.7846	34.5702	20.426	20.4411	32.5352	1.33179	0.413362	7.29897e-07	0.000227652	up	no
ENSG00000182511	FES	91789;91782;91788;91792;91786;91783;91790;91796;91794;91787;91791;91784;91795;91785;91793;91797	ENST00000464684;ENST00000470152;ENST00000328850;ENST00000444422;ENST00000394302;ENST00000414248;ENST00000443697;ENST00000496379;ENST00000494259;ENST00000452243;ENST00000394300;ENST00000481665;ENST00000448367;ENST00000559355;ENST00000497945;ENST00000462476	GO:0000166(nucleotide binding);GO:0001578(microtubule bundle formation);GO:0004672(protein kinase activity);GO:0004713(protein tyrosine kinase activity);GO:0004715(non-membrane spanning protein tyrosine kinase activity);GO:0005515(protein binding);GO:0005524(ATP binding);GO:0005737(cytoplasm);GO:0005794(Golgi apparatus);GO:0005829(cytosol);GO:0005856(cytoskeleton);GO:0005886(plasma membrane);GO:0…	04360(Axon guidance);04360(Axon guidance)	K07527	EC:2.7.10.2	FES proto-oncogene, tyrosine kinase [Source:HGNC Symbol;Acc:HGNC:3657]	nonsense_mediated_decay;protein_coding;retained_intron;protein_coding_CDS_not_defined	DOID:1115(sarcoma);DOID:162(cancer);DOID:4451(renal_carcinoma)	R-HSA-205328(Interaction of other tyrosine kinases with p-KIT);R-HSA-399928(Recruitment of Rnd1 to Plexin A);R-HSA-399930(Activation of PAK by Rac1);R-HSA-399934(Phosphorylation of Plexin-A);R-HSA-399935(Inactivation of R-Ras by Sema3A-Plexin-A GAP activity);R-HSA-399939(Autophosphorylation of PAK);R-HSA-399941(Rac1 binds PlexinA);R-HSA-399947(Tyrosine phosphorylation of CRMPs by Fes);R-HSA-39995…	0.937077	0.423229	1.65682	2.9892	0.227194	0.660317	1.70003	1.05239	5.83494	4.14655	0.412625	1.26068	0.520404	-0.942295	7.46304e-07	0.000231242	down	no
ENSG00000111640	GAPDH	56793;56789;56797;56790;56792;56795;56788;56796;56794;56798	ENST00000474249;ENST00000229239;ENST00000396858;ENST00000396856;ENST00000396861;ENST00000396859;ENST00000496049;ENST00000466525;ENST00000466588;ENST00000619601	GO:0000166(nucleotide binding);GO:0000226(microtubule cytoskeleton organization);GO:0001819(positive regulation of cytokine production);GO:0002376(immune system process);GO:0004365(glyceraldehyde-3-phosphate dehydrogenase (NAD+) (phosphorylating) activity);GO:0005515(protein binding);GO:0005634(nucleus);GO:0005737(cytoplasm);GO:0005811(lipid droplet);GO:0005829(cytosol);GO:0005856(cytoskeleton);G…	00010(Glycolysis / Gluconeogenesis);04066(HIF-1 signaling pathway);05010(Alzheimer disease);05130(Pathogenic Escherichia coli infection);05132(Salmonella infection);05415(Diabetic cardiomyopathy);05415(Diabetic cardiomyopathy)	NA	NA	glyceraldehyde-3-phosphate dehydrogenase [Source:HGNC Symbol;Acc:HGNC:4141]	retained_intron;protein_coding	DOID:0050827(rheumatic_heart_disease);DOID:0050866(oral_squamous_cell_carcinoma);DOID:0060108(brain_glioma);DOID:10652(Alzheimer's_disease);DOID:1240(leukemia);DOID:12858(Huntington's_disease);DOID:162(cancer);DOID:1826(epilepsy);DOID:1909(melanoma);DOID:2377(multiple_sclerosis);DOID:3275(thymoma);DOID:3298(vaccinia);DOID:3525(middle_cerebral_artery_infarction);DOID:5419(schizophrenia);DOID:8947(…	R-HSA-70449(D-glyceraldehyde 3-phosphate + orthophosphate + NAD+ <=> 1,3-bisphospho-D-glycerate + NADH + H+);R-HSA-70482(GAPDH tetramers reduce 1,3BPG to GA3P)	1537.6	1631.02	1410	1079.36	1440.76	1627.23	1299.51	1381.71	1135.25	875.96	777.186	942.305	1.46406	0.549974	7.50028e-07	0.000231242	up	no
ENSG00000125384	PTGER2	77915;77914	ENST00000245457;ENST00000557436	GO:0004930(G protein-coupled receptor activity);GO:0004957(prostaglandin E receptor activity);GO:0005886(plasma membrane);GO:0006954(inflammatory response);GO:0007165(signal transduction);GO:0007186(G protein-coupled receptor signaling pathway);GO:0007189(adenylate cyclase-activating G protein-coupled receptor signaling pathway);GO:0007204(positive regulation of cytosolic calcium ion concentratio…	04024(cAMP signaling pathway);04080(Neuroactive ligand-receptor interaction);04148(Efferocytosis);04750(Inflammatory mediator regulation of TRP channels);04924(Renin secretion);05163(Human cytomegalovirus infection);05200(Pathways in cancer);05200(Pathways in cancer)	NA	NA	prostaglandin E receptor 2 [Source:HGNC Symbol;Acc:HGNC:9594]	protein_coding	DOID:0111579(asthma,_nasal_polyps,_and_aspirin_intolerance);DOID:10652(Alzheimer's_disease);DOID:162(cancer);DOID:1749(squamous_cell_carcinoma);DOID:193(reproductive_organ_cancer);DOID:225(syndrome);DOID:4001(ovarian_carcinoma);DOID:557(kidney_disease);DOID:5683(hereditary_breast_ovarian_cancer_syndrome);DOID:7148(rheumatoid_arthritis);DOID:848(arthritis)	R-HSA-379044(Liganded Gs-activating GPCR acts as a GEF for Gs);R-HSA-391940(EP2 and EP4 receptors can bind PGE2);R-HSA-744886(The Ligand:GPCR:Gs complex dissociates);R-HSA-744887(Liganded Gs-activating GPCRs bind inactive heterotrimeric Gs)	7.16626	14.7464	7.67879	35.8498	4.0418	18.8976	11.3013	18.907	15.67	52.079	10.3028	33.8626	0.616082	-0.698806	8.16148e-07	0.000250189	down	no
ENSG00000178035	IMPDH2	176801;176785;176815;176792;176784;176787;176799;176798;176786;176794;176790;176782;176802;176817;176808;176800;176818;176812;176795;176793;176816;176789;176811;176796;176814;176788;176813;176804;176809;176805;176807;176797;176783;176819;176791;176803	ENST00000677480;ENST00000678724;ENST00000677740;ENST00000677168;ENST00000326739;ENST00000679117;ENST00000678920;ENST00000677010;ENST00000472328;ENST00000442157;ENST00000462980;ENST00000466147;ENST00000676607;ENST00000677593;ENST00000678177;ENST00000677991;ENST00000485500;ENST00000677344;ENST00000677519;ENST00000676627;ENST00000677108;ENST00000463903;ENST00000678085;ENST00000677205;ENST00000679019…	GO:0000166(nucleotide binding);GO:0003677(DNA binding);GO:0003723(RNA binding);GO:0003824(catalytic activity);GO:0003938(IMP dehydrogenase activity);GO:0005515(protein binding);GO:0005576(extracellular region);GO:0005634(nucleus);GO:0005737(cytoplasm);GO:0005778(peroxisomal membrane);GO:0005829(cytosol);GO:0006164(purine nucleotide biosynthetic process);GO:0006177(GMP biosynthetic process);GO:000…	00230(Purine metabolism);00983(Drug metabolism - other enzymes);00983(Drug metabolism - other enzymes)	K00088	EC:1.1.1.205	inosine monophosphate dehydrogenase 2 [Source:HGNC Symbol;Acc:HGNC:6053]	nonsense_mediated_decay;protein_coding;retained_intron	DOID:162(cancer);DOID:3347(osteosarcoma);DOID:3376(bone_osteosarcoma);DOID:9351(diabetes_mellitus)	R-HSA-6798748(Exocytosis of secretory granule lumen proteins);R-HSA-6800434(Exocytosis of ficolin-rich granule lumen proteins);R-HSA-73794(IMP + H2O + NAD+ => XMP + NADH + H+ [IMPDH1,2]);R-HSA-9678749(IMPDH tetramers binds IMPDH inhibitors);R-HSA-9748945(IMPDH tetramers dehydrogenate 6TIMP to 6TXMP)	35.4766	38.4494	24.4539	14.4489	29.3944	25.5482	27.1881	22.9751	20.866	13.4883	18.463	13.1005	1.51801	0.602179	8.30398e-07	0.000253111	up	no
ENSG00000286122	LINC02964	243131;243145	ENST00000651999;ENST00000652177	NA	NA	NA	NA	long intergenic non-protein coding RNA 2964 [Source:HGNC Symbol;Acc:HGNC:53487]	lncRNA	NA	NA	0.554802	0.660605	0.491852	0.400889	1.97614	0.306232	1.602	1.50823	1.96536	2.11172	1.86343	1.18167	0.376351	-1.40985	8.40179e-07	0.000254645	down	yes
ENSG00000114686	MRPL3	182737;182740;182738;182745;182746;182739;182741;182743;182744	ENST00000264995;ENST00000425847;ENST00000511168;ENST00000506946;ENST00000510923;ENST00000510043;ENST00000507669;ENST00000506487;ENST00000512877	GO:0003723(RNA binding);GO:0003735(structural constituent of ribosome);GO:0005739(mitochondrion);GO:0005743(mitochondrial inner membrane);GO:0005762(mitochondrial large ribosomal subunit);GO:0005840(ribosome);GO:0006412(translation);GO:0032543(mitochondrial translation);GO:1990904(ribonucleoprotein complex);GO:1990904(ribonucleoprotein complex)	03010(Ribosome);03010(Ribosome)	NA	NA	mitochondrial ribosomal protein L3 [Source:HGNC Symbol;Acc:HGNC:10379]	protein_coding;protein_coding_CDS_not_defined;retained_intron	DOID:0111472(combined_oxidative_phosphorylation_deficiency_9)	R-HSA-5389839(39S subunit binds 28S subunit:mRNA:fMet-tRNA);R-HSA-5389842(TUFM hydrolyzes GTP and TUFM:GDP dissociates from 55S ribosome);R-HSA-5389848(TUFM:GTP:aminoacyl-tRNA binds 55S ribosome:mRNA:fMet-tRNA);R-HSA-5389857(Peptide transfer from P-site to A-site (peptide bond formation));R-HSA-5419261(55S ribosome with peptidyl-tRNA in A site binds GFM1:GTP);R-HSA-5419264(MTRF1L (MTRF1a) or ICT1…	99.1266	118.184	89.3415	71.7506	76.1883	79.5859	78.8736	100.516	62.9942	51.6022	61.6697	55.874	1.39542	0.480703	8.72211e-07	0.000262869	up	no
ENSG00000234857	HNRNPUL2-BSCL2	47640	ENST00000403734	NA	NA	NA	NA	HNRNPUL2-BSCL2 readthrough (NMD candidate) [Source:HGNC Symbol;Acc:HGNC:49189]	nonsense_mediated_decay	NA	NA	0	0	0	0	0	4.66447	8.55429	0	3.23467	3.77969	5.93035	0	3.67147e-05	-14.7333	9.07686e-07	0.000272032	down	yes
ENSG00000164211	STARD4	204707;204713;204712;204710;204715;204708;204711;204709;204718;204714;204717;204716	ENST00000296632;ENST00000509887;ENST00000502322;ENST00000502931;ENST00000511436;ENST00000512160;ENST00000505803;ENST00000511137;ENST00000508215;ENST00000511569;ENST00000455172;ENST00000510346	GO:0005515(protein binding);GO:0005737(cytoplasm);GO:0005783(endoplasmic reticulum);GO:0005829(cytosol);GO:0006869(lipid transport);GO:0008289(lipid binding);GO:0010879(cholesterol transport involved in cholesterol storage);GO:0015485(cholesterol binding);GO:0031410(cytoplasmic vesicle);GO:0032367(intracellular cholesterol transport);GO:0070508(cholesterol import);GO:0070859(positive regulation o…	NA	NA	NA	StAR related lipid transfer domain containing 4 [Source:HGNC Symbol;Acc:HGNC:18058]	protein_coding;protein_coding_CDS_not_defined;nonsense_mediated_decay;retained_intron	NA	R-HSA-196126(CHOL translocates from cytosol to mitochondrial intermembrane space)	10.9325	8.19729	9.58548	8.03847	6.14286	7.11103	15.5827	12.4032	12.7466	12.9203	10.3872	12.2083	0.690995	-0.533253	9.30412e-07	0.000277294	down	no
ENSG00000099308	MAST3	129364;129363;129362;129367;129366;129369;129368;129372;129365	ENST00000697700;ENST00000687212;ENST00000704363;ENST00000697701;ENST00000608648;ENST00000601226;ENST00000697702;ENST00000609076;ENST00000262811	GO:0000166(nucleotide binding);GO:0000287(magnesium ion binding);GO:0004672(protein kinase activity);GO:0004674(protein serine/threonine kinase activity);GO:0005515(protein binding);GO:0005524(ATP binding);GO:0005737(cytoplasm);GO:0006468(protein phosphorylation);GO:0007010(cytoskeleton organization);GO:0016301(kinase activity);GO:0016310(phosphorylation);GO:0016740(transferase activity);GO:00355…	NA	K08789	EC:2.7.11.37	microtubule associated serine/threonine kinase 3 [Source:HGNC Symbol;Acc:HGNC:19036]	protein_coding;protein_coding_CDS_not_defined;retained_intron	NA	NA	1.99192	2.06167	3.59695	3.54976	3.70085	3.62887	2.52388	3.0375	8.80935	6.08199	5.41043	5.39373	0.663185	-0.592518	9.40208e-07	0.000278665	down	no
ENSG00000093009	CDC45	167384;167375;167383;167377;167381;167374;167379;167382;167373;167385;167378;167380;167372	ENST00000671972;ENST00000437685;ENST00000471470;ENST00000438587;ENST00000487669;ENST00000491520;ENST00000263201;ENST00000428937;ENST00000455750;ENST00000493724;ENST00000672837;ENST00000404724;ENST00000407835	GO:0000076(DNA replication checkpoint signaling);GO:0000727(double-strand break repair via break-induced replication);GO:0003682(chromatin binding);GO:0003688(DNA replication origin binding);GO:0003697(single-stranded DNA binding);GO:0005515(protein binding);GO:0005634(nucleus);GO:0005654(nucleoplasm);GO:0005694(chromosome);GO:0005813(centrosome);GO:0006260(DNA replication);GO:0006268(DNA unwindi…	04110(Cell cycle);04110(Cell cycle)	NA	NA	cell division cycle 45 [Source:HGNC Symbol;Acc:HGNC:1739]	protein_coding;retained_intron;nonsense_mediated_decay	DOID:0060306(Meier-Gorlin_syndrome);DOID:0060413(chromosome_22q11.2_deletion_syndrome,_distal);DOID:0080518(Meier-Gorlin_syndrome_7);DOID:162(cancer)	R-HSA-176298(Activation of claspin);R-HSA-176318(Loading of claspin onto DNA during replication origin firing);R-HSA-176942(Multiple proteins are localized at replication fork);R-HSA-68914(DNA polymerase alpha:primase binds at the origin);R-HSA-68916(DNA Replication Factor A (RPA) associates with the pre-replicative complex at the origin);R-HSA-68917(Cdc45 associates with the pre-replicative comp…	43.474	46.2408	41.1754	26.4733	21.9303	38.5274	36.3575	38.3083	38.8414	17.5554	16.0371	25.5791	1.37787	0.462445	9.63305e-07	0.000283174	up	no
ENSG00000101546	RBFA	124123;124122;124124;124125;124127	ENST00000306735;ENST00000586847;ENST00000591612;ENST00000262197;ENST00000593019	GO:0003674(molecular_function);GO:0005515(protein binding);GO:0005575(cellular_component);GO:0005739(mitochondrion);GO:0006364(rRNA processing);GO:0008150(biological_process);GO:0008150(biological_process)	NA	NA	NA	ribosome binding factor A [Source:HGNC Symbol;Acc:HGNC:26120]	protein_coding;protein_coding_CDS_not_defined;retained_intron	NA	NA	2.80858	3.60318	2.67368	1.91077	2.70352	3.17873	2.0504	2.73047	2.56155	1.49345	1.91079	2.30109	1.37674	0.461261	9.65977e-07	0.000283174	up	no
ENSG00000126749	EMG1	57165;57169;57167;57164	ENST00000599672;ENST00000539196;ENST00000620255;ENST00000611981	GO:0001824(blastocyst development);GO:0003723(RNA binding);GO:0005515(protein binding);GO:0005634(nucleus);GO:0005654(nucleoplasm);GO:0005694(chromosome);GO:0005730(nucleolus);GO:0005737(cytoplasm);GO:0006364(rRNA processing);GO:0008168(methyltransferase activity);GO:0016740(transferase activity);GO:0017126(nucleologenesis);GO:0019843(rRNA binding);GO:0032040(small-subunit processome);GO:0032259(…	03008(Ribosome biogenesis in eukaryotes);03008(Ribosome biogenesis in eukaryotes)	K14568	EC:2.1.1.260	EMG1 N1-specific pseudouridine methyltransferase [Source:HGNC Symbol;Acc:HGNC:16912]	protein_coding;retained_intron	DOID:0050684(Bowen-Conradi_syndrome);DOID:225(syndrome)	R-HSA-6790906(EMG1 of the SSU processome methylates pseudouridine-1248 of 18S rRNA yielding N(1)-methylpseudouridine-1248);R-HSA-6791221(30S pre-rRNA is nucleolytically processed at site 1 to yield 21S pre-rRNA);R-HSA-6791222(21S pre-rRNA is nucleolytically processed at site E (site2a) to yield 18SE pre-rRNA);R-HSA-6791227(47S pre-rRNA is nucleolytically processed at A' (01,A1), site A0, and site…	29.2591	30.2514	25.7953	22.9319	28.1114	26.6643	24.1418	25.725	20.4362	18.0154	22.4396	19.2272	1.33771	0.419763	9.7397e-07	0.000283965	up	no
ENSG00000118971	CCND2	56466;56459;56457;56456;56458;56465;56460;56463	ENST00000541542;ENST00000675880;ENST00000676279;ENST00000676411;ENST00000536537;ENST00000536795;ENST00000261254;ENST00000675468	GO:0000082(G1/S transition of mitotic cell cycle);GO:0000307(cyclin-dependent protein kinase holoenzyme complex);GO:0000785(chromatin);GO:0001934(positive regulation of protein phosphorylation);GO:0005515(protein binding);GO:0005634(nucleus);GO:0005654(nucleoplasm);GO:0005730(nucleolus);GO:0005737(cytoplasm);GO:0005829(cytosol);GO:0007049(cell cycle);GO:0007616(long-term memory);GO:0008284(positi…	04068(FoxO signaling pathway);04110(Cell cycle);04115(p53 signaling pathway);04151(PI3K-Akt signaling pathway);04218(Cellular senescence);04310(Wnt signaling pathway);04340(Hedgehog signaling pathway);04390(Hippo signaling pathway);04510(Focal adhesion);04630(JAK-STAT signaling pathway);04917(Prolactin signaling pathway);05162(Measles);05165(Human papillomavirus infection);05166(Human T-cell leuk…	NA	NA	cyclin D2 [Source:HGNC Symbol;Acc:HGNC:1583]	retained_intron;protein_coding;protein_coding_CDS_not_defined	DOID:0050912(colon_adenoma);DOID:0060074(ductal_carcinoma_in_situ);DOID:10283(prostate_cancer);DOID:10534(stomach_cancer);DOID:10952(nephritis);DOID:1240(leukemia);DOID:1591(renovascular_hypertension);DOID:1612(breast_cancer);DOID:162(cancer);DOID:1686(glaucoma);DOID:1749(squamous_cell_carcinoma);DOID:1875(impotence);DOID:2043(hepatitis_B);DOID:2154(nephroblastoma);DOID:219(colon_cancer);DOID:267…	R-HSA-1226094(Cyclin D:Cdk4/6 mediated phosphorylation of p130 (RBL2) and dissociation of phosphorylated p130 (RBL2) from DP1:E2F4/5 complex);R-HSA-1226095(Cyclin D:CDK4/6 mediated phosphorylation of p107 (RBL1) and dissociation of phosphorylated p107 (p-RBL1) from DP1:E2F4 complex);R-HSA-69227(Cyclin D:CDK4/6 phosphorylates RB1 and prevents RB1 binding to E2F1/2/3:DP1/2 complexes);R-HSA-8865320(…	107.883	90.2896	76.771	93.3075	128.663	75.7461	70.1403	68.5743	65.9169	86.1686	67.1166	61.1604	1.43488	0.520933	9.89999e-07	0.000287078	up	no
ENSG00000204381	LAYN	53294;53293;53292;53289;53290;53291;53295;53297;53298;53296	ENST00000375614;ENST00000525866;ENST00000525126;ENST00000533999;ENST00000436913;ENST00000375615;ENST00000533265;ENST00000528924;ENST00000528102;ENST00000530962	GO:0001726(ruffle);GO:0005515(protein binding);GO:0005540(hyaluronic acid binding);GO:0005925(focal adhesion);GO:0009986(cell surface);GO:0016020(membrane);GO:0030246(carbohydrate binding);GO:0030246(carbohydrate binding)	NA	NA	NA	layilin [Source:HGNC Symbol;Acc:HGNC:29471]	protein_coding;nonsense_mediated_decay;protein_coding_CDS_not_defined	NA	NA	4.72855	2.07774	4.45185	2.82495	3.57939	2.27316	14.2554	6.74927	7.51408	4.66806	4.87219	4.08589	0.52811	-0.921088	1.05579e-06	0.000304509	down	no
ENSG00000087589	CASS4	162471;162474;162470;162473;162472	ENST00000679887;ENST00000679529;ENST00000360314;ENST00000497244;ENST00000434344	GO:0005515(protein binding);GO:0005737(cytoplasm);GO:0005856(cytoskeleton);GO:0005886(plasma membrane);GO:0005925(focal adhesion);GO:0007155(cell adhesion);GO:0007169(transmembrane receptor protein tyrosine kinase signaling pathway);GO:0016477(cell migration);GO:0030335(positive regulation of cell migration);GO:0051897(positive regulation of protein kinase B signaling);GO:0061098(positive regulat…	NA	NA	NA	Cas scaffold protein family member 4 [Source:HGNC Symbol;Acc:HGNC:15878]	protein_coding;retained_intron	NA	NA	0.226911	0.533213	0.415436	0.564323	0.410669	1.25603	0.703157	1.17419	1.12084	1.54968	0.943514	1.50589	0.469974	-1.08935	1.10299e-06	0.000316422	down	yes
ENSG00000187446	CHP1	85760;85756;85763;85759;85757;85758;85762;85755;85761	ENST00000334660;ENST00000560411;ENST00000560965;ENST00000392151;ENST00000560784;ENST00000561280;ENST00000560633;ENST00000558351;ENST00000560397	GO:0000139(Golgi membrane);GO:0001578(microtubule bundle formation);GO:0001933(negative regulation of protein phosphorylation);GO:0004860(protein kinase inhibitor activity);GO:0005509(calcium ion binding);GO:0005515(protein binding);GO:0005634(nucleus);GO:0005737(cytoplasm);GO:0005783(endoplasmic reticulum);GO:0005793(endoplasmic reticulum-Golgi intermediate compartment);GO:0005856(cytoskeleton);…	NA	NA	NA	calcineurin like EF-hand protein 1 [Source:HGNC Symbol;Acc:HGNC:17433]	protein_coding;nonsense_mediated_decay;protein_coding_CDS_not_defined	DOID:0050952(spastic_ataxia);DOID:5419(schizophrenia)	R-HSA-2160884(HA:HAR:HYAL2 binds to SLC9A1:p-CHP:Ca2+);R-HSA-2160892(Hyaluronidase 2 (HYAL2) hydrolyses HA into 20kDa fragments)	15.6811	16.7313	9.82295	13.2937	17.5185	9.38272	17.9639	23.6093	17.8102	24.0869	25.1221	15.2296	0.699279	-0.51606	1.14447e-06	0.000326577	down	no
ENSG00000166582	CENPV	107597;107599;107596;107600;107595;107598;107601	ENST00000299736;ENST00000631687;ENST00000476243;ENST00000582062;ENST00000472570;ENST00000482983;ENST00000584214	GO:0000775(chromosome, centromeric region);GO:0000776(kinetochore);GO:0001667(ameboidal-type cell migration);GO:0003674(molecular_function);GO:0005515(protein binding);GO:0005634(nucleus);GO:0005654(nucleoplasm);GO:0005694(chromosome);GO:0005737(cytoplasm);GO:0005819(spindle);GO:0005829(cytosol);GO:0005856(cytoskeleton);GO:0007049(cell cycle);GO:0015630(microtubule cytoskeleton);GO:0016846(carbon…	NA	NA	NA	centromere protein V [Source:HGNC Symbol;Acc:HGNC:29920]	protein_coding;protein_coding_CDS_not_defined;nonsense_mediated_decay;retained_intron	NA	NA	16.6486	17.8069	15.2707	10.2128	13.3294	8.96099	11.7355	15.4922	11.186	6.57504	9.22803	7.557	1.42914	0.51515	1.17182e-06	0.000332612	up	no
ENSG00000104549	SQLE	243096;243097;243100;243095;243099;243098	ENST00000265896;ENST00000521232;ENST00000518604;ENST00000523430;ENST00000520493;ENST00000518931	GO:0004497(monooxygenase activity);GO:0004506(squalene monooxygenase activity);GO:0005515(protein binding);GO:0005783(endoplasmic reticulum);GO:0005789(endoplasmic reticulum membrane);GO:0006629(lipid metabolic process);GO:0008203(cholesterol metabolic process);GO:0010033(response to organic substance);GO:0016020(membrane);GO:0016125(sterol metabolic process);GO:0016126(sterol biosynthetic proces…	00100(Steroid biosynthesis);00100(Steroid biosynthesis)	K00511	EC:1.14.14.17	squalene epoxidase [Source:HGNC Symbol;Acc:HGNC:11279]	protein_coding;retained_intron	DOID:162(cancer)	R-HSA-1655844(Expression of Squalene Monooxygenase (SQLE));R-HSA-191299(Squalene is oxidized to its epoxide);R-HSA-2426151(SREBP1A,2 binds the SQLE promoter)	8.95946	15.0658	10.2323	7.88187	4.33215	6.58478	13.6984	20.448	17.3186	17.6953	17.9021	16.9277	0.511668	-0.96672	1.22844e-06	0.000346848	down	no
ENSG00000174547	MRPL11	49246;49250;49247;49248;49251;49249	ENST00000310999;ENST00000534488;ENST00000430466;ENST00000524576;ENST00000329819;ENST00000528272	GO:0003723(RNA binding);GO:0003735(structural constituent of ribosome);GO:0005515(protein binding);GO:0005739(mitochondrion);GO:0005743(mitochondrial inner membrane);GO:0005761(mitochondrial ribosome);GO:0005762(mitochondrial large ribosomal subunit);GO:0005840(ribosome);GO:0006412(translation);GO:0032543(mitochondrial translation);GO:0070180(large ribosomal subunit rRNA binding);GO:1990904(ribon…	03010(Ribosome);03010(Ribosome)	NA	NA	mitochondrial ribosomal protein L11 [Source:HGNC Symbol;Acc:HGNC:14042]	protein_coding;nonsense_mediated_decay;protein_coding_CDS_not_defined	NA	R-HSA-5389839(39S subunit binds 28S subunit:mRNA:fMet-tRNA);R-HSA-5389842(TUFM hydrolyzes GTP and TUFM:GDP dissociates from 55S ribosome);R-HSA-5389848(TUFM:GTP:aminoacyl-tRNA binds 55S ribosome:mRNA:fMet-tRNA);R-HSA-5389857(Peptide transfer from P-site to A-site (peptide bond formation));R-HSA-5419261(55S ribosome with peptidyl-tRNA in A site binds GFM1:GTP);R-HSA-5419264(MTRF1L (MTRF1a) or ICT1…	25.3764	31.8532	27.2096	22.8202	29.0922	33.0245	23.0826	26.403	22.6498	16.1232	16.4139	22.1768	1.43011	0.516122	1.24432e-06	0.000349492	up	no
ENSG00000176463	SLCO3A1	91931;91928;91930;91933;91937;91940;91929;91942;91939;91934;91936;91935;91932	ENST00000555111;ENST00000318445;ENST00000424469;ENST00000555769;ENST00000555210;ENST00000564072;ENST00000553653;ENST00000566477;ENST00000555513;ENST00000556649;ENST00000555892;ENST00000555549;ENST00000553304	GO:0001934(positive regulation of protein phosphorylation);GO:0005515(protein binding);GO:0005886(plasma membrane);GO:0006811(ion transport);GO:0008514(organic anion transmembrane transporter activity);GO:0009925(basal plasma membrane);GO:0015132(prostaglandin transmembrane transporter activity);GO:0015347(sodium-independent organic anion transmembrane transporter activity);GO:0015732(prostagland…	NA	NA	NA	solute carrier organic anion transporter family member 3A1 [Source:HGNC Symbol;Acc:HGNC:10952]	protein_coding_CDS_not_defined;protein_coding;nonsense_mediated_decay;retained_intron	DOID:162(cancer)	R-HSA-879584(SLCO3A1 isoform 1 has abroad substrate specificity)	0.55606	1.00426	0.958743	2.12618	1.2429	2.06131	0.995973	1.38123	1.95121	2.74833	2.177	3.33525	0.65801	-0.603819	1.27442e-06	0.000355717	down	no
ENSG00000204856	FAM216A	66910;66907;66912;66911;66908;66909	ENST00000377673;ENST00000538285;ENST00000547539;ENST00000546396;ENST00000548869;ENST00000548449	NA	NA	NA	NA	family with sequence similarity 216 member A [Source:HGNC Symbol;Acc:HGNC:30180]	protein_coding;retained_intron;nonsense_mediated_decay	NA	NA	19.5157	20.2616	16.6722	7.28054	15.7366	11.566	15.785	15.4877	9.24261	5.69463	7.40525	8.38783	1.58115	0.660976	1.27975e-06	0.000355717	up	no
ENSG00000115232	ITGA4	152368;152373;152369;152372;152374;152367;152371;152370;152376;152377;152375	ENST00000339307;ENST00000478440;ENST00000397033;ENST00000484404;ENST00000473002;ENST00000476089;ENST00000233573;ENST00000465522;ENST00000476824;ENST00000468948;ENST00000490435	GO:0001968(fibronectin binding);GO:0002387(immune response in gut-associated lymphoid tissue);GO:0002687(positive regulation of leukocyte migration);GO:0003366(cell-matrix adhesion involved in ameboidal cell migration);GO:0003823(antigen binding);GO:0005178(integrin binding);GO:0005515(protein binding);GO:0005886(plasma membrane);GO:0005925(focal adhesion);GO:0007155(cell adhesion);GO:0007159(leu…	04151(PI3K-Akt signaling pathway);04510(Focal adhesion);04512(ECM-receptor interaction);04514(Cell adhesion molecules);04640(Hematopoietic cell lineage);04670(Leukocyte transendothelial migration);04672(Intestinal immune network for IgA production);04810(Regulation of actin cytoskeleton);04820(Cytoskeleton in muscle cells);05135(Yersinia infection);05140(Leishmaniasis);05165(Human papillomavirus …	NA	NA	integrin subunit alpha 4 [Source:HGNC Symbol;Acc:HGNC:6140]	protein_coding;protein_coding_CDS_not_defined;retained_intron	DOID:0060041(autism_spectrum_disorder);DOID:1040(chronic_lymphocytic_leukemia);DOID:10591(pre-eclampsia);DOID:10923(sickle_cell_anemia);DOID:10952(nephritis);DOID:12241(beta_thalassemia);DOID:1240(leukemia);DOID:12849(autistic_disorder);DOID:1749(squamous_cell_carcinoma);DOID:1793(pancreatic_cancer);DOID:1909(melanoma);DOID:225(syndrome);DOID:2377(multiple_sclerosis);DOID:2841(asthma);DOID:305(ca…	R-HSA-198941(VCAM1 binds Integrin alpha4beta1);R-HSA-199032(MADCAM1-1 binds Integrin alpha4beta7);R-HSA-202706(Integrin alpha4beta1 binds JAM2:JAM3);R-HSA-216050(Integrins alpha4beta1, alpha8beta1, alphaVbeta1, alphaVbeta3, alphaVbeta6 bind Fibronectin matrix);R-HSA-265429(THBS1 (Thrombospondin-1) binds Integrin alpha3beta1, alpha4beta1);R-HSA-2752118(SPP1 (osteopontin) binds Integrin alpha4beta1…	7.91131	7.28056	8.33519	7.81395	12.8751	11.0367	13.3081	8.24889	13.6041	11.4313	21.8347	21.0342	0.679005	-0.558506	1.28807e-06	0.000356151	down	no
ENSG00000118308	IRAG2	58859;58865;58858;58856;58868;58872;58864;58867;58874;58862;58861;58860;58855;58851;58863;58853;58866;58857;58871	ENST00000354454;ENST00000549437;ENST00000557489;ENST00000550945;ENST00000555885;ENST00000553398;ENST00000547044;ENST00000557472;ENST00000555194;ENST00000554942;ENST00000548766;ENST00000536173;ENST00000555141;ENST00000636465;ENST00000556887;ENST00000556485;ENST00000554272;ENST00000361433;ENST00000555877	GO:0000922(spindle pole);GO:0002376(immune system process);GO:0005634(nucleus);GO:0005635(nuclear envelope);GO:0005694(chromosome);GO:0005737(cytoplasm);GO:0005783(endoplasmic reticulum);GO:0005789(endoplasmic reticulum membrane);GO:0005813(centrosome);GO:0005856(cytoskeleton);GO:0005886(plasma membrane);GO:0006903(vesicle targeting);GO:0006906(vesicle fusion);GO:0006997(nucleus organization);GO:…	NA	NA	NA	inositol 1,4,5-triphosphate receptor associated 2 [Source:HGNC Symbol;Acc:HGNC:6690]	protein_coding;retained_intron;protein_coding_CDS_not_defined;nonsense_mediated_decay	NA	R-HSA-6798739(Exocytosis of azurophil granule membrane proteins)	3.59943	2.54936	6.50487	6.08458	3.93672	6.3511	8.28712	4.70022	10.0722	7.76074	5.97543	10.4078	0.642616	-0.637972	1.29459e-06	0.000356151	down	no
ENSG00000159023	EPB41	13373;13366;13356;13362;13352;13377;13364;13361;13349;13359;13355;13353;13348;13358;13387;13379;13390;13384;13363;13372;13369;13388;13371;13365;13370;13386;13389;13368;13367;13351	ENST00000645184;ENST00000644780;ENST00000643155;ENST00000649674;ENST00000646800;ENST00000645999;ENST00000648181;ENST00000644600;ENST00000642937;ENST00000646260;ENST00000373800;ENST00000647918;ENST00000647103;ENST00000347529;ENST00000650132;ENST00000642643;ENST00000462032;ENST00000646871;ENST00000643173;ENST00000706361;ENST00000643604;ENST00000649992;ENST00000349460;ENST00000650265;ENST00000373797…	GO:0003779(actin binding);GO:0005198(structural molecule activity);GO:0005200(structural constituent of cytoskeleton);GO:0005515(protein binding);GO:0005516(calmodulin binding);GO:0005545(1-phosphatidylinositol binding);GO:0005634(nucleus);GO:0005737(cytoplasm);GO:0005829(cytosol);GO:0005856(cytoskeleton);GO:0005886(plasma membrane);GO:0005938(cell cortex);GO:0007049(cell cycle);GO:0008092(cytosk…	NA	NA	NA	erythrocyte membrane protein band 4.1 [Source:HGNC Symbol;Acc:HGNC:3377]	protein_coding;nonsense_mediated_decay;retained_intron;protein_coding_CDS_not_defined	DOID:0050589(inflammatory_bowel_disease);DOID:162(cancer);DOID:2373(hereditary_elliptocytosis);DOID:3565(meningioma)	R-HSA-6797553(Protein 4.1 binds CASK);R-HSA-6797568(NRXNs bind CASK:Protein 4.1)	1.549	1.39303	1.79918	2.07133	3.16879	2.2362	2.61051	1.66117	2.78852	3.08392	4.63482	3.46048	0.71902	-0.475896	1.32554e-06	0.000361446	down	no
ENSG00000188389	PDCD1	157484;157485;157486	ENST00000334409;ENST00000418831;ENST00000343705	GO:0001783(B cell apoptotic process);GO:0002250(adaptive immune response);GO:0002376(immune system process);GO:0002644(negative regulation of tolerance induction);GO:0002903(negative regulation of B cell apoptotic process);GO:0005515(protein binding);GO:0005886(plasma membrane);GO:0006915(apoptotic process);GO:0006959(humoral immune response);GO:0009897(external side of plasma membrane);GO:001602…	04514(Cell adhesion molecules);04660(T cell receptor signaling pathway);05235(PD-L1 expression and PD-1 checkpoint pathway in cancer);05235(PD-L1 expression and PD-1 checkpoint pathway in cancer)	NA	NA	programmed cell death 1 [Source:HGNC Symbol;Acc:HGNC:8760]	protein_coding;nonsense_mediated_decay	DOID:0080159(Cryptococcal_meningitis);DOID:0080162(lupus_nephritis);DOID:10322(berylliosis);DOID:10534(stomach_cancer);DOID:10591(pre-eclampsia);DOID:10952(nephritis);DOID:11168(anogenital_venereal_wart);DOID:11695(portal_vein_thrombosis);DOID:1205(allergic_disease);DOID:12549(hepatitis_A);DOID:1273(respiratory_syncytial_virus_infectious_disease);DOID:12930(dilated_cardiomyopathy);DOID:14115(toxi…	R-HSA-388828(PD-1 binds B7DC and B7H1);R-HSA-389758(Dephosphorylation of CD3-zeta by PD-1 bound phosphatases);R-HSA-389759(Interaction of SHP-1 or SHP-2 with phospho PD-1);R-HSA-389762(Phosphorylation of PD-1);R-HSA-9679421(PDCD1 binds PDCD1 inhibitors)	38.9755	43.5424	6.27726	8.85784	20.4418	12.1077	15.3207	17.1528	6.41125	6.84005	13.1395	7.16032	1.77658	0.829103	1.32731e-06	0.000361446	up	no
ENSG00000101361	NOP56	157901;157921;157918;157916;157906;157909;157913;157902;157915;157899;157900;157919;157920;157903;157911;157925;157904;157914;157912;157923;157908	ENST00000329276;ENST00000471023;ENST00000466447;ENST00000492135;ENST00000460258;ENST00000480992;ENST00000467196;ENST00000470143;ENST00000415272;ENST00000651302;ENST00000494697;ENST00000480447;ENST00000490753;ENST00000469588;ENST00000484998;ENST00000467857;ENST00000445139;ENST00000616692;ENST00000612233;ENST00000462630;ENST00000496775	GO:0001650(fibrillar center);GO:0003723(RNA binding);GO:0005515(protein binding);GO:0005634(nucleus);GO:0005654(nucleoplasm);GO:0005730(nucleolus);GO:0005732(sno(s)RNA-containing ribonucleoprotein complex);GO:0005737(cytoplasm);GO:0006364(rRNA processing);GO:0016020(membrane);GO:0030515(snoRNA binding);GO:0031428(box C/D RNP complex);GO:0032040(small-subunit processome);GO:0042254(ribosome biogen…	03008(Ribosome biogenesis in eukaryotes);05017(Spinocerebellar ataxia);05017(Spinocerebellar ataxia)	NA	NA	NOP56 ribonucleoprotein [Source:HGNC Symbol;Acc:HGNC:15911]	protein_coding;protein_coding_CDS_not_defined;nonsense_mediated_decay;retained_intron	DOID:0050983(spinocerebellar_ataxia_type_36)	R-HSA-390470(Association of CCT/TriC with other substrates during biosynthesis (unknown chaperone));R-HSA-6790906(EMG1 of the SSU processome methylates pseudouridine-1248 of 18S rRNA yielding N(1)-methylpseudouridine-1248);R-HSA-6790907(Box C/D snoRNP methylates ribonucleotides in pre-rRNA yielding 2'-O-methylribonucleotides);R-HSA-6791221(30S pre-rRNA is nucleolytically processed at site 1 to yi…	72.7988	72.4368	60.1312	52.7917	60.0049	72.1178	61.4031	63.0995	55.9329	37.9579	46.2823	51.5284	1.32119	0.401835	1.43031e-06	0.000387529	up	no
ENSG00000170873	MTSS1	242979;242997;242980;242981;242989;242988;242986;242990;242993;242994;242996;242985;242995;242984;242992	ENST00000518547;ENST00000472084;ENST00000378017;ENST00000520771;ENST00000520094;ENST00000523179;ENST00000524090;ENST00000522722;ENST00000522162;ENST00000529463;ENST00000524243;ENST00000523587;ENST00000519671;ENST00000431961;ENST00000519226	GO:0001726(ruffle);GO:0003779(actin binding);GO:0003785(actin monomer binding);GO:0005102(signaling receptor binding);GO:0005515(protein binding);GO:0005543(phospholipid binding);GO:0005737(cytoplasm);GO:0005856(cytoskeleton);GO:0007009(plasma membrane organization);GO:0007155(cell adhesion);GO:0007169(transmembrane receptor protein tyrosine kinase signaling pathway);GO:0015629(actin cytoskeleton…	NA	NA	NA	MTSS I-BAR domain containing 1 [Source:HGNC Symbol;Acc:HGNC:20443]	protein_coding;retained_intron;protein_coding_CDS_not_defined	DOID:0060060(non-Hodgkin_lymphoma);DOID:162(cancer);DOID:684(hepatocellular_carcinoma)	NA	0.713085	0.827667	0.623657	0.926768	0.948001	1.19376	1.09073	1.86864	1.27068	1.77743	1.21703	1.86275	0.615931	-0.69916	1.45283e-06	0.00039165	down	no
ENSG00000171314	PGAM1	38254;38255;38256	ENST00000334828;ENST00000473929;ENST00000467867	GO:0003824(catalytic activity);GO:0004082(bisphosphoglycerate mutase activity);GO:0004619(phosphoglycerate mutase activity);GO:0005515(protein binding);GO:0005576(extracellular region);GO:0005737(cytoplasm);GO:0005829(cytosol);GO:0006094(gluconeogenesis);GO:0006096(glycolytic process);GO:0006110(regulation of glycolytic process);GO:0016020(membrane);GO:0016787(hydrolase activity);GO:0016853(isome…	00010(Glycolysis / Gluconeogenesis);00260(Glycine, serine and threonine metabolism);04922(Glucagon signaling pathway);05230(Central carbon metabolism in cancer);05230(Central carbon metabolism in cancer)	K01834	EC:5.4.2.11	phosphoglycerate mutase 1 [Source:HGNC Symbol;Acc:HGNC:8888]	protein_coding;protein_coding_CDS_not_defined	DOID:162(cancer);DOID:2355(anemia);DOID:5419(schizophrenia)	R-HSA-6798748(Exocytosis of secretory granule lumen proteins);R-HSA-6800434(Exocytosis of ficolin-rich granule lumen proteins);R-HSA-71445(PGAM dimers (PGAM1,2) isomerise 2PG to 3PG);R-HSA-71654(3-Phospho-D-glycerate <=> 2-Phospho-D-glycerate)	457.711	502.374	324.604	223.913	197.409	277.958	351.203	335.765	230.141	194.084	169.289	187.475	1.41151	0.497244	1.48211e-06	0.000397547	up	no
ENSG00000246273	SBF2-AS1	43223;43227;43225;43228;43229;43230;43226;43231	ENST00000663578;ENST00000650092;ENST00000527406;ENST00000658574;ENST00000664105;ENST00000525636;ENST00000499953;ENST00000702946	NA	NA	NA	NA	SBF2 antisense RNA 1 [Source:HGNC Symbol;Acc:HGNC:27438]	lncRNA	NA	NA	1.49568	1.50154	1.45214	1.05623	1.60384	1.10028	0.969245	0.982733	1.15419	0.786736	0.950402	0.71622	1.56596	0.647045	1.52039e-06	0.000405784	up	no
ENSG00000105851	PIK3CG	231032;231036;231033;231035;231034	ENST00000440650;ENST00000466738;ENST00000496166;ENST00000359195;ENST00000473541	GO:0000166(nucleotide binding);GO:0001525(angiogenesis);GO:0001819(positive regulation of cytokine production);GO:0001932(regulation of protein phosphorylation);GO:0002250(adaptive immune response);GO:0002376(immune system process);GO:0002407(dendritic cell chemotaxis);GO:0002675(positive regulation of acute inflammatory response);GO:0002679(respiratory burst involved in defense response);GO:0003…	00562(Inositol phosphate metabolism);04022(cGMP-PKG signaling pathway);04062(Chemokine signaling pathway);04072(Phospholipase D signaling pathway);04151(PI3K-Akt signaling pathway);04261(Adrenergic signaling in cardiomyocytes);04371(Apelin signaling pathway);04611(Platelet activation);04725(Cholinergic synapse);04921(Oxytocin signaling pathway);05132(Salmonella infection);05145(Toxoplasmosis);051…	K21289	EC:2.7.1.153	phosphatidylinositol-4,5-bisphosphate 3-kinase catalytic subunit gamma [Source:HGNC Symbol;Acc:HGNC:8978]	protein_coding;protein_coding_CDS_not_defined	DOID:0050211(swine_influenza);DOID:10283(prostate_cancer);DOID:1040(chronic_lymphocytic_leukemia);DOID:104(bacterial_infectious_disease);DOID:1115(sarcoma);DOID:1116(pertussis);DOID:1240(leukemia);DOID:12849(autistic_disorder);DOID:162(cancer);DOID:1749(squamous_cell_carcinoma);DOID:1909(melanoma);DOID:219(colon_cancer);DOID:2841(asthma);DOID:3070(high_grade_glioma);DOID:3371(chondrosarcoma);DOID…	R-HSA-1676048(PI(4,5)P2 is phosphorylated to PI(3,4,5)P3 by PIK3C[1] at the plasma membrane);R-HSA-1676109(PI4P is phosphorylated to PI(3,4)P2 by PI3K3C[2] at the plasma membrane);R-HSA-392295(Gbeta:gamma recruits PI3K gamma);R-HSA-392300(G beta:gamma activated PI3Kgamma converts PIP2 to PIP3);R-HSA-437118(GPVI stimulates PI3K beta, gamma);R-HSA-437162(PI3K alpha, beta, gamma convert PIP2 to PIP3…	3.53429	3.8336	5.84084	10.95	2.73076	5.47536	6.40866	6.57459	9.58113	13.5462	6.53196	8.6876	0.627754	-0.671728	1.59973e-06	0.000424847	down	no
ENSG00000145386	CCNA2	195193	ENST00000274026	GO:0000082(G1/S transition of mitotic cell cycle);GO:0000086(G2/M transition of mitotic cell cycle);GO:0000307(cyclin-dependent protein kinase holoenzyme complex);GO:0001939(female pronucleus);GO:0001940(male pronucleus);GO:0005515(protein binding);GO:0005634(nucleus);GO:0005654(nucleoplasm);GO:0005737(cytoplasm);GO:0005829(cytosol);GO:0006275(regulation of DNA replication);GO:0006351(DNA-templat…	04110(Cell cycle);04152(AMPK signaling pathway);04218(Cellular senescence);04914(Progesterone-mediated oocyte maturation);05161(Hepatitis B);05165(Human papillomavirus infection);05166(Human T-cell leukemia virus 1 infection);05169(Epstein-Barr virus infection);05200(Pathways in cancer);05202(Transcriptional misregulation in cancer);05203(Viral carcinogenesis);05221(Acute myeloid leukemia)	NA	NA	cyclin A2 [Source:HGNC Symbol;Acc:HGNC:1578]	protein_coding	DOID:1037(lymphoid_leukemia);DOID:10534(stomach_cancer);DOID:1240(leukemia);DOID:162(cancer);DOID:1749(squamous_cell_carcinoma);DOID:200(benign_giant_cell_tumor);DOID:297(pleomorphic_adenoma_carcinoma);DOID:3308(embryonal_carcinoma);DOID:3459(breast_carcinoma);DOID:452(pleomorphic_adenoma);DOID:4914(esophagus_adenocarcinoma);DOID:5078(ganglioglioma);DOID:5082(liver_cirrhosis);DOID:5844(myocardial…	R-HSA-1363303(p130 (RBL2) in complex with E2F4/5:DP1/2 binds to cyclin E/A:CDK2);R-HSA-1363306(p130 (RBL2) binds Cyclin E/A:CDK2);R-HSA-1363311(p107 (RBL1) in complex with E2F4:DP1/2 binds to cyclin E/A:CDK2);R-HSA-1363314(p107 (RBL1) binds CyclinE/A:CDK2);R-HSA-163096(Recruitment of Telomerase RNP to the Telomeric Chromosome End);R-HSA-170084(Formation of Cyclin A:Cdc2 complexes);R-HSA-170087(CA…	33.9244	38.0382	45.6466	20.7642	11.7732	35.1457	22.0785	23.2523	33.265	11.3402	11.8524	22.1219	1.5633	0.644599	1.61567e-06	0.000426965	up	no
ENSG00000120949	TNFRSF8	11185;11191;11186	ENST00000263932;ENST00000413146;ENST00000417814	GO:0004888(transmembrane signaling receptor activity);GO:0005515(protein binding);GO:0005654(nucleoplasm);GO:0005737(cytoplasm);GO:0005886(plasma membrane);GO:0007165(signal transduction);GO:0008285(negative regulation of cell population proliferation);GO:0016020(membrane);GO:0032759(positive regulation of TRAIL production);GO:0032760(positive regulation of tumor necrosis factor production);GO:00…	04060(Cytokine-cytokine receptor interaction);04060(Cytokine-cytokine receptor interaction)	NA	NA	TNF receptor superfamily member 8 [Source:HGNC Symbol;Acc:HGNC:11923]	protein_coding	DOID:10526(conjunctival_pterygium);DOID:10591(pre-eclampsia);DOID:11400(pyelonephritis);DOID:1205(allergic_disease);DOID:12177(common_variable_immunodeficiency);DOID:1240(leukemia);DOID:12603(acute_leukemia);DOID:1564(fungal_infectious_disease);DOID:162(cancer);DOID:1883(hepatitis_C);DOID:2237(hepatitis);DOID:225(syndrome);DOID:5082(liver_cirrhosis);DOID:552(pneumonia);DOID:612(primary_immunodefi…	R-HSA-8856189(TNFSF8 binds TNFRSF8)	2.59634	4.3576	2.70422	2.92593	1.25903	5.55239	1.96993	3.23675	1.48641	2.14645	0.684663	3.61753	1.60799	0.685259	1.64576e-06	0.000432785	up	no
ENSG00000164300	SERINC5	203136;203137;203134;203133;203138;203132	ENST00000507668;ENST00000502747;ENST00000632581;ENST00000512972;ENST00000513907;ENST00000509193	GO:0002376(immune system process);GO:0005737(cytoplasm);GO:0005794(Golgi apparatus);GO:0005813(centrosome);GO:0005829(cytosol);GO:0005886(plasma membrane);GO:0006564(L-serine biosynthetic process);GO:0006629(lipid metabolic process);GO:0006658(phosphatidylserine metabolic process);GO:0008654(phospholipid biosynthetic process);GO:0009597(detection of virus);GO:0015194(L-serine transmembrane transp…	03250(Viral life cycle - HIV-1);03250(Viral life cycle - HIV-1)	NA	NA	serine incorporator 5 [Source:HGNC Symbol;Acc:HGNC:18825]	protein_coding;retained_intron;nonsense_mediated_decay;protein_coding_CDS_not_defined	NA	R-HSA-8932980(SERINC3,5,(1,2,4) transport L-Ser from cytosol to plasma membrane)	6.91377	4.11519	4.14494	3.58489	8.97697	5.45926	9.66224	5.44764	7.22535	4.59663	10.8626	8.2133	0.759206	-0.397436	1.66405e-06	0.000435462	down	no
ENSG00000235304	LINC01281	1602;1603;1604	ENST00000448597;ENST00000429281;ENST00000655040	NA	NA	NA	NA	long intergenic non-protein coding RNA 1281 [Source:HGNC Symbol;Acc:HGNC:50337]	lncRNA	NA	NA	2.88627	3.38342	0.615256	2.4162	1.65348	0.885915	1.44213	2.39962	0.209603	1.21619	0.841651	0.534873	2.02088	1.01498	1.68047e-06	0.000437625	up	yes
ENSG00000196352	CD55	28635;28624;28614;28629;28618;28626;28617;28628;28634;28616;28622;28632;28625;28623;28633;28631;28627;28630;28620;28615;28636;28619;28621	ENST00000695831;ENST00000695829;ENST00000695822;ENST00000695830;ENST00000695826;ENST00000314754;ENST00000695825;ENST00000343420;ENST00000635614;ENST00000695824;ENST00000391921;ENST00000476590;ENST00000367064;ENST00000645323;ENST00000618707;ENST00000465534;ENST00000644836;ENST00000488171;ENST00000695827;ENST00000695823;ENST00000634386;ENST00000367063;ENST00000695828	GO:0000139(Golgi membrane);GO:0001618(virus receptor activity);GO:0002376(immune system process);GO:0002726(positive regulation of T cell cytokine production);GO:0005515(protein binding);GO:0005576(extracellular region);GO:0005886(plasma membrane);GO:0006958(complement activation, classical pathway);GO:0007204(positive regulation of cytosolic calcium ion concentration);GO:0008289(lipid binding);G…	04610(Complement and coagulation cascades);04640(Hematopoietic cell lineage);05416(Viral myocarditis);05416(Viral myocarditis)	NA	NA	CD55 molecule (Cromer blood group) [Source:HGNC Symbol;Acc:HGNC:2665]	retained_intron;protein_coding_CDS_not_defined;protein_coding;nonsense_mediated_decay	DOID:10283(prostate_cancer);DOID:10611(protein-losing_enteropathy);DOID:1168(familial_hyperlipidemia);DOID:12449(aplastic_anemia);DOID:1612(breast_cancer);DOID:162(cancer);DOID:1996(rectum_adenocarcinoma);DOID:2355(anemia);DOID:2870(endometrial_adenocarcinoma);DOID:3459(breast_carcinoma);DOID:3905(lung_carcinoma);DOID:4362(cervical_cancer);DOID:576(proteinuria);DOID:582(hemoglobinuria);DOID:583(h…	R-HSA-6798743(Exocytosis of secretory granule membrane proteins);R-HSA-6800426(Exocytosis of ficolin-rich granule membrane proteins);R-HSA-6807875(ARFGAP, cargo, v-SNAREs and p24 proteins bind nascent COPI complex);R-HSA-6807877(ARFGAPs stimulate ARF GTPase activity);R-HSA-6809003(ERGIC-to-Golgi vesicles bind dynein:dynactin );R-HSA-6809006(Vesicle is tethered through binding GOLGA2:GORASP1, GOLG…	17.6959	13.6405	14.2134	12.0856	15.2754	13.6941	24.6547	19.7955	23.1949	15.4215	22.6088	17.1705	0.754954	-0.40554	1.77897e-06	0.000459677	down	no
ENSG00000165929	TC2N	81324;81318;81321;81319;81320;81322;81323	ENST00000555302;ENST00000435962;ENST00000556018;ENST00000340892;ENST00000360594;ENST00000556590;ENST00000554424	GO:0003674(molecular_function);GO:0005575(cellular_component);GO:0005634(nucleus);GO:0005634(nucleus)	NA	NA	NA	tandem C2 domains, nuclear [Source:HGNC Symbol;Acc:HGNC:19859]	protein_coding_CDS_not_defined;protein_coding;retained_intron	NA	NA	3.88355	3.29608	7.22686	4.67683	4.79326	6.17105	8.39942	5.68566	9.46022	7.51508	9.21317	9.16426	0.634042	-0.65735	1.78229e-06	0.000459677	down	no
ENSG00000178764	ZHX2	242789;242792	ENST00000314393;ENST00000534247	GO:0000122(negative regulation of transcription by RNA polymerase II);GO:0000785(chromatin);GO:0000981(DNA-binding transcription factor activity, RNA polymerase II-specific);GO:0003677(DNA binding);GO:0005515(protein binding);GO:0005634(nucleus);GO:0005654(nucleoplasm);GO:0005829(cytosol);GO:0006357(regulation of transcription by RNA polymerase II);GO:0006402(mRNA catabolic process);GO:0007399(ne…	NA	NA	NA	zinc fingers and homeoboxes 2 [Source:HGNC Symbol;Acc:HGNC:18513]	protein_coding	DOID:162(cancer);DOID:684(hepatocellular_carcinoma)	NA	4.97279	3.24119	4.6118	5.57602	4.62141	6.3146	6.1562	5.39677	7.07311	8.96018	7.61497	9.68043	0.695518	-0.52384	1.79312e-06	0.000460256	down	no
ENSG00000163961	RNF168	187952;187953	ENST00000318037;ENST00000437070	GO:0000151(ubiquitin ligase complex);GO:0003682(chromatin binding);GO:0004842(ubiquitin-protein transferase activity);GO:0005515(protein binding);GO:0005634(nucleus);GO:0005654(nucleoplasm);GO:0005829(cytosol);GO:0006281(DNA repair);GO:0006302(double-strand break repair);GO:0006303(double-strand break repair via nonhomologous end joining);GO:0006325(chromatin organization);GO:0006511(ubiquitin-de…	NA	K20779	EC:2.3.2.31	ring finger protein 168 [Source:HGNC Symbol;Acc:HGNC:26661]	protein_coding;nonsense_mediated_decay	DOID:0090113(RIDDLE_syndrome)	R-HSA-4551661(PIAS4 SUMOylates RNF168 with SUMO1);R-HSA-5682858(RNF8 and RNF168 ubiquitinate H2AFX);R-HSA-5682863(RNF168 binds DNA DSBs);R-HSA-5683077(RNF8 and RNF168 ubiquitinate KDM4A,B);R-HSA-5683384(UIMC1 and FAM175A bind DNA DSBs);R-HSA-5683385(Formation of BRCA1-A complex at DNA DSBs);R-HSA-5683405(PPP5C dephosphorylates TP53BP1);R-HSA-5683425(ATM phosphorylates TP53BP1 at DNA DSBs);R-HSA-5…	5.80072	7.17483	6.59184	6.95043	7.77548	8.42636	9.0048	9.61826	11.7227	9.98385	10.4555	10.4158	0.739343	-0.435683	1.81354e-06	0.000463281	down	no
ENSG00000164466	SFXN1	209428;209434;209439;209433;209431;209430;209432;209438;209437;209429;209435	ENST00000321442;ENST00000513725;ENST00000421887;ENST00000507823;ENST00000515791;ENST00000507395;ENST00000502393;ENST00000515736;ENST00000502865;ENST00000508290;ENST00000506963	GO:0005515(protein binding);GO:0005739(mitochondrion);GO:0005743(mitochondrial inner membrane);GO:0006730(one-carbon metabolic process);GO:0006811(ion transport);GO:0006826(iron ion transport);GO:0006865(amino acid transport);GO:0015075(ion transmembrane transporter activity);GO:0015180(L-alanine transmembrane transporter activity);GO:0015194(L-serine transmembrane transporter activity);GO:001580…	NA	NA	NA	sideroflexin 1 [Source:HGNC Symbol;Acc:HGNC:16085]	protein_coding;retained_intron;nonsense_mediated_decay;protein_coding_CDS_not_defined	NA	NA	76.0863	58.0471	42.9179	37.2299	54.2331	38.1829	53.8677	48.8486	37.8986	32.0802	43.1248	32.6688	1.29297	0.370685	1.94225e-06	0.000493809	up	no
ENSG00000138363	ATIC	154500;154512;154501;154504;154506;154503;154507;154510;154511;154509;154502;154508;154499	ENST00000488712;ENST00000478734;ENST00000236959;ENST00000427397;ENST00000446622;ENST00000435675;ENST00000426233;ENST00000459796;ENST00000442048;ENST00000467388;ENST00000443953;ENST00000479093;ENST00000444305	GO:0003360(brainstem development);GO:0003824(catalytic activity);GO:0003937(IMP cyclohydrolase activity);GO:0004643(phosphoribosylaminoimidazolecarboxamide formyltransferase activity);GO:0005737(cytoplasm);GO:0005829(cytosol);GO:0005886(plasma membrane);GO:0006139(nucleobase-containing compound metabolic process);GO:0006164(purine nucleotide biosynthetic process);GO:0006177(GMP biosynthetic proce…	00230(Purine metabolism);00670(One carbon pool by folate);00670(One carbon pool by folate)	NA	NA	5-aminoimidazole-4-carboxamide ribonucleotide formyltransferase/IMP cyclohydrolase [Source:HGNC Symbol;Acc:HGNC:794]	retained_intron;protein_coding;nonsense_mediated_decay;protein_coding_CDS_not_defined	DOID:653(purine-pyrimidine_metabolic_disorder);DOID:7148(rheumatoid_arthritis);DOID:848(arthritis)	R-HSA-73797(FAICAR => IMP + H2O);R-HSA-73798(AICAR + 10-Formyl-THF => FAICAR + THF);R-HSA-9700179(Ligand-independent dimerization of ALK fusions);R-HSA-9700181(Autophosphorylation of ALK fusions);R-HSA-9700190(ALK mutants bind SHC);R-HSA-9700193(ALK mutants phosphorylate SHC1);R-HSA-9710914(ALK fusions bind GRB2);R-HSA-9710917(ALK fusion proteins bind PLCG1);R-HSA-9712086(ALK fusions phosphorylat…	57.0319	61	45.9872	32.9913	42.4984	54.7982	44.2876	45.5537	41.9585	27.6722	34.2935	33.6648	1.36771	0.451766	1.95522e-06	0.000494762	up	no
ENSG00000253651	SOD1P3	243147	ENST00000518682	NA	NA	NA	NA	superoxide dismutase 1 pseudogene 3 [Source:HGNC Symbol;Acc:HGNC:45136]	processed_pseudogene	NA	NA	0.517633	1.22445	0.408339	1.03131	0.62007	0.464811	1.90538	3.33107	4.31674	2.12597	4.17113	2.5515	0.253554	-1.97963	2.00619e-06	0.000505278	down	yes
ENSG00000183943	PRKX	244;247;248;246	ENST00000262848;ENST00000496648;ENST00000425240;ENST00000462736	GO:0000166(nucleotide binding);GO:0001525(angiogenesis);GO:0001935(endothelial cell proliferation);GO:0004672(protein kinase activity);GO:0004674(protein serine/threonine kinase activity);GO:0004691(cAMP-dependent protein kinase activity);GO:0005515(protein binding);GO:0005524(ATP binding);GO:0005634(nucleus);GO:0005654(nucleoplasm);GO:0005737(cytoplasm);GO:0006468(protein phosphorylation);GO:000…	NA	K19584	EC:2.7.11.11	protein kinase cAMP-dependent X-linked catalytic subunit [Source:HGNC Symbol;Acc:HGNC:9441]	protein_coding;protein_coding_CDS_not_defined	DOID:557(kidney_disease)	R-HSA-111919(PKA phosphorylates CREB1)	9.84024	7.7841	6.34603	7.63881	7.98414	12.6805	12.4744	10.4393	10.626	11.7663	9.68922	17.2131	0.764673	-0.387085	2.08069e-06	0.00051953	down	no
ENSG00000133028	SCO1	107115;107114;107118;107117;107116	ENST00000577335;ENST00000255390;ENST00000579396;ENST00000582053;ENST00000577427	GO:0005507(copper ion binding);GO:0005515(protein binding);GO:0005739(mitochondrion);GO:0005743(mitochondrial inner membrane);GO:0006878(cellular copper ion homeostasis);GO:0008535(respiratory chain complex IV assembly);GO:0016020(membrane);GO:0016531(copper chaperone activity);GO:0030016(myofibril);GO:0033617(mitochondrial cytochrome c oxidase assembly);GO:0046872(metal ion binding);GO:0046872(m…	NA	NA	NA	synthesis of cytochrome C oxidase 1 [Source:HGNC Symbol;Acc:HGNC:10603]	nonsense_mediated_decay;protein_coding;retained_intron;protein_coding_CDS_not_defined	DOID:0050700(cardiomyopathy);DOID:11984(hypertrophic_cardiomyopathy);DOID:1289(neurodegenerative_disease);DOID:3762(cytochrome-c_oxidase_deficiency_disease);DOID:409(liver_disease);DOID:8466(retinal_degeneration)	R-HSA-9865449(Metallochaperone inserts Cu2+ into MT-CO1);R-HSA-9865579(MT-CO1 and MT-CO2 complexes associate, installing heme moieties);R-HSA-9865630(Metallochaperone inserts 2Cu2+ into MT-CO2)	5.60187	5.57316	4.41512	3.65927	4.12751	4.1249	4.38699	4.29078	3.92483	3.25194	3.00866	3.46882	1.3051	0.384159	2.08226e-06	0.00051953	up	no
ENSG00000177721	ANXA2R	200950;200949	ENST00000616064;ENST00000314890	GO:0005515(protein binding);GO:0038023(signaling receptor activity);GO:0038023(signaling receptor activity)	NA	NA	NA	annexin A2 receptor [Source:HGNC Symbol;Acc:HGNC:33463]	protein_coding	DOID:162(cancer)	NA	13.9814	4.66033	8.33639	6.26785	12.5709	10.3985	16.9845	6.9218	14.1691	9.18669	20.6409	18.6236	0.691517	-0.532163	2.09183e-06	0.00051953	down	no
ENSG00000198042	MAK16	237573;237574;237572;237571;237575	ENST00000360128;ENST00000518389;ENST00000520763;ENST00000517567;ENST00000519089	GO:0000460(maturation of 5.8S rRNA);GO:0000470(maturation of LSU-rRNA);GO:0003723(RNA binding);GO:0005515(protein binding);GO:0005634(nucleus);GO:0005730(nucleolus);GO:0030687(preribosome, large subunit precursor);GO:0043231(intracellular membrane-bounded organelle);GO:0043231(intracellular membrane-bounded organelle)	NA	NA	NA	MAK16 homolog [Source:HGNC Symbol;Acc:HGNC:13703]	protein_coding;nonsense_mediated_decay;retained_intron	NA	NA	16.4019	13.669	10.1402	7.54714	11.4802	11.4513	11.5603	11.3955	9.39593	6.44749	8.68397	8.97752	1.31826	0.398634	2.12251e-06	0.000524719	up	no
ENSG00000053372	MRTO4	11871;11872;11873	ENST00000330263;ENST00000493700;ENST00000479559	GO:0000027(ribosomal large subunit assembly);GO:0000956(nuclear-transcribed mRNA catabolic process);GO:0003723(RNA binding);GO:0005515(protein binding);GO:0005634(nucleus);GO:0005730(nucleolus);GO:0005737(cytoplasm);GO:0006364(rRNA processing);GO:0030687(preribosome, large subunit precursor);GO:0042254(ribosome biogenesis);GO:0042273(ribosomal large subunit biogenesis);GO:0042273(ribosomal large …	NA	NA	NA	MRT4 homolog, ribosome maturation factor [Source:HGNC Symbol;Acc:HGNC:18477]	protein_coding;protein_coding_CDS_not_defined	NA	NA	44.4716	47.6047	30.5187	22.6624	33.3539	34.6006	32.7381	40.2438	21.8001	20.1152	22.6387	19.32	1.45827	0.544254	2.1346e-06	0.000525287	up	no
ENSG00000143977	SNRPG	144415;144416;144418;144423;144417;144422;144419;144420;144421	ENST00000272348;ENST00000429728;ENST00000438261;ENST00000488400;ENST00000482975;ENST00000480370;ENST00000449935;ENST00000413456;ENST00000454893	GO:0000245(spliceosomal complex assembly);GO:0000387(spliceosomal snRNP assembly);GO:0000398(mRNA splicing, via spliceosome);GO:0003723(RNA binding);GO:0005515(protein binding);GO:0005634(nucleus);GO:0005654(nucleoplasm);GO:0005681(spliceosomal complex);GO:0005682(U5 snRNP);GO:0005683(U7 snRNP);GO:0005684(U2-type spliceosomal complex);GO:0005685(U1 snRNP);GO:0005686(U2 snRNP);GO:0005687(U4 snRNP)…	03040(Spliceosome);03040(Spliceosome)	NA	NA	small nuclear ribonucleoprotein polypeptide G [Source:HGNC Symbol;Acc:HGNC:11163]	protein_coding;protein_coding_CDS_not_defined;retained_intron	DOID:9261(nasopharynx_carcinoma)	R-HSA-111437(Cleavage of the 3'-end of the Histone Pre-mRNA);R-HSA-111438(Recruitment of U7 snRNP:ZFP100 complex to the Histone Pre-mRNA);R-HSA-191763(snRNP:Snurportin complex formation);R-HSA-191784(snRNA Cap hypermethylation);R-HSA-191786(snRNP complex assembly);R-HSA-191790(Loading and methylation of Sm proteins onto SMN Complexes);R-HSA-191830(snRNP nuclear import and release);R-HSA-75079(For…	100.521	111.331	105.5	68.4492	74.1981	81.3312	81.9279	101.458	68.0718	50.2363	45.2487	62.619	1.43422	0.520262	2.15434e-06	0.000527725	up	no
ENSG00000182774	RPS17	90836;90828;90827;90834;90837;90835;90831;90830;90829	ENST00000560229;ENST00000561157;ENST00000647841;ENST00000560639;ENST00000559273;ENST00000559776;ENST00000560612;ENST00000561068;ENST00000558397	GO:0002181(cytoplasmic translation);GO:0003723(RNA binding);GO:0003735(structural constituent of ribosome);GO:0005634(nucleus);GO:0005654(nucleoplasm);GO:0005730(nucleolus);GO:0005737(cytoplasm);GO:0005829(cytosol);GO:0005840(ribosome);GO:0005925(focal adhesion);GO:0006364(rRNA processing);GO:0006412(translation);GO:0006413(translational initiation);GO:0016020(membrane);GO:0022626(cytosolic ribos…	03010(Ribosome);05171(Coronavirus disease - COVID-19);05171(Coronavirus disease - COVID-19)	NA	NA	ribosomal protein S17 [Source:HGNC Symbol;Acc:HGNC:10397]	retained_intron;protein_coding;nonsense_mediated_decay;non_stop_decay	DOID:0060036(intrinsic_cardiomyopathy);DOID:0111890(Diamond-Blackfan_anemia_4);DOID:1339(Diamond-Blackfan_anemia);DOID:2355(anemia)	R-HSA-141671(Polypeptide release from the eRF3-GDP:eRF1:mRNA:80S Ribosome complex);R-HSA-141673(GTP Hydrolysis by eRF3 bound to the eRF1:mRNA:polypeptide:80S Ribosome complex);R-HSA-141691(GTP bound eRF3:eRF1 complex binds the peptidyl tRNA:mRNA:80S Ribosome complex);R-HSA-156808(Formation of translation initiation complexes yielding circularized Ceruloplasmin mRNA in a 'closed-loop' conformation…	42.7694	56.1627	37.7544	27.8714	63.0095	40.3198	32.1275	42.9651	23.1161	19.0604	18.6714	31.0358	1.71751	0.780315	2.21535e-06	0.000540202	up	no
ENSG00000196139	AKR1C3	32245;32246;32244;32247;32242;32248;32240;32237	ENST00000380554;ENST00000605322;ENST00000480697;ENST00000603312;ENST00000605149;ENST00000603484;ENST00000602997;ENST00000605781	GO:0001523(retinoid metabolic process);GO:0001758(retinal dehydrogenase activity);GO:0004032(alditol:NADP+ 1-oxidoreductase activity);GO:0004033(aldo-keto reductase (NADP) activity);GO:0004303(estradiol 17-beta-dehydrogenase activity);GO:0004745(NAD-retinol dehydrogenase activity);GO:0005634(nucleus);GO:0005737(cytoplasm);GO:0005829(cytosol);GO:0006629(lipid metabolic process);GO:0006693(prostagl…	00140(Steroid hormone biosynthesis);00590(Arachidonic acid metabolism);00790(Folate biosynthesis);04913(Ovarian steroidogenesis);05208(Chemical carcinogenesis - reactive oxygen species);05208(Chemical carcinogenesis - reactive oxygen species)	K04119	EC:1.1.1.188;EC:1.1.1.213;EC:1.1.1.357;EC:1.1.1.51	aldo-keto reductase family 1 member C3 [Source:HGNC Symbol;Acc:HGNC:386]	protein_coding;retained_intron;protein_coding_CDS_not_defined	DOID:0060074(ductal_carcinoma_in_situ);DOID:0080630(B-lymphoblastic_leukemia/lymphoma);DOID:0080909(castration-resistant_prostate_carcinoma);DOID:10283(prostate_cancer);DOID:10286(prostate_carcinoma);DOID:10591(pre-eclampsia);DOID:11612(polycystic_ovary_syndrome);DOID:1240(leukemia);DOID:162(cancer);DOID:1749(squamous_cell_carcinoma);DOID:225(syndrome);DOID:4450(renal_cell_carcinoma);DOID:4674(an…	R-HSA-192036(5Beta-cholesten-7alpha, 12alpha-diol-3-one is reduced to 5beta-cholestan-3alpha, 7alpha, 12alpha-triol);R-HSA-192160(5beta-cholestan-7alpha-ol-3-one is reduced to 5beta-cholestan-3alpha, 7alpha-diol);R-HSA-193758(5beta-cholestan-7alpha,24(S)-diol-3-one is reduced to 5beta-cholestan-3alpha,7alpha,24(S)-triol);R-HSA-193781(5Beta-cholestan-7alpha,12alpha,24(S)-triol-3-one is reduced to …	0.107557	0.267291	0.174695	13.9457	0.906521	0.510495	0.384117	0.469278	0.337467	19.5843	1.74542	1.05602	0.54553	-0.874268	2.27126e-06	0.0005501	down	no
ENSG00000113013	HSPA9	206524;206522;206526;206520;206517;206518;206531;206523;206513;206529;206525;206514;206515;206537;206532;206519;206521;206535;206533	ENST00000677064;ENST00000677425;ENST00000649692;ENST00000677988;ENST00000678794;ENST00000297185;ENST00000507115;ENST00000678300;ENST00000677066;ENST00000524109;ENST00000677693;ENST00000678051;ENST00000678384;ENST00000506477;ENST00000507097;ENST00000677527;ENST00000649578;ENST00000508003;ENST00000504902	GO:0000166(nucleotide binding);GO:0001401(SAM complex);GO:0003723(RNA binding);GO:0005515(protein binding);GO:0005524(ATP binding);GO:0005634(nucleus);GO:0005730(nucleolus);GO:0005737(cytoplasm);GO:0005739(mitochondrion);GO:0005743(mitochondrial inner membrane);GO:0005744(TIM23 mitochondrial import inner membrane translocase complex);GO:0005759(mitochondrial matrix);GO:0005925(focal adhesion);GO:…	03018(RNA degradation);05152(Tuberculosis);05152(Tuberculosis)	NA	NA	heat shock protein family A (Hsp70) member 9 [Source:HGNC Symbol;Acc:HGNC:5244]	protein_coding;retained_intron;nonsense_mediated_decay	DOID:0060335(autosomal_dominant_sideroblastic_anemia_4);DOID:0080855(Parkinsonism);DOID:10652(Alzheimer's_disease);DOID:14330(Parkinson's_disease);DOID:162(cancer);DOID:2316(brain_ischemia);DOID:3459(breast_carcinoma);DOID:4766(embryoma);DOID:684(hepatocellular_carcinoma);DOID:7148(rheumatoid_arthritis);DOID:769(neuroblastoma)	R-HSA-1268022(TOMM40 complex translocates proteins from the cytosol to the mitochondrial intermembrane space);R-HSA-1299475(TIMM23 PAM translocates proteins from the mitochondrial intermembrane space to the mitochondrial matrix);R-HSA-1299476(MPP cleaves targeting peptide (presequence) of inner membrane precursors);R-HSA-1299478(MPP cleaves targeting peptide (presequence) of matrix precursors);R-…	77.7141	73.0941	53.6268	46.9157	48.6889	64.3049	58.5311	53.2881	47.9444	41.2955	41.4939	44.3082	1.3358	0.417707	2.27901e-06	0.0005501	up	no
ENSG00000130513	GDF15	129448;129447;129450;129445	ENST00000252809;ENST00000595973;ENST00000594925;ENST00000597765	GO:0002023(reduction of food intake in response to dietary excess);GO:0005125(cytokine activity);GO:0005515(protein binding);GO:0005576(extracellular region);GO:0005615(extracellular space);GO:0005634(nucleus);GO:0005737(cytoplasm);GO:0005794(Golgi apparatus);GO:0007165(signal transduction);GO:0007179(transforming growth factor beta receptor signaling pathway);GO:0007267(cell-cell signaling);GO:0…	04060(Cytokine-cytokine receptor interaction);04060(Cytokine-cytokine receptor interaction)	NA	NA	growth differentiation factor 15 [Source:HGNC Symbol;Acc:HGNC:30142]	protein_coding;protein_coding_CDS_not_defined	DOID:10241(thalassemia);DOID:10283(prostate_cancer);DOID:10591(pre-eclampsia);DOID:10763(hypertension);DOID:10825(essential_hypertension);DOID:114(heart_disease);DOID:162(cancer);DOID:1909(melanoma);DOID:225(syndrome);DOID:2352(hemochromatosis);DOID:2355(anemia);DOID:3393(coronary_artery_disease);DOID:3459(breast_carcinoma);DOID:4001(ovarian_carcinoma);DOID:5844(myocardial_infarction);DOID:6000(c…	NA	0.800413	0.325281	0.742187	1.09772	0.291455	1.68596	1.53647	0.886638	2.89824	1.96709	0.778343	3.00863	0.461826	-1.11458	2.28864e-06	0.0005501	down	yes
ENSG00000288960	ENSG00000288960	146253	ENST00000690386	NA	NA	NA	NA	novel transcript	lncRNA	NA	NA	0.377662	0.730581	2.76679	0.653629	1.3218	4.61423	0.975366	2.69362	5.76629	1.52621	3.05831	6.91811	0.465144	-1.10425	2.29695e-06	0.0005501	down	yes
ENSG00000129465	RIPK3	76263;76260;76262;76261;76266;76264;76265	ENST00000557624;ENST00000216274;ENST00000554569;ENST00000554756;ENST00000557662;ENST00000557253;ENST00000554338	GO:0000166(nucleotide binding);GO:0001914(regulation of T cell mediated cytotoxicity);GO:0002819(regulation of adaptive immune response);GO:0003713(transcription coactivator activity);GO:0004672(protein kinase activity);GO:0004674(protein serine/threonine kinase activity);GO:0005515(protein binding);GO:0005524(ATP binding);GO:0005634(nucleus);GO:0005737(cytoplasm);GO:0005829(cytosol);GO:0006468(p…	04217(Necroptosis);04621(NOD-like receptor signaling pathway);04623(Cytosolic DNA-sensing pathway);04668(TNF signaling pathway);05132(Salmonella infection);05132(Salmonella infection)	K08847	EC:2.7.11.1	receptor interacting serine/threonine kinase 3 [Source:HGNC Symbol;Acc:HGNC:10021]	retained_intron;protein_coding;nonsense_mediated_decay;protein_coding_CDS_not_defined	DOID:0080547(metabolic_dysfunction-associated_steatohepatitis);DOID:11394(adult_respiratory_distress_syndrome)	R-HSA-168910(RIP1 facilitates IKK complex phosphorylation);R-HSA-168921(TRIF:activated TLR3/TLR4 complex recruits RIP1);R-HSA-168930(Viral dsRNA:TLR3:TRIF complex recruits RIP1);R-HSA-1810457(ZBP1(DAI) recruits RIP1 and RIP3);R-HSA-2569057(RIP3 binds TRIF to mediate necroptosis);R-HSA-3295579(TRPs transport extracellular Ca2+ to cytosol);R-HSA-5213462(RIPK3 binds RIPK1);R-HSA-5213464(RIPK1 is pho…	3.79716	3.13996	3.56408	6.82853	4.98553	5.51891	5.28504	4.53206	6.46993	9.08688	8.73548	8.63879	0.69218	-0.53078	2.32266e-06	0.000553783	down	no
ENSG00000163359	COL6A3	156660;156678;156664;156677;156668;156667;156674;156659;156669;156665;156662;156676;156670;156671	ENST00000295550;ENST00000683145;ENST00000491769;ENST00000683155;ENST00000684508;ENST00000493608;ENST00000433762;ENST00000473258;ENST00000468792;ENST00000472056;ENST00000682957;ENST00000491233;ENST00000493475;ENST00000684597	GO:0004867(serine-type endopeptidase inhibitor activity);GO:0005515(protein binding);GO:0005576(extracellular region);GO:0005581(collagen trimer);GO:0005589(collagen type VI trimer);GO:0005615(extracellular space);GO:0005788(endoplasmic reticulum lumen);GO:0007155(cell adhesion);GO:0007517(muscle organ development);GO:0009411(response to UV);GO:0009749(response to glucose);GO:0030020(extracellula…	04151(PI3K-Akt signaling pathway);04510(Focal adhesion);04512(ECM-receptor interaction);04820(Cytoskeleton in muscle cells);04974(Protein digestion and absorption);05165(Human papillomavirus infection);05165(Human papillomavirus infection)	NA	NA	collagen type VI alpha 3 chain [Source:HGNC Symbol;Acc:HGNC:2213]	protein_coding;protein_coding_CDS_not_defined;retained_intron;nonsense_mediated_decay	DOID:0050557(congenital_muscular_dystrophy);DOID:0050558(Ullrich_congenital_muscular_dystrophy);DOID:0090050(dystonia_27);DOID:200(benign_giant_cell_tumor);DOID:9884(muscular_dystrophy)	R-HSA-1564112(Collagen type VI degradation by MMP2,9,11);R-HSA-1614460(Dimerization of procollagen type VI);R-HSA-1614461(Tetramerization of procollagen VI);R-HSA-1650808(Prolyl 4-hydroxylase converts collagen prolines to 4-hydroxyprolines);R-HSA-1980233(Collagen prolyl 3-hydroxylase converts 4-Hyp collagen to 3,4-Hyp collagen);R-HSA-1981104(Procollagen lysyl hydroxylases convert collagen lysines…	0.106	0.260883	0.0411393	0.077988	0.349525	0.0564212	0.027664	0.0635682	0.0154672	0.0453586	0.0436638	0.0456775	3.17414	1.66637	2.40176e-06	0.000570111	up	yes
ENSG00000136982	DSCC1	242699;242701	ENST00000313655;ENST00000521795	GO:0000775(chromosome, centromeric region);GO:0000785(chromatin);GO:0003677(DNA binding);GO:0003689(DNA clamp loader activity);GO:0005515(protein binding);GO:0005634(nucleus);GO:0005654(nucleoplasm);GO:0006260(DNA replication);GO:0006275(regulation of DNA replication);GO:0007049(cell cycle);GO:0007064(mitotic sister chromatid cohesion);GO:0017116(single-stranded DNA helicase activity);GO:0031390(…	NA	NA	NA	DNA replication and sister chromatid cohesion 1 [Source:HGNC Symbol;Acc:HGNC:24453]	protein_coding;retained_intron	NA	R-HSA-174439(Loading of PCNA - Sliding Clamp Formation on the C-strand of the telomere);R-HSA-174447(RFC dissociates after sliding clamp formation on the C-strand of the telomere);R-HSA-174452(RFC binding displaces Pol Alpha on the C-strand of the telomere);R-HSA-9668902(Formation of the CTF18-RFC(7s) complex);R-HSA-9668904(Formation of the CTF18 complex)	11.2432	12.0251	13.0499	6.57997	6.18107	9.12178	6.87233	9.48466	11.1708	5.4987	2.89387	6.62811	1.51295	0.597368	2.52469e-06	0.00059665	up	no
ENSG00000183691	NOG	114361	ENST00000332822	GO:0000122(negative regulation of transcription by RNA polymerase II);GO:0001501(skeletal system development);GO:0001649(osteoblast differentiation);GO:0001655(urogenital system development);GO:0001657(ureteric bud development);GO:0001701(in utero embryonic development);GO:0001706(endoderm formation);GO:0001707(mesoderm formation);GO:0001837(epithelial to mesenchymal transition);GO:0001839(neural…	04350(TGF-beta signaling pathway)	NA	NA	noggin [Source:HGNC Symbol;Acc:HGNC:7866]	protein_coding	DOID:0050788(proximal_symphalangism);DOID:0050789(tarsal-carpal_coalition_syndrome);DOID:0050794(multiple_synostoses_syndrome);DOID:0080171(esophageal_atresia/tracheoesophageal_fistula);DOID:0080787(proximal_symphalangism_1);DOID:0110975(brachydactyly_type_B2);DOID:11193(syndactyly);DOID:12556(acute_kidney_tubular_necrosis);DOID:12858(Huntington's_disease);DOID:162(cancer);DOID:1909(melanoma);DOI…	R-HSA-201810(The ligand trap binds the ligand BMP2, blocking BMP signalling);R-HSA-9794058(NOG binds BMP4)	0.538394	0.126074	0.829106	0.036426	0.9957	0.396851	1.99518	0.847527	1.63559	0.089966	1.95733	2.76262	0.308411	-1.69708	2.54072e-06	0.000597805	down	yes
ENSG00000132716	DCAF8	24810;24811;24815;24809;24799;24812;24800;24808;24807;24805;24804;24814;24801;24813;24817;24819;24816	ENST00000481831;ENST00000466253;ENST00000495887;ENST00000497354;ENST00000368073;ENST00000610139;ENST00000326837;ENST00000490368;ENST00000461888;ENST00000476033;ENST00000473382;ENST00000447377;ENST00000368074;ENST00000475733;ENST00000407642;ENST00000419626;ENST00000440682	GO:0005515(protein binding);GO:0005634(nucleus);GO:0005654(nucleoplasm);GO:0005737(cytoplasm);GO:0005739(mitochondrion);GO:0005829(cytosol);GO:0016567(protein ubiquitination);GO:0080008(Cul4-RING E3 ubiquitin ligase complex);GO:0080008(Cul4-RING E3 ubiquitin ligase complex)	NA	NA	NA	DDB1 and CUL4 associated factor 8 [Source:HGNC Symbol;Acc:HGNC:24891]	retained_intron;protein_coding;nonsense_mediated_decay	DOID:0090069(giant_axonal_neuropathy_2)	R-HSA-8952638(AcM-UBE2M transfers NEDD8 to CRL4 E3 ubiquitin ligase complex);R-HSA-8952639(NEDD8:AcM-UBE2M binds CRL4 E3 ubiquitin ligase complex);R-HSA-8955245(CAND1 binds CRL4 E3 ubiquitin ligase in the nucleus);R-HSA-8955285(COMMDs displace CAND1 from CRL4 E3 ubiquitin ligase complex);R-HSA-8956045(COP9 signalosome deneddylates nuclear CRL4 E3 ubiquitin ligase complex)	10.5888	9.04082	9.03702	10.9664	10.6727	12.8086	13.8358	13.1421	15.404	14.7615	16.635	16.1963	0.743608	-0.427385	2.57672e-06	0.000601835	down	no
ENSG00000167992	VWCE	47145;47148;47150;47149;47151;47147;47146	ENST00000301770;ENST00000538438;ENST00000535599;ENST00000398808;ENST00000538579;ENST00000535710;ENST00000335613	GO:0003674(molecular_function);GO:0005509(calcium ion binding);GO:0005515(protein binding);GO:0005576(extracellular region);GO:0005737(cytoplasm);GO:0098586(cellular response to virus);GO:0098586(cellular response to virus)	NA	NA	NA	von Willebrand factor C and EGF domains [Source:HGNC Symbol;Acc:HGNC:26487]	nonsense_mediated_decay;retained_intron;protein_coding	DOID:162(cancer)	NA	2.04656	1.50895	1.49032	1.87419	0.851084	2.67632	3.80777	2.43538	4.67943	2.77132	1.22	4.1759	0.600397	-0.736013	2.58029e-06	0.000601835	down	no
ENSG00000250274	ENSG00000250274	209075	ENST00000511921	NA	NA	NA	NA	novel transcript	lncRNA	NA	NA	4.50178	3.15174	3.00232	1.45913	1.49913	1.58843	2.52503	1.38446	1.58501	0.926845	1.21753	0.887325	1.85064	0.888023	2.65346e-06	0.000616223	up	no
ENSG00000181847	TIGIT	180902;180899;180901;180900;180903;180904	ENST00000383671;ENST00000481065;ENST00000485814;ENST00000486257;ENST00000484319;ENST00000496848	GO:0005102(signaling receptor binding);GO:0005515(protein binding);GO:0005886(plasma membrane);GO:0009986(cell surface);GO:0016020(membrane);GO:0032695(negative regulation of interleukin-12 production);GO:0032733(positive regulation of interleukin-10 production);GO:0042802(identical protein binding);GO:0050868(negative regulation of T cell activation);GO:0050868(negative regulation of T cell acti…	04514(Cell adhesion molecules);04514(Cell adhesion molecules)	NA	NA	T cell immunoreceptor with Ig and ITIM domains [Source:HGNC Symbol;Acc:HGNC:26838]	protein_coding;retained_intron;protein_coding_CDS_not_defined	NA	NA	6.72235	12.0022	9.77337	19.6781	4.79324	24.2305	8.00821	17.7179	16.0779	27.4881	7.72018	34.2825	0.735291	-0.443613	2.69481e-06	0.000623129	down	no
ENSG00000120705	ETF1	206509;206504;206505;206503;206506;206507;206510;206508	ENST00000572514;ENST00000360541;ENST00000503014;ENST00000499810;ENST00000506345;ENST00000512198;ENST00000507939;ENST00000503183	GO:0000184(nuclear-transcribed mRNA catabolic process, nonsense-mediated decay);GO:0002184(cytoplasmic translational termination);GO:0003723(RNA binding);GO:0003747(translation release factor activity);GO:0004045(aminoacyl-tRNA hydrolase activity);GO:0005515(protein binding);GO:0005737(cytoplasm);GO:0005829(cytosol);GO:0006412(translation);GO:0006415(translational termination);GO:0006449(regulati…	03015(mRNA surveillance pathway);03015(mRNA surveillance pathway)	NA	NA	eukaryotic translation termination factor 1 [Source:HGNC Symbol;Acc:HGNC:3477]	protein_coding;retained_intron;nonsense_mediated_decay	NA	R-HSA-141671(Polypeptide release from the eRF3-GDP:eRF1:mRNA:80S Ribosome complex);R-HSA-141673(GTP Hydrolysis by eRF3 bound to the eRF1:mRNA:polypeptide:80S Ribosome complex);R-HSA-141691(GTP bound eRF3:eRF1 complex binds the peptidyl tRNA:mRNA:80S Ribosome complex);R-HSA-6800138(N6AMT1:TRMT112 transfers CH3 group from AdoMet to ETF1 dimer);R-HSA-9014610(Translation of ROBO3.2 mRNA initiates NMD…	34.9164	42.0052	33.825	30.866	31.599	28.039	29.0203	32.518	26.7027	24.9258	26.4399	23.0873	1.31197	0.39173	2.77524e-06	0.000638971	up	no
ENSG00000115896	PLCL1	153232;153233;153242	ENST00000428675;ENST00000435320;ENST00000472193	GO:0004435(phosphatidylinositol phospholipase C activity);GO:0004629(phospholipase C activity);GO:0005737(cytoplasm);GO:0006629(lipid metabolic process);GO:0007165(signal transduction);GO:0007214(gamma-aminobutyric acid signaling pathway);GO:0008081(phosphoric diester hydrolase activity);GO:0016042(lipid catabolic process);GO:0016787(hydrolase activity);GO:0032228(regulation of synaptic transmiss…	04727(GABAergic synapse);04727(GABAergic synapse)	NA	NA	phospholipase C like 1 (inactive) [Source:HGNC Symbol;Acc:HGNC:9063]	protein_coding;nonsense_mediated_decay;protein_coding_CDS_not_defined	NA	NA	0.289273	0.237334	0.210267	0.398134	0.384842	0.322563	0.717921	0.373187	0.77456	0.664169	1.31368	0.541678	0.470496	-1.08775	2.79322e-06	0.000640364	down	yes
ENSG00000077782	FGFR1	237845;237877;237857;237879;237852;237878;237862;237833;237858;237859;237840;237843;237860;237856;237892;237873;237841;237881;237849;237897;237880;237867;237844;237866;237854;237847;237842;237853;237885;237886;237865;237864;237889;237872;237863;237896;237850;237876;237861;237882;237834;237846;237871;237855	ENST00000532791;ENST00000470826;ENST00000684654;ENST00000683795;ENST00000683948;ENST00000683276;ENST00000524528;ENST00000649678;ENST00000526570;ENST00000674474;ENST00000397091;ENST00000341462;ENST00000683132;ENST00000683815;ENST00000397090;ENST00000475621;ENST00000703405;ENST00000682770;ENST00000683765;ENST00000496629;ENST00000496296;ENST00000527114;ENST00000447712;ENST00000533619;ENST00000335922…	GO:0000122(negative regulation of transcription by RNA polymerase II);GO:0000165(MAPK cascade);GO:0000166(nucleotide binding);GO:0001501(skeletal system development);GO:0001525(angiogenesis);GO:0001657(ureteric bud development);GO:0001701(in utero embryonic development);GO:0001759(organ induction);GO:0001764(neuron migration);GO:0001837(epithelial to mesenchymal transition);GO:0002053(positive re…	04010(MAPK signaling pathway);04014(Ras signaling pathway);04015(Rap1 signaling pathway);04020(Calcium signaling pathway);04151(PI3K-Akt signaling pathway);04520(Adherens junction);04550(Signaling pathways regulating pluripotency of stem cells);04714(Thermogenesis);04810(Regulation of actin cytoskeleton);04928(Parathyroid hormone synthesis, secretion and action);05200(Pathways in cancer);05205(Pr…	K04362	EC:2.7.10.1	fibroblast growth factor receptor 1 [Source:HGNC Symbol;Acc:HGNC:3688]	protein_coding;retained_intron;nonsense_mediated_decay;protein_coding_CDS_not_defined	DOID:0050852(limb_ischemia);DOID:0060597(atypical_chronic_myeloid_leukemia,_BCR-ABL1_negative);DOID:0070004(myeloid_neoplasm);DOID:0080001(bone_disease);DOID:0090078(hypogonadotropic_hypogonadism_7_with_or_without_anosmia);DOID:0090083(hypogonadotropic_hypogonadism_2_with_or_without_anosmia);DOID:0111337(Jackson-Weiss_syndrome);DOID:0111532(osteoglophonic_dysplasia);DOID:10283(prostate_cancer);DO…	R-HSA-109699(PI3K-containing complexes phosphorylate PIP2 to PIP3);R-HSA-1839094(Activated FGFR1 mutants and fusions bind PLCG1);R-HSA-1839098(Activated FGFR1 mutants and fusions phosphorylate PLCG1);R-HSA-1839100(p-4Y- PLCG1 dissociates from activated FGFR1 mutants and fusions);R-HSA-190245(FGFR1b binds to FGF);R-HSA-190256(FGFR1c binds to FGF);R-HSA-190268(FGFR1c binds to Klotho-bound FGF23);R-…	0.231966	0.518172	0.502643	0.244228	0.328395	0.80907	0.460158	0.812706	0.972602	0.40756	0.52843	1.0563	0.64606	-0.63026	2.80781e-06	0.00064097	down	no
ENSG00000197057	DTHD1	190379;190381;190385;190382;190380;190384	ENST00000639862;ENST00000507598;ENST00000503528;ENST00000456874;ENST00000357504;ENST00000506008	GO:0005515(protein binding);GO:0007165(signal transduction);GO:0007165(signal transduction)	NA	NA	NA	death domain containing 1 [Source:HGNC Symbol;Acc:HGNC:37261]	protein_coding;protein_coding_CDS_not_defined	NA	NA	0.0746667	0.150831	0.281115	0.886575	0.332577	0.318391	0.126438	0.533922	0.728969	1.5331	0.505953	0.861404	0.488885	-1.03243	2.94766e-06	0.000669647	down	yes
ENSG00000164674	SYTL3	221797;221798;221800;221799	ENST00000360448;ENST00000367081;ENST00000611299;ENST00000469735	GO:0005515(protein binding);GO:0005543(phospholipid binding);GO:0005544(calcium-dependent phospholipid binding);GO:0005886(plasma membrane);GO:0006886(intracellular protein transport);GO:0006887(exocytosis);GO:0012505(endomembrane system);GO:0016020(membrane);GO:0031267(small GTPase binding);GO:0042043(neurexin family protein binding);GO:0070382(exocytic vesicle);GO:0070382(exocytic vesicle)	NA	NA	NA	synaptotagmin like 3 [Source:HGNC Symbol;Acc:HGNC:15587]	protein_coding;protein_coding_CDS_not_defined	NA	NA	17.464	16.752	22.6388	21.2338	5.99512	18.5831	21.4188	24.0918	37.3734	27.9491	9.37315	32.1472	0.721482	-0.470965	2.9584e-06	0.000669647	down	no
ENSG00000052802	MSMO1	197339;197338;197341;197340;197342	ENST00000261507;ENST00000507013;ENST00000504317;ENST00000393766;ENST00000505270	GO:0000254(C-4 methylsterol oxidase activity);GO:0005506(iron ion binding);GO:0005515(protein binding);GO:0005783(endoplasmic reticulum);GO:0005789(endoplasmic reticulum membrane);GO:0005886(plasma membrane);GO:0006629(lipid metabolic process);GO:0006631(fatty acid metabolic process);GO:0006694(steroid biosynthetic process);GO:0006695(cholesterol biosynthetic process);GO:0008202(steroid metabolic…	00100(Steroid biosynthesis);00100(Steroid biosynthesis)	K07750	EC:1.14.18.9	methylsterol monooxygenase 1 [Source:HGNC Symbol;Acc:HGNC:10545]	protein_coding	DOID:10907(microcephaly);DOID:2581(chondrodysplasia_punctata)	R-HSA-194641(4,4-dimethylcholesta-8(9),24-dien-3beta-ol is oxidized to 4-methyl,4-carboxycholesta-8(9),24-dien-3beta-ol);R-HSA-194669(4-methylcholesta-8(9),24-dien-3beta-ol is oxidized to 4-carboxycholesta-8(9),24-dien-3beta-ol)	17.9193	30.0554	17.5644	11.7471	8.5399	13.645	28.3285	54.7701	25.1222	39.1625	46.9791	25.7107	0.469896	-1.08959	3.06373e-06	0.000690574	down	yes
ENSG00000169627	BOLA2B	98028;98024;98026;98027;98025	ENST00000305321;ENST00000651894;ENST00000567436;ENST00000565525;ENST00000569282	GO:0005515(protein binding);GO:0005634(nucleus);GO:0005737(cytoplasm);GO:0005829(cytosol);GO:0006879(cellular iron ion homeostasis);GO:0016226(iron-sulfur cluster assembly);GO:0044571([2Fe-2S] cluster assembly);GO:0045454(cell redox homeostasis);GO:0051536(iron-sulfur cluster binding);GO:0051537(2 iron, 2 sulfur cluster binding);GO:0097428(protein maturation by iron-sulfur cluster transfer);GO:19…	NA	NA	NA	bolA family member 2B [Source:HGNC Symbol;Acc:HGNC:32479]	protein_coding;retained_intron	NA	R-HSA-8950344(Expression of BolA-like protein 2)	20.4228	20.9679	17.6972	14.8711	29.596	14.7508	12.5032	20.6763	9.71268	7.4108	11.9224	11.6104	1.73645	0.796144	3.14028e-06	0.000703209	up	no
ENSG00000083799	CYLD	99300;99296;99307;99310;99299;99302;99303;99297;99295;99301;99306;99311;99312;99305	ENST00000427738;ENST00000569891;ENST00000563976;ENST00000562884;ENST00000566206;ENST00000564634;ENST00000398568;ENST00000311559;ENST00000569418;ENST00000566679;ENST00000563629;ENST00000566024;ENST00000568744;ENST00000568704	GO:0002376(immune system process);GO:0004843(cysteine-type deubiquitinase activity);GO:0005515(protein binding);GO:0005737(cytoplasm);GO:0005813(centrosome);GO:0005819(spindle);GO:0005829(cytosol);GO:0005856(cytoskeleton);GO:0005874(microtubule);GO:0005881(cytoplasmic microtubule);GO:0005886(plasma membrane);GO:0006508(proteolysis);GO:0007049(cell cycle);GO:0007346(regulation of mitotic cell cycl…	04064(NF-kappa B signaling pathway);04217(Necroptosis);04380(Osteoclast differentiation);04622(RIG-I-like receptor signaling pathway);04625(C-type lectin receptor signaling pathway);04668(TNF signaling pathway);04668(TNF signaling pathway)	K08601	EC:3.4.19.12	CYLD lysine 63 deubiquitinase [Source:HGNC Symbol;Acc:HGNC:2584]	protein_coding;retained_intron	DOID:0050693(Brooke-Spiegler_syndrome);DOID:162(cancer);DOID:225(syndrome);DOID:684(hepatocellular_carcinoma);DOID:9538(multiple_myeloma)	R-HSA-140978(TRADD:TRAF2:RIP1 complex binds FADD);R-HSA-5357776(TNF:TNFR1:TRADD:TRAF2:K63polyUb-RIPK1:BIRC2,3:LUBAC recruits IKKA:IKBKB:IKBKG);R-HSA-5357831(CHUK, IKBKB phosphorylate CYLD at S418);R-HSA-5357845(K63polyUb-RIPK1 is deubiquitinated);R-HSA-5357860(TNF:TNFR1:TRADD:TRAF2:K63polyUb-RIPK1:BIRC2/3:LUBAC recruits TAK1 complex);R-HSA-5357928(CLIP3 and CYLD bind TNF signaling complex);R-HSA-…	12.5199	12.8488	15.7738	18.2402	14.4465	14.9086	17.5809	17.331	22.8922	22.4799	21.2401	22.8874	0.757378	-0.400914	3.15696e-06	0.000703209	down	no
ENSG00000073536	NLE1	110147;110145;110146;110142;110148;110143	ENST00000593176;ENST00000588019;ENST00000589367;ENST00000442241;ENST00000588642;ENST00000586869	GO:0000278(mitotic cell cycle);GO:0001756(somitogenesis);GO:0001822(kidney development);GO:0001826(inner cell mass cell differentiation);GO:0005515(protein binding);GO:0005634(nucleus);GO:0005654(nucleoplasm);GO:0005730(nucleolus);GO:0007219(Notch signaling pathway);GO:0042273(ribosomal large subunit biogenesis);GO:0045930(negative regulation of mitotic cell cycle);GO:0048705(skeletal system morp…	NA	NA	NA	notchless homolog 1 [Source:HGNC Symbol;Acc:HGNC:19889]	protein_coding_CDS_not_defined;protein_coding;nonsense_mediated_decay	NA	NA	6.53425	7.01855	5.09406	3.8615	6.07165	5.38017	4.07817	4.47134	4.85931	3.43742	4.16539	4.04106	1.42369	0.509639	3.15911e-06	0.000703209	up	no
ENSG00000196678	ERI2	96582;96593;96585;96590;96596;96586;96591;96577;96588;96595;96594;96597;96587;96592	ENST00000562987;ENST00000565884;ENST00000357967;ENST00000563117;ENST00000566223;ENST00000564349;ENST00000567859;ENST00000300005;ENST00000569729;ENST00000562277;ENST00000567562;ENST00000568251;ENST00000562215;ENST00000563537	GO:0000175(3'-5'-exoribonuclease activity);GO:0000467(exonucleolytic trimming to generate mature 3'-end of 5.8S rRNA from tricistronic rRNA transcript (SSU-rRNA, 5.8S rRNA, LSU-rRNA));GO:0003676(nucleic acid binding);GO:0004518(nuclease activity);GO:0004527(exonuclease activity);GO:0008270(zinc ion binding);GO:0016787(hydrolase activity);GO:0046872(metal ion binding);GO:0046872(metal ion binding)	NA	K18417	EC:3.1.-.-	ERI1 exoribonuclease family member 2 [Source:HGNC Symbol;Acc:HGNC:30541]	retained_intron;protein_coding_CDS_not_defined;protein_coding	NA	NA	2.93873	2.43623	3.50338	2.54365	1.17988	2.03241	2.03967	1.83726	2.38163	1.33762	0.886035	1.60311	1.53559	0.618792	3.22415e-06	0.000714723	up	no
ENSG00000048162	NOP16	209585;209586;209591;209594;209593;209590;209592;209588;209589	ENST00000614830;ENST00000621444;ENST00000504821;ENST00000510608;ENST00000502577;ENST00000503849;ENST00000509257;ENST00000618911;ENST00000502663	GO:0003723(RNA binding);GO:0005634(nucleus);GO:0005654(nucleoplasm);GO:0005730(nucleolus);GO:0042273(ribosomal large subunit biogenesis);GO:0043231(intracellular membrane-bounded organelle);GO:0043231(intracellular membrane-bounded organelle)	NA	NA	NA	NOP16 nucleolar protein [Source:HGNC Symbol;Acc:HGNC:26934]	protein_coding;retained_intron;nonsense_mediated_decay	DOID:162(cancer)	NA	73.1675	76.4151	51.5823	47.0845	65.7782	45.4109	61.0483	69.2907	40.7351	37.2496	47.9974	36.8654	1.31362	0.393549	3.26255e-06	0.000719249	up	no
ENSG00000142864	SERBP1	17846;17845;17847;17853;17850;17852;17848;17849	ENST00000370994;ENST00000361219;ENST00000370995;ENST00000490406;ENST00000462814;ENST00000484880;ENST00000370990;ENST00000493607	GO:0003723(RNA binding);GO:0003730(mRNA 3'-UTR binding);GO:0005515(protein binding);GO:0005634(nucleus);GO:0005737(cytoplasm);GO:0005829(cytosol);GO:0006417(regulation of translation);GO:0016020(membrane);GO:0017148(negative regulation of translation);GO:0030371(translation repressor activity);GO:0030578(PML body organization);GO:0032183(SUMO binding);GO:0043022(ribosome binding);GO:0043488(regul…	NA	NA	NA	SERPINE1 mRNA binding protein 1 [Source:HGNC Symbol;Acc:HGNC:17860]	protein_coding;protein_coding_CDS_not_defined	DOID:10591(pre-eclampsia);DOID:162(cancer)	NA	48.9876	49.4838	41.6599	30.947	47.1454	34.9872	39.5646	40.2223	30.7846	24.7018	26.3193	31.8217	1.3933	0.478505	3.28953e-06	0.000719249	up	no
ENSG00000162244	RPL29	177694;177698;177700;177699;177702;177696;177697;177701;177695;177693	ENST00000294189;ENST00000495383;ENST00000492277;ENST00000475248;ENST00000486565;ENST00000480306;ENST00000479017;ENST00000481629;ENST00000466397;ENST00000648640	GO:0002181(cytoplasmic translation);GO:0003723(RNA binding);GO:0003735(structural constituent of ribosome);GO:0005737(cytoplasm);GO:0005829(cytosol);GO:0005840(ribosome);GO:0006412(translation);GO:0007566(embryo implantation);GO:0008201(heparin binding);GO:0016020(membrane);GO:0022625(cytosolic large ribosomal subunit);GO:0022626(cytosolic ribosome);GO:0045296(cadherin binding);GO:1990904(ribonuc…	03010(Ribosome);05171(Coronavirus disease - COVID-19);05171(Coronavirus disease - COVID-19)	NA	NA	ribosomal protein L29 [Source:HGNC Symbol;Acc:HGNC:10331]	protein_coding;retained_intron;nonsense_mediated_decay	DOID:162(cancer);DOID:219(colon_cancer)	R-HSA-141671(Polypeptide release from the eRF3-GDP:eRF1:mRNA:80S Ribosome complex);R-HSA-141673(GTP Hydrolysis by eRF3 bound to the eRF1:mRNA:polypeptide:80S Ribosome complex);R-HSA-141691(GTP bound eRF3:eRF1 complex binds the peptidyl tRNA:mRNA:80S Ribosome complex);R-HSA-156826(Dissociation of L13a from the 60s ribosomal subunit);R-HSA-156907(Aminoacyl-tRNA binds to the ribosome at the A-site);…	137.302	155.448	107.582	76.5451	155.133	125.297	113.284	120.781	94.6871	60.9984	81.5391	108.31	1.38418	0.469034	3.29791e-06	0.000719249	up	no
ENSG00000115884	SDC1	140037;140036;140040	ENST00000381150;ENST00000254351;ENST00000482879	GO:0001657(ureteric bud development);GO:0005515(protein binding);GO:0005576(extracellular region);GO:0005796(Golgi lumen);GO:0005886(plasma membrane);GO:0006898(receptor-mediated endocytosis);GO:0009636(response to toxic substance);GO:0009897(external side of plasma membrane);GO:0009986(cell surface);GO:0010033(response to organic substance);GO:0016020(membrane);GO:0016477(cell migration);GO:0032…	04512(ECM-receptor interaction);04514(Cell adhesion molecules);04820(Cytoskeleton in muscle cells);05144(Malaria);05205(Proteoglycans in cancer);05418(Fluid shear stress and atherosclerosis);05418(Fluid shear stress and atherosclerosis)	NA	NA	syndecan 1 [Source:HGNC Symbol;Acc:HGNC:10658]	protein_coding;protein_coding_CDS_not_defined	DOID:10283(prostate_cancer);DOID:1040(chronic_lymphocytic_leukemia);DOID:10534(stomach_cancer);DOID:1168(familial_hyperlipidemia);DOID:1240(leukemia);DOID:162(cancer);DOID:1749(squamous_cell_carcinoma);DOID:1793(pancreatic_cancer);DOID:1883(hepatitis_C);DOID:1909(melanoma);DOID:2237(hepatitis);DOID:2871(endometrial_carcinoma);DOID:305(carcinoma);DOID:3070(high_grade_glioma);DOID:3459(breast_carci…	R-HSA-1667005(Heparanase (HPSE) cleaves heparan sulfate from its proteoglycan (lysosome));R-HSA-1678694(Heparanase 2 (HPSE2) binds heparan sulfate proteoglycans);R-HSA-1878002(XYLTs transfer Xyl to core protein);R-HSA-1889955(B3GAT dimers transfer GlcA to tetrasaccharide linker);R-HSA-1889978(B3GALT6 transfers Gal to the tetrasaccharide linker);R-HSA-1889981(B4GALT7 transfers Gal group to xylosyl…	0.0800506	0.280364	0.438551	0.379706	0.0772843	0.725945	0.372499	0.439297	1.48457	0.646428	0.410289	2.36765	0.373283	-1.42166	3.2982e-06	0.000719249	down	yes
ENSG00000154518	ATP5MC3	151737;151733;151735;151736;151738	ENST00000497075;ENST00000284727;ENST00000409194;ENST00000392541;ENST00000472782	GO:0000276(mitochondrial proton-transporting ATP synthase complex, coupling factor F(o));GO:0005515(protein binding);GO:0005739(mitochondrion);GO:0005741(mitochondrial outer membrane);GO:0005743(mitochondrial inner membrane);GO:0005753(mitochondrial proton-transporting ATP synthase complex);GO:0006811(ion transport);GO:0008289(lipid binding);GO:0015078(proton transmembrane transporter activity);G…	00190(Oxidative phosphorylation);04714(Thermogenesis);05010(Alzheimer disease);05012(Parkinson disease);05014(Amyotrophic lateral sclerosis);05016(Huntington disease);05020(Prion disease);05022(Pathways of neurodegeneration - multiple diseases);05208(Chemical carcinogenesis - reactive oxygen species);05415(Diabetic cardiomyopathy);05415(Diabetic cardiomyopathy)	NA	NA	ATP synthase membrane subunit c locus 3 [Source:HGNC Symbol;Acc:HGNC:843]	retained_intron;protein_coding	DOID:0111143(mitochondrial_complex_V_(ATP_synthase)_deficiency)	R-HSA-164832(ATPase synthesizes ATP);R-HSA-164834(Enzyme-bound ATP is released);R-HSA-164840(ADP and Pi bind to ATPase);R-HSA-8949580(F1Fo ATP synthase dimerizes)	77.1835	87.9986	76.2449	60.5881	67.8777	76.9344	64.4715	75.6475	69.6467	51.5475	46.4914	68.5178	1.27164	0.346694	3.3347e-06	0.000724064	up	no
ENSG00000111801	BTN3A3	212504;212505;212510;212501;212499;212507;212509;212503;212506;212502;212511;212500;212497;212508;212498	ENST00000244519;ENST00000480110;ENST00000477388;ENST00000474790;ENST00000471353;ENST00000490254;ENST00000483179;ENST00000496719;ENST00000467524;ENST00000487627;ENST00000497681;ENST00000361232;ENST00000494393;ENST00000487272;ENST00000482451	GO:0001817(regulation of cytokine production);GO:0002250(adaptive immune response);GO:0002376(immune system process);GO:0002456(T cell mediated immunity);GO:0005102(signaling receptor binding);GO:0005515(protein binding);GO:0005886(plasma membrane);GO:0009897(external side of plasma membrane);GO:0016020(membrane);GO:0050852(T cell receptor signaling pathway);GO:0050852(T cell receptor signaling p…	NA	NA	NA	butyrophilin subfamily 3 member A3 [Source:HGNC Symbol;Acc:HGNC:1140]	protein_coding;retained_intron	NA	R-HSA-8851038(BTN3A1 binds prenylated phosphoantigens)	12.1293	6.8766	10.5056	10.3054	5.69277	15.3799	21.3316	9.87865	17.3053	13.7369	13.2617	22.6372	0.652415	-0.616138	3.34727e-06	0.000724064	down	no
ENSG00000163508	EOMES	174491;174492;174490	ENST00000449599;ENST00000461503;ENST00000295743	GO:0000122(negative regulation of transcription by RNA polymerase II);GO:0000785(chromatin);GO:0000977(RNA polymerase II transcription regulatory region sequence-specific DNA binding);GO:0000978(RNA polymerase II cis-regulatory region sequence-specific DNA binding);GO:0000981(DNA-binding transcription factor activity, RNA polymerase II-specific);GO:0001706(endoderm formation);GO:0001707(mesoderm …	NA	NA	NA	eomesodermin [Source:HGNC Symbol;Acc:HGNC:3372]	protein_coding	DOID:10907(microcephaly)	R-HSA-2972949(POU5F1 (OCT4), SOX2, NANOG bind the EOMES promoter);R-HSA-452353(Expression of EOMES in the primitive streak);R-HSA-480378(Expression of Goosecoid (GSC) in the primitive streak);R-HSA-9733754(Expression of MESP1 in cardiogenesis);R-HSA-9733781(EOMES, WDR5, KAT2A, and TBXT bind the MESP1 gene);R-HSA-9754480(p-2S-SMAD2,3:SMAD4, CTNNB1, and TBPL2 bind FOXH1:SMAD3:EOMES gene);R-HSA-9756…	2.39592	11.0176	6.68939	24.656	3.243	13.9495	3.86959	14.7689	13.7411	30.4324	4.7069	20.1186	0.709701	-0.494717	3.36379e-06	0.000724715	down	no
ENSG00000196187	TMEM63A	29898;29904;29903;29902;29901;29905;29906;29899;29900	ENST00000366835;ENST00000483779;ENST00000537914;ENST00000474478;ENST00000487971;ENST00000436966;ENST00000487817;ENST00000496025;ENST00000482753	GO:0003676(nucleic acid binding);GO:0005227(calcium activated cation channel activity);GO:0005515(protein binding);GO:0005764(lysosome);GO:0005765(lysosomal membrane);GO:0005886(plasma membrane);GO:0006811(ion transport);GO:0008381(mechanosensitive ion channel activity);GO:0016020(membrane);GO:0034220(ion transmembrane transport);GO:0034451(centriolar satellite);GO:0035579(specific granule membra…	NA	NA	NA	transmembrane protein 63A [Source:HGNC Symbol;Acc:HGNC:29118]	protein_coding;retained_intron;protein_coding_CDS_not_defined	DOID:0060786(hypomyelinating_leukodystrophy)	R-HSA-6798747(Exocytosis of tertiary granule membrane proteins);R-HSA-6799350(Exocytosis of specific granule membrane proteins)	4.10399	2.12679	2.89312	2.41766	3.62335	6.63181	5.85512	2.84738	7.03851	4.12301	5.06434	8.64276	0.682435	-0.551236	3.39418e-06	0.000728337	down	no
ENSG00000162591	MEGF6	10109;10108;10107;10114;10111;10110;10113;10112	ENST00000294599;ENST00000697102;ENST00000356575;ENST00000461795;ENST00000485002;ENST00000494257;ENST00000475790;ENST00000491842	GO:0005044(scavenger receptor activity);GO:0005509(calcium ion binding);GO:0005515(protein binding);GO:0005575(cellular_component);GO:0005576(extracellular region);GO:0008150(biological_process);GO:0008150(biological_process)	NA	NA	NA	multiple EGF like domains 6 [Source:HGNC Symbol;Acc:HGNC:3232]	protein_coding;retained_intron;nonsense_mediated_decay	NA	NA	0.0449931	0.0911854	0.204572	0.123211	0.320118	0.529523	0.232883	0.251321	0.810878	0.18458	0.552805	1.07236	0.424353	-1.23666	3.41684e-06	0.000730277	down	yes
ENSG00000162894	FCMR	28573;28562;28572;28564;28565;28570;28563;28566;28567;28571	ENST00000530505;ENST00000367091;ENST00000533312;ENST00000442471;ENST00000528654;ENST00000525793;ENST00000474041;ENST00000463473;ENST00000628511;ENST00000529560	GO:0001790(polymeric immunoglobulin binding);GO:0001791(IgM binding);GO:0002172(high-affinity IgM receptor activity);GO:0002376(immune system process);GO:0002414(immunoglobulin transcytosis in epithelial cells);GO:0002455(humoral immune response mediated by circulating immunoglobulin);GO:0005515(protein binding);GO:0005576(extracellular region);GO:0005764(lysosome);GO:0005765(lysosomal membrane);…	NA	NA	NA	Fc mu receptor [Source:HGNC Symbol;Acc:HGNC:14315]	protein_coding;retained_intron;protein_coding_CDS_not_defined;nonsense_mediated_decay	DOID:1036(chronic_leukemia);DOID:1040(chronic_lymphocytic_leukemia);DOID:1240(leukemia)	NA	14.5927	23.589	11.046	18.1451	18.8192	17.139	32.2105	29.0761	19.6959	23.7714	35.6311	26.7583	0.652867	-0.61514	3.46956e-06	0.000738604	down	no
ENSG00000078589	P2RY10	4552;4553;4554;4551	ENST00000171757;ENST00000461541;ENST00000475374;ENST00000544091	GO:0004930(G protein-coupled receptor activity);GO:0005886(plasma membrane);GO:0007165(signal transduction);GO:0007186(G protein-coupled receptor signaling pathway);GO:0007200(phospholipase C-activating G protein-coupled receptor signaling pathway);GO:0016020(membrane);GO:0035025(positive regulation of Rho protein signal transduction);GO:0035025(positive regulation of Rho protein signal transduct…	04080(Neuroactive ligand-receptor interaction);04080(Neuroactive ligand-receptor interaction)	NA	NA	P2Y receptor family member 10 [Source:HGNC Symbol;Acc:HGNC:19906]	protein_coding;protein_coding_CDS_not_defined	NA	R-HSA-379048(Liganded Gq/11-activating GPCRs act as GEFs for Gq/11);R-HSA-417842(P2Y10 receptor can bind to LPA);R-HSA-749448(Liganded Gq-activating GPCRs bind inactive heterotrimeric Gq);R-HSA-749452(The Ligand:GPCR:Gq complex dissociates)	9.63575	8.45983	11.8735	14.5559	10.7888	16.0133	17.5853	13.8066	20.3289	16.6527	14.9472	24.3577	0.700022	-0.514529	3.54084e-06	0.000750799	down	no
ENSG00000116898	MRPS15	14385;14386;14387	ENST00000373116;ENST00000488606;ENST00000477040	GO:0003723(RNA binding);GO:0003735(structural constituent of ribosome);GO:0005654(nucleoplasm);GO:0005730(nucleolus);GO:0005737(cytoplasm);GO:0005739(mitochondrion);GO:0005743(mitochondrial inner membrane);GO:0005759(mitochondrial matrix);GO:0005761(mitochondrial ribosome);GO:0005763(mitochondrial small ribosomal subunit);GO:0005840(ribosome);GO:0006412(translation);GO:0032543(mitochondrial trans…	03010(Ribosome);03010(Ribosome)	NA	NA	mitochondrial ribosomal protein S15 [Source:HGNC Symbol;Acc:HGNC:14504]	protein_coding;protein_coding_CDS_not_defined	NA	R-HSA-5368279(MTIF3 binds 28S ribosomal subunit);R-HSA-5389839(39S subunit binds 28S subunit:mRNA:fMet-tRNA);R-HSA-5389842(TUFM hydrolyzes GTP and TUFM:GDP dissociates from 55S ribosome);R-HSA-5389848(TUFM:GTP:aminoacyl-tRNA binds 55S ribosome:mRNA:fMet-tRNA);R-HSA-5389849(28S subunit:MTIF3 binds MTIF2:GTP, mRNA, and formylMet-tRNA);R-HSA-5389857(Peptide transfer from P-site to A-site (peptide bo…	24.3084	32.6813	23.3249	17.7789	25.3974	19.9855	19.1673	25.61	18.2012	15.7279	16.1654	17.5281	1.34946	0.432378	3.56639e-06	0.000753238	up	no
ENSG00000174444	RPL4	88643;88647;88644;88660;88650;88659;88651;88655;88645;88652;88662;88646;88667;88649;88656;88654	ENST00000307961;ENST00000561775;ENST00000567229;ENST00000561554;ENST00000564647;ENST00000566624;ENST00000563473;ENST00000566622;ENST00000565723;ENST00000566039;ENST00000566491;ENST00000568588;ENST00000564517;ENST00000564744;ENST00000569438;ENST00000564439	GO:0002181(cytoplasmic translation);GO:0003723(RNA binding);GO:0003735(structural constituent of ribosome);GO:0005515(protein binding);GO:0005634(nucleus);GO:0005730(nucleolus);GO:0005737(cytoplasm);GO:0005791(rough endoplasmic reticulum);GO:0005829(cytosol);GO:0005840(ribosome);GO:0005925(focal adhesion);GO:0006396(RNA processing);GO:0006412(translation);GO:0016020(membrane);GO:0022625(cytosolic…	03010(Ribosome);05171(Coronavirus disease - COVID-19);05171(Coronavirus disease - COVID-19)	NA	NA	ribosomal protein L4 [Source:HGNC Symbol;Acc:HGNC:10353]	protein_coding;retained_intron;protein_coding_CDS_not_defined	NA	R-HSA-141671(Polypeptide release from the eRF3-GDP:eRF1:mRNA:80S Ribosome complex);R-HSA-141673(GTP Hydrolysis by eRF3 bound to the eRF1:mRNA:polypeptide:80S Ribosome complex);R-HSA-141691(GTP bound eRF3:eRF1 complex binds the peptidyl tRNA:mRNA:80S Ribosome complex);R-HSA-156826(Dissociation of L13a from the 60s ribosomal subunit);R-HSA-156907(Aminoacyl-tRNA binds to the ribosome at the A-site);…	145.811	168.515	152.75	108.532	178.857	143.802	123.91	152.523	121.518	84.433	112.993	121.684	1.33495	0.416786	3.62744e-06	0.000763129	up	no
ENSG00000116701	NCF2	26980;26978;26982;26984;26974;26977;26979;26975;26973;26981	ENST00000469280;ENST00000697351;ENST00000419402;ENST00000697353;ENST00000367535;ENST00000367536;ENST00000697330;ENST00000413720;ENST00000697329;ENST00000420553	GO:0001669(acrosomal vesicle);GO:0005515(protein binding);GO:0005737(cytoplasm);GO:0005829(cytosol);GO:0005886(plasma membrane);GO:0006801(superoxide metabolic process);GO:0006909(phagocytosis);GO:0006968(cellular defense response);GO:0009055(electron transfer activity);GO:0016020(membrane);GO:0016175(superoxide-generating NAD(P)H oxidase activity);GO:0016176(superoxide-generating NADPH oxidase a…	04145(Phagosome);04380(Osteoclast differentiation);04613(Neutrophil extracellular trap formation);04670(Leukocyte transendothelial migration);05020(Prion disease);05140(Leishmaniasis);05208(Chemical carcinogenesis - reactive oxygen species);05415(Diabetic cardiomyopathy);05417(Lipid and atherosclerosis);05418(Fluid shear stress and atherosclerosis);05418(Fluid shear stress and atherosclerosis)	NA	NA	neutrophil cytosolic factor 2 [Source:HGNC Symbol;Acc:HGNC:7661]	retained_intron;protein_coding;protein_coding_CDS_not_defined	DOID:0050855(renal_fibrosis);DOID:0070191(autosomal_recessive_chronic_granulomatous_disease_2);DOID:10652(Alzheimer's_disease);DOID:10763(hypertension);DOID:11832(visual_epilepsy);DOID:3265(chronic_granulomatous_disease);DOID:3770(pulmonary_fibrosis);DOID:576(proteinuria);DOID:7148(rheumatoid_arthritis);DOID:769(neuroblastoma);DOID:9970(obesity)	R-HSA-1222376(NOX2 generates superoxide from oxygen);R-HSA-1236967(Alkalization of the phagosomal lumen by NOX2);R-HSA-5218827(NADPH oxidase 2 (NOX2) complex binds RAC1);R-HSA-5218841(NADPH oxidase 2 generates superoxide from oxygen);R-HSA-5668605(RAC2:GTP binds NOX2 complex);R-HSA-5668629(Production of phagocyte oxygen radicals by NOX2 complex bound to RAC2:GTP);R-HSA-5668731(NOX3 complex:RAC1:G…	9.38429	5.84067	2.71347	4.05038	0.960344	4.35504	6.47277	3.60185	2.08214	2.16105	0.913068	2.71025	1.56768	0.648631	3.71537e-06	0.000775545	up	no
ENSG00000135423	GLS2	62858;62857;62861;62854;62853;62864;62867;62855;62863;62852;62862;62866;62860;62851	ENST00000486433;ENST00000311966;ENST00000486896;ENST00000390288;ENST00000623608;ENST00000494345;ENST00000491880;ENST00000424141;ENST00000461077;ENST00000610413;ENST00000494474;ENST00000471282;ENST00000496006;ENST00000539272	GO:0004359(glutaminase activity);GO:0005515(protein binding);GO:0005739(mitochondrion);GO:0005759(mitochondrial matrix);GO:0006520(cellular amino acid metabolic process);GO:0006537(glutamate biosynthetic process);GO:0006541(glutamine metabolic process);GO:0006543(glutamine catabolic process);GO:0016787(hydrolase activity);GO:0042981(regulation of apoptotic process);GO:0072593(reactive oxygen spec…	00220(Arginine biosynthesis);00250(Alanine, aspartate and glutamate metabolism);00470(D-Amino acid metabolism);04724(Glutamatergic synapse);04727(GABAergic synapse);04964(Proximal tubule bicarbonate reclamation);05206(MicroRNAs in cancer);05230(Central carbon metabolism in cancer);05230(Central carbon metabolism in cancer)	K01425	EC:3.5.1.2	glutaminase 2 [Source:HGNC Symbol;Acc:HGNC:29570]	nonsense_mediated_decay;protein_coding;retained_intron	DOID:1307(dementia);DOID:162(cancer)	R-HSA-5632914(TP53 binds the GLS2 promoter);R-HSA-5632924(TP53 stimulates GLS2 transcription);R-HSA-70609(glutamine + H2O => glutamate + NH4+ [GLS])	0.476324	0.391058	0.542528	0.575825	0.367834	1.63295	1.05657	0.945963	1.72554	1.19123	0.864453	2.03697	0.506549	-0.981227	3.71538e-06	0.000775545	down	no
ENSG00000091409	ITGA6	151474;151471;151483;151484;151480;151473;151462;151470;151472;151469;151485;151482	ENST00000264107;ENST00000409080;ENST00000469534;ENST00000470259;ENST00000497107;ENST00000684293;ENST00000715295;ENST00000409532;ENST00000442250;ENST00000412899;ENST00000475302;ENST00000416789	GO:0005178(integrin binding);GO:0005515(protein binding);GO:0005886(plasma membrane);GO:0005912(adherens junction);GO:0005925(focal adhesion);GO:0007044(cell-substrate junction assembly);GO:0007155(cell adhesion);GO:0007160(cell-matrix adhesion);GO:0007229(integrin-mediated signaling pathway);GO:0008305(integrin complex);GO:0009897(external side of plasma membrane);GO:0009986(cell surface);GO:001…	04151(PI3K-Akt signaling pathway);04510(Focal adhesion);04512(ECM-receptor interaction);04514(Cell adhesion molecules);04640(Hematopoietic cell lineage);04810(Regulation of actin cytoskeleton);04820(Cytoskeleton in muscle cells);05145(Toxoplasmosis);05165(Human papillomavirus infection);05200(Pathways in cancer);05222(Small cell lung cancer);05410(Hypertrophic cardiomyopathy);05412(Arrhythmogenic…	NA	NA	integrin subunit alpha 6 [Source:HGNC Symbol;Acc:HGNC:6142]	protein_coding;retained_intron	DOID:0060733(junctional_epidermolysis_bullosa_with_pyloric_atresia);DOID:0060737(junctional_epidermolysis_bullosa_Herlitz_type);DOID:11476(osteoporosis);DOID:1612(breast_cancer);DOID:162(cancer);DOID:1749(squamous_cell_carcinoma);DOID:1793(pancreatic_cancer);DOID:1826(epilepsy);DOID:1909(melanoma);DOID:234(colon_adenocarcinoma);DOID:299(adenocarcinoma);DOID:305(carcinoma);DOID:3119(gastrointestin…	R-HSA-204434(BSG (basigin) binds Integrin alpha3beta1, alpha6beta1);R-HSA-216048(Integrins alpha3beta1, alpha6beta4 bind laminin-332, 511, 521, (211, 221));R-HSA-216051(Integrin alpha6beta1, alpha7beta1, alpha1beta1, alpha2beta1 bind laminin-111);R-HSA-2213192(Hemidesmosome formation);R-HSA-2467436(AGRN binds Integrins alphaVbeta1 (Other beta1-containing integrins));R-HSA-2731074(Syndecan-1 binds…	1.48844	1.17546	2.20252	1.456	3.67805	2.01737	2.84485	1.63458	3.52777	2.01883	4.98683	3.51007	0.686246	-0.543202	3.77013e-06	0.000783923	down	no
ENSG00000131153	GINS2	103570;103571;103572	ENST00000253462;ENST00000595355;ENST00000596233	GO:0000228(nuclear chromosome);GO:0000727(double-strand break repair via break-induced replication);GO:0000811(GINS complex);GO:0005515(protein binding);GO:0005634(nucleus);GO:0005654(nucleoplasm);GO:0005694(chromosome);GO:0006260(DNA replication);GO:0006261(DNA-templated DNA replication);GO:0006268(DNA unwinding involved in DNA replication);GO:0032993(protein-DNA complex);GO:0071162(CMG complex)…	NA	NA	NA	GINS complex subunit 2 [Source:HGNC Symbol;Acc:HGNC:24575]	protein_coding	NA	R-HSA-176942(Multiple proteins are localized at replication fork);R-HSA-176956(Formation of GINS complex)	26.9334	29.8269	34.7054	24.4429	24.9928	25.4828	23.285	27.0453	23.7241	16.5967	15.9018	19.3864	1.41892	0.504795	3.82563e-06	0.000789969	up	no
ENSG00000116649	SRM	10970;10972;10969;10971;10974;10973	ENST00000376957;ENST00000465788;ENST00000475189;ENST00000490101;ENST00000487300;ENST00000459997	GO:0003824(catalytic activity);GO:0004766(spermidine synthase activity);GO:0005515(protein binding);GO:0005829(cytosol);GO:0006595(polyamine metabolic process);GO:0006596(polyamine biosynthetic process);GO:0008295(spermidine biosynthetic process);GO:0016740(transferase activity);GO:0042802(identical protein binding);GO:0042803(protein homodimerization activity);GO:1990830(cellular response to leu…	00270(Cysteine and methionine metabolism);00330(Arginine and proline metabolism);00480(Glutathione metabolism);00480(Glutathione metabolism)	K00797	EC:2.5.1.16	spermidine synthase [Source:HGNC Symbol;Acc:HGNC:11296]	protein_coding;retained_intron;nonsense_mediated_decay	NA	R-HSA-351215(Putrescine + dc-Adenosyl methionine => Spermidine + 5'-methylthioadenosine)	197.589	284.041	122.408	164.343	235.857	178.518	125.349	184.786	121.288	147.432	177.874	141.32	1.3688	0.452908	3.82865e-06	0.000789969	up	no
ENSG00000198825	INPP5F	40028;40030;40025;40026;40021;40027;40031;40043;40033;40032;40022;40029;40023;40045;40040;40035	ENST00000369081;ENST00000648262;ENST00000649742;ENST00000647933;ENST00000649297;ENST00000650305;ENST00000648166;ENST00000637174;ENST00000649454;ENST00000648515;ENST00000648621;ENST00000648661;ENST00000650623;ENST00000490818;ENST00000650409;ENST00000647699	GO:0001921(positive regulation of receptor recycling);GO:0005515(protein binding);GO:0005737(cytoplasm);GO:0005768(endosome);GO:0005769(early endosome);GO:0005905(clathrin-coated pit);GO:0006661(phosphatidylinositol biosynthetic process);GO:0008344(adult locomotory behavior);GO:0008934(inositol monophosphate 1-phosphatase activity);GO:0014898(cardiac muscle hypertrophy in response to stress);GO:0…	00562(Inositol phosphate metabolism);04070(Phosphatidylinositol signaling system);04070(Phosphatidylinositol signaling system)	K21798	EC:3.1.3.-	inositol polyphosphate-5-phosphatase F [Source:HGNC Symbol;Acc:HGNC:17054]	protein_coding;nonsense_mediated_decay;retained_intron	NA	R-HSA-8849969(PI(4,5)P2, PI(3,4)P2 and PI(3,4,5)P3 are dephosphorylated to PI5P, PI3P and PI(3,4)P by INPP5F at the endosome membrane)	2.25736	2.90691	2.43825	2.82453	4.14935	2.80099	2.04549	1.86265	2.26342	2.00266	2.39512	1.72667	1.48226	0.567799	3.89137e-06	0.000799833	up	no
ENSG00000169684	CHRNA5	90384;90386;90385;90388	ENST00000299565;ENST00000394802;ENST00000559554;ENST00000559576	GO:0004888(transmembrane signaling receptor activity);GO:0005216(ion channel activity);GO:0005230(extracellular ligand-gated ion channel activity);GO:0005515(protein binding);GO:0005886(plasma membrane);GO:0005892(acetylcholine-gated channel complex);GO:0006811(ion transport);GO:0007154(cell communication);GO:0007165(signal transduction);GO:0007268(chemical synaptic transmission);GO:0007271(synap…	04080(Neuroactive ligand-receptor interaction);04080(Neuroactive ligand-receptor interaction)	NA	NA	cholinergic receptor nicotinic alpha 5 subunit [Source:HGNC Symbol;Acc:HGNC:1959]	protein_coding	DOID:0050742(nicotine_dependence);DOID:1324(lung_cancer);DOID:1574(alcohol_use_disorder);DOID:162(cancer);DOID:3083(chronic_obstructive_pulmonary_disease);DOID:3748(esophagus_squamous_cell_carcinoma);DOID:3905(lung_carcinoma);DOID:3907(lung_squamous_cell_carcinoma);DOID:3908(lung_non-small_cell_carcinoma);DOID:3910(lung_adenocarcinoma);DOID:4556(lung_large_cell_carcinoma);DOID:5409(lung_small_cel…	R-HSA-622326(Activation of highly calcium permeable nicotinic acetylcholine receptors);R-HSA-629595(Activation of highly calcium permeable postsynaptic nicotinic acetylcholine receptors);R-HSA-629596(Binding of acetylcholine to highly calcium permeable postsynaptic nicotinic acetylcholine receptors);R-HSA-629599(Binding of acetylcholine to highly calcium permeable acetylcholine receptors)	4.65792	3.71539	2.70783	1.03963	1.07897	0.984249	2.58157	2.52401	1.59282	0.758782	0.534404	0.833086	1.66658	0.736891	3.96357e-06	0.000811564	up	no
ENSG00000123505	AMD1	218929;218927;218930;218933;218932;218928;218925;218931;218926	ENST00000672937;ENST00000368877;ENST00000368876;ENST00000465404;ENST00000619590;ENST00000368885;ENST00000451850;ENST00000612642;ENST00000675380	GO:0004014(adenosylmethionine decarboxylase activity);GO:0005515(protein binding);GO:0005829(cytosol);GO:0006595(polyamine metabolic process);GO:0006596(polyamine biosynthetic process);GO:0006597(spermine biosynthetic process);GO:0008295(spermidine biosynthetic process);GO:0016829(lyase activity);GO:0016831(carboxy-lyase activity);GO:0019810(putrescine binding);GO:0042802(identical protein bindin…	00270(Cysteine and methionine metabolism);00330(Arginine and proline metabolism);00330(Arginine and proline metabolism)	NA	NA	adenosylmethionine decarboxylase 1 [Source:HGNC Symbol;Acc:HGNC:457]	protein_coding;nonsense_mediated_decay;retained_intron	DOID:10283(prostate_cancer);DOID:162(cancer);DOID:3312(bipolar_disorder);DOID:3908(lung_non-small_cell_carcinoma);DOID:5419(schizophrenia)	R-HSA-351222(S-Adenosyl methionine <=> Decarboxylated-Adenosyl methionine + CO2)	11.8653	13.7516	12.4218	10.5297	10.8176	12.5968	8.78556	10.991	9.13312	8.57228	9.44917	8.61435	1.377	0.461526	3.99647e-06	0.000815189	up	no
ENSG00000071539	TRIP13	198804;198806;198808;198810;198803;198805	ENST00000166345;ENST00000513435;ENST00000510412;ENST00000508430;ENST00000512024;ENST00000508456	GO:0000166(nucleotide binding);GO:0001556(oocyte maturation);GO:0001673(male germ cell nucleus);GO:0003712(transcription coregulator activity);GO:0005515(protein binding);GO:0005524(ATP binding);GO:0005634(nucleus);GO:0005694(chromosome);GO:0006302(double-strand break repair);GO:0006366(transcription by RNA polymerase II);GO:0007094(mitotic spindle assembly checkpoint signaling);GO:0007130(synapt…	04110(Cell cycle);04110(Cell cycle)	NA	NA	thyroid hormone receptor interactor 13 [Source:HGNC Symbol;Acc:HGNC:12307]	protein_coding;protein_coding_CDS_not_defined;retained_intron	DOID:0080689(mosaic_variegated_aneuploidy_syndrome_3)	NA	14.0998	16.9499	20.0112	9.1538	6.26003	11.5351	8.78986	11.2443	12.0394	5.65016	6.36337	6.95489	1.58042	0.660304	4.03945e-06	0.000819771	up	no
ENSG00000171863	RPS7	138977;138975;138984;138986;138980;138983;138981;138979;138982;138976;138978	ENST00000647131;ENST00000645674;ENST00000479123;ENST00000472966;ENST00000462576;ENST00000481006;ENST00000407445;ENST00000403564;ENST00000406376;ENST00000646909;ENST00000491937	GO:0001843(neural tube closure);GO:0002181(cytoplasmic translation);GO:0003723(RNA binding);GO:0003730(mRNA 3'-UTR binding);GO:0003735(structural constituent of ribosome);GO:0005515(protein binding);GO:0005634(nucleus);GO:0005654(nucleoplasm);GO:0005730(nucleolus);GO:0005737(cytoplasm);GO:0005783(endoplasmic reticulum);GO:0005813(centrosome);GO:0005829(cytosol);GO:0005840(ribosome);GO:0005856(cyt…	03010(Ribosome);05171(Coronavirus disease - COVID-19);05171(Coronavirus disease - COVID-19)	NA	NA	ribosomal protein S7 [Source:HGNC Symbol;Acc:HGNC:10440]	protein_coding;retained_intron	DOID:0111881(Diamond-Blackfan_anemia_8)	R-HSA-141671(Polypeptide release from the eRF3-GDP:eRF1:mRNA:80S Ribosome complex);R-HSA-141673(GTP Hydrolysis by eRF3 bound to the eRF1:mRNA:polypeptide:80S Ribosome complex);R-HSA-141691(GTP bound eRF3:eRF1 complex binds the peptidyl tRNA:mRNA:80S Ribosome complex);R-HSA-156808(Formation of translation initiation complexes yielding circularized Ceruloplasmin mRNA in a 'closed-loop' conformation…	24.4518	28.2872	20.4814	15.1135	32.3045	20.8228	19.8841	22.6324	11.8858	9.94471	13.8646	18.4756	1.57268	0.653228	4.0495e-06	0.000819771	up	no
ENSG00000184220	CMSS1	179779;179777;179778;179793;179796;179795;179791;179776	ENST00000496116;ENST00000421999;ENST00000491299;ENST00000478909;ENST00000494412;ENST00000479555;ENST00000489081;ENST00000463526	GO:0003723(RNA binding);GO:0005515(protein binding);GO:0005515(protein binding)	NA	NA	NA	cms1 ribosomal small subunit homolog [Source:HGNC Symbol;Acc:HGNC:28666]	protein_coding_CDS_not_defined;protein_coding;nonsense_mediated_decay;retained_intron	NA	NA	6.45134	6.83656	4.72472	3.58351	6.45582	4.41276	5.34606	6.29584	3.72457	2.35474	3.5218	3.10669	1.45313	0.539164	4.08131e-06	0.00082087	up	no
ENSG00000133574	GIMAP4	234156;234157;234158;234160;234159	ENST00000461940;ENST00000494750;ENST00000255945;ENST00000479232;ENST00000478135	GO:0000166(nucleotide binding);GO:0005525(GTP binding);GO:0005737(cytoplasm);GO:0005829(cytosol);GO:0043231(intracellular membrane-bounded organelle);GO:0043231(intracellular membrane-bounded organelle)	NA	NA	NA	GTPase, IMAP family member 4 [Source:HGNC Symbol;Acc:HGNC:21872]	protein_coding;protein_coding_CDS_not_defined	NA	NA	55.5025	27.3232	41.9761	45.0481	38.9072	45.5999	127.098	54.0075	56.1188	59.2553	101.033	73.0107	0.593347	-0.753052	4.08553e-06	0.00082087	down	no
ENSG00000142684	ZNF593	12809;12810	ENST00000374266;ENST00000270812	GO:0003676(nucleic acid binding);GO:0003677(DNA binding);GO:0005515(protein binding);GO:0005634(nucleus);GO:0005654(nucleoplasm);GO:0005730(nucleolus);GO:0005737(cytoplasm);GO:0008270(zinc ion binding);GO:0042254(ribosome biogenesis);GO:0045944(positive regulation of transcription by RNA polymerase II);GO:0046872(metal ion binding);GO:1903026(negative regulation of RNA polymerase II regulatory re…	NA	NA	NA	zinc finger protein 593 [Source:HGNC Symbol;Acc:HGNC:30943]	protein_coding	NA	NA	43.11	49.815	24.9255	24.8636	48.0871	38.0518	29.7548	33.4894	20.749	18.3723	23.4459	35.7181	1.49074	0.576032	4.16692e-06	0.000834098	up	no
ENSG00000161980	POLR3K	92836;92837	ENST00000293860;ENST00000481810	GO:0000428(DNA-directed RNA polymerase complex);GO:0001056(RNA polymerase III activity);GO:0002376(immune system process);GO:0003676(nucleic acid binding);GO:0003899(DNA-directed 5'-3' RNA polymerase activity);GO:0005515(protein binding);GO:0005634(nucleus);GO:0005654(nucleoplasm);GO:0005666(RNA polymerase III complex);GO:0005829(cytosol);GO:0006351(DNA-templated transcription);GO:0006383(transcr…	03020(RNA polymerase);04623(Cytosolic DNA-sensing pathway);04623(Cytosolic DNA-sensing pathway)	NA	NA	RNA polymerase III subunit K [Source:HGNC Symbol;Acc:HGNC:14121]	protein_coding;retained_intron	DOID:0060786(hypomyelinating_leukodystrophy)	R-HSA-112054(RNA Polymerase III Abortive Initiation At Type 3 Open Promoters);R-HSA-112055(RNA Polymerase III Abortive Initiation At Type 1 Open Promoters);R-HSA-112149(RNA Polymerase III Abortive Initiation At Type 2 Open Promoters);R-HSA-112150(RNA Polymerase III Promoter Opening at Type 2 Promoters);R-HSA-112152(RNA Polymerase III Promoter Opening at Type 3 Promoters);R-HSA-112153(RNA Polymera…	49.9197	58.9239	49.9777	46.2224	44.6556	46.9599	40.9365	52.6633	43.6062	31.3026	32.3963	39.1882	1.3281	0.409359	4.2086e-06	0.000839311	up	no
ENSG00000114942	EEF1B2	154072;154068;154069;154081;154073;154071;154070;154074;154076	ENST00000460760;ENST00000236957;ENST00000445505;ENST00000482103;ENST00000392222;ENST00000429769;ENST00000479587;ENST00000415904;ENST00000455150	GO:0003746(translation elongation factor activity);GO:0005085(guanyl-nucleotide exchange factor activity);GO:0005515(protein binding);GO:0005737(cytoplasm);GO:0005783(endoplasmic reticulum);GO:0005829(cytosol);GO:0005853(eukaryotic translation elongation factor 1 complex);GO:0006412(translation);GO:0006414(translational elongation);GO:0006414(translational elongation)	NA	NA	NA	eukaryotic translation elongation factor 1 beta 2 [Source:HGNC Symbol;Acc:HGNC:3208]	retained_intron;protein_coding;nonsense_mediated_decay	NA	R-HSA-156910(Formation of eEF1B complex);R-HSA-156913(Regeneration of eEF1A:GTP by eEF1B activity)	110.866	120.341	102.345	77.3697	139.668	122.572	94.8989	99.8356	89.3752	62.5659	91.294	111.77	1.29951	0.377969	4.34034e-06	0.000862377	up	no
ENSG00000214114	MYCBP	14588;14590;14589;14595	ENST00000397572;ENST00000495043;ENST00000494695;ENST00000465771	GO:0003713(transcription coactivator activity);GO:0005515(protein binding);GO:0005634(nucleus);GO:0005654(nucleoplasm);GO:0005737(cytoplasm);GO:0005739(mitochondrion);GO:0006355(regulation of DNA-templated transcription);GO:0007283(spermatogenesis);GO:0045893(positive regulation of DNA-templated transcription);GO:0045893(positive regulation of DNA-templated transcription)	NA	NA	NA	MYC binding protein [Source:HGNC Symbol;Acc:HGNC:7554]	protein_coding;protein_coding_CDS_not_defined	NA	NA	34.0078	40.5438	26.9285	22.5254	28.6024	30.267	26.2365	33.3592	28.7014	16.3781	20.696	23.8697	1.31331	0.393207	4.36657e-06	0.000864388	up	no
ENSG00000131188	PRR7	209820;209821;209819;209822	ENST00000323249;ENST00000502922;ENST00000507881;ENST00000510492	GO:0002250(adaptive immune response);GO:0002376(immune system process);GO:0005515(protein binding);GO:0005634(nucleus);GO:0005654(nucleoplasm);GO:0005737(cytoplasm);GO:0005829(cytosol);GO:0005886(plasma membrane);GO:0006356(regulation of transcription by RNA polymerase I);GO:0014069(postsynaptic density);GO:0016020(membrane);GO:0030425(dendrite);GO:0033077(T cell differentiation in thymus);GO:003…	NA	NA	NA	proline rich 7, synaptic [Source:HGNC Symbol;Acc:HGNC:28130]	protein_coding	NA	NA	5.35681	5.23982	3.93456	2.12726	2.29751	5.6225	2.9134	3.81061	3.10909	1.43577	0.964102	3.99764	1.66838	0.738451	4.40972e-06	0.000867972	up	no
ENSG00000123131	PRDX4	1140;1143;1141;1142;1139	ENST00000379341;ENST00000439422;ENST00000495599;ENST00000379331;ENST00000379349	GO:0004601(peroxidase activity);GO:0005515(protein binding);GO:0005576(extracellular region);GO:0005634(nucleus);GO:0005737(cytoplasm);GO:0005783(endoplasmic reticulum);GO:0005829(cytosol);GO:0006979(response to oxidative stress);GO:0007252(I-kappaB phosphorylation);GO:0007283(spermatogenesis);GO:0008379(thioredoxin peroxidase activity);GO:0008584(male gonad development);GO:0016209(antioxidant ac…	NA	K03386	EC:1.11.1.24	peroxiredoxin 4 [Source:HGNC Symbol;Acc:HGNC:17169]	protein_coding;protein_coding_CDS_not_defined	DOID:162(cancer);DOID:4766(embryoma);DOID:9351(diabetes_mellitus)	R-HSA-6798748(Exocytosis of secretory granule lumen proteins);R-HSA-6800434(Exocytosis of ficolin-rich granule lumen proteins)	32.8966	41.8556	25.3306	24.029	23.0532	26.2502	24.4532	36.1191	18.5542	17.7552	19.2168	18.5189	1.38477	0.469647	4.41704e-06	0.000867972	up	no
ENSG00000182552	RWDD4	198010;198008;198006;198009;198005;198007;198011	ENST00000514322;ENST00000510702;ENST00000327570;ENST00000512740;ENST00000326397;ENST00000510968;ENST00000506467	GO:0005515(protein binding);GO:0005515(protein binding)	NA	NA	NA	RWD domain containing 4 [Source:HGNC Symbol;Acc:HGNC:23750]	nonsense_mediated_decay;protein_coding	NA	NA	10.1128	12.3148	9.12073	9.76235	12.1538	10.1421	7.67794	9.96432	8.69984	7.75832	8.53664	8.58157	1.31684	0.397078	4.46102e-06	0.000873416	up	no
ENSG00000163923	RPL39L	187012;187011;187013	ENST00000296277;ENST00000455270;ENST00000433055	GO:0003735(structural constituent of ribosome);GO:0005515(protein binding);GO:0005737(cytoplasm);GO:0005840(ribosome);GO:0006412(translation);GO:0007283(spermatogenesis);GO:0022625(cytosolic large ribosomal subunit);GO:1990904(ribonucleoprotein complex);GO:1990904(ribonucleoprotein complex)	NA	NA	NA	ribosomal protein L39 like [Source:HGNC Symbol;Acc:HGNC:17094]	protein_coding	NA	R-HSA-141671(Polypeptide release from the eRF3-GDP:eRF1:mRNA:80S Ribosome complex);R-HSA-141673(GTP Hydrolysis by eRF3 bound to the eRF1:mRNA:polypeptide:80S Ribosome complex);R-HSA-141691(GTP bound eRF3:eRF1 complex binds the peptidyl tRNA:mRNA:80S Ribosome complex);R-HSA-156826(Dissociation of L13a from the 60s ribosomal subunit);R-HSA-156907(Aminoacyl-tRNA binds to the ribosome at the A-site);…	10.2058	8.29526	16.6152	20.6421	6.60541	11.3287	7.47649	5.59739	11.8204	13.6382	3.20884	10.1092	1.54843	0.630802	4.58406e-06	0.000894242	up	no
ENSG00000197093	GAL3ST4	229942;229941;229943;229947;229946;229945;229944	ENST00000495882;ENST00000413800;ENST00000360039;ENST00000482469;ENST00000498000;ENST00000411994;ENST00000423751	GO:0001733(galactosylceramide sulfotransferase activity);GO:0005794(Golgi apparatus);GO:0006790(sulfur compound metabolic process);GO:0007267(cell-cell signaling);GO:0009100(glycoprotein metabolic process);GO:0009101(glycoprotein biosynthetic process);GO:0009247(glycolipid biosynthetic process);GO:0009311(oligosaccharide metabolic process);GO:0016020(membrane);GO:0016740(transferase activity);GO:…	NA	K09677	EC:2.8.2.-	galactose-3-O-sulfotransferase 4 [Source:HGNC Symbol;Acc:HGNC:24145]	retained_intron;protein_coding	NA	NA	2.75607	0.769738	1.14901	0.314687	0.976864	2.25749	6.00714	1.5937	2.7011	0.871404	1.74224	2.59801	0.544055	-0.878176	4.85183e-06	0.000943048	down	no
ENSG00000127824	TUBA4A	155227;155236;155233;155229;155235;155232;155228;155231;155234;155230	ENST00000248437;ENST00000425551;ENST00000447205;ENST00000498660;ENST00000475683;ENST00000456818;ENST00000392088;ENST00000427737;ENST00000462806;ENST00000398989	GO:0000166(nucleotide binding);GO:0000226(microtubule cytoskeleton organization);GO:0000278(mitotic cell cycle);GO:0005200(structural constituent of cytoskeleton);GO:0005515(protein binding);GO:0005525(GTP binding);GO:0005576(extracellular region);GO:0005737(cytoplasm);GO:0005829(cytosol);GO:0005856(cytoskeleton);GO:0005874(microtubule);GO:0007010(cytoskeleton organization);GO:0007017(microtubule…	04145(Phagosome);04210(Apoptosis);04530(Tight junction);04540(Gap junction);04814(Motor proteins);05010(Alzheimer disease);05012(Parkinson disease);05014(Amyotrophic lateral sclerosis);05016(Huntington disease);05020(Prion disease);05022(Pathways of neurodegeneration - multiple diseases);05130(Pathogenic Escherichia coli infection);05132(Salmonella infection);05132(Salmonella infection)	NA	NA	tubulin alpha 4a [Source:HGNC Symbol;Acc:HGNC:12407]	protein_coding;protein_coding_CDS_not_defined;retained_intron	DOID:0050453(lissencephaly);DOID:0060355(amyotrophic_lateral_sclerosis_type_22);DOID:162(cancer)	R-HSA-1638803(Phosphorylation of cohesin by PLK1 at centromeres);R-HSA-1638821(PP2A-B56 dephosphorylates centromeric cohesin);R-HSA-190520(Association of Golgi transport vesicles with microtubules);R-HSA-190877(Insertion of connexons into the plasma membrane resulting in the formation of hemi-channels);R-HSA-191737(Docking of connexons into junctional, double-membrane spanning channels);R-HSA-221…	56.9444	61.4625	67.7084	60.0964	73.5396	93.8317	47.5676	46.6328	69.8795	52.1233	52.1285	80.3448	1.2692	0.343918	4.89289e-06	0.000947595	up	no
ENSG00000221957	KIR2DS4	137467;137468	ENST00000339924;ENST00000391729	NA	04612(Antigen processing and presentation);04650(Natural killer cell mediated cytotoxicity);04650(Natural killer cell mediated cytotoxicity)	NA	NA	killer cell immunoglobulin like receptor, two Ig domains and short cytoplasmic tail 4 [Source:HGNC Symbol;Acc:HGNC:6336]	protein_coding_LoF	DOID:1240(leukemia);DOID:1909(melanoma);DOID:7148(rheumatoid_arthritis)	NA	1.47339	1.28239	2.74256	33.7747	1.58785	10.1232	3.57332	2.67555	4.09292	43.3962	3.47603	17.9309	0.588278	-0.765431	4.95233e-06	0.000955657	down	no
ENSG00000173366	ENSG00000173366	177719	ENST00000494383	GO:0002218(activation of innate immune response);GO:0002376(immune system process);GO:0003779(actin binding);GO:0005515(protein binding);GO:0005737(cytoplasm);GO:0005764(lysosome);GO:0005768(endosome);GO:0005783(endoplasmic reticulum);GO:0005789(endoplasmic reticulum membrane);GO:0006954(inflammatory response);GO:0007165(signal transduction);GO:0016020(membrane);GO:0030837(negative regulation of …	NA	NA	NA	novel twinfilin, actin-binding protein, homolog 2 (Drosophila) (TWF2) and toll-like receptor 9 (TLR9) protein	protein_coding	NA	NA	0.531712	0.653704	0.693116	1.02529	0.962313	2.33449	1.03744	0	0	0	0.766592	0	462.931	8.85465	5.06362e-06	0.000973632	up	yes
ENSG00000167508	MVD	103940;103933;103934;103942;103937;103941;103949;103936;103939;103945;103946;103935;103947;103938;103943;103948	ENST00000563785;ENST00000565149;ENST00000301012;ENST00000563170;ENST00000569177;ENST00000568709;ENST00000565842;ENST00000561895;ENST00000568133;ENST00000562651;ENST00000565610;ENST00000562981;ENST00000563463;ENST00000567064;ENST00000566636;ENST00000562741	GO:0000166(nucleotide binding);GO:0004163(diphosphomevalonate decarboxylase activity);GO:0005524(ATP binding);GO:0005737(cytoplasm);GO:0005829(cytosol);GO:0006629(lipid metabolic process);GO:0006694(steroid biosynthetic process);GO:0006695(cholesterol biosynthetic process);GO:0008202(steroid metabolic process);GO:0008203(cholesterol metabolic process);GO:0008284(positive regulation of cell popula…	00900(Terpenoid backbone biosynthesis);00900(Terpenoid backbone biosynthesis)	K01597	EC:4.1.1.33	mevalonate diphosphate decarboxylase [Source:HGNC Symbol;Acc:HGNC:7529]	retained_intron;protein_coding;protein_coding_CDS_not_defined;nonsense_mediated_decay	DOID:3805(porokeratosis)	R-HSA-1655836(Expression of Diphosphomevalonate Decarboxylase (MVD));R-HSA-191414(MVD decarboxylates MVA5PP to IPPP);R-HSA-2426144(SREBP1A,2 binds the MVD promoter)	5.86947	11.8699	8.16751	7.05929	4.39933	7.49865	7.7755	14.6395	16.0306	14.4907	14.8254	15.5957	0.564038	-0.826136	5.18928e-06	0.000994229	down	no
ENSG00000254093	PINX1	235696;235701;235697;235704;235700;235698;235703;235699	ENST00000314787;ENST00000517607;ENST00000519088;ENST00000524026;ENST00000524061;ENST00000524114;ENST00000520018;ENST00000523559	GO:0000228(nuclear chromosome);GO:0000775(chromosome, centromeric region);GO:0000776(kinetochore);GO:0000781(chromosome, telomeric region);GO:0003676(nucleic acid binding);GO:0005515(protein binding);GO:0005634(nucleus);GO:0005654(nucleoplasm);GO:0005694(chromosome);GO:0005730(nucleolus);GO:0005739(mitochondrion);GO:0005819(spindle);GO:0007004(telomere maintenance via telomerase);GO:0007080(mitot…	NA	NA	NA	PIN2 (TERF1) interacting telomerase inhibitor 1 [Source:HGNC Symbol;Acc:HGNC:30046]	protein_coding;protein_coding_CDS_not_defined;retained_intron;nonsense_mediated_decay	NA	NA	16.1612	17.1524	13.8363	14.2244	15.2775	12.6166	12.6856	15.1157	9.59307	9.45142	10.6307	10.5052	1.40782	0.493466	5.32453e-06	0.00101651	up	no
ENSG00000198901	PRC1	91873;91877;91889;91867;91884;91872;91883;91878;91881;91868;91885;91891;91890;91876;91866;91874;91893;91888	ENST00000560423;ENST00000559326;ENST00000555791;ENST00000556972;ENST00000557763;ENST00000555455;ENST00000553494;ENST00000560914;ENST00000556982;ENST00000361188;ENST00000417173;ENST00000559811;ENST00000555745;ENST00000559828;ENST00000394249;ENST00000442656;ENST00000556129;ENST00000557905	GO:0000022(mitotic spindle elongation);GO:0000226(microtubule cytoskeleton organization);GO:0000922(spindle pole);GO:0005515(protein binding);GO:0005634(nucleus);GO:0005654(nucleoplasm);GO:0005694(chromosome);GO:0005737(cytoplasm);GO:0005819(spindle);GO:0005829(cytosol);GO:0005856(cytoskeleton);GO:0005874(microtubule);GO:0005876(spindle microtubule);GO:0005886(plasma membrane);GO:0007049(cell cyc…	NA	NA	NA	protein regulator of cytokinesis 1 [Source:HGNC Symbol;Acc:HGNC:9341]	protein_coding;retained_intron;protein_coding_CDS_not_defined	DOID:162(cancer)	R-HSA-5671970(Activated CIT binds KIF14 and PRC1)	5.07065	5.26604	10.4838	4.32197	2.81442	6.83051	3.48107	4.41808	7.85969	3.14988	1.96394	6.13274	1.39107	0.476199	5.35862e-06	0.00101694	up	no
ENSG00000102030	NAA10	7625;7626;7632;7633;7624;7634;7627;7630;7620;7621;7629;7619;7628;7623;7622	ENST00000700299;ENST00000484950;ENST00000477882;ENST00000478177;ENST00000466877;ENST00000488481;ENST00000460996;ENST00000432089;ENST00000477750;ENST00000370015;ENST00000467451;ENST00000464845;ENST00000370011;ENST00000370009;ENST00000393712	GO:0004596(peptide alpha-N-acetyltransferase activity);GO:0005515(protein binding);GO:0005634(nucleus);GO:0005730(nucleolus);GO:0005737(cytoplasm);GO:0005829(cytosol);GO:0006473(protein acetylation);GO:0006474(N-terminal protein amino acid acetylation);GO:0006475(internal protein amino acid acetylation);GO:0008080(N-acetyltransferase activity);GO:0016020(membrane);GO:0016407(acetyltransferase act…	NA	K20791	EC:2.3.1.255	N-alpha-acetyltransferase 10, NatA catalytic subunit [Source:HGNC Symbol;Acc:HGNC:18704]	retained_intron;protein_coding	DOID:0050781(Ogden_syndrome);DOID:0111799(syndromic_microphthalmia_1);DOID:162(cancer);DOID:3113(papillary_carcinoma)	NA	19.3614	22.5231	12.7182	12.4134	17.8748	16.3078	14.0014	15.3827	12.1862	11.423	12.2118	13.9169	1.33574	0.417637	5.36471e-06	0.00101694	up	no
ENSG00000243678	NME2	114198;114202;114204;114197;114201;114200;114203;114199;114196	ENST00000512737;ENST00000393190;ENST00000573262;ENST00000513177;ENST00000485076;ENST00000393183;ENST00000570801;ENST00000503064;ENST00000514264	GO:0000166(nucleotide binding);GO:0001726(ruffle);GO:0002762(negative regulation of myeloid leukocyte differentiation);GO:0003677(DNA binding);GO:0003713(transcription coactivator activity);GO:0004550(nucleoside diphosphate kinase activity);GO:0004673(protein histidine kinase activity);GO:0004674(protein serine/threonine kinase activity);GO:0005504(fatty acid binding);GO:0005515(protein binding);…	00230(Purine metabolism);00240(Pyrimidine metabolism);00983(Drug metabolism - other enzymes);00983(Drug metabolism - other enzymes)	K00940	EC:2.7.4.6	NME/NM23 nucleoside diphosphate kinase 2 [Source:HGNC Symbol;Acc:HGNC:7850]	protein_coding;retained_intron	DOID:1036(chronic_leukemia);DOID:11054(urinary_bladder_cancer);DOID:11132(prostatic_hypertrophy);DOID:1240(leukemia);DOID:1485(cystic_fibrosis);DOID:225(syndrome);DOID:2349(arteriosclerosis);DOID:2394(ovarian_cancer);DOID:3307(teratoma);DOID:4001(ovarian_carcinoma);DOID:6000(congestive_heart_failure)	R-HSA-482619((d)NDP + ATP <=> (d)NTP + ADP (NME1,2,3));R-HSA-482621((d)NTP + ADP <=> (d)NDP + ATP (NME1,2,3));R-HSA-6798748(Exocytosis of secretory granule lumen proteins);R-HSA-6800434(Exocytosis of ficolin-rich granule lumen proteins);R-HSA-9748969(NME1:2 hexamer phosphorylates 6TdGDP to 6TdGTP);R-HSA-9748999(NME1:2 hexamer phosphorylates 6TGDP to 6TGTP);R-HSA-9755013(NME1,2 hexamers phosphoryl…	109.278	134.354	76.4964	68.9435	130.273	88.8761	82.5627	113.152	62.8455	52.8443	74.784	84.7208	1.36829	0.45237	5.43412e-06	0.00102647	up	no
ENSG00000001461	NIPAL3	12570;12571;12572;12574;12575;12573;12576	ENST00000374399;ENST00000003912;ENST00000488155;ENST00000339255;ENST00000475663;ENST00000358028;ENST00000432012	GO:0005515(protein binding);GO:0015095(magnesium ion transmembrane transporter activity);GO:0015693(magnesium ion transport);GO:0016020(membrane);GO:1903830(magnesium ion transmembrane transport);GO:1903830(magnesium ion transmembrane transport)	NA	NA	NA	NIPA like domain containing 3 [Source:HGNC Symbol;Acc:HGNC:25233]	protein_coding;protein_coding_CDS_not_defined	NA	R-HSA-5336453(NIPAs transport Mg2+ from extracellular region to cytosol)	7.50482	4.71348	5.4425	5.1226	7.27263	6.81933	9.36645	5.91562	10.116	7.7074	10.9616	9.19134	0.738888	-0.436572	5.49128e-06	0.00103363	down	no
ENSG00000221968	FADS3	47429;47427;47428;47432;47439;47430;47436;47426;47435;47438;47434;47431	ENST00000529404;ENST00000533676;ENST00000278829;ENST00000525588;ENST00000529525;ENST00000527379;ENST00000414624;ENST00000527697;ENST00000526294;ENST00000534426;ENST00000534223;ENST00000525094	GO:0003674(molecular_function);GO:0005515(protein binding);GO:0005783(endoplasmic reticulum);GO:0005789(endoplasmic reticulum membrane);GO:0006629(lipid metabolic process);GO:0006631(fatty acid metabolic process);GO:0006633(fatty acid biosynthetic process);GO:0006636(unsaturated fatty acid biosynthetic process);GO:0006665(sphingolipid metabolic process);GO:0016020(membrane);GO:0016491(oxidoreduct…	NA	K10225	EC:1.14.19.-	fatty acid desaturase 3 [Source:HGNC Symbol;Acc:HGNC:3576]	retained_intron;protein_coding;protein_coding_CDS_not_defined	DOID:1168(familial_hyperlipidemia);DOID:13809(familial_combined_hyperlipidemia);DOID:1574(alcohol_use_disorder);DOID:3146(lipid_metabolism_disorder)	NA	1.00919	1.48276	1.40784	1.62554	0.861284	1.07765	1.30893	2.31709	2.2821	2.94755	1.34248	1.91558	0.668476	-0.581053	5.58635e-06	0.00104677	down	no
ENSG00000170776	AKAP13	91207;91208;91198;91189;91184;91196;91211;91187;91210;91215;91206;91199;91205;91193;91202;91204;91194;91190;91188;91201;91217;91212;91213;91185	ENST00000557852;ENST00000560482;ENST00000560676;ENST00000361243;ENST00000560571;ENST00000560340;ENST00000558644;ENST00000394518;ENST00000559278;ENST00000559391;ENST00000558092;ENST00000394510;ENST00000560957;ENST00000558166;ENST00000559486;ENST00000612418;ENST00000558811;ENST00000560256;ENST00000560302;ENST00000560579;ENST00000560185;ENST00000559820;ENST00000558009;ENST00000559362	GO:0005078(MAP-kinase scaffold activity);GO:0005085(guanyl-nucleotide exchange factor activity);GO:0005515(protein binding);GO:0005634(nucleus);GO:0005737(cytoplasm);GO:0005829(cytosol);GO:0005938(cell cortex);GO:0007186(G protein-coupled receptor signaling pathway);GO:0007507(heart development);GO:0015629(actin cytoskeleton);GO:0016020(membrane);GO:0030864(cortical actin cytoskeleton);GO:0031267…	04928(Parathyroid hormone synthesis, secretion and action);05163(Human cytomegalovirus infection);05163(Human cytomegalovirus infection)	NA	NA	A-kinase anchoring protein 13 [Source:HGNC Symbol;Acc:HGNC:371]	protein_coding;retained_intron;protein_coding_CDS_not_defined	DOID:162(cancer);DOID:657(adenoma)	R-HSA-205039(p75NTR indirectly activates RAC and Cdc42 via a guanyl-nucleotide exchange factor);R-HSA-419166(GEFs activate RhoA,B,C);R-HSA-8980691(RHOA GEFs activate RHOA);R-HSA-9013023(RHOB GEFs activate RHOB);R-HSA-9013109(RHOC GEFs activate RHOC)	6.72583	7.26747	5.9896	11.1621	8.07787	8.77148	8.96939	9.30384	10.572	15.2462	11.2318	10.7435	0.768812	-0.379298	5.6147e-06	0.00104677	down	no
ENSG00000115946	PNO1	143906;143908;143907	ENST00000263657;ENST00000488728;ENST00000430742	GO:0003676(nucleic acid binding);GO:0003723(RNA binding);GO:0005515(protein binding);GO:0005634(nucleus);GO:0005654(nucleoplasm);GO:0005730(nucleolus);GO:0005829(cytosol);GO:0032040(small-subunit processome);GO:0042274(ribosomal small subunit biogenesis);GO:0042274(ribosomal small subunit biogenesis)	NA	NA	NA	partner of NOB1 homolog [Source:HGNC Symbol;Acc:HGNC:32790]	protein_coding;retained_intron;nonsense_mediated_decay	NA	R-HSA-6790994(DIMT1 dimethylates adenosine-1850,1851 of 18S rRNA yielding 6-dimethyladenosine-1850,1851);R-HSA-6791223(18SE pre-rRNA in pre-40S particles is nucleolytically processed during translocation from the nucleus to the cytosol)	31.8367	35.7021	16.9217	18.009	31.5916	19.8623	24.6869	29.6091	13.8338	17.0923	20.6063	13.4093	1.36777	0.451826	5.6196e-06	0.00104677	up	no
ENSG00000284697	ENSG00000284697	57422;57401	ENST00000546339;ENST00000639368	NA	NA	NA	NA	novel transcript	lncRNA;retained_intron	NA	NA	0	0.0293024	0	0	0.799158	0.0128369	0.463917	0.443763	0.601358	0.0967216	0.0644565	0.538032	0.0310842	-5.00768	5.66294e-06	0.00105119	down	yes
ENSG00000137288	UQCC2	214605;214606;214603;214604	ENST00000607484;ENST00000374214;ENST00000606961;ENST00000374231	GO:0002082(regulation of oxidative phosphorylation);GO:0005515(protein binding);GO:0005739(mitochondrion);GO:0005743(mitochondrial inner membrane);GO:0005758(mitochondrial intermembrane space);GO:0005759(mitochondrial matrix);GO:0016020(membrane);GO:0016604(nuclear body);GO:0034551(mitochondrial respiratory chain complex III assembly);GO:0042645(mitochondrial nucleoid);GO:0050796(regulation of in…	NA	NA	NA	ubiquinol-cytochrome c reductase complex assembly factor 2 [Source:HGNC Symbol;Acc:HGNC:21237]	protein_coding;retained_intron	DOID:0080116(mitochondrial_complex_III_deficiency_nuclear_type_7)	R-HSA-9865893(MT-CYB is translated);R-HSA-9866061(Intermediate 0 binds heme and UQCC3);R-HSA-9866104(Intermediate I binds second heme, UQCRB, UQCRQ)	7.17889	6.82004	7.32766	6.37218	7.90933	6.40226	5.06718	5.85848	5.95536	4.32683	5.70922	5.67138	1.37412	0.458508	6.09787e-06	0.00112802	up	no
ENSG00000114423	CBLB	180076;180061;180060;180064;180069;180062;180071;180067;180070;180072;180065;180066;180075;180063;180074;180073;180068	ENST00000642907;ENST00000645759;ENST00000394030;ENST00000646499;ENST00000403724;ENST00000476370;ENST00000447441;ENST00000646825;ENST00000405772;ENST00000643403;ENST00000642241;ENST00000407712;ENST00000643192;ENST00000645425;ENST00000443752;ENST00000438603;ENST00000643322	GO:0001784(phosphotyrosine residue binding);GO:0002669(positive regulation of T cell anergy);GO:0002870(T cell anergy);GO:0004842(ubiquitin-protein transferase activity);GO:0005509(calcium ion binding);GO:0005515(protein binding);GO:0005654(nucleoplasm);GO:0005737(cytoplasm);GO:0005829(cytosol);GO:0005886(plasma membrane);GO:0006607(NLS-bearing protein import into nucleus);GO:0006955(immune respo…	04012(ErbB signaling pathway);04120(Ubiquitin mediated proteolysis);04144(Endocytosis);04625(C-type lectin receptor signaling pathway);04660(T cell receptor signaling pathway);04910(Insulin signaling pathway);05162(Measles);05162(Measles)	NA	NA	Cbl proto-oncogene B [Source:HGNC Symbol;Acc:HGNC:1542]	protein_coding_CDS_not_defined;nonsense_mediated_decay;protein_coding;retained_intron	DOID:1024(leprosy);DOID:1240(leukemia);DOID:3907(lung_squamous_cell_carcinoma);DOID:3908(lung_non-small_cell_carcinoma);DOID:417(autoimmune_disease);DOID:5517(stomach_carcinoma);DOID:767(muscular_atrophy);DOID:9119(acute_myeloid_leukemia);DOID:9352(type_2_diabetes_mellitus);DOID:9744(type_1_diabetes_mellitus)	R-HSA-983140(Transfer of Ub from E2 to substrate and release of E2);R-HSA-983147(Release of E3 from polyubiquitinated substrate);R-HSA-983156(Polyubiquitination of substrate);R-HSA-983157(Interaction of E3 with substrate and E2-Ub complex)	6.01209	5.69959	4.10421	6.66585	5.62374	6.53363	8.27706	8.73326	6.75554	9.6088	8.3993	7.57379	0.742315	-0.429897	6.12566e-06	0.00112927	down	no
ENSG00000166197	NOLC1	38833;38829;38830;38831;38827;38826;38832	ENST00000370007;ENST00000488254;ENST00000603946;ENST00000461421;ENST00000605788;ENST00000405356;ENST00000476468	GO:0000166(nucleotide binding);GO:0000278(mitotic cell cycle);GO:0001650(fibrillar center);GO:0003723(RNA binding);GO:0005515(protein binding);GO:0005524(ATP binding);GO:0005525(GTP binding);GO:0005634(nucleus);GO:0005654(nucleoplasm);GO:0005730(nucleolus);GO:0005737(cytoplasm);GO:0006364(rRNA processing);GO:0006417(regulation of translation);GO:0007000(nucleolus organization);GO:0014029(neural c…	NA	NA	NA	nucleolar and coiled-body phosphoprotein 1 [Source:HGNC Symbol;Acc:HGNC:15608]	protein_coding;nonsense_mediated_decay	DOID:12377(spinal_muscular_atrophy);DOID:2908(Treacher_Collins_syndrome);DOID:5683(hereditary_breast_ovarian_cancer_syndrome);DOID:767(muscular_atrophy)	NA	93.0973	88.4712	59.6716	43.9882	62.1255	68.2607	73.0698	74.5157	43.2371	38.624	48.7701	42.9402	1.38082	0.465523	6.28786e-06	0.0011552	up	no
ENSG00000160179	ABCG1	166163;166162;166164;166167;166168;166169;166166;166161;166158	ENST00000398449;ENST00000361802;ENST00000343687;ENST00000472587;ENST00000467818;ENST00000496783;ENST00000398437;ENST00000450121;ENST00000398457	GO:0000139(Golgi membrane);GO:0000166(nucleotide binding);GO:0005515(protein binding);GO:0005524(ATP binding);GO:0005543(phospholipid binding);GO:0005739(mitochondrion);GO:0005768(endosome);GO:0005783(endoplasmic reticulum);GO:0005789(endoplasmic reticulum membrane);GO:0005794(Golgi apparatus);GO:0005886(plasma membrane);GO:0006869(lipid transport);GO:0008203(cholesterol metabolic process);GO:000…	02010(ABC transporters);05417(Lipid and atherosclerosis);05417(Lipid and atherosclerosis)	NA	NA	ATP binding cassette subfamily G member 1 [Source:HGNC Symbol;Acc:HGNC:73]	protein_coding;retained_intron	DOID:10652(Alzheimer's_disease);DOID:12120(pulmonary_alveolar_proteinosis);DOID:13042(persistent_fetal_circulation_syndrome);DOID:1936(atherosclerosis);DOID:225(syndrome);DOID:9351(diabetes_mellitus)	R-HSA-266082(ABCG1-mediated transport of intracellular cholesterol to the cell surface);R-HSA-9024361(Expression of ABCG1 regulated by NR1H2,3);R-HSA-9024386(Oxysterol-induced binding of NR1H2,3:RXR to the ABCG1 gene)	1.1253	1.15857	1.16562	9.2645	4.38237	3.4615	0.457032	0.770939	0.216241	0.227963	0.0774687	0.286918	9.37121	3.22824	6.37973e-06	0.00116808	up	yes
ENSG00000183207	RUVBL2	135454;135461;135458;135457;135453;135452;135460;135464;135456;135455	ENST00000595090;ENST00000594338;ENST00000596247;ENST00000598768;ENST00000596837;ENST00000601968;ENST00000593570;ENST00000595002;ENST00000594017;ENST00000595811	GO:0000166(nucleotide binding);GO:0000492(box C/D snoRNP assembly);GO:0000723(telomere maintenance);GO:0000786(nucleosome);GO:0000791(euchromatin);GO:0000812(Swr1 complex);GO:0000978(RNA polymerase II cis-regulatory region sequence-specific DNA binding);GO:0000979(RNA polymerase II core promoter sequence-specific DNA binding);GO:0001094(TFIID-class transcription factor complex binding);GO:0003678…	03082(ATP-dependent chromatin remodeling);03082(ATP-dependent chromatin remodeling)	K11338	EC:5.6.2.3	RuvB like AAA ATPase 2 [Source:HGNC Symbol;Acc:HGNC:10475]	protein_coding;retained_intron;nonsense_mediated_decay;protein_coding_CDS_not_defined	DOID:162(cancer);DOID:684(hepatocellular_carcinoma);DOID:8469(influenza)	R-HSA-164616(Biogenesis and assembly of the telomerase RNP);R-HSA-3321975(NuA4 complex acetylates histone H2A, HIST1H4);R-NUL-4551334(NuA4 complex actetylates H2A and H4)	53.6003	56.9174	34.214	26.9922	32.1322	41.574	38.5869	42.8107	31.5195	23.1249	26.6266	24.8629	1.37681	0.461331	6.42568e-06	0.00117249	up	no
ENSG00000013441	CLK1	153446;153455;153452;153447;153449;153450;153454;153453;153448;153457;153451;153458;153456;153459	ENST00000321356;ENST00000461326;ENST00000409769;ENST00000461981;ENST00000432425;ENST00000473565;ENST00000434813;ENST00000409403;ENST00000464454;ENST00000492793;ENST00000472679;ENST00000481641;ENST00000496205;ENST00000482590	GO:0000166(nucleotide binding);GO:0004672(protein kinase activity);GO:0004674(protein serine/threonine kinase activity);GO:0004712(protein serine/threonine/tyrosine kinase activity);GO:0004713(protein tyrosine kinase activity);GO:0004715(non-membrane spanning protein tyrosine kinase activity);GO:0005515(protein binding);GO:0005524(ATP binding);GO:0005634(nucleus);GO:0006468(protein phosphorylatio…	05134(Legionellosis);05134(Legionellosis)	NA	NA	CDC like kinase 1 [Source:HGNC Symbol;Acc:HGNC:2068]	protein_coding;retained_intron;nonsense_mediated_decay;protein_coding_CDS_not_defined	DOID:9909(hordeolum)	NA	15.4458	15.0983	18.0894	22.2695	20.7998	23.0124	26.9708	20.57	27.1618	27.4976	28.4986	32.7104	0.743039	-0.42849	6.47138e-06	0.00117683	down	no
ENSG00000123416	TUBA1B	60668;60665;60673;60674;60671;60667	ENST00000547765;ENST00000336023;ENST00000547476;ENST00000552984;ENST00000551324;ENST00000332858	GO:0000166(nucleotide binding);GO:0000226(microtubule cytoskeleton organization);GO:0000278(mitotic cell cycle);GO:0003725(double-stranded RNA binding);GO:0003924(GTPase activity);GO:0005198(structural molecule activity);GO:0005200(structural constituent of cytoskeleton);GO:0005515(protein binding);GO:0005525(GTP binding);GO:0005737(cytoplasm);GO:0005856(cytoskeleton);GO:0005874(microtubule);GO:0…	04145(Phagosome);04210(Apoptosis);04530(Tight junction);04540(Gap junction);04814(Motor proteins);05010(Alzheimer disease);05012(Parkinson disease);05014(Amyotrophic lateral sclerosis);05016(Huntington disease);05020(Prion disease);05022(Pathways of neurodegeneration - multiple diseases);05130(Pathogenic Escherichia coli infection);05132(Salmonella infection);05132(Salmonella infection)	NA	NA	tubulin alpha 1b [Source:HGNC Symbol;Acc:HGNC:18809]	nonsense_mediated_decay;protein_coding;retained_intron	DOID:0050453(lissencephaly);DOID:12217(Lewy_body_dementia);DOID:162(cancer);DOID:5419(schizophrenia)	R-HSA-1638803(Phosphorylation of cohesin by PLK1 at centromeres);R-HSA-1638821(PP2A-B56 dephosphorylates centromeric cohesin);R-HSA-190520(Association of Golgi transport vesicles with microtubules);R-HSA-190877(Insertion of connexons into the plasma membrane resulting in the formation of hemi-channels);R-HSA-191737(Docking of connexons into junctional, double-membrane spanning channels);R-HSA-221…	727.64	654.961	831.786	503.688	508.46	983.302	509.421	621.295	638.346	340.844	408.272	513.46	1.46676	0.55263	6.53435e-06	0.00118426	up	no
ENSG00000170515	PA2G4	62584;62587;62583;62589;62588;62586;62590	ENST00000303305;ENST00000551061;ENST00000552766;ENST00000552528;ENST00000550166;ENST00000553057;ENST00000552266	GO:0003676(nucleic acid binding);GO:0003714(transcription corepressor activity);GO:0003723(RNA binding);GO:0005515(protein binding);GO:0005576(extracellular region);GO:0005634(nucleus);GO:0005730(nucleolus);GO:0005737(cytoplasm);GO:0006364(rRNA processing);GO:0006417(regulation of translation);GO:0016020(membrane);GO:0031625(ubiquitin protein ligase binding);GO:0035578(azurophil granule lumen);GO…	NA	NA	NA	proliferation-associated 2G4 [Source:HGNC Symbol;Acc:HGNC:8550]	protein_coding;retained_intron	DOID:10283(prostate_cancer);DOID:162(cancer);DOID:4766(embryoma)	R-HSA-6798751(Exocytosis of azurophil granule lumen proteins)	98.8402	103.46	80.6664	62.674	83.7252	94.9334	79.0482	88.2832	65.6139	52.5981	66.1833	57.2283	1.36558	0.449519	6.57088e-06	0.00118687	up	no
ENSG00000171570	RAB4B-EGLN2	133248;133242;133239	ENST00000596216;ENST00000594136;ENST00000601949	NA	NA	NA	NA	RAB4B-EGLN2 readthrough (NMD candidate) [Source:HGNC Symbol;Acc:HGNC:44465]	retained_intron;nonsense_mediated_decay;protein_coding_CDS_not_defined	NA	NA	0	0.197478	0.0161102	14.1833	0.144236	0.00713791	0.367892	0.118571	14.1565	18.1447	11.5551	0.955181	0.0213099	-5.55233	6.70189e-06	0.00120648	down	yes
ENSG00000136942	RPL35	251552;251554;251555;251556;251557;251553	ENST00000373570;ENST00000487431;ENST00000348462;ENST00000629845;ENST00000495728;ENST00000493018	GO:0000463(maturation of LSU-rRNA from tricistronic rRNA transcript (SSU-rRNA, 5.8S rRNA, LSU-rRNA));GO:0002181(cytoplasmic translation);GO:0003723(RNA binding);GO:0003729(mRNA binding);GO:0003735(structural constituent of ribosome);GO:0005730(nucleolus);GO:0005737(cytoplasm);GO:0005829(cytosol);GO:0005840(ribosome);GO:0006412(translation);GO:0016020(membrane);GO:0022625(cytosolic large ribosomal…	03010(Ribosome);05171(Coronavirus disease - COVID-19);05171(Coronavirus disease - COVID-19)	NA	NA	ribosomal protein L35 [Source:HGNC Symbol;Acc:HGNC:10344]	protein_coding;retained_intron;nonsense_mediated_decay	DOID:0111886(Diamond-Blackfan_anemia_19)	R-HSA-141671(Polypeptide release from the eRF3-GDP:eRF1:mRNA:80S Ribosome complex);R-HSA-141673(GTP Hydrolysis by eRF3 bound to the eRF1:mRNA:polypeptide:80S Ribosome complex);R-HSA-141691(GTP bound eRF3:eRF1 complex binds the peptidyl tRNA:mRNA:80S Ribosome complex);R-HSA-156826(Dissociation of L13a from the 60s ribosomal subunit);R-HSA-156907(Aminoacyl-tRNA binds to the ribosome at the A-site);…	113.302	119.587	82.2963	61.8754	128.111	79.7446	78.877	96.3096	39.5306	40.1614	41.4103	74.3541	1.73226	0.792654	6.75375e-06	0.00121174	up	no
ENSG00000168016	TRANK1	174963;174965;174970;174964;174967;174966;174968	ENST00000645898;ENST00000646897;ENST00000463764;ENST00000429976;ENST00000643881;ENST00000646436;ENST00000463984	GO:0005515(protein binding);GO:0005515(protein binding)	NA	NA	NA	tetratricopeptide repeat and ankyrin repeat containing 1 [Source:HGNC Symbol;Acc:HGNC:29011]	protein_coding;nonsense_mediated_decay;protein_coding_CDS_not_defined	NA	NA	5.23774	0.775553	1.39559	2.06349	3.20314	2.01047	7.26007	1.2678	2.72444	2.72388	3.68704	3.04165	0.723688	-0.466561	6.97802e-06	0.00124781	down	no
ENSG00000232810	TNF	213600;213601	ENST00000449264;ENST00000699334	GO:0000122(negative regulation of transcription by RNA polymerase II);GO:0000976(transcription cis-regulatory region binding);GO:0001666(response to hypoxia);GO:0001774(microglial cell activation);GO:0001819(positive regulation of cytokine production);GO:0001891(phagocytic cup);GO:0001932(regulation of protein phosphorylation);GO:0001934(positive regulation of protein phosphorylation);GO:0001937(…	04010(MAPK signaling pathway);04060(Cytokine-cytokine receptor interaction);04061(Viral protein interaction with cytokine and cytokine receptor);04064(NF-kappa B signaling pathway);04071(Sphingolipid signaling pathway);04150(mTOR signaling pathway);04210(Apoptosis);04217(Necroptosis);04350(TGF-beta signaling pathway);04380(Osteoclast differentiation);04612(Antigen processing and presentation);046…	NA	NA	tumor necrosis factor [Source:HGNC Symbol;Acc:HGNC:11892]	protein_coding	DOID:0050152(aspiration_pneumonia);DOID:0050156(idiopathic_pulmonary_fibrosis);DOID:0050426(Stevens-Johnson_syndrome);DOID:0050452(mevalonic_aciduria);DOID:0050475(Weill-Marchesani_syndrome);DOID:0050589(inflammatory_bowel_disease);DOID:0050642(hypochromic_microcytic_anemia);DOID:0050685(small_cell_carcinoma);DOID:0050697(chorioamnionitis);DOID:0050700(cardiomyopathy);DOID:0050848(obstructive_sle…	R-HSA-3371353(Soluble TNF-α binds TNFR1);R-HSA-3371385(TNF-α is cleaved by ADAM17 (TACE));R-HSA-5357757(BIRC(cIAP1/2) ubiquitinates RIPK1);R-HSA-5357776(TNF:TNFR1:TRADD:TRAF2:K63polyUb-RIPK1:BIRC2,3:LUBAC recruits IKKA:IKBKB:IKBKG);R-HSA-5357780(TNF:TNFR1:TRADD:TRAF2:RIPK1 recruits BIRC2/3 (cIAP1/2));R-HSA-5357845(K63polyUb-RIPK1 is deubiquitinated);R-HSA-5357860(TNF:TNFR1:TRADD:TRAF2:K63polyUb-R…	255.23	410.74	54.5818	172.531	139.587	116.274	118.861	245.335	52.8825	152.028	83.0001	98.4694	1.51362	0.598001	7.12522e-06	0.0012699	up	no
ENSG00000100591	AHSA1	80528;80532;80529;80530;80531;80535;80538;80533;80536;80537;80539;80541;80534	ENST00000555133;ENST00000216479;ENST00000535854;ENST00000554156;ENST00000555517;ENST00000553374;ENST00000555473;ENST00000556963;ENST00000555457;ENST00000555729;ENST00000556369;ENST00000557476;ENST00000556866	GO:0001671(ATPase activator activity);GO:0005515(protein binding);GO:0005737(cytoplasm);GO:0005783(endoplasmic reticulum);GO:0005829(cytosol);GO:0006457(protein folding);GO:0032781(positive regulation of ATP-dependent activity);GO:0045296(cadherin binding);GO:0051087(chaperone binding);GO:0051879(Hsp90 protein binding);GO:0070062(extracellular exosome);GO:0070062(extracellular exosome)	NA	NA	NA	activator of HSP90 ATPase activity 1 [Source:HGNC Symbol;Acc:HGNC:1189]	protein_coding;retained_intron;protein_coding_CDS_not_defined;nonsense_mediated_decay	NA	NA	66.5364	66.0645	47.5877	43.7121	59.3415	49.2463	55.6406	56.183	36.1874	36.0883	47.9223	38.9072	1.31002	0.389593	7.45048e-06	0.00131989	up	no
ENSG00000213553	RPLP0P6	141597	ENST00000394878	NA	NA	NA	NA	ribosomal protein lateral stalk subunit P0 pseudogene 6 [Source:HGNC Symbol;Acc:HGNC:36404]	processed_pseudogene	DOID:14250(Down_syndrome)	NA	40.5501	42.3989	41.4321	30.2808	57.73	45.7707	34.4392	35.1771	37.2286	22.2239	30.7654	35.1741	1.40009	0.485525	7.47878e-06	0.00131989	up	no
ENSG00000114021	NIT2	179813;179811;179817;179815;179812;179814;179816	ENST00000394140;ENST00000465368;ENST00000472392;ENST00000460317;ENST00000478856;ENST00000480073;ENST00000497785	GO:0005576(extracellular region);GO:0005737(cytoplasm);GO:0005813(centrosome);GO:0005829(cytosol);GO:0006107(oxaloacetate metabolic process);GO:0006528(asparagine metabolic process);GO:0006541(glutamine metabolic process);GO:0006807(nitrogen compound metabolic process);GO:0008152(metabolic process);GO:0016787(hydrolase activity);GO:0016811(hydrolase activity, acting on carbon-nitrogen (but not pe…	00250(Alanine, aspartate and glutamate metabolism);00250(Alanine, aspartate and glutamate metabolism)	K13566	EC:3.5.1.3	nitrilase family member 2 [Source:HGNC Symbol;Acc:HGNC:29878]	protein_coding;retained_intron;nonsense_mediated_decay	NA	R-HSA-6798745(Exocytosis of tertiary granule lumen proteins);R-HSA-6798749(Exocytosis of specific granule lumen proteins)	9.68047	9.34732	10.158	9.25769	11.2291	9.41696	8.1298	8.518	8.17124	6.73398	6.96874	7.97981	1.35181	0.434888	7.4795e-06	0.00131989	up	no
ENSG00000189046	ALKBH2	66666;66662;66660;66661;66667;66663;66665;66664	ENST00000536358;ENST00000429722;ENST00000619381;ENST00000343075;ENST00000536720;ENST00000440112;ENST00000536242;ENST00000543444	GO:0000182(rDNA binding);GO:0005515(protein binding);GO:0005634(nucleus);GO:0005654(nucleoplasm);GO:0005730(nucleolus);GO:0006281(DNA repair);GO:0006307(DNA dealkylation involved in DNA repair);GO:0006974(cellular response to DNA damage stimulus);GO:0008198(ferrous iron binding);GO:0016491(oxidoreductase activity);GO:0016706(2-oxoglutarate-dependent dioxygenase activity);GO:0035516(oxidative DNA …	NA	K10859	EC:1.14.11.33	alkB homolog 2, alpha-ketoglutarate dependent dioxygenase [Source:HGNC Symbol;Acc:HGNC:32487]	protein_coding;retained_intron	DOID:162(cancer)	R-HSA-112118(Oxidative demethylation of 1-meA damaged DNA by ALKBH2);R-HSA-112120(Oxidative demethylation of 3-meC damaged DNA by ALKBH2);R-HSA-112121(Oxidative dealkylation of 1-etA damaged DNA By ALKBH2);R-HSA-5657641(ALKBH2 binds alkylated DNA containing 1-meA);R-HSA-5657649(ALKBH2 binds alkylated DNA containing 1-etA);R-HSA-5657665(ALKBH2 binds alkylated dsDNA containing 3-meC)	13.5168	12.6857	11.5375	10.0721	14.0158	10.8126	10.7	11.0942	9.26793	6.27615	9.47297	8.856	1.39831	0.483684	7.63748e-06	0.00134334	up	no
ENSG00000091972	CD200	180649;180644;180650;180651;180652;180647;180645;180641;180643;180639;180635;180640;180638;180642	ENST00000714210;ENST00000473539;ENST00000383681;ENST00000478595;ENST00000714211;ENST00000714208;ENST00000315711;ENST00000714188;ENST00000714207;ENST00000607516;ENST00000714187;ENST00000498096;ENST00000714205;ENST00000714189	GO:0002695(negative regulation of leukocyte activation);GO:0005515(protein binding);GO:0005886(plasma membrane);GO:0008285(negative regulation of cell population proliferation);GO:0009986(cell surface);GO:0016020(membrane);GO:0030424(axon);GO:0032088(negative regulation of NF-kappaB transcription factor activity);GO:0032715(negative regulation of interleukin-6 production);GO:0032793(positive regu…	NA	NA	NA	CD200 molecule [Source:HGNC Symbol;Acc:HGNC:7203]	nonsense_mediated_decay;protein_coding;protein_coding_CDS_not_defined	DOID:1036(chronic_leukemia);DOID:14330(Parkinson's_disease);DOID:162(cancer);DOID:1909(melanoma);DOID:219(colon_cancer);DOID:2394(ovarian_cancer);DOID:417(autoimmune_disease)	R-HSA-199154(CD200 binds to CD200R)	6.41117	6.83766	0.876451	1.53528	2.21652	0.92018	4.61679	4.25934	0.826649	0.559735	1.31796	0.700579	1.65063	0.72302	7.71627e-06	0.00135277	up	no
ENSG00000117090	SLAMF1	24935;24937;24936	ENST00000302035;ENST00000494463;ENST00000538290	GO:0001618(virus receptor activity);GO:0001779(natural killer cell differentiation);GO:0001787(natural killer cell proliferation);GO:0002232(leukocyte chemotaxis involved in inflammatory response);GO:0002250(adaptive immune response);GO:0002277(myeloid dendritic cell activation involved in immune response);GO:0002376(immune system process);GO:0002725(negative regulation of T cell cytokine product…	03265(Virion - Ebolavirus, Lyssavirus and Morbillivirus);05162(Measles);05162(Measles)	NA	NA	signaling lymphocytic activation molecule family member 1 [Source:HGNC Symbol;Acc:HGNC:10903]	protein_coding;retained_intron	DOID:1024(leprosy);DOID:12236(primary_biliary_cholangitis);DOID:162(cancer);DOID:225(syndrome);DOID:8622(measles);DOID:934(viral_infectious_disease)	NA	29.7978	46.3041	12.8804	21.323	12.5761	14.7146	19.6855	34.334	12.5286	16.2314	10.2198	12.985	1.33143	0.412982	8.10749e-06	0.00141672	up	no
ENSG00000196230	TUBB	213275;213277;213279;213274;213278;213276;213280	ENST00000327892;ENST00000680530;ENST00000681421;ENST00000681435;ENST00000396389;ENST00000330914;ENST00000396384	GO:0000166(nucleotide binding);GO:0000226(microtubule cytoskeleton organization);GO:0000278(mitotic cell cycle);GO:0003924(GTPase activity);GO:0005198(structural molecule activity);GO:0005200(structural constituent of cytoskeleton);GO:0005515(protein binding);GO:0005525(GTP binding);GO:0005576(extracellular region);GO:0005634(nucleus);GO:0005641(nuclear envelope lumen);GO:0005737(cytoplasm);GO:00…	04145(Phagosome);04540(Gap junction);04814(Motor proteins);05010(Alzheimer disease);05012(Parkinson disease);05014(Amyotrophic lateral sclerosis);05016(Huntington disease);05020(Prion disease);05022(Pathways of neurodegeneration - multiple diseases);05130(Pathogenic Escherichia coli infection);05132(Salmonella infection);05132(Salmonella infection)	NA	NA	tubulin beta class I [Source:HGNC Symbol;Acc:HGNC:20778]	protein_coding;retained_intron	DOID:0050997(cerebellar_ataxia,_impaired_intellectual_development,_and_dysequilibrium_syndrome);DOID:0060260(ptosis);DOID:0090132(complex_cortical_dysplasia_with_other_brain_malformations_7);DOID:0090136(complex_cortical_dysplasia_with_other_brain_malformations_6);DOID:0112242(congenital_symmetric_circumferential_skin_creases_1);DOID:10907(microcephaly);DOID:13934(facial_paralysis);DOID:162(cance…	R-HSA-2574840(AJUBA facilitates AURKA autophosphorylation);R-HSA-2574845(AJUBA binds centrosome-associated AURKA);R-HSA-3000310(AURKA phosphorylates PLK1);R-HSA-3000319(BORA binds PLK1 and AURKA);R-HSA-380272(Plk1-mediated phosphorylation of Nlp);R-HSA-380283(Recruitment of additional gamma tubulin/ gamma TuRC to the centrosome);R-HSA-380294(Loss of C-Nap-1 from centrosomes);R-HSA-380303(Dissocia…	288.522	328.204	401.423	258.899	230.834	503.878	233.551	244.082	371.644	198.035	187.361	267.441	1.40886	0.494525	8.16359e-06	0.0014219	up	no
ENSG00000115541	HSPE1	153200;153206;153202;153199;153204;153201;153205	ENST00000473395;ENST00000463841;ENST00000233893;ENST00000409729;ENST00000495200;ENST00000409468;ENST00000465573	GO:0001649(osteoblast differentiation);GO:0003723(RNA binding);GO:0005515(protein binding);GO:0005524(ATP binding);GO:0005739(mitochondrion);GO:0005759(mitochondrial matrix);GO:0006457(protein folding);GO:0006919(activation of cysteine-type endopeptidase activity involved in apoptotic process);GO:0006986(response to unfolded protein);GO:0016020(membrane);GO:0044183(protein folding chaperone);GO:0…	NA	NA	NA	heat shock protein family E (Hsp10) member 1 [Source:HGNC Symbol;Acc:HGNC:5269]	retained_intron;protein_coding;protein_coding_CDS_not_defined	DOID:1520(colon_carcinoma);DOID:162(cancer);DOID:2476(hereditary_spastic_paraplegia);DOID:2871(endometrial_carcinoma);DOID:326(ischemia);DOID:4766(embryoma);DOID:4989(pancreatitis);DOID:607(paraplegia)	R-HSA-9014449(RHOG binds effectors at the plasma membrane);R-HSA-9856666(ATF5 and HSF1 trimer activate expression of HSPD1);R-HSA-9857071(ATF5 and HSF1 trimer bind the bidirectional promoter of the HSPD1 gene and HSPE1 gene);R-HSA-9857082(ATF5 and HSF1 trimer activate expression of HSPE1)	117.561	141.384	121.438	86.7238	169.358	79.5555	92.6687	119.72	60.4274	53.7009	67.2632	71.7088	1.63987	0.713577	8.36565e-06	0.00145237	up	no
ENSG00000071994	PDCD2	222678;222672;222676;222681;222683;222680;222686;222674;222677;222682;222685;222675;222673;222684;222679	ENST00000544866;ENST00000541970;ENST00000545869;ENST00000453163;ENST00000544336;ENST00000538195;ENST00000544755;ENST00000167218;ENST00000542896;ENST00000537445;ENST00000443345;ENST00000392090;ENST00000543284;ENST00000614056;ENST00000539212	GO:0003677(DNA binding);GO:0005515(protein binding);GO:0005634(nucleus);GO:0005737(cytoplasm);GO:0006915(apoptotic process);GO:0006919(activation of cysteine-type endopeptidase activity involved in apoptotic process);GO:0019899(enzyme binding);GO:0043065(positive regulation of apoptotic process);GO:0046872(metal ion binding);GO:0070062(extracellular exosome);GO:1901532(regulation of hematopoietic…	NA	NA	NA	programmed cell death 2 [Source:HGNC Symbol;Acc:HGNC:8762]	nonsense_mediated_decay;protein_coding;protein_coding_CDS_not_defined;retained_intron	DOID:162(cancer)	NA	19.038	22.7749	14.8783	12.8939	16.2023	15.2637	14.1356	16.2652	14.2348	10.8319	13.3693	13.3831	1.29331	0.371071	8.58508e-06	0.00148566	up	no
ENSG00000107833	NPM3	38776;38779;38778;38777	ENST00000370110;ENST00000468544;ENST00000462391;ENST00000474993	GO:0003682(chromatin binding);GO:0003723(RNA binding);GO:0005515(protein binding);GO:0005634(nucleus);GO:0005654(nucleoplasm);GO:0005730(nucleolus);GO:0005737(cytoplasm);GO:0005829(cytosol);GO:0006338(chromatin remodeling);GO:0006364(rRNA processing);GO:0009303(rRNA transcription);GO:0015629(actin cytoskeleton);GO:0042393(histone binding);GO:0042393(histone binding)	NA	NA	NA	nucleophosmin/nucleoplasmin 3 [Source:HGNC Symbol;Acc:HGNC:7931]	protein_coding;protein_coding_CDS_not_defined	NA	NA	65.8865	69.1453	39.9008	32.499	46.6534	30.4191	44.5728	59.7847	23.8342	21.8295	35.2185	25.3718	1.46014	0.546108	8.63588e-06	0.00148965	up	no
ENSG00000171115	GIMAP8	234151	ENST00000307271	GO:0000166(nucleotide binding);GO:0005525(GTP binding);GO:0005737(cytoplasm);GO:0005739(mitochondrion);GO:0005783(endoplasmic reticulum);GO:0005794(Golgi apparatus);GO:0005829(cytosol);GO:0070232(regulation of T cell apoptotic process)	NA	NA	NA	GTPase, IMAP family member 8 [Source:HGNC Symbol;Acc:HGNC:21792]	protein_coding	NA	NA	5.86217	2.20932	3.27255	3.87487	4.41188	4.10036	12.375	4.26091	6.40808	4.15022	12.558	6.60148	0.576845	-0.793744	8.72576e-06	0.00150033	down	no
ENSG00000184489	PTP4A3	244275;244269;244274;244270;244271;244273;244272	ENST00000681443;ENST00000520105;ENST00000680615;ENST00000523147;ENST00000521578;ENST00000349124;ENST00000329397	GO:0004721(phosphoprotein phosphatase activity);GO:0004725(protein tyrosine phosphatase activity);GO:0004727(prenylated protein tyrosine phosphatase activity);GO:0005515(protein binding);GO:0005634(nucleus);GO:0005737(cytoplasm);GO:0005768(endosome);GO:0005769(early endosome);GO:0005886(plasma membrane);GO:0006355(regulation of DNA-templated transcription);GO:0006470(protein dephosphorylation);GO…	NA	K18041	EC:3.1.3.48	protein tyrosine phosphatase 4A3 [Source:HGNC Symbol;Acc:HGNC:9636]	protein_coding	DOID:1520(colon_carcinoma);DOID:162(cancer);DOID:1749(squamous_cell_carcinoma);DOID:1909(melanoma);DOID:234(colon_adenocarcinoma);DOID:3459(breast_carcinoma);DOID:4928(intrahepatic_cholangiocarcinoma);DOID:4947(cholangiocarcinoma);DOID:684(hepatocellular_carcinoma);DOID:769(neuroblastoma)	NA	12.9524	10.0028	14.5925	14.6182	5.97522	14.2179	6.80019	6.74729	11.0399	11.8574	5.39705	10.1287	1.47831	0.563952	8.9103e-06	0.00152716	up	no
ENSG00000293065	ENSG00000293065	60078	ENST00000548463	NA	NA	NA	NA	novel transcript	lncRNA	NA	NA	2.61798	2.29102	3.12314	4.27328	9.13113	4.1791	4.99372	5.58921	8.18614	8.10182	14.1502	12.094	0.493065	-1.02015	8.99968e-06	0.00153757	down	yes
ENSG00000137168	PPIL1	214999;215000	ENST00000483552;ENST00000373699	GO:0000398(mRNA splicing, via spliceosome);GO:0000413(protein peptidyl-prolyl isomerization);GO:0003755(peptidyl-prolyl cis-trans isomerase activity);GO:0005515(protein binding);GO:0005634(nucleus);GO:0005654(nucleoplasm);GO:0005681(spliceosomal complex);GO:0006397(mRNA processing);GO:0006457(protein folding);GO:0006807(nitrogen compound metabolic process);GO:0008380(RNA splicing);GO:0016018(cycl…	03040(Spliceosome);03040(Spliceosome)	K12733	EC:5.2.1.8	peptidylprolyl isomerase like 1 [Source:HGNC Symbol;Acc:HGNC:9260]	protein_coding_CDS_not_defined;protein_coding	DOID:0060264(pontocerebellar_hypoplasia);DOID:0112325(pontocerebellar_hypoplasia_type_14);DOID:10907(microcephaly)	R-HSA-9770131(Formation of the Spliceosomal B* complex);R-HSA-9770141(Formation of the Spliceosomal C* complex);R-HSA-9770145(Formation of the Spliceosomal Bact complex);R-HSA-9770236(Formation of the Spliceosomal P complex and exon ligation);R-HSA-9770847(Spliceosomal P complex dissociates yielding the intron-containing complex (ILS) and the spliced mRNP (new));R-HSA-9772351(Disassembly of the I…	52.3215	64.3122	40.61	39.0412	43.4882	54.4376	41.3414	49.0741	38.9489	32.4939	36.7531	38.0271	1.31131	0.391005	9.16869e-06	0.00156147	up	no
ENSG00000273117	INSIG1-DT	234734	ENST00000609974	NA	NA	NA	NA	INSIG1 divergent transcript [Source:HGNC Symbol;Acc:HGNC:55155]	lncRNA	NA	NA	0.689923	1.58711	0.627042	0.225378	0.225123	0.889742	1.43214	2.07542	1.82774	0.967812	1.23299	3.26982	0.37168	-1.42787	9.71164e-06	0.0016487	down	yes
ENSG00000103495	MAZ	97749;97762;97761;97759;97756;97760;97750;97758;97754;97755;97757;97747	ENST00000219782;ENST00000565777;ENST00000568282;ENST00000568544;ENST00000568411;ENST00000569978;ENST00000322945;ENST00000562557;ENST00000561855;ENST00000567444;ENST00000563012;ENST00000545521	GO:0000122(negative regulation of transcription by RNA polymerase II);GO:0000978(RNA polymerase II cis-regulatory region sequence-specific DNA binding);GO:0000981(DNA-binding transcription factor activity, RNA polymerase II-specific);GO:0003677(DNA binding);GO:0003723(RNA binding);GO:0005515(protein binding);GO:0005634(nucleus);GO:0006357(regulation of transcription by RNA polymerase II);GO:00063…	NA	NA	NA	MYC associated zinc finger protein [Source:HGNC Symbol;Acc:HGNC:6914]	protein_coding;retained_intron;nonsense_mediated_decay	DOID:13189(gout);DOID:162(cancer);DOID:2786(cerebellar_disease);DOID:8398(osteoarthritis);DOID:9120(amyloidosis)	NA	19.698	28.5494	21.0779	15.4152	25.3771	23.4116	12.7554	17.1645	23.552	13.011	14.4198	18.1429	1.43971	0.525781	9.7653e-06	0.00165258	up	no
ENSG00000085741	WNT11	51109;51111;51112	ENST00000322563;ENST00000529461;ENST00000532150	GO:0001649(osteoblast differentiation);GO:0001822(kidney development);GO:0001837(epithelial to mesenchymal transition);GO:0003138(primary heart field specification);GO:0003139(secondary heart field specification);GO:0003151(outflow tract morphogenesis);GO:0003281(ventricular septum development);GO:0003283(atrial septum development);GO:0003402(planar cell polarity pathway involved in axis elongati…	04150(mTOR signaling pathway);04310(Wnt signaling pathway);04390(Hippo signaling pathway);04550(Signaling pathways regulating pluripotency of stem cells);04916(Melanogenesis);04934(Cushing syndrome);05010(Alzheimer disease);05022(Pathways of neurodegeneration - multiple diseases);05165(Human papillomavirus infection);05200(Pathways in cancer);05205(Proteoglycans in cancer);05217(Basal cell carcin…	NA	NA	Wnt family member 11 [Source:HGNC Symbol;Acc:HGNC:12776]	protein_coding;protein_coding_CDS_not_defined	DOID:0050866(oral_squamous_cell_carcinoma);DOID:162(cancer);DOID:4450(renal_cell_carcinoma)	R-HSA-201708(Frizzled receptors bind Wnts);R-HSA-3238691(N-linked glycosylation of WNTs);R-HSA-3238694(PORCN palmitoleoylates N-glycosyl WNTs);R-HSA-3247837(WNT ligands traffic to the Golgi);R-HSA-3247840(WLS binds WNT ligands in the Golgi);R-HSA-3247843(secretion of WNT ligands);R-HSA-3247844(WNT ligands traffic to the plasma membrane);R-HSA-3781941(WNTs are secreted in exosomes);R-HSA-3781943(W…	0.0791674	0.161502	0.173019	0.594488	0.0715084	0.256219	0.205182	0.386097	0.584817	2.3821	0.156517	0.701339	0.369091	-1.43795	9.84045e-06	0.00166007	down	yes
ENSG00000118156	ZNF541	135006;135005;135008	ENST00000391901;ENST00000263351;ENST00000487275	GO:0000118(histone deacetylase complex);GO:0003714(transcription corepressor activity);GO:0005515(protein binding);GO:0005634(nucleus);GO:0005667(transcription regulator complex);GO:0006355(regulation of DNA-templated transcription);GO:0006357(regulation of transcription by RNA polymerase II);GO:0007140(male meiotic nuclear division);GO:0007283(spermatogenesis);GO:0030154(cell differentiation);GO…	NA	NA	NA	zinc finger protein 541 [Source:HGNC Symbol;Acc:HGNC:25294]	protein_coding;protein_coding_CDS_not_defined	NA	NA	0.0679736	0.0172933	0.0689799	0.0479623	0.053211	0.0508028	0.314276	0.0741787	0.348983	0.227039	0.113199	0.143102	0.279509	-1.83903	9.87203e-06	0.00166017	down	yes
ENSG00000175792	RUVBL1	182215;182216;182209;182207;182217;182219;182208;182218	ENST00000322623;ENST00000582176;ENST00000464873;ENST00000585057;ENST00000478892;ENST00000478243;ENST00000472125;ENST00000480616	GO:0000166(nucleotide binding);GO:0000492(box C/D snoRNP assembly);GO:0000723(telomere maintenance);GO:0000786(nucleosome);GO:0000812(Swr1 complex);GO:0001094(TFIID-class transcription factor complex binding);GO:0003678(DNA helicase activity);GO:0003713(transcription coactivator activity);GO:0004386(helicase activity);GO:0005515(protein binding);GO:0005524(ATP binding);GO:0005634(nucleus);GO:0005…	03082(ATP-dependent chromatin remodeling);04310(Wnt signaling pathway);04310(Wnt signaling pathway)	K04499	EC:5.6.2.4	RuvB like AAA ATPase 1 [Source:HGNC Symbol;Acc:HGNC:10474]	protein_coding;retained_intron;nonsense_mediated_decay;protein_coding_CDS_not_defined	DOID:162(cancer)	R-HSA-164616(Biogenesis and assembly of the telomerase RNP);R-HSA-3321975(NuA4 complex acetylates histone H2A, HIST1H4);R-HSA-3451147(KAT5 HAT complex acetylates TCF4 gene at histone H4);R-HSA-3451153(Beta-catenin recruits TRRAP/KAT5 HAT components);R-HSA-5689544(UCHL5 binds INO80 complex);R-HSA-5691006(XPC:RAD23:CETN2 and UV-DDB bind distorted dsDNA site);R-HSA-5697009(USP37:RUVLB1:PSMC5 deubiqu…	21.4981	22.679	16.8778	13.7689	11.2741	16.749	15.5214	17.1949	12.2475	9.0072	11.0438	10.9926	1.43349	0.519534	1.00817e-05	0.00169014	up	no
ENSG00000145592	RPL37	200812;200816;200815;200818;200814	ENST00000274242;ENST00000504562;ENST00000507642;ENST00000508493;ENST00000509877	GO:0002181(cytoplasmic translation);GO:0003723(RNA binding);GO:0003735(structural constituent of ribosome);GO:0005737(cytoplasm);GO:0005829(cytosol);GO:0005840(ribosome);GO:0006412(translation);GO:0019843(rRNA binding);GO:0022625(cytosolic large ribosomal subunit);GO:0022626(cytosolic ribosome);GO:0046872(metal ion binding);GO:0097371(MDM2/MDM4 family protein binding);GO:1901798(positive regulati…	03010(Ribosome);05171(Coronavirus disease - COVID-19);05171(Coronavirus disease - COVID-19)	NA	NA	ribosomal protein L37 [Source:HGNC Symbol;Acc:HGNC:10347]	protein_coding;protein_coding_CDS_not_defined	NA	R-HSA-141671(Polypeptide release from the eRF3-GDP:eRF1:mRNA:80S Ribosome complex);R-HSA-141673(GTP Hydrolysis by eRF3 bound to the eRF1:mRNA:polypeptide:80S Ribosome complex);R-HSA-141691(GTP bound eRF3:eRF1 complex binds the peptidyl tRNA:mRNA:80S Ribosome complex);R-HSA-156826(Dissociation of L13a from the 60s ribosomal subunit);R-HSA-156907(Aminoacyl-tRNA binds to the ribosome at the A-site);…	11.4156	12.2537	8.48928	6.12129	18.503	9.48893	8.70941	9.29187	5.2207	4.72407	5.48919	7.24559	1.68183	0.750036	1.0169e-05	0.00169808	up	no
ENSG00000115484	CCT4	143386;143387;143391	ENST00000394440;ENST00000544079;ENST00000461370	GO:0000166(nucleotide binding);GO:0002199(zona pellucida receptor complex);GO:0003723(RNA binding);GO:0005515(protein binding);GO:0005524(ATP binding);GO:0005654(nucleoplasm);GO:0005737(cytoplasm);GO:0005813(centrosome);GO:0005829(cytosol);GO:0005832(chaperonin-containing T-complex);GO:0005856(cytoskeleton);GO:0005874(microtubule);GO:0006457(protein folding);GO:0007339(binding of sperm to zona pe…	NA	NA	NA	chaperonin containing TCP1 subunit 4 [Source:HGNC Symbol;Acc:HGNC:1617]	protein_coding;protein_coding_CDS_not_defined	DOID:0050548(hereditary_sensory_neuropathy);DOID:0060036(intrinsic_cardiomyopathy)	R-HSA-389954(Hydrolysis of ATP and release of tubulin folding intermediate from CCT/TriC);R-HSA-389961(ADP is exchanged for ATP in the (ADP:CCT/TriC):tubulin complex);R-HSA-389970(Actin/tubulin:prefoldin complex associates with CCT/TriC);R-HSA-390453(Hydrolysis of ATP and release of folded actin from CCT/TriC);R-HSA-390459(Exchange of ADP for ATP in CCT/TriC:actin complex);R-HSA-390470(Associatio…	137.461	160.464	114.73	94.4336	114.833	92.1	117.94	134.322	76.3367	70.657	91.3214	71.903	1.36528	0.449198	1.01924e-05	0.00169808	up	no
ENSG00000132341	RAN	69304;69300;69303;69311;69301;69305;69307;69302;69306;69310;69309	ENST00000543796;ENST00000448750;ENST00000541630;ENST00000539498;ENST00000536606;ENST00000477395;ENST00000535090;ENST00000537745;ENST00000392369;ENST00000392367;ENST00000464211	GO:0000054(ribosomal subunit export from nucleus);GO:0000055(ribosomal large subunit export from nucleus);GO:0000056(ribosomal small subunit export from nucleus);GO:0000070(mitotic sister chromatid segregation);GO:0000166(nucleotide binding);GO:0000278(mitotic cell cycle);GO:0000287(magnesium ion binding);GO:0000785(chromatin);GO:0001673(male germ cell nucleus);GO:0002177(manchette);GO:0003682(ch…	03008(Ribosome biogenesis in eukaryotes);03013(Nucleocytoplasmic transport);03250(Viral life cycle - HIV-1);05166(Human T-cell leukemia virus 1 infection);05166(Human T-cell leukemia virus 1 infection)	NA	NA	RAN, member RAS oncogene family [Source:HGNC Symbol;Acc:HGNC:9846]	protein_coding;retained_intron;nonsense_mediated_decay	DOID:11446(sciatic_neuropathy);DOID:162(cancer);DOID:4450(renal_cell_carcinoma);DOID:9744(type_1_diabetes_mellitus)	R-HSA-165028(Release of the HIV mRNA and Crm1 from Rev in the cytoplasm);R-HSA-165034(Rev multimer-bound HIV mRNA:CRM1 complex associates with Ran:GTP);R-HSA-165043(Rev multimer-bound HIV mRNA:Crm1:Ran:GTP complex associates with the NPC);R-HSA-165047(Translocation of nuclear RNA transport complex to cytoplasm);R-HSA-165055(Hydrolysis of Ran:GTP to Ran:GDP);R-HSA-168880(vRNP Export through the nu…	211.463	241.138	210.804	166.747	184.247	218.291	194.919	218.403	144.455	114.256	132.94	133.914	1.42301	0.508943	1.04405e-05	0.00173184	up	no
ENSG00000197061	H4C3	212396	ENST00000377803	GO:0000781(chromosome, telomeric region);GO:0000786(nucleosome);GO:0003677(DNA binding);GO:0003723(RNA binding);GO:0005515(protein binding);GO:0005576(extracellular region);GO:0005634(nucleus);GO:0005654(nucleoplasm);GO:0005694(chromosome);GO:0006325(chromatin organization);GO:0006334(nucleosome assembly);GO:0016020(membrane);GO:0030527(structural constituent of chromatin);GO:0032200(telomere org…	04613(Neutrophil extracellular trap formation);05034(Alcoholism);05203(Viral carcinogenesis);05322(Systemic lupus erythematosus)	NA	NA	H4 clustered histone 3 [Source:HGNC Symbol;Acc:HGNC:4787]	protein_coding	NA	R-HSA-1214188(PRDM9 trimethylates histone H3);R-HSA-176700(Incorporation Of Extended And Processed Telomere End Into Higher Order T-Loop And Associated Protein Structure);R-HSA-181450(Incorporation Of Extended And Processed Telomere End Into Associated Protein Structure);R-HSA-212222(PRC2 recruits DNA methyltransferases);R-HSA-212252(Polycomb Repressive Complex 2 (PRC2) Is recruited to chromatin)…	522.395	587.626	625.419	283.613	687.023	485.064	337.33	444.45	379.868	180.483	123.192	373.029	1.92689	0.946272	1.04596e-05	0.00173184	up	no
ENSG00000006625	GGCT	224902;224903;224905;224907;224906;224904;224910	ENST00000275428;ENST00000440082;ENST00000409144;ENST00000447901;ENST00000426081;ENST00000005374;ENST00000409436	GO:0001836(release of cytochrome c from mitochondria);GO:0003839(gamma-glutamylcyclotransferase activity);GO:0005829(cytosol);GO:0016829(lyase activity);GO:0042803(protein homodimerization activity);GO:0070062(extracellular exosome);GO:0070062(extracellular exosome)	00480(Glutathione metabolism);00480(Glutathione metabolism)	K00682	EC:4.3.2.9	gamma-glutamylcyclotransferase [Source:HGNC Symbol;Acc:HGNC:21705]	protein_coding;nonsense_mediated_decay	DOID:1240(leukemia)	R-HSA-1247922(GGCT transforms gGluCys to OPRO)	38.9126	39.3399	38.6917	28.3014	30.653	29.7654	33.4603	34.2143	31.5122	17.1348	20.7792	24.4512	1.38273	0.467517	1.05619e-05	0.0017434	up	no
ENSG00000135624	CCT7	144678;144679;144682;144677;144684;144683;144689;144674;144676;144685;144680;144687;144681	ENST00000539919;ENST00000540468;ENST00000399032;ENST00000492253;ENST00000258091;ENST00000398422;ENST00000488856;ENST00000471927;ENST00000473197;ENST00000480489;ENST00000461290;ENST00000473786;ENST00000464397	GO:0000166(nucleotide binding);GO:0005515(protein binding);GO:0005524(ATP binding);GO:0005737(cytoplasm);GO:0005829(cytosol);GO:0005832(chaperonin-containing T-complex);GO:0005874(microtubule);GO:0006457(protein folding);GO:0007339(binding of sperm to zona pellucida);GO:0016887(ATP hydrolysis activity);GO:0032212(positive regulation of telomere maintenance via telomerase);GO:0042026(protein refol…	NA	NA	NA	chaperonin containing TCP1 subunit 7 [Source:HGNC Symbol;Acc:HGNC:1622]	protein_coding;protein_coding_CDS_not_defined;retained_intron	DOID:0060036(intrinsic_cardiomyopathy);DOID:2491(sensory_peripheral_neuropathy)	R-HSA-389954(Hydrolysis of ATP and release of tubulin folding intermediate from CCT/TriC);R-HSA-389961(ADP is exchanged for ATP in the (ADP:CCT/TriC):tubulin complex);R-HSA-389970(Actin/tubulin:prefoldin complex associates with CCT/TriC);R-HSA-390453(Hydrolysis of ATP and release of folded actin from CCT/TriC);R-HSA-390459(Exchange of ADP for ATP in CCT/TriC:actin complex);R-HSA-390470(Associatio…	180.002	212.222	154.529	130.51	140.884	147.119	153.558	169.074	129.862	102.946	125.311	115.886	1.28804	0.365183	1.06656e-05	0.00175511	up	no
ENSG00000079385	CEACAM1	133770;133759;133766;133760;133758;133767;133763;133762;133772;133765;133764;133769;133761;133768;133771	ENST00000403136;ENST00000161559;ENST00000485605;ENST00000403444;ENST00000352591;ENST00000676851;ENST00000358394;ENST00000488639;ENST00000471298;ENST00000599389;ENST00000465051;ENST00000377806;ENST00000403461;ENST00000344391;ENST00000600172	GO:0001525(angiogenesis);GO:0001558(regulation of cell growth);GO:0001568(blood vessel development);GO:0001915(negative regulation of T cell mediated cytotoxicity);GO:0002682(regulation of immune system process);GO:0002859(negative regulation of natural killer cell mediated cytotoxicity directed against tumor cell target);GO:0003674(molecular_function);GO:0003779(actin binding);GO:0005515(protein…	NA	NA	NA	CEA cell adhesion molecule 1 [Source:HGNC Symbol;Acc:HGNC:1814]	retained_intron;protein_coding;protein_coding_CDS_not_defined	DOID:10283(prostate_cancer);DOID:11054(urinary_bladder_cancer);DOID:162(cancer);DOID:1749(squamous_cell_carcinoma);DOID:1909(melanoma);DOID:219(colon_cancer);DOID:2237(hepatitis);DOID:2871(endometrial_carcinoma);DOID:305(carcinoma);DOID:3459(breast_carcinoma);DOID:3908(lung_non-small_cell_carcinoma);DOID:417(autoimmune_disease);DOID:4766(embryoma);DOID:746(adenomatoid_tumor);DOID:7551(gonorrhea);…	R-HSA-202717(Heterodimerization of CEACAMs);R-HSA-202723(Integrin alpha5beta1 binds FN1 dimer);R-HSA-6798747(Exocytosis of tertiary granule membrane proteins);R-HSA-6799350(Exocytosis of specific granule membrane proteins);R-HSA-8867135(CEACAM1,3,5,6 bind opa proteins);R-HSA-9856061(MITF-M-dependent CEACAM1 expression);R-HSA-9856062(MITF-M dimer binds the CEACAM1 gene)	2.90063	0.70751	1.88238	2.04997	0.816805	2.33874	4.86478	1.17564	4.41673	2.76163	3.46843	4.30324	0.532646	-0.908752	1.08651e-05	0.00178248	down	no
ENSG00000112799	LY86	211202;211201	ENST00000230568;ENST00000379953	GO:0002376(immune system process);GO:0005515(protein binding);GO:0005576(extracellular region);GO:0006954(inflammatory response);GO:0006955(immune response);GO:0031663(lipopolysaccharide-mediated signaling pathway);GO:0031666(positive regulation of lipopolysaccharide-mediated signaling pathway);GO:0045087(innate immune response);GO:0045087(innate immune response)	NA	NA	NA	lymphocyte antigen 86 [Source:HGNC Symbol;Acc:HGNC:16837]	protein_coding	DOID:1205(allergic_disease)	R-HSA-166041(Transfer of LPS onto TLR4)	2.86318	0.228254	5.30775	0.963461	8.41555	2.70968	2.17072	0.156967	3.13235	0.338946	3.63301	0.836788	2.17812	1.12308	1.09132e-05	0.00178491	up	yes
ENSG00000182004	SNRPE	28121;28125;28123;28122;28126;28124	ENST00000414487;ENST00000469451;ENST00000475035;ENST00000483099;ENST00000367208;ENST00000470492	GO:0000245(spliceosomal complex assembly);GO:0000387(spliceosomal snRNP assembly);GO:0000398(mRNA splicing, via spliceosome);GO:0003723(RNA binding);GO:0005515(protein binding);GO:0005634(nucleus);GO:0005654(nucleoplasm);GO:0005681(spliceosomal complex);GO:0005682(U5 snRNP);GO:0005683(U7 snRNP);GO:0005684(U2-type spliceosomal complex);GO:0005685(U1 snRNP);GO:0005686(U2 snRNP);GO:0005687(U4 snRNP)…	03040(Spliceosome);03040(Spliceosome)	NA	NA	small nuclear ribonucleoprotein polypeptide E [Source:HGNC Symbol;Acc:HGNC:11161]	protein_coding;protein_coding_CDS_not_defined	DOID:0080162(lupus_nephritis);DOID:0110698(hypotrichosis_1);DOID:0110708(hypotrichosis_11);DOID:10283(prostate_cancer);DOID:1909(melanoma);DOID:3910(lung_adenocarcinoma);DOID:684(hepatocellular_carcinoma);DOID:769(neuroblastoma);DOID:9261(nasopharynx_carcinoma);DOID:9952(acute_lymphoblastic_leukemia)	R-HSA-111437(Cleavage of the 3'-end of the Histone Pre-mRNA);R-HSA-111438(Recruitment of U7 snRNP:ZFP100 complex to the Histone Pre-mRNA);R-HSA-191763(snRNP:Snurportin complex formation);R-HSA-191784(snRNA Cap hypermethylation);R-HSA-191786(snRNP complex assembly);R-HSA-191790(Loading and methylation of Sm proteins onto SMN Complexes);R-HSA-191830(snRNP nuclear import and release);R-HSA-75079(For…	76.548	90.0715	80.1417	60.0133	86.619	57.8865	61.6391	76.5123	52.7443	43.2468	41.7401	52.6692	1.47007	0.555884	1.11707e-05	0.00182108	up	no
ENSG00000111913	RIPOR2	212255;212257;212259;212263;212275;212268;212264;212269;212266;212262;212254;212267;212258;212256;212261;212265;212260	ENST00000259698;ENST00000538035;ENST00000378023;ENST00000644621;ENST00000606385;ENST00000647309;ENST00000645100;ENST00000645703;ENST00000473070;ENST00000643623;ENST00000613507;ENST00000644411;ENST00000463828;ENST00000643898;ENST00000540914;ENST00000647136;ENST00000510784	GO:0005515(protein binding);GO:0005737(cytoplasm);GO:0005856(cytoskeleton);GO:0005886(plasma membrane);GO:0006935(chemotaxis);GO:0007155(cell adhesion);GO:0007162(negative regulation of cell adhesion);GO:0007517(muscle organ development);GO:0007605(sensory perception of sound);GO:0009968(negative regulation of signal transduction);GO:0016020(membrane);GO:0016324(apical plasma membrane);GO:0030154…	NA	NA	NA	RHO family interacting cell polarization regulator 2 [Source:HGNC Symbol;Acc:HGNC:13872]	protein_coding;protein_coding_CDS_not_defined;retained_intron	DOID:0110465(autosomal_recessive_nonsyndromic_deafness_104);DOID:0110551(autosomal_dominant_nonsyndromic_deafness_21)	R-HSA-9659380(Mechanoelectrical transduction (MET) channel transports cations from the extracellular region into the cytosol of stereocilia of inner hair cell);R-HSA-9663363(Mechanoelectrical transduction (MET) channel transports cations into the cytosol of stereocilia of cochlear outer hair cell)	15.3267	6.98778	10.1736	7.84065	12.7253	13.9683	26.6961	11.1711	13.5642	12.2335	27.3253	18.3078	0.668112	-0.581839	1.12023e-05	0.00182108	down	no
ENSG00000197183	NOL4L	159950;159957;159954;159958;159953;159955;159961;159949;159952;159960	ENST00000621426;ENST00000201961;ENST00000375677;ENST00000419612;ENST00000326071;ENST00000375678;ENST00000485364;ENST00000359676;ENST00000475781;ENST00000470428	GO:0005515(protein binding);GO:0005654(nucleoplasm);GO:0005829(cytosol);GO:0005829(cytosol)	NA	NA	NA	nucleolar protein 4 like [Source:HGNC Symbol;Acc:HGNC:16106]	protein_coding;protein_coding_CDS_not_defined;nonsense_mediated_decay	NA	NA	3.32709	2.41061	2.19333	2.26304	2.62639	3.01706	4.22832	3.55746	4.32405	3.94155	3.50344	3.77957	0.715642	-0.482689	1.13332e-05	0.00183129	down	no
ENSG00000137547	MRPL15	238978;238979;238980	ENST00000260102;ENST00000519831;ENST00000522521	GO:0003723(RNA binding);GO:0003735(structural constituent of ribosome);GO:0005515(protein binding);GO:0005739(mitochondrion);GO:0005743(mitochondrial inner membrane);GO:0005762(mitochondrial large ribosomal subunit);GO:0005840(ribosome);GO:0006412(translation);GO:0015934(large ribosomal subunit);GO:0032543(mitochondrial translation);GO:1990830(cellular response to leukemia inhibitory factor);GO:1…	03010(Ribosome);03010(Ribosome)	NA	NA	mitochondrial ribosomal protein L15 [Source:HGNC Symbol;Acc:HGNC:14054]	protein_coding	DOID:11198(DiGeorge_syndrome)	R-HSA-5389839(39S subunit binds 28S subunit:mRNA:fMet-tRNA);R-HSA-5389842(TUFM hydrolyzes GTP and TUFM:GDP dissociates from 55S ribosome);R-HSA-5389848(TUFM:GTP:aminoacyl-tRNA binds 55S ribosome:mRNA:fMet-tRNA);R-HSA-5389857(Peptide transfer from P-site to A-site (peptide bond formation));R-HSA-5419261(55S ribosome with peptidyl-tRNA in A site binds GFM1:GTP);R-HSA-5419264(MTRF1L (MTRF1a) or ICT1…	58.4934	63.0898	48.9433	48.3351	52.3155	56.5314	49.8178	57.3874	41.6676	35.8226	41.3181	41.9009	1.30903	0.388495	1.13333e-05	0.00183129	up	no
ENSG00000105202	FBL	132848;132855;132847;132849;132857;132856;132852;132850	ENST00000221801;ENST00000599159;ENST00000595545;ENST00000593503;ENST00000599134;ENST00000594309;ENST00000601274;ENST00000594443	GO:0000494(box C/D RNA 3'-end processing);GO:0001094(TFIID-class transcription factor complex binding);GO:0001649(osteoblast differentiation);GO:0001650(fibrillar center);GO:0001652(granular component);GO:0003723(RNA binding);GO:0005515(protein binding);GO:0005634(nucleus);GO:0005654(nucleoplasm);GO:0005730(nucleolus);GO:0006338(chromatin remodeling);GO:0006364(rRNA processing);GO:0008168(methylt…	03008(Ribosome biogenesis in eukaryotes);03008(Ribosome biogenesis in eukaryotes)	K14563	EC:2.1.1.-	fibrillarin [Source:HGNC Symbol;Acc:HGNC:3599]	protein_coding;retained_intron;protein_coding_CDS_not_defined;nonsense_mediated_decay	NA	R-HSA-6790906(EMG1 of the SSU processome methylates pseudouridine-1248 of 18S rRNA yielding N(1)-methylpseudouridine-1248);R-HSA-6790907(Box C/D snoRNP methylates ribonucleotides in pre-rRNA yielding 2'-O-methylribonucleotides);R-HSA-6791221(30S pre-rRNA is nucleolytically processed at site 1 to yield 21S pre-rRNA);R-HSA-6791222(21S pre-rRNA is nucleolytically processed at site E (site2a) to yiel…	44.0934	47.5434	40.5121	26.8616	61.8979	45.0083	32.9667	38.3357	35.6113	23.9127	30.9726	36.2138	1.40116	0.486622	1.17275e-05	0.00188928	up	no
[truncated: 54,431 more rows]
