# Supplementary material for: PD‐L1 on Tumor‐Derived Extracellular Vesicles Induces CD8+ T Cell Terminal Exhaustion and Mediates Anti‐PD‐1 Resistance in Head and Neck Squamous Cell Carcinoma
Source: Adv Sci (Weinh). 2025 Nov 5;13(4):e16348. doi: 10.1002/advs.202516348 (PMC12822461; doi:10.1002/advs.202516348)
Supplement: Supplementary file 14 — Supporting Information [file ADVS-13-e16348-s004.zip]

Archive with 2 entries (2 files):
- SCC7 STR.pdf
- SNU1076 STR.pdf
